# Supplementary material for: Improved multi-objective clustering algorithm using particle swarm optimization
Source: PLoS One. 2017 Dec 5;12(12):e0188815. doi: 10.1371/journal.pone.0188815 (PMC5716574; doi:10.1371/journal.pone.0188815)
Supplement: S1 File — (ZIP) [file pone.0188815.s001.zip]

Archive with 29 entries (26 files):
- datasets/high_dimension_datasets/
- datasets/high_dimension_datasets/dim032.txt
- datasets/high_dimension_datasets/dim064.txt
- datasets/high_dimension_datasets/dim1024.txt
- datasets/high_dimension_datasets/dim128.txt
- datasets/high_dimension_datasets/dim256.txt
- datasets/high_dimension_datasets/dim512.txt
- datasets/real-world_datasets/
- datasets/real-world_datasets/appendicitis.txt
- datasets/real-world_datasets/dermatology.txt
- datasets/real-world_datasets/ecoli.txt
- datasets/real-world_datasets/glass.txt
- datasets/real-world_datasets/haberman.txt
- datasets/real-world_datasets/housevotes.txt
- datasets/real-world_datasets/ionosphere.txt
- datasets/real-world_datasets/iris.txt
- datasets/real-world_datasets/segment.txt
- datasets/real-world_datasets/vehicle.txt
- datasets/real-world_datasets/wdbc.txt
- datasets/real-world_datasets/wine.txt
- datasets/shape_cluster_datasets/
- datasets/shape_cluster_datasets/Aggregation.txt
- datasets/shape_cluster_datasets/Compound.txt
- datasets/shape_cluster_datasets/D31.txt
- datasets/shape_cluster_datasets/flame.txt
- datasets/shape_cluster_datasets/jain.txt
- datasets/shape_cluster_datasets/pathbased.txt
- datasets/shape_cluster_datasets/R15.txt
- datasets/shape_cluster_datasets/spiral.txt
