# Supplementary material for: Improved multi-objective clustering algorithm using particle swarm optimization
Source: PLoS One. 2017 Dec 5;12(12):e0188815. doi: 10.1371/journal.pone.0188815 (PMC5716574; doi:10.1371/journal.pone.0188815)
Supplement: S1 File — (ZIP) [file pone.0188815.s001.zip › datasets/high_dimension_datasets/dim032.txt]

    84   152   100    52    95   186   169   106    37   186   140   202    99   105    88   114    55   186    78   152   155    69   190    65   214   116    75    55   123    65   154   177
    86   149   101    56    93   181   171   116    37   192   141   195   100   106    85   113    50   188    83   145   154    75   191    79   215   116    76    60   130    71   151   181
    83   149    99    51    96   187   169   108    34   191   142   198   102   102    91   114    55   184    81   149   153    68   190    65   213   118    73    55   125    63   155   178
    86   142   101    64   105   183   172   116    49   180   147   196    90    91    90   122    64   176    75   153   153    72   186    69   209   120    68    56   123    67   144   181
    89   145   108    54    91   180   175   107    35   192   142   207    99   100    95   110    47   183    80   149   155    75   188    67   212   118    91    50   135    58   147   165
    84   152   100    52    96   187   171   109    38   187   140   198    99   104    88   113    54   186    76   153   155    70   190    64   216   114    76    54   124    64   153   176
    85   152   100    52    97   185   170   107    36   186   140   200   101   104    89   113    55   186    77   152   155    69   188    66   213   116    74    55   124    64   154   177
    84   152    97    55    97   184   164   103    37   186   140   198    97   103    89   110    54   182    79   152   155    70   187    66   215   119    76    55   121    65   152   176
    84   152   100    52    97   185   169   108    37   185   138   201    99   104    88   114    54   186    78   153   154    70   189    65   213   116    75    55   125    63   152   178
    85   152    99    53    97   185   170   107    37   187   139   200   101   104    89   115    54   187    77   151   155    70   189    65   213   115    75    55   124    63   152   178
    84   152   100    51    96   186   169   107    36   186   139   200   100   104    88   113    54   186    77   152   154    69   188    65   214   116    75    55   124    64   153   177
    82   154    94    50    96   186   166   109    31   186   143   200    99   102    84   115    57   186    74   153   155    72   183    69   213   115    75    55   125    62   160   177
    83   151    99    52    97   186   169   108    37   186   139   200   100   104    88   113    54   186    77   152   155    70   189    66   215   115    75    55   124    64   153   177
    88   148    94    52    99   179   172   105    34   184   142   203    86   104    98   115    57   186    66   154   151    73   181    66   206   118    75    52   130    60   144   177
    83   150   100    52    98   187   170   112    35   188   134   202    99   107    90   114    57   185    76   154   154    67   188    69   218   116    75    55   125    66   152   179
    84   153    99    52    96   185   169   108    37   186   139   201   100   104    89   113    54   186    75   151   156    71   190    66   214   117    77    55   124    64   154   177
    84   158    98    51    98   184   172   109    34   186   142   202   103   106    89   113    54   188    78   154   150    68   190    63   212   114    72    55   121    73   156   174
    84   151    99    52    96   188   167   105    37   185   139   201    99   105    86   115    53   188    79   153   155    69   189    63   213   118    76    51   121    64   152   179
    84   150    99    53    98   184   170   108    36   189   139   196   101   102    86   113    54   187    77   153   152    69   188    64   217   118    75    54   123    65   155   176
    85   152    99    51    95   185   171   106    37   186   139   201   101   105    89   113    53   187    77   152   155    69   189    65   215   116    75    55   125    66   154   177
    84   150   101    52    96   185   169   107    38   186   139   201    99   102    88   116    54   185    76   153   154    68   189    65   215   116    76    55   125    64   153   176
    84   152   100    52    97   186   169   107    36   186   139   200   100   104    88   114    54   186    77   153   154    69   189    65   214   116    75    55   124    64   154   177
    92   148   101    50    94   182   165    99    43   190   138   201    98   105    85   124    50   187    78   151   156    63   183    75   213   125    76    47   121    63   152   180
    87   151   103    49    97   182   167   115    35   194   136   206    99   103    91   103    50   187    73   154   155    60   182    62   214   113    74    60   123    65   158   167
    83   150   100    50    97   183   172   106    38   188   138   203   101    99    89   111    56   188    75   152   154    69   190    64   211   118    76    53   125    66   157   178
    87   150   101    52    94   186   169   107    35   186   135   197    99   103    87   110    50   184    75   151   151    67   192    61   217   112    73    57   121    63   155   173
    84   153   100    52    98   187   171   105    38   185   140   202    98   104    89   115    53   186    78   155   154    69   186    66   214   115    76    54   126    66   152   175
    84   152    98    52    96   188   171   107    36   184   139   199    99   105    87   114    54   187    77   153   155    66   186    65   215   113    75    55   125    65   153   176
    85   148   105    52    95   181   172   115    35   186   143   201   104   103    84   117    52   185    76   149   154    64   188    64   213   116    73    55   125    71   155   177
    85   150   100    52    96   186   169   108    35   187   139   199   100   105    89   114    53   183    78   153   155    70   188    64   216   116    75    54   126    63   154   175
    84   162    96    62   102   184   167   108    33   191   136   197    95   104    85   117    54   184    81   154   160    73   182    64   222   119    79    58   125    68   158   179
    75   158   104    57   103   179   166   107    32   185   130   202   107   103    86   106    48   179    82   147   155    58   194    67   207   115    67    49   126    55   153   167
    92   152   106    54    93   190   170   107    43   187   134   207    99   109    84   103    53   193    78   153   151    75   190    62   216   110    76    53   126    69   144   179
    84   153   100    51    97   186   170   107    37   187   141   200   100   106    88   113    53   187    77   152   154    71   190    66   215   117    77    55   124    66   153   176
    89   155    96    46    98   184   170   107    33   195   138   204    99   110    98   118    56   189    84   154   155    74   188    69   214   121    80    54   125    72   154   175
    87   147    95    55    96   184   173   111    33   183   139   207    99   106    96   111    50   182    77   156   148    67   184    70   214   113    71    52   122    58   150   181
    85   152   102    55    93   186   172   108    38   185   145   201   106   111    85   115    51   185    78   157   149    76   182    71   208   112    76    60   125    63   156   189
    86   154    98    56    99   183   168   102    31   186   146   194   102   100    88   115    54   183    74   152   153    71   191    63   203   119    78    56   124    57   155   175
    87   147    98    48    93   185   165   107    39   187   133   202   103   100    87   114    52   188    74   147   149    69   192    68   213   115    70    52   120    59   151   179
    84   151   100    52    97   186   169   107    37   186   139   200   100   104    88   114    54   186    77   152   155    69   189    65   214   116    76    55   124    65   153   177
    84   152   100    52    97   186   170   108    36   186   139   200   100   105    88   113    54   186    77   152   155    69   189    66   214   117    75    55   124    65   154   177
    84   151   100    52    97   186   169   107    36   186   139   200   100   104    88   114    54   186    77   152   155    70   188    65   214   116    75    55   124    65   154   177
    87   159    96    65    97   193   164   112    49   200   157   202   102   107    73    99    64   192    80   136   159    71   196    74   212   114    69    52   123    54   177   195
    84   152   100    52    96   186   169   107    36   186   139   200   100   104    88   114    54   186    77   152   155    70   188    65   214   116    75    55   124    65   154   177
    87   151    97    45    94   179   163   100    30   184   138   208   100   107    93   120    66   177    91   156   151    67   185    62   222   119    74    65   122    68   154   182
    85   151   100    52    97   186   169   107    37   186   138   200    99   103    88   114    54   186    78   152   155    70   189    64   213   116    74    55   124    65   153   177
    85   151   102    51    97   185   169   107    34   187   136   201   101   102    87   114    53   186    78   153   157    70   189    67   215   117    76    55   125    64   151   179
    84   152   101    52    97   185   169   108    37   187   140   200    99   104    89   114    54   185    78   153   155    70   188    65   214   115    75    55   123    65   154   176
    83   151   100    52    93   184   166   109    34   185   140   201    98   103    89   116    53   188    78   152   155    71   191    61   212   115    75    54   121    62   155   178
    88   148    99    55    92   178   165   107    36   178   135   204    97   103    87   114    53   187    74   150   145    65   188    71   208   121    73    59   131    69   153   177
    83   154   100    50    96   185   171   108    38   186   139   200    99   102    87   113    51   184    78   154   155    69   188    66   213   115    75    57   123    66   156   178
    86   151    99    53    96   186   170   109    34   188   139   201   100   105    87   114    53   186    75   152   153    72   187    68   214   117    76    56   124    64   153   176
    86   147    96    50   100   186   171   108    37   183   135   205    98   103    90   116    51   193    79   155   157    67   184    62   216   113    77    60   119    60   154   181
    90   154   100    50    99   188   167   108    36   190   138   191   102    98    86   110    53   195    73   151   159    69   188    76   214   117    76    56   122    66   151   168
    89   151   109    49    94   185   172   114    26   199   136   198   101   100    85    96    58   189    78   147   156    72   180    75   214   108    75    56   122    58   149   184
    79   150   105    52    92   177   177   107    40   180   136   203    92   112    81   111    51   188    72   147   163    66   187    71   215   115    68    61   132    63   158   174
    87   145   103    41    90   177   170   108    33   184   144   205    98   102    87   106    52   177    78   145   165    61   191    69   209   114    70    57   133    59   163   170
    85   152    99    52    93   187   168   107    35   188   139   201   102   105    88   114    56   184    76   152   156    70   189    63   213   113    77    58   125    67   153   178
    84   151   101    52    94   185   169   108    39   185   136   200   100   103    87   111    51   184    75   150   156    69   187    64   212   116    77    55   127    68   153   176
    82   150    98    54    93   180   169   117    33   183   137   198   103   104    78   111    52   184    87   146   157    63   194    76   213   109    80    52   136    64   142   168
    87   159   104    44   100   183   172   109    32   185   140   205   101    95    94   115    61   185    84   158   159    72   199    62   221   124    76    49   122    64   161   182
    85   151   100    52    96   186   169   107    37   186   138   201   100   104    86   114    55   186    76   152   154    70   188    65   214   116    75    55   124    65   154   177
    84   152   100    51    98   186   168   107    38   187   136   200   102   103    86   114    54   189    77   153   155    71   187    63   214   114    74    56   122    64   152   175
    83   152    98    53    96   183   169   107    37   186   140   199   102   107    87   114    53   185    78   151   154    69   190    64   215   115    75    54   125    62   153   179
    61   119    83   204   207   131   131   162   163   203    76   185   107   178   140    72    78   121   158   166    89   198   210   197   123   116   113    47   209   106   120   151
    68   107    76   193   210   129   121   164   164   198    76   178   111   161   138    72    75   105   165   168    85   198   207   204   125   118   105    50   212   106   115   147
    63   113    76   198   203   125   121   165   167   199    76   185   110   165   140    66    73   109   162   168    84   196   208   203   121   118   112    51   215   111   119   153
    65   113    75   199   203   126   121   165   167   200    76   186   109   165   141    66    74   109   161   168    85   195   209   203   122   119   112    50   215   110   118   152
    68   115    67   202   205   120   121   172   165   197    77   186   109   165   137    60    76   111   160   169    83   196   213   202   120   116   113    45   212   106   116   150
    63   112    72   201   205   129   121   170   174   198    77   181   105   167   139    70    75   104   155   163    96   201   215   208   123   119   113    54   217   110   125   151
    64   114    74   200   205   124   122   167   166   199    80   185   107   164   139    65    76   110   162   169    85   193   206   201   121   119   109    50   215   110   117   154
    61   110    75   199   207   121   115   160   160   204    82   189   108   172   143    68    71   115   167   178    85   191   206   208   120   120   109    54   222   117   112   157
    57   111    72   192   203   127   123   163   173   193    76   190   109   170   138    63    72   107   160   170    85   200   210   203   124   128   110    49   218   107   116   152
    66   112    76   196   207   126   124   164   169   201    76   187   109   166   139    65    76   107   162   171    83   193   208   204   126   115   118    48   215   108   124   148
    73   108    79   205   198   127   120   164   164   201    71   177   104   178   151    69    80   118   156   173    83   192   204   202   131   122   117    44   212   115   117   151
    62   112    75   199   201   123   119   165   169   199    77   185   108   166   142    67    74   109   160   169    83   194   208   203   120   119   112    50   216   111   120   152
    66   111    74   197   205   125   120   163   167   198    75   185   108   166   143    68    74   112   164   168    81   194   211   208   125   120   111    50   212   111   119   155
    69   113    74   196   205   132   119   161   165   207    73   197   111   162   142    66    63   119   162   168    84   196   201   204   114   116   110    41   214   115   122   151
    57   114    79   200   189   127   111   148   170   200    70   181   105   161   149    73    73   110   159   168    78   201   216   210   120   126   116    43   212   116   114   158
    68   112    71   198   199   128   124   168   162   202    74   186   100   166   136    60    67   108   157   174    86   201   212   196   124   116   104    48   215   115   115   162
    66   113    75   199   203   125   122   167   166   200    76   185   109   165   140    67    73   109   161   167    84   194   209   204   121   120   113    50   215   112   118   153
    66   108    70   201   204   121   129   168   170   203    76   189   110   174   140    66    76   112   167   162    86   202   203   207   122   123   117    51   215   112   126   159
    65   112    75   197   204   128   121   165   167   200    73   184   110   167   141    65    73   107   160   168    83   194   209   202   121   119   112    51   215   110   118   152
    63   112    73   202   204   126   124   165   166   200    77   184   109   163   142    64    75   108   161   167    86   195   209   203   124   119   114    52   214   111   118   155
    65   118    82   202   206   133   119   162   169   202    80   186   108   172   136    68    75   112   165   170    81   196   210   204   118   118   117    52   213   109   125   155
    60   106    75   207   204   128   129   159   166   203    77   190   111   166   142    62    75   106   159   165    83   193   216   205   124   118   112    40   214   104   110   153
    61   112    76   196   208   113   120   160   166   197    76   185   108   164   148    68    73   111   164   168    85   194   213   209   125   119   101    57   214   112   113   156
    65   113    75   199   203   126   122   165   168   199    76   185   109   165   141    66    74   109   162   167    85   195   208   203   122   119   112    51   215   110   119   152
    65   112    78   200   203   127   121   168   168   198    75   188   107   164   141    67    72   113   162   169    81   195   211   203   122   120   107    50   217   111   120   148
    61   108    80   203   200   128   116   163   161   199    76   193   110   164   148    56    76   110   164   174    78   192   203   200   117   125   106    47   209   109   124   152
    62   113    78   200   206   127   124   165   168   200    74   188   106   166   142    68    73   111   159   170    85   193   207   205   125   120   112    50   210   109   117   158
    65   118    73   194   203   125   121   167   167   192    71   184   107   168   147    69    74   109   159   170    84   201   208   202   121   130   123    44   210   112   120   151
    67   115    81   196   212   118   120   168   164   200    71   183   107   168   138    68    76   111   155   174    84   189   207   211   117   119   107    56   213   106   115   149
    64   115    80   194   204   129   115   166   167   202    76   185   104   166   143    63    76   108   165   167    84   201   208   209   126   116   113    50   212   108   120   152
    65   114    74   202   198   120   124   169   163   200    81   186   113   156   139    69    64   106   165   164    79   198   208   202   126   121   106    55   220   113   117   151
    68   112    79   200   202   129   124   169   166   198    76   185   105   163   142    66    78   111   163   170    84   197   210   204   119   116   106    48   216   111   118   151
    63   115    74   194   208   120   115   170   157   198    76   195   110   160   142    62    73   107   155   166    86   194   210   207   124   127   110    59   217   112   119   151
    68   128    76   196   201   128   121   165   165   197    85   185    95   160   137    63    74   104   165   169    79   198   201   203   125   111   114    52   212   113   122   148
    65   112    75   198   201   125   117   166   163   202    76   188   110   167   142    71    73   109   163   170    91   198   206   204   123   116   115    45   215   105   117   153
    65   110    83   198   207   123   118   165   166   197    75   188   106   167   140    68    76   112   163   163    85   194   213   208   119   122   111    51   218   113   117   152
    64   112    71   199   204   123   124   169   166   199    77   185   112   169   142    65    72   107   164   169    88   194   206   199   124   116   112    47   220   114   119   152
    67   113    74   200   205   124   120   165   166   200    77   185   109   164   141    67    72   111   163   168    86   194   208   205   120   119   110    49   214   113   119   152
    64   115    80   192   197   128   119   164   163   202    79   192   104   168   139    59    76   105   156   166    89   192   222   201   122   122   114    54   215   103   117   162
    65   113    75   199   203   126   122   165   167   199    75   185   109   165   141    66    73   109   162   168    85   195   209   203   122   119   112    50   215   110   118   152
    67   112    71   198   204   127   127   172   159   198    88   186   109   159   140    65    95   106   155   167    80   186   208   213   127   115   110    51   214   111   101   148
    65   112    75   198   202   126   122   165   167   199    75   186   108   165   140    65    74   109   161   167    84   195   208   203   122   119   111    51   214   110   119   153
    63   116    75   197   202   125   122   165   167   200    75   185   109   165   140    67    74   109   162   168    84   197   213   204   120   117   114    51   216   108   118   151
    62   112    74   201   206   124   120   165   168   197    74   188   109   167   140    68    77   107   162   166    86   196   208   207   124   119   114    48   216   112   115   155
    55   112    72   197   203   116   119   168   168   203    80   187   104   172   141    61    72   110   161   174    82   192   210   197   121   123   113    49   220   107   120   151
    66   113    75   200   200   124   120   168   168   199    75   182   108   166   138    67    72   110   164   172    86   199   209   204   122   118   112    48   217   108   121   155
    65   115    75   200   206   126   122   166   168   199    73   186   110   164   143    68    75   110   160   169    85   193   211   204   121   121   111    51   213   112   120   152
    60   116    74   199   202   134   120   165   165   192    74   184   114   163   141    66    71   108   161   165    89   199   205   201   122   112   115    54   210   110   121   151
    58   108    74   200   208   129   127   168   164   198    77   178   109   169   141    60    71   110   165   174    89   198   215   197   122   115   110    47   218   104   126   157
    73   113    76   199   198   128   118   163   174   197    74   185   111   176   135    69    76   114   161   171    87   198   219   205   120   115   109    56   217   110   118   156
    69   117    82   196   193   125   123   158   163   204    71   190   108   158   134    70    76   114   160   172    87   195   205   204   119   121   112    53   207   120   118   158
    56   117    70   200   201   128   127   157   159   204    76   189   116   173   133    64    74   110   153   162    84   192   209   196   127   127   112    55   224   114   120   148
    63   111    76   197   199   124   119   165   173   201    79   179   111   162   141    64    73   104   163   168    78   200   202   204   123   121   112    50   216   110   119   157
    66   110    72   198   205   119   117   164   166   205    71   180   112   166   135    65    74   109   166   167    87   200   207   200   118   125   118    51   215    98   117   138
    63   112    80   198   203   126   124   166   165   200    81   190   110   167   144    66    77   110   163   165    80   198   211   202   125   121   112    49   214   109   118   151
    74   112    79   206   203   126   131   171   169   204    77   184   107   168   138    71    81    93   161   171    86   195   215   208   122   121   103    50   226   108   119   143
    66   113    73   199   204   125   121   166   170   199    74   184   110   164   139    65    72   109   163   169    82   194   208   203   124   120   112    51   214   110   119   152
    66   114    75   197   201   124   122   166   169   199    77   186   111   165   140    65    75   110   161   170    84   196   208   204   123   118   111    50   214   111   121   153
    69   105    67   195   207   129   124   162   159   192    83   184   100   162   142    71    73   114   160   172    84   190   211   210   121   121   112    43   207   114   120   151
    67   113    76   200   202   126   122   164   165   202    75   183   107   163   141    69    74   110   161   164    85   194   207   204   123   121   112    52   212   112   120   151
    64   113    76   200   203   125   124   165   169   199    74   184   109   165   140    66    72   108   162   167    87   195   206   203   120   120   113    50   214   112   119   152
    64   113    74   197   204   126   121   164   166   199    76   186   109   165   143    67    74   108   160   168    84   195   211   205   124   121   112    49   213   111   120   151
    65   113    76   198   202   126   123   166   165   198    74   185   109   165   140    68    72   110   162   171    87   191   209   203   121   119   112    49   214   112   116   151
    65   112    76   199   202   125   121   166   166   200    77   186   110   165   139    66    73   110   161   167    84   195   208   203   122   120   112    51   214   112   119   152
   150   105   170   117   204   132   159    55   118    99    34   195    53   198   143    30   133    68   144   170    51    51   216    48    60    67    53   178    56    56    69    72
   153   104   172   119   203   133   158    58   122   100    34   192    52   196   142    32   134    69   142   168    50    53   217    47    62    65    51   184    55    56    68    72
   152   104   173   119   203   132   159    58   124    98    31   194    54   198   141    33   134    70   144   168    52    55   215    44    62    65    54   182    54    57    67    72
   158   103   171   121   209   129   165    51   130    92    34   197    53   200   132    40   133    66   146   171    46    47   207    43    63    67    50   179    58    54    66    70
   150   104   172   116   202   130   158    61   125   100    36   198    56   193   137    31   137    67   149   170    54    52   218    47    61    68    48   182    47    54    68    69
   153   106   172   118   202   131   158    59   122    99    32   194    53   196   143    32   134    70   144   167    51    52   217    46    61    66    53   182    55    57    67    73
   153   107   172   118   203   132   157    58   121    98    33   193    52   196   143    32   133    70   145   168    51    51   216    44    63    65    55   180    56    56    67    74
   154   106   172   118   202   131   158    60   123    99    34   195    52   196   143    34   134    69   144   168    52    54   216    46    61    66    52   183    54    57    67    73
   154   104   172   119   203   133   160    58   123   101    32   193    53   196   143    34   134    71   143   167    53    52   217    44    61    66    51   180    54    57    68    73
   152   106   173   119   202   134   159    61   118    99    36   193    52   196   142    34   137    71   145   170    52    51   218    48    62    67    52   181    55    58    70    70
   150   105   176   117   207   130   164    57   125    98    35   191    51   192   137    38   135    71   141   167    53    47   222    42    60    69    50   175    57    54    60    72
   159   106   174   122   208   137   158    61   119   108    38   197    58   188   145    39   131    75   143   173    55    59   214    39    57    64    56   181    47    51    71    67
   151   105   173   121   201   132   158    60   121    98    34   195    53   199   143    32   134    70   143   169    52    54   217    44    60    68    54   182    55    55    68    75
   148   100   170   119   200   126   150    63   122    96    29   203    70   189   145    33   127    72   148   164    38    53   211    43    57    67    61   184    56    55    72    76
   151   101   167   113   201   132   166    53   117   108    28   198    50   196   149    38   132    67   144   170    47    56   216    51    53    67    54   190    51    63    74    77
   149   106   173   118   201   132   159    60   121    99    35   194    53   197   140    33   136    73   146   169    51    53   216    47    58    67    56   179    52    57    65    73
   154   106   172   118   203   132   158    59   122    99    33   194    53   196   143    32   134    70   145   168    51    53   216    46    60    66    53   182    54    56    67    73
   154   107   171   119   202   131   158    59   122   100    33   193    52   196   143    33   134    70   144   168    50    52   216    46    60    66    53   182    54    56    68    72
   156   101   175   121   196   129   163    61   124    95    36   192    59   192   139    26   134    71   136   165    53    48   216    51    63    65    54   181    54    58    62    78
   152   104   172   122   202   130   158    59   121    97    30   195    50   194   143    30   136    71   147   166    52    52   215    45    61    65    50   178    54    58    66    71
   152   105   173   118   204   132   160    59   122    99    34   193    53   198   144    32   133    67   145   169    50    53   215    45    61    66    54   183    54    56    69    74
   142   110   164   126   208   127   167    55   127   102    38   188    66   198   150    28   130    60   155   163    55    55   216    53    56    60    52   183    54    61    73    71
   157   104   169   117   203   128   158    63   117   101    33   195    55   197   143    35   130    68   143   171    49    52   215    42    59    66    49   179    54    56    69    74
   152   104   172   117   200   129   159    61   123    99    31   193    52   194   142    31   134    73   145   168    53    53   214    47    60    64    54   180    54    55    69    73
   155   107   171   119   198   134   153    53   117    99    34   191    55   198   141    38   138    69   152   173    54    50   220    46    62    63    54   182    56    59    69    67
   152   106   172   119   206   132   157    58   121   100    34   196    59   195   143    35   132    71   145   168    51    49   218    47    58    67    55   186    53    53    68    74
   153   106   173   118   203   132   158    59   121    99    32   194    53   196   143    33   134    70   144   168    52    53   216    46    61    66    53   181    55    57    68    73
   153   105   173   120   203   132   158    59   121   100    32   193    53   196   143    33   134    71   145   168    52    52   217    46    62    65    53   181    54    55    68    72
   153   105   172   116   204   135   157    56   120    96    32   194    53   198   141    36   134    71   148   165    50    53   215    48    58    68    49   182    53    54    69    74
   153   105   171   121   204   129   159    60   121   101    32   193    53   196   142    33   134    70   142   168    51    53   215    47    63    66    50   181    54    57    67    72
   155   105   175   119   201   129   157    57   119    94    31   196    54   195   142    28   133    70   145   165    51    55   213    41    64    66    53   178    53    58    65    75
   154   104   175   110   201   127   162    56   122    98    31   194    48   197   143    33   135    71   145   167    47    55   217    47    60    65    51   180    52    58    70    73
   152   103   171   121   203   135   157    60   125   100    31   194    53   193   142    33   137    67   147   168    46    53   218    50    58    68    54   183    56    56    64    72
   158   111   171   119   218   138   155    61   123   100    29   205    48   193   143    33   134    75   140   165    47    56   222    47    55    59    53   179    59    53    66    68
   149   109   172   121   205   132   157    60   122   103    34   191    57   193   139    33   134    72   144   168    53    55   213    49    61    69    52   181    56    57    64    70
   150   107   168   115   197   133   162    65   125   102    32   186    53   199   144    34   132    77   145   168    49    53   216    48    59    70    54   182    53    59    62    73
   150   111   175   122   203   132   165    52   118   104    36   188    48   194   148    29   137    79   142   168    50    53   223    39    52    63    50   172    42    55    64    70
   157   104   170   125   202   137   159    61   123   105    42   188    59   190   137    35   130    67   140   166    54    58   222    42    62    57    60   179    57    55    72    76
   152   110   175   116   202   137   159    52   123   100    34   191    55   192   139    30   137    71   151   168    52    56   219    47    63    67    56   182    51    57    68    77
   154   105   171   118   203   132   158    59   121   100    32   194    53   196   142    32   135    69   144   168    52    52   216    46    60    66    53   182    55    56    68    71
   153   105   174   119   202   131   160    59   120    98    32   194    53   195   143    32   134    70   144   167    52    52   216    46    61    67    54   180    55    56    67    71
   152   102   170   122   200   125   156    59   118   104    33   193    55   194   143    36   133    67   150   168    45    52   215    44    60    64    56   182    52    57    67    69
   154   105   171   119   203   131   159    59   121   100    33   193    54   195   143    33   133    70   143   168    52    53   217    47    61    65    52   182    55    57    67    73
   153   106   172   119   203   131   158    59   121   100    33   194    53   196   142    33   135    70   144   168    52    53   216    46    61    66    53   181    54    57    67    73
   156   105   173   121   205   128   166    56   118    97    34   198    58   196   144    24   140    74   140   161    56    50   216    46    55    71    52   183    52    54    67    75
   151   105   172   118   202   130   156    58   121    98    32   193    53   195   143    28   134    72   146   167    48    52   216    47    62    61    54   180    50    57    70    72
   153   105   169   121   203   135   164    58   124   102    35   194    47   193   143    34   135    74   142   164    50    51   215    42    60    65    51   180    54    60    65    73
   150   109   175   118   203   132   158    61   125    98    37   193    49   199   148    32   140    71   141   169    47    55   211    45    63    65    51   179    54    58    69    78
   154   106   172   119   203   131   158    58   122    99    32   194    53   196   142    32   135    71   145   168    52    53   216    46    61    66    53   181    54    55    67    73
   154   103   172   117   202   133   160    58   119    94    32   194    52   195   146    32   135    73   148   171    48    52   216    46    69    64    52   183    54    53    69    76
   152   112   175   115   204   134   154    59   124   100    34   192    52   192   139    32   130    67   146   169    53    55   219    45    56    66    55   178    54    58    71    73
   154   108   168   115   201   132   158    57   121    96    38   188    56   197   147    37   139    69   138   171    48    50   216    43    63    66    57   180    54    54    70    76
   153   109   170   119   206   128   158    62   122    99    33   193    50   196   142    31   136    72   145   168    52    51   217    46    59    66    56   182    53    55    67    72
   151   104   173   116   199   128   156    60   123    97    33   190    57   197   143    30   129    70   146   166    51    50   214    45    64    63    54   182    54    56    68    74
   152   104   173   118   200   134   158    59   122    99    34   195    52   196   144    33   135    69   145   168    52    52   216    46    61    65    53   181    54    58    66    75
   162   104   174   119   204   130   159    56   109   104    31   191    53   193   138    25   130    77   142   176    52    52   209    45    61    71    51   183    54    66    73    71
   149   107   178   116   202   133   159    59   121    97    25   192    50   194   147    28   136    72   146   168    49    54   213    44    61    69    45   181    59    62    66    74
   155   105   171   118   202   131   157    60   119   100    31   195    53   195   144    32   133    70   146   167    50    52   215    46    62    66    53   183    55    58    67    73
   152   109   174   120   200   134   158    56   124   101    32   193    54   195   146    29   134    70   145   165    53    52   216    43    63    66    54   185    53    56    66    70
   155   108   168   119   205   134   158    56   119    98    34   197    53   196   143    32   134    70   144   167    52    55   213    48    65    66    51   181    57    60    65    70
   153   107   171   118   203   130   157    64   120    97    35   195    53   198   144    33   134    68   145   170    50    54   215    47    60    67    52   183    53    55    66    71
   153   105   172   120   203   131   158    59   122   100    32   194    52   197   141    33   134    70   144   168    52    52   215    46    60    66    53   181    54    56    67    72
   155   106   172   121   204   134   158    61   120    99    33   194    56   197   143    36   135    71   145   166    51    54   214    45    62    68    53   179    55    57    66    75
   153   107   171   117   202   133   161    58   123    99    32   193    55   197   141    29   134    71   142   169    50    50   214    46    63    70    52   183    53    56    68    75
    88    51    94   163    35   152   212    80    61    39   181   115   148    70   132   167   119   165   108   184   207    40    60   216   175   117    67   143   160   216   111   145
    88    50    94   163    36   152   212    80    62    39   182   114   148    70   132   167   118   165   108   184   207    40    60   215   175   117    67   143   160   216   112   145
    88    49   107   166    32   148   214    88    60    37   178   116   143    73   135   168   119   166   105   175   214    50    63   213   174   121    64   149   164   213   108   148
    87    50    94   165    35   150   212    84    58    39   180   113   147    70   128   167   119   165   105   184   209    40    59   218   179   117    69   141   156   217   110   144
    82    48   102   160    31   156   216    85    63    40   186   112   151    64   126   164   119   168   120   191   214    39    62   214   179   110    70   133   159   215   107   148
    87    50    94   165    34   149   209    81    61    40   179   114   147    70   133   165   117   164   106   184   204    39    62   215   175   115    66   147   160   215   109   151
    92    52    95   160    39   159   208    77    65    29   181   115   149    70   133   169   120   164   111   185   203    28    60   212   175   110    64   141   163   212   115   150
    88    50    94   163    36   152   212    80    62    39   181   114   148    70   132   167   118   166   108   184   207    40    59   215   175   116    67   143   160   216   112   145
    85    49    93   164    38   149   213    80    61    41   183   116   150    72   132   168   119   167   109   183   205    42    58   217   175   118    68   144   159   218   110   146
    88    47    91   166    32   149   213    81    58    39   179   109   152    77   134   169   118   161   112   186   208    40    58   213   177   120    67   142   161   215   114   148
    83    55    87   157    28   158   209    80    74    44   186   120   142    75   133   160   122   170   107   191   211    44    62   213   179   116    69   144   154   224   115   148
    92    55   105   159    37   146   217    76    63    36   191   109   154    70   125   170   120   171   103   186   207    42    64   209   174   121    56   151   162   218   114   145
    87    51    95   162    35   151   214    81    61    39   181   115   148    69   132   167   119   166   108   186   207    39    60   214   176   117    69   144   161   217   112   145
    88    50    95   163    36   153   213    80    61    37   183   115   148    68   132   168   118   164   107   185   208    40    59   215   176   115    66   142   161   217   113   145
    83    49    98   166    42   154   200    83    58    47   177   112   144    70   129   167   117   160   101   184   206    45    65   207   172   114    70   148   159   217   109   152
    91    49    94   163    35   155   215    78    62    37   179   113   148    67   133   169   117   166   110   181   206    41    59   215   178   116    68   142   158   217   111   143
    86    46    92   161    33   158   209    82    63    36   187   118   145    72   137   165   117   167   113   182   208    43    61   219   176   118    63   138   155   217   112   142
    88    50    94   162    36   151   212    81    61    39   181   114   149    69   132   167   118   165   110   185   206    40    59   216   176   117    67   143   161   215   111   146
    88    49    93   162    34   152   213    80    62    40   183   115   148    70   131   166   117   166   108   185   207    41    63   214   176   117    66   145   160   216   111   146
    88    50    94   162    35   152   212    81    62    40   182   115   149    71   132   167   118   164   107   186   207    41    60   215   175   116    67   143   160   216   112   145
    89    53    88   159    38   153   207    81    59    37   185   113   153    67   129   169   114   166   116   186   206    43    63   213   172   116    70   141   157   217   119   149
    87    48    95   162    37   154   212    83    61    39   181   113   151    69   136   169   119   163   110   185   208    42    58   215   171   115    62   142   160   216   110   141
    88    50    94   163    35   152   212    80    62    39   182   114   149    71   132   167   118   165   108   183   207    41    59   216   175   117    66   143   160   216   112   145
    89    51    94   164    36   153   214    79    60    35   182   115   151    69   132   170   120   162   112   184   208    41    60   219   176   115    61   142   161   217   114   142
    83    49    98   145    34   153   216    77    64    47   181   112   142    56   136   172   128   160    98   184   199    41    58   210   177   119    81   140   166   219   121   148
    78    46    93   163    35   140   220    79    59    44   174   128   152    68   128   157   116   162   118   177   208    45    56   212   174   117    66   138   161   215   118   134
    87    50    95   163    35   152   213    80    61    39   181   114   148    70   132   167   119   165   108   184   207    40    60   216   176   116    67   143   160   216   111   145
    86    50    92   164    35   151   212    78    62    40   180   115   149    69   128   166   116   164   108   184   206    41    61   217   178   116    65   141   162   219   114   145
    85    53    95   163    37   155   213    80    61    36   182   115   148    69   133   169   120   162   109   183   207    42    60   216   175   119    65   144   159   216   115   142
    88    50    95   163    35   151   212    80    61    39   182   113   148    70   132   167   118   165   108   184   206    41    59   216   176   117    66   143   160   216   112   145
    88    51    94   164    36   151   212    80    61    38   181   114   148    69   131   166   118   166   108   184   207    41    60   215   175   116    66   143   160   215   110   145
    88    51    94   162    37   152   213    80    61    40   180   114   148    71   131   167   119   164   108   184   206    39    61   214   174   119    65   143   161   216   111   145
    87    50    93   163    36   151   214    82    61    40   182   116   149    71   131   166   120   165   109   185   206    38    59   217   176   117    66   144   159   215   111   145
    86    50   103   157    38   143   213    67    61    32   183   119   153    65   128   164   120   167   109   181   204    30    58   216   183   117    75   133   162   224   102   143
    89    52    95   164    36   152   212    82    60    39   182   114   148    71   132   167   120   164   107   184   206    40    61   214   175   115    68   144   161   216   113   146
    95    53   100   163    32   155   199    84    54    43   184   118   144    73   135   170   112   165   114   189   210    51    58   216   173   109    65   150   150   216   115   146
    88    51    94   165    37   152   210    78    60    40   182   115   151    65   132   166   119   165   110   185   206    41    60   216   173   115    70   141   162   213   106   142
    86    55    83   174    39   151   205    83    68    43   173   119   151    75   136   165   107   164   103   184   215    41    62   208   178   105    65   146   170   224   123   150
    87    51    94   163    35   151   211    80    61    39   182   115   147    70   132   167   118   166   108   184   207    39    59   215   175   115    68   142   159   217   111   147
    92    51    97   155    36   155   210    79    58    37   185   113   147    65   126   171   121   168   103   184   209    37    50   208   170   120    72   143   159   219   112   142
    88    50    93   163    36   152   212    81    61    39   181   115   149    72   132   168   120   165   107   183   206    40    61   215   175   118    66   143   159   215   112   146
    87    49    95   165    34   150   211    81    61    40   182   113   150    71   131   169   118   167   108   184   206    39    59   215   175   114    68   143   161   215   113   144
    91    56    97   154    37   156   210    73    54    40   176   125   146    77   125   165   114   169   111   194   205    45    59   235   180   122    74   151   163   207   121   138
    89    48    95   166    37   152   215    78    56    40   184   114   145    68   132   166   120   171   108   185   206    44    60   215   176   117    66   144   160   215   112   141
    88    50    94   163    35   151   212    79    62    40   182   114   148    70   132   167   118   166   108   183   207    40    60   215   176   117    66   143   160   216   111   145
    90    49    95   163    35   153   211    79    61    41   182   112   147    70   132   168   117   165   110   185   208    42    58   215   175   114    67   143   163   215   109   145
    87    51    90   158    29   147   216    79    60    42   180   117   148    68   131   162   120   163   107   180   202    42    65   216   175   120    67   148   162   213   112   146
    87    48    93   165    35   154   209    82    63    40   181   114   149    70   131   166   118   165   110   185   206    40    59   215   175   118    66   141   158   216   112   144
    89    53    93   167    38   149   216    78    63    37   178   113   148    68   132   173   118   165   103   181   205    43    61   213   175   120    64   141   162   220   112   146
    90    48    90   167    36   141   215    81    66    40   175   104   151    71   129   157   126   153   106   186   205    40    61   225   177   119    64   139   160   214    98   144
    87    52    98   168    36   142   208    84    61    42   181   116   144    63   136   179   119   170   108   183   200    43    63   221   172   112    65   142   156   216   116   141
    87    49    94   164    35   152   212    80    62    38   183   113   149    70   131   168   119   165   108   183   207    40    60   215   176   118    67   145   160   216   112   144
    88    50    95   162    35   151   210    81    60    41   183   113   147    71   133   168   116   165   109   183   208    42    60   217   172   117    67   141   160   215   112   145
    91    52    92   165    37   147   220    80    62    33   185   118   141    72   139   161   118   167    96   190   206    42    51   207   179   105    75   135   160   213   112   139
    88    50    94   163    35   152   212    80    62    39   181   114   148    70   132   167   118   165   108   184   207    40    60   215   175   117    67   143   160   216   112   145
    88    51    94   163    34   151   213    81    62    39   181   114   149    70   130   168   118   165   108   184   207    40    60   216   176   117    67   143   159   216   112   146
    89    51    90   168    43   163   215    85    63    37   175   113   151    70   137   180   124   163   108   182   202    34    61   210   177   121    64   139   153   224   113   140
    86    49    94   163    40   150   212    82    62    40   182   115   147    71   134   165   118   165   110   184   207    42    58   219   174   115    67   143   158   217   110   144
    88    50    94   163    35   152   212    80    61    39   182   114   148    70   132   167   118   165   108   184   207    40    60   215   175   117    67   143   160   216   111   146
    97    48    88   160    44   148   213    94    61    42   176   118   141    63   129   172   116   164   114   183   212    46    55   224   170   130    71   147   163   227   109   145
    83    53    93   167    33   151   215    82    62    41   181   113   142    68   130   170   117   164   105   185   210    40    57   213   172   117    65   142   156   222   116   144
    86    50    93   163    35   151   213    81    62    41   183   113   150    69   133   169   116   165   107   180   207    43    59   215   180   116    65   144   160   214   111   146
    93    48    95   157    37   162   219    73    76    41   170   118   146    74   129   165   128   165   112   185   207    46    63   219   174   109    77   147   156   210   107   146
    89    47    95   163    34   152   214    78    61    40   182   114   150    71   133   170   121   164   109   184   207    40    60   215   174   116    65   143   161   215   112   145
   138   200    78   146   186   142   153    81    71   123   201   102   101   205    31   114   188   176   184    76    73   220   206   151   188    48    24   189    64   195    67   118
   140   203    74   151   185   153   156    88    81   121   200   106   102   210    42   115   180   167   188    76    81   212   204   155   177    49    36   198    71   191    66   122
   143   206    75   146   182   149   158    87    75   120   197   105    97   202    36   115   179   172   190    83    77   210   204   157   180    52    35   197    64   198    70   119
   141   205    77   151   182   148   160    88    77   120   199   107   100   205    37   113   180   171   188    80    79   211   205   156   181    50    33   199    68   197    70   119
   143   214    76   148   192   153   163    91    82   112   197   107   102   204    39   119   189   167   195    79    82   212   205   159   175    49    34   203    64   186    72   121
   144   204    73   153   181   144   165    90    80   121   198   105    99   201    38   109   186   182   185    80    77   213   204   149   181    49    30   199    66   190    73   114
   140   207    76   153   184   145   159    87    74   117   199   106   102   205    38   114   176   172   187    80    78   212   206   155   178    52    31   197    69   199    70   121
   141   206    78   151   182   150   159    88    77   119   200   107   100   204    37   112   179   171   187    81    78   212   204   155   181    49    33   199    67   198    69   119
   142   207    77   150   183   149   159    89    77   120   199   106   100   203    37   112   180   170   187    80    78   213   205   156   182    50    32   198    67   197    69   120
   141   207    77   150   183   146   160    90    76   118   200   106   102   203    37   112   178   174   187    80    78   215   206   157   178    53    33   198    67   198    66   119
   137   207    70   157   178   146   162    87    80   114   198   115    98   202    31   108   169   166   194    78    77   206   205   156   182    50    34   196    72   202    64   121
   143   206    81   154   184   146   162    88    81   113   202   104    97   205    41   112   176   168   181    78    78   211   201   160   182    51    33   200    70   196    73   119
   142   206    76   150   182   149   160    88    77   119   199   107   100   204    37   113   179   171   187    79    78   212   204   155   180    51    33   199    68   197    69   119
   143   205    74   149   182   149   158    92    75   118   199   104    99   206    36   109   183   172   184    80    77   213   204   158   177    51    31   200    70   199    67   116
   138   208    79   147   182   146   165    86    77   119   205   112   107   203    44   115   176   172   186    83    79   215   205   161   184    51    39   190    73   197    67   121
   142   205    76   150   182   150   159    89    75   118   199   108   100   205    35   114   180   171   187    79    78   213   204   156   179    51    32   197    68   198    69   118
   142   205    78   151   182   147   161    88    76   119   200   106   101   203    37   113   179   171   186    80    79   212   204   156   180    51    33   199    68   198    69   119
   137   206    79   155   181   151   157    89    77   116   189   109   100   201    36   114   179   166   187    80    75   215   204   158   184    54    33   196    74   198    68   116
   143   207    76   151   181   150   162    89    75   120   199   105    97   205    38   115   179   171   187    79    79   212   205   155   181    50    33   200    69   197    69   119
   147   203    76   151   181   150   159    89    78   117   201   108    95   201    36   115   182   173   195    78    81   215   199   154   180    50    34   197    68   199    71   121
   142   206    77   151   182   149   160    88    77   119   199   106   101   204    37   113   179   171   187    80    79   212   204   155   180    50    33   199    68   198    69   120
   142   206    76   152   180   150   160    89    77   121   201   109   100   204    39   111   181   171   187    81    80   212   203   153   180    51    33   197    67   197    69   116
   141   204    77   148   186   155   161    89    70   134   197   102    99   205    31   103   178   179   182    79    70   206   206   151   176    48    37   202    63   191    69   114
   143   205    78   150   182   149   158    85    75   115   200   110   100   204    34   115   182   170   188    79    82   214   205   153   182    49    30   200    64   195    70   124
   136   201    77   150   173   147   161    84    76   125   202   108    95   203    37   115   181   170   186    76    81   212   207   156   184    54    25   200    72   200    66   123
   142   211    71   155   183   150   161    84    76   114   199   107    99   204    39   109   180   176   182    80    78   208   204   155   180    53    27   194    70   198    65   118
   151   212    73   151   181   156   166    91    77   129   200   106   101   203    39   117   181   168   189    84    80   213   203   155   179    57    36   200    71   200    67   120
   141   204    74   151   186   148   159    88    77   121   198   106    98   206    37   117   178   174   189    82    76   212   204   154   182    49    32   196    71   200    67   121
   143   205    75   148   180   146   158    88    73   127   202   107    97   202    36   116   177   165   185    77    76   212   204   151   180    49    34   202    71   199    69   122
   142   206    80   149   183   150   160    87    76   118   200   108   100   205    35   111   179   170   188    81    77   213   204   157   179    51    37   200    66   197    73   119
   142   206    77   151   181   149   160    89    77   120   199   106   100   204    37   113   179   171   187    81    79   212   204   156   180    50    33   199    68   197    70   120
   141   206    76   151   181   149   160    88    77   118   199   107   101   204    35   113   178   171   189    83    80   213   204   156   178    49    33   200    68   196    69   120
   141   206    77   151   182   149   160    88    77   119   199   106   100   204    37   113   179   171   187    80    79   212   204   156   180    51    33   198    68   198    69   120
   140   209    75   149   183   146   159    89    79   119   200   104    99   205    38   114   180   170   186    82    77   212   206   155   181    50    32   197    68   199    65   120
   142   207    77   151   183   149   163    90    77   119   199   106   101   204    37   113   179   171   188    79    80   213   202   155   178    49    35   200    69   196    68   120
   142   206    76   149   183   147   160    86    77   119   199   108    99   207    39   112   177   174   186    79    79   210   207   159   179    51    34   197    68   196    67   120
   151   203    80   145   177   142   154    89    75   124   207   104    99   208    34   104   181   162   187    70    81   218   205   156   182    52    28   193    70   198    68   121
   133   206    74   139   181   155   161    91    77   119   190   113   101   201    34   111   180   170   190    77    83   212   200   157   183    49    36   203    64   199    76   119
   138   205    80   150   179   149   159    93    78   120   196   107   100   209    36   107   173   176   186    81    77   214   203   153   179    51    30   200    73   200    70   118
   141   206    77   151   182   149   160    88    77   119   199   106   100   204    37   113   179   171   187    81    79   212   204   156   180    51    33   199    68   198    69   120
   141   206    77   150   182   149   160    89    76   120   199   106   100   205    37   112   180   172   188    81    80   211   204   155   180    50    33   199    69   197    70   119
   142   207    76   150   182   150   159    89    77   119   198   105   101   203    37   113   179   170   187    80    79   211   207   157   181    52    34   199    69   197    69   119
   138   214    69   159   185   142   161    88    84   125   198   106   100   194    35   108   187   168   189    75    81   211   205   155   191    41    26   206    76   199    64   113
   144   205    80   150   181   152   163    89    76   122   199   103    99   206    39   114   177   163   183    84    74   213   199   151   186    53    32   200    64   194    71   118
   142   206    77   151   182   149   160    88    77   119   199   107   100   204    37   113   179   171   187    81    79   212   204   156   180    51    33   199    68   198    69   120
   141   207    75   147   181   149   158    84    74   119   203   108   102   200    36   114   179   171   186    83    80   209   205   159   181    48    35   197    68   201    66   122
   141   206    76   153   185   146   160    90    74   121   198   106   102   199    37   109   177   174   185    79    81   214   205   156   184    51    36   199    71   200    67   119
   143   206    77   151   181   149   161    89    77   119   198   105   101   206    38   117   179   173   187    80    80   211   205   158   181    53    31   197    67   198    69   119
   142   206    77   150   181   148   160    87    76   119   201   105   100   204    36   114   178   173   185    82    79   211   205   156   182    50    33   199    68   198    69   120
   142   206    77   151   182   148   160    88    77   120   199   107   100   204    37   113   179   171   187    80    79   212   204   156   180    50    33   199    68   198    69   120
   135   208    72   157   182   148   157    90    78   123   205   104   100   200    32   108   173   170   177    84    78   216   202   154   179    52    34   192    66   195    70   122
   139   204    79   148   179   149   158    89    77   117   199   106   102   201    36   116   178   167   186    80    80   212   204   155   180    49    33   196    64   202    71   120
   142   205    75   149   184   148   159    89    79   120   201   106   100   204    38   117   180   171   184    81    78   210   204   155   180    52    33   200    67   200    70   118
   139   205    74   152   173   148   154    89    83   114   195   103    98   210    37   112   179   171   188    77    82   218   208   157   190    49    26   201    70   203    70   111
   137   205    79   155   177   149   160    92    77   119   202   109   100   208    36   114   173   173   190    77    79   207   203   155   178    54    32   199    64   198    72   125
   142   206    77   151   182   149   160    89    77   119   199   107   100   204    37   113   179   171   187    80    79   212   204   156   180    51    33   199    68   198    70   120
   129   203    74   153   184   147   158    88    74   118   198   103    98   198    38   116   177   170   189    82    86   209   203   156   176    54    30   201    71   200    69   117
   141   207    76   152   182   151   158    88    79   120   201   105   101   204    37   114   179   172   187    82    78   215   202   156   179    50    32   200    68   198    69   120
   145   209    74   152   184   149   163    88    72   121   201   105    95   205    39   116   179   172   183    79    79   215   203   152   183    50    36   196    69   197    70   118
   142   205    80   149   183   144   155    94    78   120   194   106   103   207    41   110   183   176   190    75    80   214   206   152   172    55    36   199    72   201    69   118
   145   206    76   149   185   150   160    89    75   122   199   107   100   202    40   114   179   169   187    79    76   212   200   154   178    49    35   198    70   198    71   118
   141   206    70   159   182   142   154    86    74   121   198   113   102   205    34   116   177   175   182    70    81   213   207   155   178    48    29   197    71   196    69   113
   141   211    73   154   180   148   162    88    76   119   203   103   103   205    34   114   184   166   185    82    85   213   207   158   180    51    36   201    65   204    74   123
   140   208    78   150   182   150   161    88    76   119   201   107   100   204    36   112   177   172   187    81    79   213   204   156   181    51    33   199    69   198    70   119
    69   212    75   166   153   116   164   181   144   219    73   195   139    43   208    97    54    36   169    72   144    76    49    57   183   199   115   140   202   212   106    88
    73   213    76   166   152   115   163   180   144   218    74   194   136    46   207    93    58    33   167    73   146    76    49    58   180   197   115   141   204   208   107    86
    75   212    76   166   149   117   163   180   144   217    75   193   138    46   206    91    56    35   168    74   147    77    50    58   181   198   117   142   205   210   107    84
    72   215    76   165   153   117   164   181   145   217    74   194   135    46   206    94    57    34   169    73   148    77    52    58   182   199   114   142   205   208   108    85
    72   213    77   165   152   117   163   179   142   218    75   195   137    48   206    92    59    33   169    73   147    77    51    60   182   197   114   143   204   207   107    86
    75   211    75   167   154   118   164   178   144   217    75   195   135    42   206    92    58    33   169    73   148    77    49    61   183   202   114   143   204   207   106    86
    73   213    76   166   152   116   164   180   144   218    74   195   136    45   207    92    58    34   169    73   147    77    50    58   182   198   115   141   205   207   107    86
    72   215    75   165   150   113   164   184   144   217    74   195   136    43   207    93    58    38   168    72   148    75    52    59   185   197   114   141   206   208   108    84
    74   214    76   165   154   116   163   180   146   219    73   194   138    47   207    91    58    34   169    75   147    76    49    57   180   199   115   143   205   208   108    86
    73   213    77   166   152   116   163   180   143   218    74   195   136    46   207    92    57    33   169    74   148    77    50    59   181   199   115   141   205   208   108    87
    74   218    77   166   152   116   163   180   144   217    75   195   138    45   205    93    56    32   169    73   149    75    49    54   182   197   113   143   204   207   108    85
    76   210    75   173   150   113   161   183   146   219    70   193   137    50   203    88    66    41   163    79   149    75    46    60   181   197   115   140   204   209   109    93
    73   213    76   166   152   116   163   180   144   218    74   195   136    46   207    93    57    33   169    73   147    76    50    58   182   198   115   142   205   208   107    86
    73   213    76   167   152   115   164   180   144   218    74   195   136    46   207    93    58    33   169    73   146    77    50    59   182   199   115   141   204   207   108    86
    74   213    75   166   152   115   163   179   144   218    74   195   136    46   207    92    58    34   169    74   147    77    49    58   181   199   115   142   204   207   108    86
    71   213    76   164   151   118   163   179   144   218    74   195   136    45   210    94    57    35   169    75   146    76    49    59   181   198   114   141   204   207   109    86
    73   215    76   168   152   115   163   181   141   218    75   193   136    46   209    91    56    35   170    72   149    75    51    60   179   198   117   144   203   206   107    87
    74   213    75   167   154   116   164   181   143   216    74   196   135    46   207    92    57    34   169    74   147    76    49    57   180   197   114   142   203   207   108    85
    70   214    77   163   152   116   163   179   144   218    73   196   136    47   206    91    57    37   170    74   146    79    50    58   182   201   114   140   200   211   108    88
    74   213    77   166   153   116   163   180   143   218    74   195   136    45   206    93    58    33   168    74   147    76    50    59   182   198   115   140   205   206   107    86
    72   214    76   167   153   116   161   180   145   217    74   194   136    44   207    92    56    35   168    73   147    77    51    58   181   198   114   142   206   208   106    86
    74   213    75   166   152   115   162   180   145   219    74   195   135    45   207    91    58    34   169    75   147    78    49    59   183   198   113   143   203   207   109    85
    73   214    77   165   154   115   169   179   146   222    72   194   136    47   204    92    58    38   167    73   144    76    51    57   183   194   111   142   205   203   107    89
    69   212    74   165   154   116   165   178   144   216    70   195   137    47   210    91    57    32   166    77   147    75    52    58   183   194   113   142   207   209   109    86
    73   213    76   166   152   116   164   180   144   218    74   195   136    46   207    92    57    33   169    74   147    77    50    58   181   198   114   142   204   208   108    86
    74   216    70   168   149   115   161   178   147   212    70   197   142    45   205    94    63    38   173    75   147    73    52    58   179   201   124   144   201   204   111    88
    72   213    76   166   153   120   160   177   144   217    74   192   135    51   207    89    59    35   172    73   150    76    53    60   182   198   114   138   201   208   105    87
    73   214    76   164   153   115   163   178   142   219    76   193   134    47   206    94    58    35   168    74   148    78    49    60   181   198   114   141   204   208   107    86
    75   212    77   168   152   111   162   180   143   219    73   192   137    51   208    91    58    36   168    73   146    77    50    58   180   199   112   144   206   209   106    89
    74   213    76   166   150   115   165   179   146   220    75   194   137    46   205    92    56    34   170    75   147    77    50    58   181   197   115   142   202   208   108    84
    73   213    76   166   152   116   164   180   144   219    74   195   137    46   207    92    58    33   169    73   147    76    50    58   181   198   114   142   204   208   107    86
    73   213    76   166   152   116   164   180   144   218    74   195   137    46   207    93    58    33   169    74   147    77    50    58   181   198   115   142   204   208   107    86
    73   213    76   166   152   116   164   180   145   218    74   195   136    46   207    93    57    33   169    73   147    77    50    58   182   198   115   142   204   208   107    86
    73   214    76   167   152   116   163   181   144   218    73   195   136    45   207    92    57    34   170    73   147    77    49    58   181   198   114   141   205   208   109    86
    73   214    77   165   152   116   165   179   143   219    74   196   139    46   208    92    58    32   169    75   147    75    50    60   180   199   114   144   205   208   108    86
    73   213    76   165   152   116   164   179   144   218    74   195   136    46   207    92    57    33   169    74   147    78    50    58   181   198   115   142   204   207   107    87
    83   219    80   162   154   127   161   183   146   217    84   195   143    48   209    89    58    36   161    70   142    71    62    71   178   204   112   147   209   202   105    87
    72   210    76   165   154   118   161   184   146   219    79   196   135    48   207    91    57    30   167    76   150    76    53    60   179   200   116   140   208   205   106    88
    73   213    76   166   152   116   164   180   144   218    74   195   136    46   207    93    57    34   169    73   147    77    50    58   181   198   114   141   204   208   107    86
    74   213    76   167   153   116   163   179   145   218    75   195   136    46   207    93    58    34   169    73   148    77    51    59   182   198   116   141   204   208   108    87
    74   213    77   166   151   117   162   180   145   217    75   195   137    48   208    93    56    32   169    74   150    79    50    59   183   203   116   144   205   210   108    87
    73   214    76   165   152   116   163   181   145   219    74   195   136    47   208    95    58    33   170    74   146    76    50    57   181   199   115   141   205   209   108    85
    73   213    76   166   152   116   163   179   144   218    74   195   136    46   207    93    57    34   169    73   147    77    50    58   182   198   114   142   205   207   107    86
    73   214    76   166   153   117   164   184   144   219    74   194   138    44   206    94    55    36   173    74   149    77    52    59   186   198   115   142   203   203   108    86
    74   213    76   166   152   115   164   179   144   218    74   195   136    46   206    93    58    33   168    73   148    76    49    58   181   198   114   141   205   208   108    86
    73   213    76   166   152   116   163   180   143   218    74   195   136    45   207    93    57    33   169    73   147    77    50    58   181   198   114   141   205   208   107    86
    71   214    76   167   150   117   165   177   143   219    72   192   135    48   206    90    59    33   170    70   147    78    49    57   181   197   115   141   202   207   107    82
    74   213    76   166   152   116   164   179   144   218    74   195   136    46   207    93    57    33   169    73   148    76    50    59   181   198   115   141   205   207   108    86
    72   214    77   167   153   115   164   179   144   218    74   193   136    44   208    92    57    33   169    73   146    78    50    57   180   198   115   140   203   208   109    86
    73   214    75   166   151   115   163   178   141   219    74   194   135    46   208    95    56    33   169    74   147    77    51    59   181   199   114   141   205   209   109    86
    73   214    74   166   151   116   164   181   144   218    70   196   138    47   206    92    56    32   170    73   150    79    50    59   180   198   114   140   203   208   106    82
    73   213    76   167   152   115   164   179   144   218    75   194   136    47   207    94    57    33   169    73   146    77    50    59   181   198   115   141   204   209   108    86
    73   213    76   166   152   116   164   179   144   218    74   195   136    45   207    93    57    34   169    73   147    77    50    58   181   198   115   142   205   208   107    86
    77   213    77   166   151   118   163   181   145   217    72   197   136    44   205    94    53    37   170    75   149    76    47    57   178   200   114   141   206   206   107    86
    73   213    76   166   152   116   164   180   144   218    74   195   137    45   207    92    57    33   169    73   147    77    50    58   181   198   115   142   204   208   107    86
    73   213    76   167   149   117   163   183   143   219    74   198   136    46   205    93    58    34   168    74   147    78    50    60   183   197   115   142   202   209   107    84
    73   214    76   166   153   116   164   180   145   218    74   196   136    46   207    92    58    34   169    74   146    76    50    58   182   199   115   141   204   208   108    87
    73   213    76   166   152   116   164   179   144   218    74   195   137    46   207    93    58    33   169    74   147    76    50    58   181   198   115   142   205   208   107    86
    76   213    80   169   157   114   163   182   140   220    71   197   138    45   211    90    54    35   166    69   149    75    49    54   182   196   110   140   203   206   106    86
    77   212    79   167   155   116   162   178   144   221    72   196   139    45   209    91    53    33   167    72   148    75    49    57   182   203   111   142   204   211   104    85
    75   213    75   166   152   115   164   179   145   218    73   194   136    46   208    92    57    34   168    74   148    76    50    57   181   199   114   140   205   208   106    87
    74   212    78   168   146   119   164   181   145   216    72   192   137    46   209    92    58    35   170    71   148    73    50    61   181   197   116   140   204   210   106    88
    73   213    76   166   152   116   164   180   144   218    74   195   137    46   207    92    57    33   169    73   147    77    50    58   181   198   114   142   204   208   108    86
    76   213    76   167   152   116   164   180   141   218    74   194   137    45   207    93    57    33   168    74   146    76    51    57   181   199   115   143   204   208   105    85
   124    68   161   214   165   128   171   195   118   183    39    94   196   207   199    88   187    88   132   219   125    67    82   213   193   165   166   136    43   149   183    99
   126    75   155   217   165   122   175   194   111   186    35    97   197   212   199    88   190    88   129   215   122    66    81   208   191   163   159   135    47   148   185   103
   132    70   158   213   167   125   173   196   114   187    38    96   196   203   197    94   185    85   135   218   124    69    78   207   194   164   163   134    49   151   186    98
   119    67   162   217   171   132   166   194   119   182    46    95   196   209   193    84   183    99   133   214   125    67    81   222   184   163   167   120    40   148   186    91
   124    69   159   206   164   129   174   195   116   187    37    92   193   206   197    89   185    87   134   215   128    67    84   210   191   169   166   136    45   149   184    97
   126    72   152   208   169   132   170   200   112   190    39    97   191   205   196    89   186    88   132   214   123    69    83   210   194   168   161   139    44   152   185    90
   123    68   159   211   167   127   173   198   114   187    38    94   196   208   196    89   187    87   134   215   123    69    84   213   192   166   165   135    45   149   187    97
   122    68   159   211   167   127   172   198   114   187    38    94   196   208   196    89   187    86   133   215   123    69    84   213   192   167   165   135    45   149   187    97
   123    68   158   210   165   130   170   200   112   186    39    94   196   208   193    89   187    86   133   214   122    69    84   211   192   165   165   135    48   150   185    98
   119    70   157   213   169   135   172   195   111   193    35    91   194   205   199    92   191    83   137   211   125    69    84   215   199   170   160   140    54   148   184    99
   122    68   158   211   167   126   172   197   114   188    38    94   196   207   196    90   188    87   134   214   124    68    85   212   192   167   165   133    45   151   187    97
   122    69   159   211   167   128   172   198   114   186    38    94   196   208   196    89   187    86   133   215   123    69    84   213   192   167   165   135    45   149   187    97
   124    67   159   210   168   126   172   197   114   187    36    96   195   208   198    91   187    87   131   213   125    68    82   211   193   165   166   137    45   149   187    98
   125    66   154   209   166   127   178   205   115   193    40    94   200   209   197    88   187    89   128   217   119    72    81   217   185   165   167   134    46   147   189    94
   122    68   160   210   166   128   174   197   114   186    39    94   196   207   197    88   187    86   134   215   124    69    83   213   192   167   165   135    45   149   187    98
   122    68   161   210   167   129   174   198   114   187    38    94   195   207   197    88   186    87   134   216   124    68    84   212   191   169   164   134    45   148   185    96
   121    69   160   210   168   127   173   198   113   186    37    93   196   207   195    89   187    87   132   216   122    68    84   214   193   167   166   134    46   149   186    97
   122    80   157   215   159   132   167   191   116   195    33   104   205   203   203    84   187    83   122   211   126    63    81   216   195   169   164   130    49   152   195    93
   120    65   165   207   170   124   172   199   119   189    33    85   191   205   193    87   193    91   133   207   117    70    84   217   189   163   168   135    44   153   192   103
   122    68   158   212   166   129   176   199   112   186    38    95   195   206   194    88   188    86   135   214   125    69    82   216   192   166   167   135    45   148   184    95
   123    68   160   211   168   127   172   198   114   187    38    94   196   208   196    88   187    88   133   215   125    70    86   214   191   167   166   135    45   149   188    98
   122    69   158   211   165   124   171   198   113   186    39    95   195   207   196    91   187    87   134   215   123    70    89   214   192   166   165   138    46   149   185    99
   121    66   159   211   166   129   175   196   112   189    39    92   195   209   199    91   187    84   132   215   124    70    84   217   195   165   167   138    51   150   185    98
   128    68   156   211   168   129   169   196   113   189    41    96   199   209   195    92   188    82   134   215   128    73    80   214   192   165   164   133    42   149   187    98
   122    68   159   211   168   128   172   198   114   186    38    94   195   208   196    88   187    86   133   215   123    68    84   212   192   167   166   136    45   149   187    97
   124    72   158   207   171   128   172   202   116   184    37    94   198   210   200    88   189    85   134   218   127    68    82   211   192   165   170   133    45   148   187    99
   113    71   165   213   164   117   161   206   118   182    30    98   193   208   200    91   187    92   137   222   125    72    89   197   189   178   169   128    49   150   191   111
   122    69   159   212   167   128   172   198   114   185    39    94   195   207   196    88   188    86   133   216   124    69    84   212   193   167   165   135    45   148   187    97
   115    79   161   214   176   123   170   197   122   195    34    93   196   214   196    88   178    92   130   208   114    76    84   214   200   169   165   132    50   150   187    99
   122    68   158   211   168   128   173   197   114   186    38    92   195   207   196    87   186    87   134   215   124    68    82   212   191   167   165   136    45   150   187    97
   122    68   159   211   168   127   173   198   114   186    38    94   196   208   196    88   186    86   133   214   124    69    84   213   192   167   165   135    45   149   187    98
   123    72   155   212   175   131   171   194   111   187    34    94   194   207   199    96   184    80   129   214   122    62    84   213   197   170   169   135    44   147   189    95
   123    66   157   215   167   128   174   197   116   183    32    92   199   207   199    89   187    83   133   217   126    68    86   215   194   169   168   137    45   148   182    96
   122    68   158   213   166   132   174   198   113   188    36    93   196   206   194    90   186    85   132   216   120    71    83   214   194   167   165   132    46   151   188    95
   117    73   155   208   162   126   172   198   109   184    40    94   193   213   193    96   187    91   124   209   125    69    81   207   191   166   166   131    46   152   190    91
   122    68   159   211   167   127   172   198   114   186    38    94   196   208   196    88   187    86   133   215   123    69    84   213   192   167   165   135    45   149   187    97
   122    64   157   212   168   133   174   197   120   192    35    91   198   210   198    89   190    83   134   213   121    67    82   210   196   163   164   133    52   151   187    97
   124    74   163   211   168   125   176   198   112   185    40    95   199   209   197    91   182    86   132   219   127    63    86   216   192   168   159   132    47   146   189    92
   124    72   162   211   163   116   170   201   109   190    30   104   195   210   198    88   191    85   130   218   119    58    87   213   195   163   154   129    50   146   185   100
   122    67   159   211   169   129   173   197   113   187    42    94   196   206   196    89   188    86   133   213   124    69    85   214   193   168   166   135    46   149   189    98
   122    71   161   210   167   126   175   198   113   189    36    92   193   211   198    87   187    85   132   218   124    72    83   212   193   166   161   135    49   147   187    95
   123    62   163   212   168   127   171   197   116   186    40    92   194   208   196    88   188    87   135   216   120    63    84   209   191   165   163   132    44   146   184    98
   123    68   159   211   167   127   173   198   113   187    38    94   196   208   196    89   187    87   134   215   124    68    84   213   192   167   165   136    46   149   187    97
   123    68   159   210   166   128   173   198   114   187    39    94   194   207   195    88   187    87   133   215   124    69    84   212   192   167   165   135    46   149   187    98
   123    69   158   211   167   127   172   197   114   187    38    95   196   207   197    88   186    86   133   216   123    68    83   213   192   168   165   135    46   149   186    98
   122    69   159   211   167   128   172   198   115   187    39    94   196   208   196    90   188    87   133   215   123    68    84   213   193   167   166   135    46   149   187    98
   124    69   160   211   167   128   173   197   115   187    38    93   195   207   196    90   189    87   133   216   123    70    84   214   194   166   165   134    46   150   187    97
   123    72   158   210   167   126   173   199   113   187    38    91   199   209   196    89   185    86   133   214   122    71    86   214   191   167   167   135    45   149   188    95
   123    68   159   211   167   127   173   198   114   186    38    94   196   208   196    88   187    86   133   215   124    68    84   213   192   167   165   136    45   149   186    98
   122    72   163   212   171   125   172   200   116   187    41    94   196   205   193    95   187    88   131   215   119    69    86   211   191   169   168   134    46   147   190    99
   125    67   159   212   169   130   175   197   113   189    38    91   195   209   195    89   187    87   133   215   124    70    84   214   193   166   164   138    46   149   187    96
   121    65   157   210   168   127   171   200   116   187    43    91   198   208   196    87   186    85   136   215   124    67    84   213   192   166   162   133    46   148   189    97
   126    67   164   206   166   133   177   198   114   189    33    92   189   208   191    96   198    91   131   216   132    73    84   212   199   164   162   129    43   146   193   101
   122    68   160   211   168   127   172   198   114   186    38    94   196   208   196    88   187    86   133   215   123    68    84   213   192   167   165   135    46   149   187    97
   123    69   156   206   164   131   167   196   107   186    42    91   209   199   195    89   186    88   127   211   124    61    80   210   193   165   166   130    50   152   193    99
   122    68   159   212   169   127   173   197   114   187    38    95   197   208   196    88   188    86   134   216   124    69    83   213   193   165   164   136    45   149   187    98
   125    74   158   213   162   124   180   205   112   195    35    93   197   208   196    98   185    88   140   212   119    54    85   218   197   167   166   141    41   151   186    92
   123    68   157   213   169   128   173   198   116   187    39    94   195   209   194    87   189    87   135   215   121    70    84   211   194   165   165   134    45   148   187    97
   124    68   161   210   167   130   172   194   118   179    38    95   197   208   204    88   190    89   136   212   125    70    85   213   194   162   168   139    45   148   184    95
   119    69   160   211   167   126   174   200   113   188    39    97   192   208   195    89   187    85   132   218   123    70    87   209   193   167   163   138    48   147   184    94
   122    68   159   211   166   128   172   198   113   186    38    95   196   208   197    89   187    86   134   215   124    68    84   211   192   167   165   135    47   149   187    97
   122    68   159   211   167   127   172   198   114   187    38    94   196   208   196    89   187    86   133   215   123    69    84   213   192   167   165   135    45   149   187    97
   122    70   159   213   164   128   170   198   118   187    41    94   198   207   200    93   188    87   139   216   125    72    86   213   192   165   166   135    45   154   188    97
   124    69   158   209   168   128   173   199   113   187    34    93   194   208   196    88   188    88   133   216   122    71    85   214   192   170   165   134    47   147   187    98
    37   121   106   154    35   219   177    34    77    51   183   121    51    92   181   122   215   154   102   108   180    56   134   138    97    52   122   147   214    62   153    54
    39   124   106   154    35   216   178    34    72    50   180   119    50    93   183   122   217   151   102   108   179    59   133   138    98    49   122   144   215    58   153    61
    34   107   116   155    38   212   171    37    77    55   193   119    44    92   186   122   222   150   100   106   181    54   128   139    91    61   112   148   211    63   155    42
    37   121   105   155    34   221   180    35    76    51   185   121    50    90   182   125   215   155   102   107   180    57   133   138    98    51   122   147   214    61   151    54
    34   125   112   158    32   220   181    41    76    56   187   121    50    86   176   121   217   151    95   106   179    52   132   136    96    54   119   143   212    58   150    55
    35   123   103   154    34   220   179    34    77    51   183   120    51    91   183   124   217   154   102   108   178    56   135   138    99    52   121   147   214    61   153    54
    35   122   107   154    38   219   179    35    77    51   186   126    55    89   179   120   214   158    99   111   177    51   136   141    98    48   126   144   216    60   151    52
    40   126   105   157    38   221   178    32    81    53   185   115    51    94   180   133   207   159   113   108   175    51   135   136    97    46   123   152   215    58   153    53
    38   117   105   153    37   217   180    32    78    51   184   120    50    92   180   124   217   153   104   109   182    53   133   137    96    54   121   153   214    64   156    56
    35   119   104   155    35   219   178    33    78    53   184   121    51    91   182   122   215   155   102   108   180    57   135   136    97    53   120   147   214    64   152    55
    37   123   105   155    36   219   179    34    77    51   183   121    51    92   181   123   216   154   102   108   180    56   135   137    98    52   121   147   213    62   152    53
    37   121   107   148    38   223   178    35    77    56   188   123    45    92   188   120   217   146   108   112   181    53   133   141    93    53   121   146   211    67   155    54
    36   122   106   156    36   215   176    32    75    52   182   122    48    91   184   125   214   157   100   106   181    55   132   136    96    49   124   144   217    59   151    55
    36   121   106   154    35   219   178    34    77    51   184   123    52    92   182   122   216   155   102   109   179    56   137   139    97    50   121   147   214    63   153    55
    37   120   105   157    35   218   170    32    77    55   184   122    53    92   184   123   216   156    98   106   173    52   133   136   102    51   120   145   216    61   152    53
    36   121   105   154    35   219   178    34    78    51   183   121    51    91   182   123   215   154   102   108   179    56   135   137    98    52   121   147   214    62   152    54
    30   119   100   160    35   225   178    33    76    50   180   126    54    99   182   120   214   153    99   108   188    54   135   132    95    46   121   157   210    60   154    60
    33   121   107   152    35   220   178    32    80    51   183   122    47    85   182   120   213   153   100   106   180    54   131   140    96    54   119   149   216    59   154    52
    39   120   108   154    35   219   180    31    79    47   184   116    49    90   181   122   219   156   101   105   179    58   134   138    97    48   125   146   214    61   153    52
    37   116   108   149    30   222   180    31    80    52   185   123    55    92   181   122   215   153   101   108   177    55   135   136    98    46   118   143   213    58   151    56
    36   119   104   153    37   217   179    35    75    52   183   123    53    91   181   124   215   154   101   106   178    57   136   136   100    51   122   148   213    63   153    54
    36   118   105   156    33   223   177    33    79    51   184   120    52    94   181   121   216   151   104   110   180    55   136   137   100    53   121   145   216    64   156    54
    38   122   105   153    40   214   178    33    73    48   185   124    49    94   182   124   215   159   109   111   178    58   138   133    98    49   121   146   208    60   152    52
    36   125   105   154    39   221   173    37    77    55   178   126    55    92   184   124   212   158    95   104   180    51   130   139   100    49   121   145   208    60   154    56
    38   120   103   154    33   221   175    34    76    52   178   119    47    92   184   123   212   155   102   110   178    58   134   136    97    54   120   144   215    62   153    53
    36   120   108   148    38   220   178    33    74    50   185   118    58    96   182   120   215   157   100   111   184    50   132   134    98    50   123   146   209    58   153    55
    36   124   106   155    34   219   177    34    79    51   184   121    49    91   182   122   217   154   103   107   179    55   134   138    98    53   121   147   216    63   152    55
    34   122   108   154    37   215   178    35    78    46   182   119    53    87   188   123   213   159    98   111   180    56   137   134   100    54   120   148   214    68   152    51
    40   125   108   158    35   219   175    32    77    50   187   123    47    94   180   122   215   154   102   107   182    60   140   140    93    51   121   146   211    67   153    56
    39   124   102   158    34   217   176    35    77    56   183   121    53    96   183   116   216   161   106   107   182    54   137   136    90    54   119   149   214    63   149    57
    36   122   105   153    35   219   178    33    78    51   183   120    50    91   181   124   215   154   102   108   180    56   134   137    98    51   121   148   213    62   153    54
    36   122   105   154    35   219   178    34    77    52   183   121    50    91   182   123   216   154   102   108   180    56   135   138    98    52   121   147   214    62   152    54
    36   122   105   154    35   219   177    33    77    51   183   121    50    91   182   122   216   154   102   108   180    55   135   137    98    51   121   148   213    62   152    54
    37   122   105   153    34   217   178    33    77    51   182   120    50    92   181   124   219   154   103   109   180    55   136   137    97    50   120   147   213    59   152    53
    36   121   104   153    36   219   177    33    78    50   184   121    51    89   181   124   216   154   104   108   179    56   134   135    98    52   122   146   214    61   153    54
    36   119   106   155    33   221   177    33    75    53   183   120    49    93   181   123   216   154   102   108   177    55   138   137   100    52   122   147   215    62   154    56
    38   122   102   158    34   217   178    31    77    48   184   123    49    90   187   122   217   151   103   113   181    58   134   139    99    53   118   150   214    58   148    50
    37   119   105   151    32   216   178    38    76    50   181   123    48    89   182   126   212   151   101   109   179    54   134   137    97    54   122   147   215    64   154    53
    36   121   105   154    35   219   178    34    77    51   183   121    51    91   181   123   215   154   102   108   180    56   135   138    97    52   121   147   214    62   153    54
    36   125   107   154    38   210   176    34    74    52   176   116    55    92   186   117   208   156    98   114   170    61   144   141   107    53   116   144   210    60   149    46
    37   117   101   153    36   220   180    39    75    47   183   123    42    95   185   119   218   154   101   108   179    56   132   138    98    51   116   144   213    61   156    54
    37   121   106   154    36   220   177    32    77    51   185   121    52    90   182   123   217   154   103   107   181    57   135   137    97    50   123   147   213    62   152    53
    40   121   107   154    38   219   177    34    76    52   182   125    51    94   182   123   216   157   101   108   179    54   132   140    96    51   122   149   213    62   153    53
    37   118   106   155    33   220   176    32    77    49   183   114    51    92   184   123   219   155   100   106   185    57   134   136    96    54   122   151   212    66   156    53
    38   123   103   155    31   217   177    36    81    45   181   122    52    91   182   123   214   155    99   105   178    51   141   136    96    48   117   146   214    65   149    52
    36   121   105   154    35   219   178    34    77    51   183   121    51    91   181   123   215   154   102   108   180    56   135   138    97    52   121   147   214    62   153    54
    41   115   107   155    33   212   180    33    80    51   188   121    51    88   186   124   212   158    98   104   182    55   132   135    90    51   121   148   211    60   149    55
    36   121   105   154    35   219   178    34    77    51   183   121    51    91   181   123   215   154   102   108   180    56   135   138    97    52   121   147   213    62   152    54
    39   122   107   153    38   221   172    35    77    54   182   120    53    89   178   125   214   156   103   107   179    58   132   142    98    54   122   149   211    60   154    54
    39   121   105   153    34   217   179    32    76    52   183   124    50    93   180   122   217   152   103   109   181    60   137   138    95    51   120   148   214    61   152    53
    34   122   101   152    32   219   178    34    78    53   184   120    50    92   182   122   214   156   101   108   178    57   134   138   101    51   122   150   217    61   155    51
    37   122   105   153    34   218   177    34    77    49   184   120    51    93   181   122   215   154   101   109   178    56   135   138    97    51   120   148   212    63   152    54
    34   122   104   154    35   219   175    32    79    52   184   120    51    90   181   124   216   156   105   109   180    54   134   139    95    53   124   149   213    62   151    52
    38   123   103   156    34   218   179    35    75    48   183   121    53    91   181   121   213   151   103   106   181    57   139   136    97    52   120   147   213    65   151    52
    36   121   106   155    35   219   177    34    78    51   183   122    51    92   182   123   216   155   103   107   179    56   135   138    98    50   121   146   212    63   153    54
    30   120   110   150    35   220   178    25    79    57   179   115    56    95   178   124   219   153   103   107   173    54   135   138    95    53   118   150   217    59   151    59
    34   121   102   155    39   219   179    33    80    53   185   123    50    92   181   121   215   153    98   105   179    52   136   144    97    53   130   146   216    64   152    56
    38   123   105   154    36   219   177    33    78    52   182   123    52    91   181   123   215   155   100   107   181    55   134   137   100    50   122   144   212    60   153    55
    36   121   105   154    35   219   177    34    77    51   183   121    50    91   181   123   215   154   102   108   179    56   135   138    97    52   121   147   214    62   153    54
    36   121   105   154    35   219   178    34    77    52   183   121    50    91   181   122   214   154   101   108   180    56   135   138    97    51   120   148   213    61   152    54
    36   116   107   156    35   222   186    36    75    48   186   124    49    90   184   122   211   153   102   109   176    54   126   133   101    51   124   147   214    62   143    59
    36   124   106   155    38   221   177    33    80    48   181   119    50    92   179   120   219   154   101   105   180    59   133   139   100    55   123   149   213    64   153    51
    38   120   101   153    35   221   177    31    77    51   184   121    52    91   183   123   215   152   101   110   181    55   135   138    97    52   118   144   215    63   152    55
    39   118   110   152    35   220   177    27    76    55   185   119    54    92   181   119   218   153   106   107   176    57   137   139    97    49   119   148   215    59   155    54
   105    76   177    65   193   112    82    58    70    52    51    92   105    66   182   100   189   168    89    80    95   199    61   208    78   202   153   163   176   105    54   205
   110    74   168    57   193   104    82    64    67    46    48    88   102    59   189   100   191   166    85    76    96   208    61   211    84   209   160   160   182   107    52   196
   110    74   168    58   193   104    82    64    68    46    48    88   103    59   189   100   191   166    85    76    96   208    62   211    84   209   160   161   182   107    52   196
   119    68   166    48   197   103    72    64    77    41    52    92    97    55   177    98   186   164    91    74   101   219    65   209    89   209   159   164   182   115    50   201
   107    66   168    58   194   102    85    62    71    47    46    92   102    59   191    98   196   171    82    75    93   212    63   210    82   207   156   166   188    99    51   205
   108    73   168    58   194   106    82    61    68    45    47    87   104    58   185   103   190   167    85    78    96   209    62   209    83   206   163   161   180   109    54   194
   102    70   169    65   202   103    80    67    63    42    49    94   100    54   188    99   189   158    85    71    98   206    63   208    71   206   167   146   180   103    47   199
   111    73   168    58   192   104    83    64    68    46    48    88   102    60   188   100   190   166    84    76    96   208    62   212    84   210   160   161   182   108    52   197
   112    79   166    58   190   101    82    63    66    43    46    96   106    63   194    94   190   165    79    79    95   210    60   211    80   212   151   162   185   108    58   197
   107    71   162    50   205    98    84    63    65    53    40    96    93    62   192   109   189   161    88    75    97   203    62   215    91   217   160   162   180   104    66   204
   104    76   169    63   196   111    77    61    70    45    46    82   101    57   190   104   190   157    89    73    98   206    58   222    88   208   167   163   169   110    45   193
   112    79   165    60   184    99    85    69    65    45    47    87   104    60   188    93   188   166    87    79    96   211    59   207    83   211   159   157   174   105    46   197
   113    73   166    55   191   104    81    63    67    46    49    91   104    59   187   100   190   167    84    77    95   207    62   212    82   208   159   161   181   106    49   198
   110    77   169    59   195    99    88    67    60    43    40    93   110    55   186    93   183   174    89    75   107   208    62   210    88   207   161   164   180   114    50   191
   111    73   167    58   191   105    82    64    67    47    48    87   102    60   188   100   192   165    86    77    95   208    61   212    84   210   160   158   181   107    52   198
   108    73   167    58   199   105    81    65    68    43    52    82   103    58   189   103   189   165    88    76    95   212    65   211    86   213   159   163   183   107    53   194
   112    76   168    59   195   105    83    63    68    45    47    89   105    62   188    99   190   166    84    78    94   206    65   212    85   209   161   161   184   105    50   194
   110    73   168    58   193   104    82    65    68    47    46    90   103    58   191    99   192   167    85    75    97   208    63   210    85   209   159   161   183   105    51   198
   101    71   167    57   194   106    91    59    63    46    49    88   102    67   184    95   190   161    82    83   102   213    67   205    87   218   163   166   182   117    46   200
   108    74   170    59   192   106    84    64    68    42    42    88   102    61   190   100   194   165    85    77   101   207    61   207    86   210   164   161   185   105    49   200
   106    74   169    57   190   107    79    62    67    47    46    84   100    57   187    99   189   169    84    74    98   214    61   210    84   211   159   161   182   102    47   195
   110    74   168    57   193   104    82    64    68    46    48    88   103    60   189   100   191   166    85    76    96   208    62   211    84   208   160   161   182   107    52   196
   106    73   166    58   193   109    84    64    69    45    48    85    95    58   188    94   194   161    85    68    97   204    58   214    84   216   162   164   188   102    56   204
   108    76   166    59   194   108    84    61    68    51    47    89   103    62   188   101   188   165    86    78    94   209    64   210    84   210   164   159   181   107    56   197
   109    74   167    58   194   104    83    64    68    47    47    88   102    59   188    99   191   166    85    76    95   208    62   211    83   209   159   161   182   107    52   196
   110    71   168    51   198   102    74    65    73    48    56    85   101    57   186    94   189   161    75    64    94   200    58   215    95   201   163   155   181   112    59   190
   111    76   170    63   197   107    78    68    67    53    45    97    98    66   188   101   183   167    88    81    99   210    59   215    83   207   160   160   180   107    53   192
   111    75   170    59   191   107    85    59    69    49    45    88   104    61   186   105   194   170    85    76    93   211    67   210    78   208   164   157   183   100    49   198
   108    76   168    57   188   113    82    60    70    44    47    85   107    61   187    98   193   166    80    75    97   204    56   212    81   207   163   157   179   112    50   197
   110    74   169    57   193   104    82    65    67    46    48    88   103    60   188   100   191   166    85    76    96   209    62   211    84   208   160   160   182   107    52   196
   110    74   170    59   193   104    81    63    69    47    48    88   103    57   191   102   193   166    86    78    98   206    65   207    86   208   162   158   181   106    52   196
   120    78   172    60   192   107    78    62    68    41    49    94    99    59   188   103   187   160    77    69    91   211    62   208    85   209   157   164   179   109    51   196
   110    74   168    58   193   103    82    63    67    46    47    88   102    59   189   101   191   166    86    77    95   208    62   210    85   209   160   160   182   107    51   195
   107    75   168    55   195   102    87    57    68    44    52    90    97    61   186   101   189   166    82    79    95   208    65   212    79   204   158   158   173   108    51   206
   111    74   169    58   194   104    82    64    67    47    49    88   102    61   188   100   190   166    84    76    96   208    61   211    85   208   160   160   183   107    51   197
   109    76   169    58   192   102    83    65    68    46    48    88   102    60   188   101   192   166    84    78    96   208    60   213    84   210   160   160   181   107    52   197
   117    73   167    49   193   106    83    63    65    47    55    89   103    57   186    97   192   167    84    77    89   210    61   213    80   213   155   162   180   103    54   204
   109    77   169    57   189   104    88    63    68    49    44    89   102    59   190   100   189   169    87    75    95   208    64   212    82   215   163   162   183   109    54   194
   109    74   162    60   196   110    80    62    74    38    57    86    99    59   188    97   193   165    91    75    97   207    65   205    86   209   157   159   180   107    51   199
   106    74   169    61   193   108    82    64    66    51    46    88   104    61   191   101   191   164    83    75    93   206    63   211    86   208   160   161   182   109    54   195
   110    77   168    57   192   104    81    62    68    48    50    87   103    60   189   100   190   167    83    73    96   208    63   211    84   208   160   159   180   106    52   199
   112    74   164    57   194   103    80    65    65    45    49    87   101    56   190    98   191   166    86    75    95   210    65   208    83   210   159   162   181   108    49   196
   101    80   170    49   197    99    82    77    65    45    50    82    94    68   190    99   188   161    82    74    95   213    65   210    86   209   150   151   188    99    42   188
   110    74   169    58   194   103    82    64    67    46    48    88   103    59   189   100   191   164    85    77    96   208    62   212    84   209   160   161   182   107    52   196
   110    76   168    61   196   103    86    59    64    48    45    86   101    59   193    98   192   161    88    80    91   212    61   212    90   207   165   159   183   105    49   199
   113    77   168    59   192   106    83    63    70    50    44    84   102    54   193    97   196   161    84    78    99   211    67   208    79   209   159   159   181   107    55   193
   110    71   170    58   195   103    83    65    67    44    48    89   104    61   187    98   192   165    87    77    99   210    67   212    83   207   161   157   184   110    52   195
   108    74   172    57   196   102    80    57    71    49    50    85    94    64   197   100   188   153    91    76   100   202    66   209    82   214   152   154   176   111    58   198
   109    75   169    56   193   106    83    62    68    48    49    87   105    59   191   101   193   165    84    76    97   208    63   211    83   210   161   162   185   109    51   194
   110    75   169    58   193   105    82    64    68    46    48    88   102    59   188   100   191   165    85    76    96   208    61   211    84   208   160   160   182   107    52   196
   102    79   167    57   195   106    77    69    66    47    54    92   101    54   190    93   189   162    92    81    94   208    56   215    91   205   166   168   180   100    51   192
   108    75   168    58   192   105    83    64    67    46    49    89   103    60   189   101   191   165    85    76    96   209    62   211    86   210   161   162   181   107    52   198
   118    68   167    59   191   101    87    62    65    47    41    88   115    63   188    99   190   169    76    72    96   216    61   204    86   208   153   155   178   111    49   196
   107    67   170    64   195    98    87    59    71    47    49    90    96    58   183    92   188   164    88    77    95   209    61   216    82   210   161   164   181   114    53   201
   109    74   171    54   193   107    79    68    72    45    48    90   104    58   188   100   188   163    84    71    96   208    60   207    87   208   158   163   185   107    50   194
   113    74   184    55   190    98    82    71    67    45    47    83   101    55   188   104   194   161    79    70    91   208    71   203    75   208   154   161   188   112    48   190
   110    75   170    57   193   104    81    63    67    46    47    88   102    59   189    99   192   166    85    76    97   209    62   211    84   209   160   160   182   107    51   196
   113    76   169    59   195   103    83    68    67    49    48    86   103    59   190    99   191   166    87    76    97   208    61   211    83   207   161   161   185   109    50   198
   110    80   162    55   189   107    82    59    76    48    40    85   108    71   190   103   195   164    92    78    99   217    59   208    93   211   158   166   191   104    48   197
   111    72   167    57   191   105    82    61    65    47    48    88   103    57   189   100   189   165    88    74    98   207    66   207    81   205   162   157   184   109    50   195
   110    74   169    57   193   104    82    63    68    47    48    88   102    58   188   100   192   165    85    76    96   208    62   211    85   208   159   161   182   106    52   197
   112    76   165    56   192   106    83    62    69    46    44    90   104    64   188    97   193   165    84    78    96   204    62   208    86   207   157   169   182   106    58   198
   114    73   167    58   194   105    81    63    68    45    48    87   101    60   186   103   188   164    81    78    97   209    58   209    81   207   158   160   184   109    49   198
   110    75   168    57   194   105    82    62    69    44    49    88   101    60   189    99   191   165    85    76    97   207    61   210    84   209   162   161   183   107    50   197
    88    57    44    77   170   104    60   220   149   160   207   177   170   199    49   216   108    96   102    40   137   130    39   185   187   190   163   212    53   126    67    97
    88    59    41    78   169   104    63   220   146   158   207   180   169   201    51   217   104    90   102    47   135   132    37   186   185   191   163   213    55   123    70    97
    89    59    43    78   171   106    59   222   146   159   203   180   171   199    52   217   106    90   101    46   134   130    36   183   187   188   161   213    59   125    67    98
    87    56    43    86   179   102    61   220   150   163   204   176   171   198    49   220   114    93   100    38   138   126    43   183   187   185   152   207    58   124    63    98
    91    57    43    73   172   103    62   221   148   158   205   180   171   199    51   219   108    92    99    49   136   130    33   187   185   190   160   212    57   124    66    97
    86    56    41    72   173   103    60   226   146   158   205   176   178   199    49   215   110    90   101    48   136   133    37   183   187   195   159   215    55   121    71   103
    92    59    42    77   170   102    62   223   148   158   202   180   170   201    49   215   105    90   104    45   135   132    36   185   185   190   158   211    59   123    69    96
    92    57    42    74   171   107    58   224   146   156   203   182   173   201    49   217   110    90   103    45   136   131    37   186   188   190   163   211    56   122    67    98
    89    58    42    76   171   104    61   221   146   157   204   180   172   200    49   217   108    91   101    46   137   132    36   185   186   190   161   212    57   124    68    97
    87    62    43    79   172    94    66   224   147   159   201   183   172   201    45   222    98   103    98    42   136   135    34   184   189   189   155   216    55   129    65    95
    93    57    42    76   174   108    66   225   145   155   201   180   171   195    50   213   108    87    99    43   131   133    39   185   191   193   158   212    59   127    70    95
    87    55    43    76   171   105    62   221   147   158   208   182   171   201    44   216   109    90   104    48   137   130    35   184   188   191   163   212    60   122    67    97
    88    58    42    76   172   104    61   221   146   158   205   180   173   200    49   217   107    91   100    46   136   131    37   185   185   190   161   211    57   124    67    97
    94    63    48    71   173   104    61   221   146   153   205   181   176   206    54   221   113    91   100    45   132   132    38   181   188   191   164   210    51   127    67    92
    91    63    48    78   175    97    62   217   147   159   211   182   180   194    49   221   111    88   105    48   139   126    37   183   180   192   157   219    55   123    67   100
    89    58    42    77   170   105    61   221   146   157   204   180   172   200    48   216   107    90   101    46   137   131    36   185   185   190   160   212    58   124    67    97
    87    56    45    78   174   104    58   216   149   156   206   187   173   198    53   215   111    90    97    47   139   129    36   177   184   193   156   211    60   116    70    94
    96    58    44    82   170    96    48   229   156   154   206   179   175   212    50   223    97    94   107    45   139   134    46   189   184   192   153   211    60   122    63   100
    89    60    42    79   169   107    59   225   147   162   203   181   172   205    51   214   108    95   102    53   139   133    40   188   187   192   161   217    55   122    66    98
    95    62    50    85   178    97    53   219   141   160   212   175   178   197    48   221   111    93   110    48   138   131    39   181   184   190   161   210    50   122    67    91
    90    60    44    79   174   106    61   221   145   159   204   180   169   198    48   218   106    89   104    45   138   132    37   185   187   192   162   213    56   122    67    98
    89    58    42    76   171   104    61   221   146   158   204   180   172   199    49   216   108    90   101    46   137   132    36   186   186   190   161   212    57   124    68    97
    89    58    42    77   171   104    61   221   146   158   204   180   172   200    49   217   108    91   101    46   137   131    36   185   186   190   161   212    57   124    67    97
    90    65    42    74   169   109    63   218   146   162   206   173   171   198    42   214   105    94    94    47   140   129    36   190   178   190   165   212    57   127    64   101
    90    57    42    76   169   106    64   220   146   158   207   180   172   197    50   215   109    90    99    46   136   134    38   188   186   187   159   214    61   124    66    96
    88    56    42    76   170   101    60   220   148   158   204   180   172   198    48   218   106    90    98    44   137   130    36   185   186   191   160   211    57   126    68    98
    87    60    47    76   173   106    56   220   147   158   207   181   175   205    51   217   107    93    99    44   136   130    29   185   188   189   162   210    57   121    67   100
    89    58    42    76   171   104    61   221   146   158   204   180   172   200    49   217   108    91   101    46   137   131    37   186   186   190   161   212    57   124    67    97
    87    59    44    75   171   105    63   219   145   159   203   179   172   198    50   216   108    91   101    45   137   134    38   184   186   192   161   212    57   124    67    97
    88    63    45    79   174   103    58   219   147   157   205   179   168   199    45   216   104    89   102    48   136   130    38   184   188   191   162   212    54   128    68    99
    89    55    40    74   168   102    58   222   143   157   204   180   172   201    49   214   108    90   101    47   136   134    37   182   185   192   161   212    54   123    69    97
    90    57    46    74   167   107    65   220   148   159   206   178   173   201    51   216   106    88    98    49   137   130    38   182   186   191   163   213    57   123    71    97
    90    59    44    76   171   105    61   221   146   158   205   180   173   200    49   215   107    91   101    46   136   132    35   185   185   189   161   211    58   123    68    98
    89    61    48    74   171    99    65   220   146   160   196   175   179   196    51   218   108    96   108    42   136   130    37   187   194   188   161   215    61   121    63   101
    87    57    40    77   171   101    59   222   151   152   202   182   173   197    48   216   108    87   100    47   142   134    39   184   185   187   163   210    55   118    72    99
    89    57    44    73   168   104    64   224   142   161   206   182   170   197    51   216   105    94   100    45   134   131    34   185   183   187   160   211    59   123    71    95
    88    57    43    78   170   109    58   223   143   156   203   180   170   200    52   215   110    92   100    42   138   133    36   189   185   193   159   211    56   121    64   101
    88    60    44    78   170   105    63   223   145   158   205   181   173   201    48   218   106    91   101    46   137   131    37   184   187   188   161   213    57   125    64    98
    91    54    40    74   170   101    61   225   146   155   205   182   171   200    45   217   107    86   104    45   141   133    35   189   184   191   161   213    57   122    70    96
    89    58    48    75   173   103    63   220   143   158   205   187   170   200    51   217   107    95   101    44   137   132    36   188   189   194   165   210    59   124    67    94
    89    58    43    77   171   104    61   221   146   158   203   181   171   200    49   217   107    90   101    46   136   132    37   186   186   189   161   212    57   123    67    97
    88    57    41    81   172   107    62   220   149   159   204   179   172   201    47   214   108    92   102    47   136   132    36   186   187   186   163   210    57   123    70    98
    87    62    41    78   169   104    61   225   141   154   204   176   172   202    48   216   108    91   104    46   139   129    38   185   182   189   158   214    60   121    66    99
    88    56    43    75   175   105    59   217   147   157   206   182   172   199    48   216   109    86    98    45   136   128    37   187   186   188   158   209    61   128    65    95
    90    57    40    73   171   103    62   222   145   158   206   179   172   200    48   219   109    89   101    45   137   133    38   184   187   190   162   211    59   127    67    99
    88    59    42    75   170   105    62   222   146   159   204   180   171   199    49   216   107    91   100    47   137   130    36   186   185   191   161   211    56   123    68    98
    90    57    44    71   176   106    62   220   143   158   203   178   169   196    51   217   107    90    98    48   136   131    37   188   187   190   161   211    53   127    65    97
    89    58    43    77   171   104    61   222   146   157   203   181   172   200    49   216   108    90   101    46   137   130    37   186   187   188   160   212    58   124    68    97
    90    56    42    82   166   105    58   224   144   165   204   181   176   203    52   210   108    84   103    43   134   132    39   185   180   192   152   211    59   127    65    96
    89    58    42    76   171   104    61   221   146   158   204   179   173   200    49   218   107    91   101    46   138   132    36   186   186   190   161   212    57   124    68    97
    91    58    40    77   168   103    61   220   146   155   204   182   172   201    54   218   108    89    97    47   136   132    38   185   188   189   159   211    59   128    65    98
    89    55    48    77   169   108    61   221   145   160   205   179   174   200    50   214   110    90   103    46   135   129    40   185   182   190   165   213    58   123    71   102
    86    56    43    78   171   104    60   220   144   157   204   176   175   200    47   215   108    90   102    44   132   131    38   185   189   187   160   214    59   126    71    95
    90    53    42    74   170   102    61   220   148   159   203   179   174   199    50   220   110    90   102    47   141   129    37   184   183   194   164   211    61   122    71    97
    86    54    46    75   173   107    65   224   148   156   205   181   171   199    51   216   110    93   100    48   136   131    36   185   186   189   162   211    57   125    65    97
    89    58    43    77   171   104    61   222   146   157   204   181   172   200    49   216   108    90   101    46   137   131    36   185   186   190   161   212    57   124    68    97
    89    59    44    78   171   105    63   222   148   157   204   179   171   200    48   218   107    92   100    48   137   132    35   186   186   191   160   213    57   123    67    97
    89    58    43    77   171   104    61   221   146   158   204   180   172   200    49   217   108    91   101    46   137   132    36   185   186   190   161   212    57   124    67    97
    88    61    41    80   175   106    62   219   148   155   203   183   172   199    47   217   106    90    97    44   133   131    37   186   187   191   165   212    56   124    69    94
    83    53    44    77   164    99    63   227   145   163   211   173   168   202    52   217   105    89   103    44   140   124    33   188   189   192   159   217    63   128    64    98
    89    59    44    76   169   103    61   222   146   158   204   181   172   199    49   217   107    90   100    46   139   130    38   188   185   191   162   212    57   125    67    97
    88    58    46    74   172   105    63   219   144   157   204   178   174   201    49   215   109    88   102    47   137   130    39   187   182   190   166   211    59   123    67    97
    89    58    42    76   171   104    61   222   146   158   204   180   172   200    49   217   108    90   101    46   137   132    36   185   186   190   161   211    57   124    67    98
    89    57    43    74   171   104    60   221   146   159   203   181   171   201    49   216   107    90   101    44   135   132    37   184   188   189   160   213    56   125    66    97
    43    83   210    86    54   131    68   154    97   186   186   193    76    81    84    40   146   198    41    58    77    78    46   167    42   136   196    33   199    67    71    40
    43    84   211    84    54   132    70   156    96   187   185   191    76    82    85    41   147   198    42    58    77    78    46   169    43   137   198    35   198    67    71    42
    43    83   211    83    55   132    69   156    95   187   187   191    77    82    85    41   146   199    42    57    77    78    45   169    43   137   198    33   197    66    71    42
    43    83   211    84    53   132    70   155    96   187   186   191    76    82    85    41   147   198    42    58    77    78    47   169    43   138   198    35   199    67    71    42
    40    89   204    84    63   130    70   160    96   195   182   192    75    81    86    43   142   188    38    53    73    82    42   168    39   146   187    39   198    61    73    48
    38    84   212    83    55   134    68   153    96   191   188   190    75    81    85    40   148   199    41    56    79    80    48   169    42   140   195    36   199    67    72    43
    44    82   211    88    59   129    73   159    96   190   183   192    75    77    86    41   143   198    40    52    74    75    40   168    39   138   197    35   198    66    70    43
    44    84   211    81    54   131    68   159    95   191   188   191    74    83    83    42   147   202    42    56    75    80    43   163    44   138   200    33   196    68    73    41
    39    88   210    83    52   132    67   156    95   186   187   190    74    80    82    41   148   198    44    58    76    78    49   165    44   137   199    32   199    65    74    43
    50    83   215    79    50   132    70   154   100   183   193   191    75    75    87    42   148   196    43    51    79    80    48   168    38   138   201    32   195    64    73    36
    47    94   208    82    49   136    73   169    89   196   170   185    72    81    78    44   150   193    55    52    80    74    47   174    45   122   204    28   191    65    79    34
    47    82   214    83    52   132    66   153    97   187   186   192    79    82    87    42   144   198    46    60    76    77    43   169    42   138   199    31   197    68    73    45
    38    82   205    82    56   134    65   156    98   187   186   192    78    82    84    44   147   199    42    58    75    78    44   168    44   134   199    38   201    65    69    45
    42    87   207    86    49   134    69   156    96   188   185   193    77    84    83    42   148   201    40    55    74    80    44   170    45   135   202    33   199    66    72    42
    44    83   211    84    54   132    69   156    96   187   185   191    76    82    85    41   147   198    42    57    76    79    46   169    43   137   198    34   199    67    71    42
    49    83   212    81    55   138    75   156   104   186   178   195    71    79    90    33   147   194    33    66    80    76    47   164    43   137   195    32   197    66    72    45
    43    83   211    83    54   132    69   156    96   187   185   192    76    82    85    41   147   198    43    58    77    78    45   168    43   137   199    35   198    66    70    43
    44    84   211    84    54   133    69   155    96   185   185   192    76    82    85    40   147   197    43    58    76    77    46   169    43   136   199    34   197    68    70    42
    40    85   214    91    52   130    75   160   100   185   190   192    72    82    82    40   148   200    37    58    76    75    47   169    46   142   197    37   200    64    69    42
    35    88   213    88    57   126    70   154    99   187   187   192    77    82    82    42   146   201    42    63    74    74    47   164    45   133   201    34   202    62    68    40
    41    84   211    85    62   129    64   157    97   179   187   193    78    76    84    38   147   196    43    59    78    75    46   170    48   138   195    37   198    72    67    41
    44    85   212    85    55   133    68   155    96   188   185   190    77    81    85    40   147   197    42    58    77    78    46   169    43   137   198    34   199    66    71    42
    44    83   210    82    55   129    70   155    97   188   185   187    76    83    85    42   148   199    41    58    79    79    45   169    42   136   196    32   200    67    71    44
    44    83   210    83    52   131    69   155    97   185   183   191    74    85    82    44   149   194    43    58    75    77    45   169    48   138   196    32   199    64    68    40
    44    84   212    85    52   132    72   156    95   187   184   191    76    83    86    42   148   197    42    58    77    77    46   172    42   136   198    34   200    67    68    42
    38    81   208    86    60   128    68   158    99   182   191   187    76    84    87    39   142   199    33    58    81    76    47   161    49   137   200    31   194    62    73    38
    41    82   212    84    53   132    71   156    98   187   185   191    75    82    85    40   145   198    42    58    77    77    46   168    44   136   197    32   199    67    73    42
    43    84   212    85    53   133    69   156    95   186   185   192    74    80    84    41   145   199    45    54    75    81    45   168    42   140   199    33   201    65    73    43
    43    82   206    80    57   126    62   149    86   184   186   186    84    91    84    38   146   198    46    58    78    81    44   163    38   129   198    34   208    70    74    39
    44    81   210    82    53   132    71   162    96   187   188   192    69    87    83    44   147   198    45    56    76    80    45   168    47   134   196    34   204    64    70    41
    44    85   211    87    54   133    69   155    97   186   186   193    77    83    84    41   148   201    44    59    78    78    44   170    44   137   199    33   199    63    72    42
    44    89   208    84    55   134    71   156    94   186   185   188    72    84    85    38   144   200    40    59    76    76    50   169    44   135   198    31   197    66    71    39
    42    83   217    92    51   134    66   155    98   176   177   196    74    81    88    39   147   193    45    54    87    90    45   163    45   145   208    28   202    62    61    50
    42    87   211    78    52   134    70   157    97   192   189   195    78    78    83    38   145   203    45    51    78    84    46   172    47   136   202    44   200    69    80    41
    49    84   215    84    49   130    65   162    96   183   187   197    72    75    77    40   152   201    31    47    83    84    44   166    37   142   203    40   194    74    73    37
    41    82   211    85    54   132    69   155    97   186   185   191    76    81    84    41   147   197    43    57    76    80    45   170    44   137   198    34   199    66    72    41
    43    83   211    84    54   133    69   155    96   187   185   190    76    82    84    41   147   197    41    58    77    79    46   169    43   137   199    34   198    66    70    43
    43    83   212    84    55   132    69   156    96   188   185   191    76    82    85    41   145   199    42    57    77    77    46   169    44   137   199    34   199    67    70    42
    43    84   212    84    53   133    70   157    96   186   186   191    76    82    85    40   147   198    41    59    76    80    48   170    44   137   197    34   198    67    71    42
    41    85   213    86    54   129    69   156    97   186   184   192    73    85    84    41   146   197    41    58    81    78    46   169    44   137   202    36   198    65    71    44
    43    82   213    84    54   135    70   157    97   193   185   191    77    82    85    41   146   199    42    55    78    77    47   171    44   136   200    34   200    66    73    42
    46    80   209    82    54   129    76   167    95   191   190   186    80    85    83    45   146   195    48    62    77    79    50   165    47   144   197    35   198    64    64    43
    37    85   210    87    52   129    66   156    93   189   190   188    77    84    84    41   151   199    41    59    77    77    45   172    41   134   197    31   204    65    73    42
    38    83   213    83    60   122    65   162   105   185   182   185    78    81    83    41   146   197    39    54    84    82    40   175    38   139   196    39   195    75    67    46
    43    84   211    84    54   132    69   156    96   187   185   191    76    82    85    41   147   198    42    58    77    78    46   169    43   137   198    34   198    66    71    42
    41    82   205    79    64   127    71   150    96   190   180   190    72    89    90    44   150   199    43    61    78    76    48   163    39   138   196    34   202    76    73    47
    46    81   210    86    53   129    64   155    97   186   189   191    74    82    83    38   147   198    43    59    74    73    43   168    42   141   203    30   197    64    66    44
    44    81   208    84    54   137    69   156    92   181   186   190    80    77    84    37   145   204    43    54    72    79    44   168    40   139   202    38   192    67    65    41
    43    84   211    84    54   133    70   157    97   187   184   190    75    82    85    40   148   198    41    57    77    78    47   169    43   136   198    34   199    67    71    42
    47    80   209    82    56   130    69   154    98   180   178   190    82    86    75    43   154   201    47    59    82    83    41   169    33   138   195    32   189    67    72    44
    43    84   211    84    53   132    69   156    96   187   185   191    76    82    85    41   147   198    43    57    76    79    46   169    43   137   198    35   198    66    70    42
    40    89   209    84    53   127    74   153    98   187   186   193    77    82    81    36   142   203    43    56    75    79    44   166    43   134   196    32   198    65    69    45
    38    84   203    80    48   135    69   162    95   185   182   186    74    78    86    37   143   194    44    59    77    82    45   170    36   134   196    34   202    68    74    43
    48    80   213    84    53   129    64   162    94   181   183   189    70    83    82    37   147   190    44    53    84    81    43   166    44   133   192    37   199    60    69    44
    44    83   212    84    54   132    70   155    96   187   186   191    75    81    85    40   147   198    42    57    77    79    46   169    43   137   198    34   198    66    72    42
    43    84   211    84    54   132    69   156    96   187   185   191    76    81    85    41   147   198    42    57    76    79    46   169    43   137   198    34   198    67    71    42
    41    78   211    89    56   128    66   157    96   188   190   194    73    78    87    38   151   194    49    61    80    78    47   166    43   141   197    36   203    67    74    44
    43    84   210    83    53   133    69   156    97   187   182   192    76    81    85    41   145   197    42    57    74    78    44   169    44   137   200    34   199    66    69    42
    45    90   209    85    61   129    70   156    94   187   180   188    73    79    95    37   148   193    37    62    73    81    51   163    45   132   190    33   189    72    76    47
    47    83   211    83    53   134    72   156    96   185   185   189    74    81    84    42   148   196    41    60    75    77    48   169    38   137   197    31   199    64    72    43
    43    82   211    83    52   131    72   155    98   188   185   186    76    81    83    42   148   198    44    59    73    78    47   167    45   136   198    36   199    67    72    46
    40    79   212    83    56   132    71   161    98   186   185   190    83    78    92    44   153   201    40    54    75    78    48   163    42   129   200    44   194    68    72    44
    41    88   208    80    54   127    65   162    89   187   182   189    76    83    81    35   145   195    40    62    78    74    44   178    44   131   203    36   198    57    71    40
    43    84   211    84    54   132    69   156    96   187   185   191    76    82    85    41   147   198    42    58    77    79    46   169    43   137   198    34   198    66    71    42
   116   141    56   159   105    56    70   194    60   212    72   183    58    80   101   122    55   163   138   167    64    97   112   216    73   210   135    52   161    95    64    85
   118   140    53   160   111    54    66   195    63   206    76   184    60    80   105   117    51   161   138   168    63   100   114   215    74   203   134    53   156    98    60    84
   120   142    54   161   108    54    67   195    61   208    75   186    59    82   105   121    52   162   136   167    64    99   114   213    73   207   133    48   157    99    60    83
   119   141    53   163   109    54    68   195    61   208    75   186    59    82   106   122    52   162   136   167    63    98   114   214    74   207   134    49   156    99    60    84
   117   143    55   161   105    52    68   193    60   208    76   185    59    82   104   120    52   161   137   168    64    98   115   212    73   206   133    49   157    99    60    84
   118   137    50   162   106    52    70   200    55   211    72   184    58    80   102   123    48   165   140   169    68    98   112   209    73   206   134    48   159    93    56    81
   119   139    56   161   110    55    63   196    60   211    74   187    57    82   106   121    53   162   134   167    65    96   115   211    75   208   133    48   157   100    60    84
   120   141    54   162   110    57    67   195    62   210    78   186    59    82   104   120    52   161   136   166    63    98   114   216    72   206   133    49   156    99    60    84
   120   141    60   161   111    59    63   196    59   203    77   190    60    87   108   123    49   162   136   166    67    99   109   215    74   208   132    47   155   104    56    81
   120   142    55   161   106    57    67   195    61   207    75   186    58    82   105   121    53   161   137   168    63    99   114   212    72   208   134    48   157    98    60    83
   119   143    52   160   108    53    64   196    57   208    76   184    57    76   104   122    50   158   134   173    65    99   112   215    68   209   136    52   154    98    57    86
   119   142    54   161   107    54    67   195    62   208    77   185    59    82   107   121    53   162   136   168    64    99   113   214    74   207   132    49   157    98    60    83
   122   141    54   163   108    54    69   195    63   209    76   187    60    82   106   122    52   160   137   168    64   100   115   213    71   207   133    47   157    99    61    84
   119   143    55   158   106    56    65   195    60   209    77   186    60    81   107   120    50   161   138   169    64   100   114   211    73   207   135    48   154    97    62    84
   120   142    54   160   108    53    68   194    61   208    75   185    60    81   102   120    50   162   134   167    62    98   115   214    74   207   133    48   158   100    60    82
   119   146    56   161   110    51    65   194    56   215    77   193    66    79   108   118    54   163   137   167    66    94   114   214    71   206   130    57   155   101    56    85
   119   142    50   160   107    55    66   195    62   206    74   186    57    83   105   121    52   161   133   164    61   102   118   212    76   208   134    48   155   103    58    79
   119   144    52   161   108    55    68   196    61   208    76   186    60    84   105   121    52   161   137   168    64   101   116   212    74   206   133    47   157    98    61    84
   120   142    54   161   108    55    67   195    61   208    76   186    59    82   105   121    52   162   136   167    63    99   114   213    73   207   133    48   157    99    60    84
   119   142    54   161   108    55    67   195    61   208    75   186    59    82   105   121    52   162   136   167    64    99   114   213    73   207   133    48   157    99    60    84
   120   142    53   161   107    56    67   195    60   206    77   185    61    84   106   122    49   160   139   165    65    98   113   214    75   207   134    47   157    98    61    84
   119   143    53   161   108    54    67   195    62   207    75   184    58    81   107   121    51   162   135   169    63    99   114   213    73   207   132    47   158    98    62    85
   122   141    57   160   108    51    67   196    63   215    75   185    59    78   101   121    51   164   137   169    63    98   113   209    72   210   132    49   154    99    59    80
   119   143    53   161   107    55    67   195    60   208    76   186    59    81   106   121    53   163   136   167    63    99   114   212    72   207   133    48   156    98    60    82
   120   142    55   163   111    57    70   198    66   212    81   185    59    82   106   119    49   161   132   166    65   100   115   215    74   207   130    52   152    97    58    86
   120   143    54   162   105    58    67   195    61   208    74   183    62    79   106   123    54   163   137   167    66   100   109   216    73   204   131    43   156    97    57    82
   120   142    54   161   108    54    67   195    61   208    75   186    59    82   105   121    52   162   136   167    63    99   114   213    74   207   133    48   157    99    60    84
   122   143    54   157   108    52    65   195    59   210    70   189    60    84   107   116    51   157   138   166    60    98   116   211    76   207   134    48   156   100    61    84
   115   144    55   158   109    54    69   193    60   211    80   185    54    80   110   119    55   167   139   164    65    99   113   216    69   204   135    48   151    98    60    87
   121   145    50   157   107    60    65   198    62   204    75   186    61    82    96   121    58   163   131   169    61   102   121   211    76   211   138    46   159    96    62    82
   123   143    56   164   109    56    66   193    63   213    74   180    62    75   111   118    50   166   134   168    60    96   116   210    72   206   138    55   152   101    56    79
   119   142    53   161   108    54    68   196    61   208    75   186    59    82   105   121    52   162   136   167    64   100   114   213    74   207   133    49   157    98    60    83
   124   141    51   161   110    51    70   193    59   206    73   186    59    79   103   124    49   162   136   168    66   100   114   211    73   209   132    51   158    99    62    85
   119   142    49   161   107    58    65   199    62   208    82   184    58    85   108   122    55   159   136   164    61   102   115   215    72   206   133    45   155   101    61    89
   121   143    53   162   107    52    68   196    63   208    77   184    59    81   105   121    54   162   137   167    65    97   114   214    74   208   134    48   158   100    59    84
   120   142    54   161   108    54    67   195    61   208    75   185    59    82   105   121    52   162   136   167    64    99   114   213    73   207   133    48   157    99    60    83
   120   142    54   161   108    54    67   195    61   208    75   186    59    82   105   121    52   162   136   167    63    99   114   213    73   207   133    48   157    99    60    83
   120   149    58   167    96    57    64   194    75   198    89   190    65    74    97   130    41   162   129   161    60    91   114   213    64   209   140    42   157   105    54    80
   123   144    54   163   109    60    68   200    59   205    74   187    64    81   106   118    51   161   137   166    63    96   112   211    74   208   133    41   153   101    64    86
   120   142    54   161   108    54    67   195    61   208    76   186    59    82   106   121    52   162   136   167    63    99   115   214    73   207   133    48   157    98    60    83
   118   142    52   160   107    52    65   193    62   206    75   188    60    84   102   123    52   161   134   167    66    99   114   211    72   209   132    46   158    98    61    83
   121   142    51   163   111    54    67   197    62   210    74   186    58    79   104   123    53   161   137   169    59   101   111   215    69   208   131    49   157    98    59    78
   119   142    54   161   107    55    67   195    61   208    76   186    60    82   106   121    52   163   136   168    64    99   114   213    73   208   133    48   156    99    60    83
   120   142    53   160   108    55    67   196    61   209    76   186    59    82   106   121    52   162   136   168    63    99   114   213    73   207   134    48   156    99    60    84
   118   140    50   161   104    57    66   196    59   212    74   184    58    81   102   121    50   161   135   171    65   101   115   216    74   207   137    48   155   101    57    82
   123   134    49   163   112    60    55   196    61   217    69   184    44    74   106   128    48   162   136   169    60   102   113   215    84   207   129    59   154   101    63    89
   119   143    55   162   108    56    66   195    61   208    76   185    58    82   104   122    52   159   136   166    63    98   114   213    73   209   135    47   157    99    61    83
   120   142    53   162   109    55    65   197    62   209    74   187    58    81   104   121    50   161   136   170    63   101   115   214    74   206   134    47   155   100    59    84
   116   145    48   166   105    59    69   196    61   210    82   182    54    83   106   118    44   158   138   168    65    99   111   215    74   206   134    43   158    92    62    85
   120   144    54   160   106    51    66   197    60   207    76   186    56    84   103   119    51   162   136   168    65   103   115   210    72   206   135    49   156   100    63    86
   118   140    55   162   113    53    63   200    57   209    74   186    57    84   105   116    51   163   134   167    68   100   112   216    70   207   138    46   160   101    58    84
   117   142    53   160   108    54    66   197    62   207    75   186    57    81   104   121    53   162   137   168    62    97   113   215    73   208   135    49   155    99    61    82
   116   140    55   160   106    57    69   199    61   214    77   182    60    83   107   119    54   162   140   164    64   102   116   212    76   208   139    48   155    99    59    83
   119   144    59   162   104    48    57   193    61   211    72   183    61    78   101   125    57   165   139   166    61   100   109   214    78   205   132    47   159    96    66    80
   121   142    52   160   104    62    68   196    59   205    73   187    55    81   106   122    53   160   134   171    63   101   113   215    73   207   130    49   152    99    58    79
   120   140    52   157   102    52    67   194    60   206    75   188    56    82   105   119    51   161   134   173    57   103   114   217    70   212   133    49   158    98    57    82
   119   143    54   162   109    55    64   196    60   208    75   187    58    83   105   120    53   164   135   168    63   101   115   212    72   209   133    49   157   100    60    82
   120   143    54   162   107    54    66   195    60   209    75   185    58    83   105   122    52   162   136   167    63    99   115   213    72   207   134    49   157    98    59    84
   121   142    53   161   108    53    68   196    63   207    76   185    59    81   103   121    52   162   137   166    62   100   115   213    71   206   133    49   157    99    60    83
   125   137    51   170   112    54    71   196    63   211    73   193    65    82   102   121    52   152   142   163    62   109   117   222    67   216   141    43   167    94    54    96
   120   141    54   160   104    57    64   193    58   209    77   185    61    82   107   124    50   164   138   168    64    99   111   214    73   203   138    50   155    95    57    87
   121   142    53   160   109    53    65   196    60   207    77   186    59    81   107   120    52   165   137   167    65    98   116   211    72   206   132    46   157    99    58    82
   118   140    54   162   109    56    67   197    61   209    76   184    58    80   104   119    53   163   137   167    65   100   114   214    72   206   134    48   157   100    61    82
   120   142    54   161   108    54    67   195    61   208    76   186    59    82   105   121    52   162   136   167    63    99   114   213    73   207   133    48   157    99    60    83
    83    52   167   147   181    90   168   136    30   184   156   125   129    82    39   196   145   219   146   194   210    35   185    61    35    36    39    59   174   110   209    53
    82    58   163   145   184    88   169   138    31   188   154   127   130    85    37   202   142   221   151   199   211    33   185    63    30    34    41    57   168   114   211    50
    83    54   167   145   181    89   168   135    32   186   154   129   128    83    36   198   141   220   144   195   212    37   184    61    33    34    41    57   168   110   209    52
    83    53   167   146   181    91   168   139    31   185   155   127   131    82    34   197   143   219   146   194   214    37   182    63    33    35    41    59   171   110   208    53
    78    58   175   140   180    89   161   135    24   192   155   140   128    81    35   193   145   227   135   192   212    34   189    67    36    25    49    60   166   113   212    48
    85    55   170   143   180    94   167   135    29   183   154   129   131    86    37   196   143   220   144   192   214    31   185    61    38    36    39    53   166   109   209    54
    79    55   172   145   181    91   170   139    32   186   159   132   136    77    36   200   144   228   143   198   212    35   182    65    34    35    39    49   168   115   203    49
    82    53   168   145   180    89   168   135    33   185   154   128   128    82    36   198   142   221   143   196   212    36   184    61    34    35    41    57   169   110   208    52
    83    55   166   145   180    91   169   135    34   182   152   127   129    83    36   199   143   219   144   195   211    38   183    62    36    35    42    58   169   111   207    52
    83    52   170   146   184    90   169   134    32   181   157   127   128    83    38   191   143   220   147   199   210    33   184    65    33    33    44    57   170   110   209    53
    79    52   174   147   177    93   171   134    31   184   150   129   134    79    37   197   152   223   150   193   214    39   183    59    29    32    43    58   170   113   200    55
    84    62   172   143   184    92   165   133    24   183   147   126   128    89    18   203   143   215   133   200   202    31   186    47    41    32    31    49   158   104   210    53
    80    54   170   142   179    88   167   135    30   185   154   127   127    81    36   200   141   219   145   197   212    32   182    61    36    36    41    56   168   111   209    53
    76    52   177   147   184    89   164   132    31   183   157   125   132    86    34   199   141   213   143   196   208    34   185    64    38    34    42    63   171   112   206    51
    86    54   169   147   180    90   166   131    32   184   157   128   130    86    33   199   138   222   145   198   212    40   184    56    37    37    40    53   167   107   211    48
    84    53   165   147   183    91   167   130    33   188   154   127   124    84    34   198   144   222   143   195   212    36   186    62    34    33    40    63   171   112   212    51
    83    53   168   146   184    88   166   135    33   185   155   130   126    81    39   198   142   219   143   196   213    35   184    59    33    33    41    58   169   110   207    55
    84    55   167   141   182    90   171   136    37   186   156   126   125    83    36   197   143   221   146   195   210    38   184    59    34    32    44    56   170   109   208    52
    83    54   168   145   181    90   168   136    33   185   155   128   128    83    36   198   142   221   144   196   212    37   184    61    34    35    41    58   169   110   208    53
    82    54   169   146   180    91   169   134    33   186   155   127   128    82    35   198   142   220   144   195   212    36   184    61    33    35    40    57   169   110   207    53
    85    47   172   149   178    91   167   142    32   182   160   129   128    83    35   201   138   224   149   193   214    41   183    66    28    39    46    61   163   105   203    48
    82    55   168   144   181    87   169   135    34   186   156   129   129    83    36   196   142   220   144   197   212    36   184    62    33    35    40    57   168   111   207    52
    83    54   168   145   181    89   168   136    33   185   154   129   128    83    36   198   142   220   144   196   212    36   184    61    33    35    41    57   169   111   208    52
    80    55   166   145   180    90   165   138    35   185   155   126   126    83    34   200   141   219   145   194   215    37   183    62    34    36    46    59   172   111   210    54
    84    54   169   146   178    87   169   136    35   185   156   127   128    82    36   197   143   220   144   195   213    36   184    58    34    31    41    56   170   112   210    53
    83    55   167   147   181    90   169   131    35   185   156   131   128    84    34   198   139   220   141   194   212    37   183    60    34    35    42    59   167   110   206    53
    83    53   169   145   182    90   169   135    32   185   155   128   128    82    37   197   142   219   144   196   211    36   184    61    34    34    39    58   167   110   208    53
    82    49   166   143   180    89   170   136    35   188   155   126   127    78    36   197   140   221   144   195   213    36   186    60    34    35    40    55   166   114   207    52
    87    46   166   143   184    92   165   137    37   186   156   130   127    84    38   192   142   221   142   190   206    40   183    62    31    32    37    60   175   114   208    50
    82    52   167   144   181    89   169   136    32   186   154   127   128    83    37   198   142   220   144   196   211    37   184    60    35    35    40    57   168   110   206    54
    77    58   165   149   183    91   165   139    34   185   155   135   129    86    37   199   142   216   150   197   216    37   183    55    33    37    34    60   170   108   215    54
    83    53   167   143   180    91   167   135    33   186   157   128   127    84    35   197   142   219   145   197   213    38   181    60    34    36    41    59   167   111   208    54
    84    48   168   144   182    87   167   135    32   183   155   129   129    83    36   196   144   221   143   199   211    39   184    63    34    32    43    56   165   108   210    53
    82    52   167   145   181    87   167   136    33   185   155   130   128    83    37   200   142   220   145   198   211    37   184    58    32    34    40    58   168   111   208    54
    82    54   168   144   182    90   169   137    34   184   157   129   128    82    37   199   140   219   143   194   211    37   183    60    32    35    42    57   168   109   208    53
    80    54   167   144   183    90   166   135    33   184   156   126   126    81    35   198   143   222   142   196   215    32   184    62    32    34    40    59   168   109   207    55
    86    52   164   143   176    87   163   138    34   183   157   125   124    89    43   193   137   222   147   196   215    41   184    62    34    35    45    58   170   106   205    49
    85    53   168   142   180    92   166   138    30   183   160   129   129    82    38   199   142   218   146   197   213    37   182    64    33    37    42    57   171   106   203    48
    82    54   169   142   180    85   169   136    32   183   150   130   127    84    34   198   142   215   142   195   210    33   185    59    38    38    42    62   168   109   209    52
    82    53   168   145   181    89   169   139    31   185   152   127   128    81    35   198   142   222   145   193   214    36   187    61    35    36    41    55   169   111   208    56
    83    55   170   145   185    91   169   133    31   185   154   131   130    84    36   197   144   220   144   195   210    35   183    61    33    35    41    61   170   109   210    51
    83    53   168   145   181    90   168   135    33   185   155   128   128    83    36   198   142   220   144   196   212    37   184    61    34    35    41    58   169   110   208    53
    81    57   171   148   179    89   169   134    32   185   156   130   130    82    35   196   141   218   143   198   209    38   184    63    31    35    39    59   168   111   207    54
    84    57   165   147   177    89   167   139    35   183   150   123   128    82    27   201   140   224   139   191   211    37   183    60    35    34    35    54   171   103   210    54
    82    54   168   145   180    90   168   135    32   185   155   129   128    82    36   198   142   220   144   195   212    37   184    61    33    35    41    57   169   110   208    52
    79    54   169   144   181    90   159   132    38   184   156   135   126    83    35   198   143   216   140   198   212    40   176    62    34    37    42    62   165   108   205    47
    83    58   165   149   182    84   174   142    37   188   161   133   129    73    35   196   143   220   145   197   209    35   187    64    37    28    38    51   166   116   204    56
    82    54   168   147   179    90   169   136    34   187   156   131   126    84    40   199   143   221   145   193   213    35   181    62    33    37    41    56   170   111   206    54
    84    56   169   148   177    89   165   137    37   190   158   129   133    79    28   199   138   221   139   202   210    44   182    66    37    32    39    61   166   102   206    47
    81    52   170   152   175    90   169   136    35   192   153   127   126    94    36   200   139   223   147   201   212    38   187    55    42    41    44    55   161   119   218    60
    83    55   167   143   180    90   168   136    33   185   157   128   128    82    39   198   142   221   146   192   211    36   187    58    34    35    41    58   172   109   211    54
    83    53   168   145   180    90   169   136    33   186   155   129   128    82    35   198   142   220   144   196   212    37   184    60    34    34    41    58   167   110   207    52
    82    54   168   145   180    90   168   136    33   186   155   129   128    83    36   197   142   220   144   196   212    37   184    61    34    35    41    57   168   110   208    53
    84    52   165   152   182    90   166   131    34   188   160   132   129    82    36   199   137   219   147   188   212    32   179    59    36    40    42    61   169   112   208    52
    79    46   168   145   181    86   168   132    24   191   152   120   129    87    35   198   136   218   139   195   211    35   184    64    29    31    40    62   169   109   212    55
    83    53   168   145   181    90   168   135    32   185   155   129   128    82    36   198   141   220   144   195   212    36   184    61    34    35    40    58   169   110   208    53
    80    52   170   149   177    91   171   136    29   184   156   136   127    82    34   195   146   222   146   193   211    40   187    63    32    37    44    60   168   113   206    53
    83    49   169   143   181    89   168   134    35   185   156   130   129    82    35   199   142   220   145   193   211    39   186    61    37    35    43    57   166   113   209    51
    82    55   168   147   180    88   167   140    33   185   153   130   126    84    36   199   143   219   144   194   213    38   185    57    36    34    41    57   169   111   208    52
    87    50   170   145   173    89   166   134    35   182   154   139   119    89    39   195   135   213   151   197   207    30   185    46    40    43    37    58   178   114   211    61
    83    58   164   147   179    86   166   135    39   191   159   126   133    85    33   199   146   224   145   202   214    35   180    59    33    34    40    48   171   100   210    55
    83    53   168   142   179    92   170   134    33   188   152   127   131    80    36   198   140   220   146   196   214    38   183    59    35    37    37    56   168   111   202    53
    84    54   169   145   180    90   168   136    32   186   153   129   128    83    36   197   142   220   144   195   212    37   183    61    32    34    41    58   169   110   209    53
    81    52   168   147   180    94   167   133    31   188   155   128   126    81    33   198   144   218   144   195   212    33   185    58    32    32    39    56   170   110   212    53
   145   203    63    86   182    84   155   206   159   178    81    44   206   201   194   146   157    73   182   158    53   146   110   174   160   101    83   197    93   218   129   213
   146   204    63    87   182    86   156   207   159   178    81    43   206   202   196   145   160    71   182   159    51   144   111   176   162   103    82   199    92   217   129   213
   149   202    64    85   183    85   158   204   163   174    82    46   206   199   194   145   152    72   181   156    56   148   107   174   162   103    84   196    93   215   126   216
   144   203    63    87   182    84   155   206   159   178    82    44   206   201   194   146   157    73   182   158    53   146   110   174   160   101    83   198    93   217   128   213
   143   203    62    88   182    83   153   206   156   177    83    43   207   200   196   145   158    71   183   158    56   144   110   174   160   104    82   197    93   217   130   211
   144   204    60    87   176    83   156   203   157   180    85    41   209   199   192   150   160    72   180   161    54   150   106   176   158   102    84   197    94   215   122   208
   143   203    64    86   182    83   154   207   159   179    81    44   205   202   195   146   158    72   181   159    55   147   110   174   160   101    84   197    92   216   129   213
   149   203    67    87   179    87   153   206   162   179    77    49   205   206   191   152   163    72   180   159    54   144   110   170   158   100    80   195    92   215   130   212
   144   203    63    87   182    84   155   206   158   178    82    44   206   201   194   146   157    73   182   159    53   146   110   174   160   101    83   198    93   217   129   213
   143   204    62    86   184    84   154   207   159   179    82    42   206   202   195   144   158    72   182   158    54   145   111   176   161   101    84   198    93   219   127   212
   147   205    65    86   184    83   155   210   166   175    83    42   203   202   194   148   158    68   183   161    60   146   105   178   156    95    84   199    91   214   131   213
   144   204    61    90   182    87   155   207   160   181    80    46   207   203   195   146   159    68   176   158    51   145   113   174   157   103    83   198    93   218   130   214
   144   203    63    87   183    84   156   207   159   179    82    45   207   200   192   145   158    72   181   158    54   146   109   174   160   102    84   198    93   216   129   213
   144   203    62    87   182    84   155   205   157   178    83    45   206   201   194   146   158    73   182   160    53   146   111   173   159   101    82   196    94   217   127   212
   144   204    60    86   179    82   154   207   161   175    81    43   210   199   200   146   156    71   181   161    52   147   111   176   160    97    78   205    88   219   128   212
   146   200    67    88   179    83   160   205   155   178    80    42   206   205   196   152   160    77   178   159    54   148   109   173   159   101    82   193    92   214   124   219
   144   202    64    87   181    85   155   206   158   178    82    44   206   202   194   146   158    73   181   158    53   146   110   174   160   101    83   197    93   216   129   213
   146   204    64    87   181    87   157   208   160   180    84    43   204   200   198   144   154    74   184   158    50   145   112   171   161   103    82   198    94   219   129   214
   144   204    63    84   181    84   154   208   158   178    81    43   206   201   195   146   157    70   183   159    53   146   111   176   159   104    86   196    93   217   129   212
   146   204    62    84   183    85   155   210   157   178    83    43   205   202   191   143   159    73   181   159    56   149   110   173   163   108    88   195    90   215   125   210
   144   205    63    87   182    86   156   205   159   180    80    42   206   203   194   148   155    75   182   159    55   147   111   173   160   101    82   195    92   214   128   213
   145   215    59    91   186    85   160   204   162   182    93    41   196   204   195   152   154    68   181   160    58   145   115   175   167    93    92   192    89   215   124   218
   140   203    64    86   179    88   155   203   156   176    79    45   208   203   199   146   157    72   179   157    52   148   111   178   159    97    85   205    94   222   127   208
   143   202    63    85   179    81   154   207   162   178    79    41   208   196   192   149   154    74   184   159    53   149   107   174   164   102    85   201    88   216   133   214
   142   203    61    87   180    85   151   204   161   181    82    42   202   204   194   143   155    72   182   158    53   147   109   174   162   101    83   195    93   218   129   214
   143   204    65    87   180    85   155   207   159   177    82    44   205   200   194   145   157    72   181   158    52   148   109   173   159   102    83   198    92   216   130   214
   151   207    60    85   183    95   167   207   166   180    89    47   211   209   190   141   163    69   185   166    54   151   105   167   162   107    90   190    96   212   135   223
   147   200    62    94   180    89   156   211   156   180    83    45   205   201   191   149   160    78   181   160    53   148   110   175   161    99    81   194    91   217   131   214
   146   200    70    91   182    87   158   209   158   179    78    40   198   199   185   148   154    70   175   158    52   150   107   175   159    98    82   199    92   212   132   216
   144   203    62    87   182    84   155   206   158   178    82    44   205   202   194   146   157    72   182   159    52   146   110   174   160   101    82   197    92   216   129   213
   144   203    61    86   182    82   158   209   157   177    82    45   207   202   195   147   157    71   184   157    54   143   110   173   160   103    83   194    91   216   129   215
   143   203    66    88   184    87   156   203   155   179    85    43   205   198   194   148   157    75   181   161    52   145   110   176   158    97    87   197    92   217   133   215
   143   203    68    88   179    86   153   205   157   177    78    45   208   204   191   147   159    76   182   156    54   151   106   173   159    99    82   198    93   223   128   215
   146   201    64    87   183    84   154   209   159   180    79    44   207   199   194   144   156    73   181   157    50   147   110   175   159   100    81   196    93   218   131   212
   142   205    65    86   179    85   154   206   158   178    82    45   204   202   195   145   157    72   181   158    52   145   108   174   160   101    86   199    92   216   129   213
   149   206    64    90   181    84   153   208   159   179    78    47   206   203   195   147   157    69   180   158    50   141   111   170   161    99    81   196    93   220   133   214
   139   205    63    86   186    85   153   205   160   177    83    41   211   203   198   145   156    75   180   159    53   144   111   171   162   102    84   200    94   220   125   214
   149   198    64    85   184    83   152   209   171   180    83    43   205   205   195   152   159    70   178   159    48   152   110   171   154   106    89   198    94   213   125   217
   144   204    63    86   182    84   154   206   158   178    80    44   207   203   194   147   158    72   182   159    53   145   110   173   161   102    85   195    92   216   130   213
   145   205    65    88   182    86   156   210   161   175    80    44   207   206   192   146   157    71   182   160    50   146   110   177   164   102    84   195    90   215   126   213
   145   201    65    88   178    82   153   210   160   180    82    42   210   202   199   144   162    70   184   160    52   143   112   175   162   100    80   197    96   216   133   213
   145   204    67    86   178    85   154   206   154   181    83    43   202   207   195   148   154    74   183   163    52   146   107   174   164   101    85   196    91   216   127   211
   143   204    62    86   183    85   156   204   158   180    79    44   208   202   194   146   156    72   182   157    54   146   109   173   160   102    83   198    93   218   127   211
   138   206    58    85   183    87   154   207   162   174    84    45   215   206   194   146   159    73   187   154    54   145   112   175   158   100    84   189    93   222   132   214
   145   199    64    86   182    85   155   206   158   179    81    42   204   200   196   146   157    72   183   159    53   147   110   176   160   103    82   195    94   219   127   211
   143   201    69    88   179    88   155   203   159   177    80    42   205   201   194   146   156    75   183   158    53   146   110   174   161   102    84   201    95   220   128   215
   145   204    63    88   182    82   156   208   159   178    81    43   206   200   195   147   158    75   182   158    54   148   110   173   161   100    83   198    90   218   128   211
   144   203    63    86   182    84   155   206   158   178    82    44   206   202   195   145   158    73   182   159    53   146   110   174   160   101    83   198    93   217   128   213
   144   211    65    90   186    81   156   210   163   179    76    40   206   199   190   148   161    68   179   157    54   143   107   174   165   100    88   185    96   216   134   209
   148   205    56    84   181    82   154   210   155   176    80    49   209   202   192   148   158    74   180   162    55   147   110   178   162   101    81   201    88   213   132   211
   146   208    64    87   181    87   157   205   161   180    82    46   204   201   197   142   159    72   180   160    54   149   109   175   162    99    82   197    93   217   128   214
   143   203    61    90   181    85   159   209   160   177    80    45   205   202   195   146   158    74   182   158    53   145   111   173   160   101    84   199    94   218   129   215
   142   203    61    86   183    83   155   207   161   178    80    42   207   204   195   144   158    76   181   155    55   148   111   175   160   104    82   202    94   215   126   211
   153   203    63    84   180    80   151   205   156   179    85    49   212   206   195   149   158    70   186   160    46   148   108   174   160   101    75   192    92   217   122   211
   141   202    66    88   188    88   154   207   158   179    79    40   202   205   196   150   156    72   187   159    60   145   104   174   161    99    82   191    95   216   129   215
   141   202    62    85   184    82   156   207   155   180    84    45   209   200   194   146   157    71   179   158    55   145   108   172   158   103    82   198    94   216   125   216
   153   200    66    88   184    79   158   210   157   176    92    45   204   209   194   146   160    71   176   158    54   149   110   169   158    96    83   198    93   217   127   213
   145   197    68    92   182    88   152   210   164   184    80    42   209   204   192   147   159    75   181   152    54   147   114   168   163   106    86   199    98   211   128   211
   142   206    62    87   181    84   155   205   157   177    83    46   207   203   194   145   158    73   182   158    53   148   110   174   163   101    83   198    91   217   130   214
   144   203    63    87   182    84   155   206   158   178    82    44   206   201   194   146   157    73   181   159    53   146   110   174   160   101    83   198    93   217   128   213
   144   204    64    86   181    86   154   206   159   179    82    42   208   202   194   144   157    72   183   160    53   147   111   173   160   102    81   196    93   217   127   213
   145   203    60    85   186    81   154   207   158   177    80    43   206   199   191   148   159    77   177   158    55   141   111   174   163   100    84   198    93   221   125   211
   145   205    63    90   184    82   156   208   160   179    84    43   205   201   193   146   153    76   185   162    52   144   108   173   160   101    81   200    94   221   131   212
   141   202    64    84   184    81   151   207   159   176    81    39   207   198   197   148   160    74   184   157    52   146   111   175   161   102    81   199    93   218   130   216
    73    48    69   138    74   175   182    76    62    35   165   109   188   157    89   139   183   124    71    74   144   221    37   177    64   104   118   116    63   174    49   210
    74    49    71   138    77   173   183    76    62    33   167   109   192   155    90   140   181   124    65    74   143   220    34   179    67   106   116   117    63   179    49   209
    74    53    69   138    74   173   181    78    64    35   168   110   190   159    91   140   181   123    65    76   145   222    36   176    64   103   117   119    60   177    50   210
    73    48    70   140    75   173   184    76    65    35   165   110   193   156    91   138   182   124    66    75   144   221    35   178    64   104   117   119    63   175    48   208
    73    47    74   139    72   171   186    73    59    32   163   109   195   153    88   141   182   126    75    76   145   217    33   169    69   103   116   115    60   175    51   209
    74    45    70   137    74   172   184    71    65    37   169   116   192   156    90   140   177   122    66    71   141   224    35   179    63   105   114   118    66   169    51   207
    72    48    71   139    75   173   183    77    63    35   164   111   192   157    91   139   182   124    67    74   144   221    35   179    64   105   116   117    61   175    49   207
    78    47    72   137    69   168   185    79    66    33   164   109   196   156    91   138   180   124    72    72   138   224    36   181    62   108   116   114    64   177    48   204
    73    48    70   139    75   173   184    77    64    35   165   110   191   156    91   139   182   124    66    74   144   221    35   179    65   105   116   118    61   175    49   208
    76    47    67   142    82   169   189    73    65    31   164   109   196   155    92   142   181   125    62    71   149   227    38   180    65   102   113   118    59   178    48   206
    73    48    70   139    75   173   184    77    64    35   165   110   191   156    91   140   182   124    66    74   144   221    35   179    65   105   116   118    61   175    49   208
    73    45    71   142    75   168   185    79    63    35   165   112   195   158    89   141   182   127    65    74   149   222    32   175    60   103   115   116    58   175    50   208
    77    47    69   136    74   173   186    78    66    37   166   109   190   156    90   138   182   124    67    76   140   221    36   179    67   103   118   120    61   174    49   208
    73    49    69   134    79   173   184    79    65    36   163   114   189   154    93   141   181   122    69    74   149   221    34   181    68    99   116   118    63   178    53   210
    73    49    68   141    75   174   183    77    65    31   169   108   191   154    90   142   179   129    66    76   142   221    35   179    68   102   116   117    62   174    51   210
    74    49    71   139    75   173   184    77    63    35   166   110   191   156    91   139   181   124    66    74   143   220    34   179    65   105   116   118    60   175    49   208
    74    47    65   140    74   172   185    80    67    32   165   110   192   156    90   138   183   122    68    76   143   219    34   181    64   102   117   117    62   176    52   207
    74    49    70   139    75   173   184    77    63    35   165   110   191   156    91   140   182   124    66    74   143   221    35   179    65   105   117   117    61   175    49   208
    75    44    67   143    70   172   187    80    67    38   168   105   193   161    90   143   182   120    69    76   145   218    37   183    66   104   116   119    58   171    50   208
    71    49    73   139    72   173   187    77    67    38   168   110   191   154    96   134   190   124    69    78   145   219    38   177    63   109   112   109    63   181    41   203
    73    50    68   137    72   173   183    77    65    34   164   107   190   155    92   138   184   126    62    78   142   218    38   179    67   105   120   112    65   176    46   211
    73    48    70   139    75   173   184    77    64    35   165   111   192   156    91   139   182   124    67    74   144   222    35   178    65   105   116   118    61   175    49   208
    72    47    70   139    75   172   184    77    63    35   165   111   191   157    91   139   182   124    66    74   143   221    34   179    65   105   115   118    61   174    50   209
    75    51    71   138    74   170   187    79    66    34   162   110   190   151    98   141   178   120    67    74   147   217    33   178    61   102   122   119    63   175    50   207
    74    50    73   139    77   174   184    78    65    32   163   110   189   160    89   143   182   123    62    74   144   222    36   179    66   104   115   117    58   176    48   209
    78    50    72   133    73   174   177    73    64    35   164   109   200   150    94   143   178   131    66    76   155   220    39   183    66   103   116   119    63   180    45   205
    75    49    69   141    73   176   185    78    65    34   165   112   190   155    91   142   184   122    66    72   144   219    31   179    61   102   117   118    62   176    50   207
    76    50    71   140    79   172   184    79    65    33   162   109   189   157    91   138   185   123    63    70   148   221    33   177    66   105   116   117    65   179    50   206
    71    48    67   138    77   173   190    76    64    33   161   110   193   156    90   140   180   128    68    74   146   223    32   181    69   105   114   115    62   176    47   213
    72    47    72   138    74   173   184    76    63    34   165   109   192   154    92   140   181   125    67    74   144   222    35   180    64   105   117   117    61   174    47   208
    74    46    71   139    74   174   183    76    63    34   166   110   192   158    92   139   183   124    65    75   143   221    34   178    65   106   115   117    62   175    50   209
    71    53    71   137    75   171   183    77    63    38   166   112   190   155    95   143   182   129    65    75   147   221    32   180    63   101   111   118    61   172    49   208
    73    49    70   139    75   173   184    77    64    35   165   111   191   156    91   139   182   124    66    74   143   221    35   178    65   104   116   118    61   175    49   208
    72    45    72   137    74   169   183    76    55    30   161   107   188   159    98   132   184   125    70    82   145   221    31   180    65   104   114   118    54   179    50   209
    73    49    72   141    72   170   184    79    64    32   169   110   184   154    84   142   184   123    66    72   149   219    36   176    66   107   116   118    61   172    43   208
    74    50    70   140    74   175   184    76    64    32   163   109   190   156    90   141   182   124    66    73   144   219    36   179    62   104   113   115    61   175    47   206
    77    54    68   134    72   178   185    74    63    33   167   107   196   154    90   136   178   126    71    69   143   219    38   186    62   109   119   116    62   180    48   206
    73    48    70   139    74   174   184    77    64    34   165   111   191   156    91   139   182   124    66    74   144   221    34   179    65   105   115   118    62   175    49   207
    76    46    70   141    75   174   181    83    63    36   164   114   191   161    92   136   179   125    64    71   142   221    37   181    66   111   119   117    59   176    48   210
    73    48    70   140    75   173   183    77    64    34   165   110   191   156    91   139   182   124    66    74   144   221    35   178    64   104   116   118    61   176    49   208
    77    47    71   141    78   169   183    78    63    34   163   110   191   153    90   136   183   122    63    74   143   223    38   178    63   106   119   120    61   174    46   209
    74    48    74   138    76   176   185    75    64    38   167   114   194   158    93   141   181   125    69    77   139   222    34   176    65   111   117   119    59   175    52   206
    73    49    70   139    75   175   183    76    60    36   164   111   191   155    88   142   182   122    66    74   142   224    37   177    66   104   115   118    61   176    48   210
    73    48    70   139    75   173   184    77    63    34   165   110   192   156    91   139   182   124    66    74   144   221    34   179    65   105   117   118    61   175    49   208
    73    49    70   139    76   173   184    76    63    35   165   110   191   156    91   139   182   124    66    74   144   222    34   179    65   104   117   118    60   175    49   209
    73    47    70   137    76   172   183    77    64    34   166   111   192   155    92   138   181   124    66    73   144   221    35   178    64   106   116   119    60   176    48   209
    73    48    70   139    76   174   184    79    64    35   165   111   192   156    90   138   182   123    67    74   145   222    35   179    64   105   116   118    61   174    48   209
    74    55    69   139    76   169   182    75    66    34   164   102   186   156    94   142   182   124    70    67   142   219    37   180    68    97   115   117    58   179    49   201
    72    47    72   139    76   172   183    80    65    35   162   111   191   157    91   138   184   125    67    74   140   213    35   176    62   107   115   117    62   177    47   207
    74    49    70   136    76   172   184    78    62    35   164   108   189   155    89   136   183   127    62    78   145   223    35   179    67   103   116   117    61   177    48   205
    73    48    70   139    75   173   184    77    64    35   165   110   191   156    91   139   182   124    66    74   144   221    35   178    65   105   116   118    61   175    49   208
    70    49    69   141    81   172   186    79    61    32   163   110   188   153    91   140   179   121    66    74   145   218    34   174    69   111   112   119    58   171    48   207
    73    48    70   139    75   173   184    77    64    35   165   110   192   156    91   139   181   124    66    74   144   221    34   179    65   105   116   118    61   175    49   208
    70    49    69   138    74   170   185    79    69    32   164   108   193   154    90   138   183   123    69    78   137   219    37   182    65   104   118   116    52   175    48   208
    72    56    67   142    78   168   182    74    60    39   166   113   197   155    93   136   179   124    64    77   143   224    34   176    60    97   115   109    57   181    53   204
    72    48    71   139    75   173   185    77    63    34   166   110   191   158    92   138   180   124    66    72   143   221    34   179    65   106   115   117    60   176    50   209
    75    46    65   141    81   173   185    78    60    34   167   114   191   157    92   135   189   129    64    73   145   219    36   179    65   104   116   124    61   180    48   210
    71    40    75   144    75   177   172    85    74    46   173   114   188   164    94   135   185   119    70    78   140   226    38   180    68   104   110   118    65   165    45   210
    73    51    75   139    73   173   183    81    66    32   168   115   191   156    91   137   190   125    65    72   144   222    31   176    68   105   113   111    59   175    53   209
    73    45    71   138    75   174   181    75    64    34   166   106   194   156    92   139   183   125    65    75   142   221    33   178    66   106   118   117    62   175    49   208
    70    45    71   137    77   173   184    81    64    36   166   110   194   157    93   140   178   122    66    72   142   220    35   178    65   107   112   115    58   176    51   206
    76    45    69   137    77   174   183    79    66    35   164   111   191   150    92   139   186   124    68    74   143   222    34   177    61   104   114   116    60   176    48   203
    70    49    72   142    74   172   183    74    63    34   167   112   191   159    91   141   184   122    66    75   143   221    35   177    65   103   119   120    64   177    50   208
    73    48    70   139    75   173   184    77    64    35   165   111   191   156    91   139   182   124    66    75   144   221    35   178    65   105   116   117    61   175    49   208
   105    53   168    76   187   142   155   181   128    63   215   129    95    62    94   162   216   116    92   123   194    67   196   193   114   101    58    78    80   132    97    76
   106    53   170    75   187   148   153   184   130    61   217   126    96    60    97   161   216   117    89   122   190    67   198   192   118    99    59    82    78   131    96    76
   106    53   169    77   187   141   155   181   127    63   215   129    95    61    95   161   215   116    92   123   193    68   197   193   114   103    59    78    80   132    97    74
   105    53   168    77   188   143   155   181   128    63   216   129    94    62    94   161   216   116    91   123   193    68   196   193   114   103    58    78    80   132    97    75
   103    52   169    76   188   145   154   183   129    61   216   132    96    61    96   161   214   120    90   126   194    70   198   190   110   100    57    77    84   129    97    73
   105    58   175    72   194   146   157   178   132    63   213   128    91    60    90   160   219   115    91   122   201    70   199   189   113   104    55    78    82   134    96    74
   105    54   174    81   186   156   153   187   133    59   212   133    91    60    88   154   209   112    81   111   195    72   191   186   113    97    60    78    81   140    99    72
   105    53   169    77   188   142   155   181   128    63   215   129    95    62    94   161   216   116    91   122   194    67   196   192   114   102    58    78    80   132    97    75
   105    53   168    77   187   142   155   181   128    63   215   129    95    62    94   161   216   116    91   123   194    68   196   193   113   102    58    78    80   132    97    75
   104    55   166    77   188   142   154   186   128    65   215   126    92    60    94   163   214   116    91   124   193    69   194   193   116   101    59    76    82   132    99    74
   106    53   168    77   187   144   156   182   128    62   215   129    94    62    93   160   216   116    90   124   194    68   195   192   113   102    56    78    79   132    98    74
   104    53   169    77   188   142   155   181   128    62   215   128    95    62    94   161   215   116    91   122   193    68   195   193   114   103    58    78    80   132    97    75
   105    52   168    76   187   143   155   182   127    62   215   128    94    63    93   162   214   116    92   123   193    68   196   194   114   103    59    77    80   131    96    75
   105    53   169    77   187   142   155   181   128    63   215   129    95    62    94   161   216   116    91   123   194    67   196   192   114   102    58    78    80   132    97    75
   105    53   169    77   188   142   155   181   128    63   215   129    95    62    94   161   216   116    91   123   194    68   196   193   114   102    58    78    80   132    97    75
   104    50   170    82   189   143   153   182   132    63   211   122    96    65    94   162   218   113    92   124   192    68   197   189   109   103    58    74    80   133   102    75
   105    53   168    77   188   142   155   182   127    63   215   129    95    62    94   161   216   116    91   122   194    68   195   192   114   102    58    78    80   132    97    75
   109    50   169    75   186   143   151   183   130    60   218   124    91    58    95   156   222   116    94   121   196    70   198   196   112   101    59    73    81   133    98    74
   104    53   169    78   187   142   156   182   128    63   215   129    95    62    94   162   216   115    92   123   194    67   196   192   114   103    59    78    80   132    98    74
   105    53   169    77   188   142   155   181   128    63   215   129    95    62    94   161   216   116    91   122   193    68   196   192   114   102    58    78    80   132    97    75
   103    56   169    78   188   142   152   181   130    65   216   130    93    62    95   160   218   119    91   124   192    67   196   195   114   101    55    77    80   136    97    77
   105    53   168    77   187   143   155   181   128    63   215   129    95    62    95   161   215   116    91   123   194    68   196   193   113   103    58    78    80   132    97    75
   105    53   168    76   188   142   155   181   128    63   215   129    94    62    94   162   215   116    92   123   194    67   195   192   114   102    59    78    80   132    98    75
    99    52   169    79   188   148   154   172   121    62   210   122    91    65    90   165   216   116    86   128   197    68   203   198   109   100    47    86    78   126    97    80
   105    53   168    77   188   142   155   181   128    63   215   129    95    62    94   161   216   116    91   122   194    68   196   192   114   103    58    78    80   132    97    75
   108    53   168    78   186   142   156   181   128    64   216   130    95    63    96   163   215   120    93   122   193    67   192   193   116   101    59    79    82   133    99    73
   105    54   168    77   187   142   155   182   128    62   216   129    95    61    95   162   215   116    91   122   194    68   196   192   114   102    58    78    80   132    98    75
   103    53   168    78   187   142   153   180   129    62   217   128    96    62    92   163   217   119    91   122   195    68   195   193   114   103    60    78    81   132    97    74
   106    51   168    76   184   141   155   181   130    59   217   129    95    61    97   161   214   115    92   123   194    67   196   191   117   101    61    76    78   132    96    75
   101    52   170    82   185   142   154   183   129    63   217   126    96    62    93   155   222   115    92   124   195    64   193   189   113   104    61    78    83   130    95    75
   105    53   169    77   187   142   156   181   129    62   216   129    94    62    94   161   216   116    91   122   193    67   196   192   114   103    58    78    80   132    97    75
   106    50   165    77   185   142   156   183   128    63   213   126    94    60    96   159   218   117    94   123   195    67   199   196   113   102    59    76    80   131    97    71
   105    53   168    77   188   142   155   181   128    63   215   129    95    62    94   161   216   116    91   123   194    68   196   192   114   102    58    78    80   132    97    75
   104    52   170    76   189   141   156   183   127    64   216   129    96    62    97   162   215   117    90   121   191    68   196   192   114   101    58    80    81   132    99    75
   105    53   169    77   187   143   155   181   129    63   215   129    95    62    94   161   216   116    91   122   193    67   196   192   114   103    58    77    80   132    97    74
   104    54   170    79   188   144   156   181   127    63   213   130    95    61    96   161   215   116    92   122   194    67   197   192   114   103    59    77    80   131    95    76
   104    60   165    71   192   140   155   176   128    65   212   136    97    56    95   165   220   118    85   121   192    61   201   188   108   106    61    77    82   132   102    75
   104    53   169    77   187   142   155   181   128    63   215   129    95    62    94   161   216   116    92   122   193    68   196   193   114   103    58    78    80   132    97    75
   105    51   168    75   187   140   154   180   127    66   213   128    96    63    94   159   216   115    91   121   196    66   194   193   115   102    60    75    79   131    99    75
   105    52   167    77   188   143   155   181   128    64   215   129    95    62    95   161   216   116    92   122   193    66   196   192   114   103    58    78    80   132    97    75
   104    53   167    77   188   142   155   181   128    62   216   129    94    62    95   161   216   116    90   123   193    68   195   192   114   103    58    78    80   132    97    75
   105    53   168    77   188   142   155   182   128    63   215   128    95    62    94   161   216   117    91   122   194    68   195   193   114   102    58    78    79   132    97    75
   104    53   168    77   187   143   155   181   127    63   215   128    94    62    94   160   216   116    92   123   194    67   195   192   115   102    58    78    80   132    97    75
   104    51   167    78   188   146   155   177   127    66   216   126    95    65    94   161   217   113    92   125   197    69   195   191   112   100    59    79    80   134   103    75
   105    53   168    77   187   142   154   181   128    63   215   129    94    61    95   161   216   116    91   123   194    67   195   192   114   103    58    78    80   132    97    75
   100    59   168    82   187   139   150   178   128    67   207   124    90    65    97   161   218   123    86   122   190    55   193   193   123   104    60    73    74   149    89    80
   104    52   168    78   188   143   155   182   129    62   217   128    95    62    95   162   215   116    92   122   192    68   194   191   114   102    58    78    78   133    95    77
   105    53   168    77   187   143   155   181   127    63   215   129    95    62    94   161   215   116    92   122   194    67   196   193   114   102    58    78    80   132    97    75
   107    51   169    74   186   144   155   181   128    66   217   128    96    62    92   161   213   114    89   122   194    71   192   192   114    99    56    79    81   131    98    75
   107    57   168    75   194   141   154   181   133    72   214   129    99    60    96   171   216   116    91   119   190    64   192   190   108   103    60    78    79   130    91    77
   104    50   161    84   177   136   146   188   127    61   221   124    99    59    97   150   213   118    91   118   185    62   192   198   114   113    50    74    85   132    99    80
   104    54   169    78   187   142   155   182   129    63   215   129    95    61    95   162   216   117    91   121   193    68   196   193   112   103    60    76    79   132    97    76
   104    53   169    77   187   143   154   181   128    63   215   129    94    62    95   161   216   116    91   123   194    68   196   193   114   103    58    78    79   132    97    75
   105    52   168    77   188   142   156   182   128    63   215   129    94    62    94   161   216   116    91   123   193    68   196   193   114   103    58    78    80   132    97    75
   104    53   167    78   185   145   152   183   129    65   218   132    90    63    97   165   216   107    89   126   190    69   199   191   118    98    54    75    79   134    94    71
   104    53   169    77   188   142   155   182   129    63   215   129    94    62    95   161   216   117    92   121   193    68   196   192   114   103    58    78    80   132    97    75
   106    53   168    76   189   142   155   181   128    62   216   127    95    63    95   162   215   114    93   123   193    67   196   194   114   102    58    78    79   131    97    75
   105    53   168    77   188   142   155   181   128    63   215   129    95    62    94   161   216   116    91   123   194    68   196   192   114   103    58    78    80   132    97    75
   105    54   169    77   187   142   156   182   128    64   216   128    95    61    94   161   216   117    91   123   194    68   196   192   113   102    59    79    80   132    98    75
   105    53   168    77   187   142   155   181   128    62   215   129    95    62    95   161   215   116    91   123   193    67   197   193   114   102    58    78    80   132    97    75
   104    53   169    77   187   142   155   182   128    63   215   129    95    63    94   161   216   116    91   123   193    68   196   192   113   102    58    78    80   132    97    75
   101    52   171    78   190   141   153   180   130    63   216   128    93    63    95   163   217   116    93   123   191    67   194   191   114   102    57    78    83   132    98    73
   106    59   165    74   186   143   151   180   125    66   217   131    90    63    95   162   217   116    93   123   190    68   195   193   115   102    55    76    81   131    98    73
   105    53   168    77   187   142   155   182   127    63   215   128    95    62    94   161   215   117    92   122   194    67   196   192   114   103    57    77    80   132    98    75
