# Supplementary material for: Improved multi-objective clustering algorithm using particle swarm optimization
Source: PLoS One. 2017 Dec 5;12(12):e0188815. doi: 10.1371/journal.pone.0188815 (PMC5716574; doi:10.1371/journal.pone.0188815)
Supplement: S1 File — (ZIP) [file pone.0188815.s001.zip › datasets/high_dimension_datasets/dim064.txt]

   165    96   188   122   151    55    74    81   101   117   205    38   200    40   112   187   159   149   213    66   146    38    48   125   150   185   164   211   187   143    91   213   111   169    40   173   113   116   214    55    51   197   216    76    40   178    70    94   130   220   178    45   212   156   182    74    97   157   132    76    55   160   171    66
   167   100   192   124   157    51    73    82    92   106   207    35   199    45   110   187   161   145   210    67   140    42    43   129   147   182   171   211   184   139    83   212   112   175    41   168   111   117   219    59    53   194   216    78    42   187    63    90   130   214   187    42   216   149   185    81   104   167   131    74    50   165   170    73
   166   107   188   123   157    49    70    79    87   107   208    37   193    45   110   187   159   146   214    66   140    43    46   130   150   185   171   210   184   140    87   213   109   173    39   168   114   118   220    59    52   195   216    75    41   188    66    92   129   212   182    41   216   152   182    81   106   166   127    74    54   163   172    68
   167   103   188   124   158    55    74    83    90   106   205    39   196    46   108   186   158   148   210    65   139    42    44   133   154   187   171   211   188   143    87   214   110   175    43   166   115   118   218    57    52   194   216    75    41   185    65    93   127   214   184    42   214   151   181    79   106   166   130    75    54   163   170    70
   169   103   186   122   156    52    72    80    88   115   208    42   194    49   108   186   158   144   212    66   137    44    44   135   149   183   169   215   183   145    84   217   114   173    43   163   118   121   217    57    53   195   215    73    46   185    64    92   124   208   186    40   214   151   181    82   104   162   127    73    54   165   169    74
   168   103   190   123   157    52    75    81    89   108   208    38   195    47   109   187   158   145   213    65   139    42    43   130   152   185   171   212   183   141    86   213   111   174    42   165   113   121   218    58    51   195   216    75    41   185    65    93   125   214   186    43   217   151   182    79   106   165   129    76    53   163   169    71
   168   102   190   122   154    53    72    82    92   111   207    37   195    51   110   185   159   146   212    66   138    42    46   133   150   184   170   212   183   143    87   215   110   173    42   170   113   118   216    58    52   195   214    74    40   188    63    92   127   213   184    41   217   151   182    80   105   165   130    77    51   165   170    70
   167   102   189   123   155    52    73    81    91   108   208    38   195    46   110   187   160   146   212    66   138    42    43   132   150   185   172   212   183   141    86   214   112   175    42   167   113   121   218    58    52   195   216    76    43   186    65    92   126   212   185    43   216   150   183    80   106   166   129    76    52   164   170    70
   167   102   189   123   155    52    73    82    91   108   208    38   195    46   110   187   159   146   212    66   138    42    43   132   151   185   172   211   183   141    86   214   112   175    42   167   113   120   218    58    52   195   216    76    42   186    65    92   127   212   185    43   216   150   183    80   105   166   129    76    52   164   170    70
   167   101   189   122   154    53    72    80    88   110   209    37   196    46   109   187   158   146   213    67   137    44    45   131   150   183   174   211   183   142    85   214   111   174    43   165   113   121   218    58    52   194   217    75    43   185    65    93   127   213   185    42   216   150   182    80   105   164   129    76    50   162   173    69
   167   103   189   123   156    52    71    81    92   108   207    38   194    46   110   186   160   146   211    67   138    43    43   131   149   184   171   211   181   141    85   213   113   176    42   168   114   119   217    59    53   196   216    77    42   185    66    92   126   213   184    43   216   151   183    81   106   166   129    75    51   163   172    70
   161   104   190   123   154    46    74    81    93   102   203    28   194    46   112   182   173   150   212    60   135    47    43   131   150   179   177   212   182   142    91   213   109   175    38   160   117   123   228    60    49   188   213    76    37   186    64    91   130   211   182    44   219   149   189    75   100   161   132    80    56   165   175    69
   164   100   188   122   155    51    74    80    90   107   208    37   193    45   111   187   158   147   213    69   137    42    47   134   151   182   173   212   183   142    86   214   112   172    43   165   112   119   217    57    51   196   216    78    43   186    63    92   125   213   187    43   214   150   181    82   106   167   129    77    51   164   172    67
   167   102   189   123   155    52    74    81    92   108   208    37   194    47   110   186   160   148   212    65   139    42    43   131   150   185   172   211   183   142    85   213   112   174    42   166   115   120   219    58    51   197   217    74    43   186    64    91   127   212   186    42   216   150   182    79   106   165   128    77    52   163   170    71
   170   100   186   126   157    50    75    80    93   106   208    37   197    45   103   185   162   150   212    66   143    45    39   130   149   186   174   213   183   138    91   208   120   176    41   170   113   120   217    56    47   200   223    74    46   186    60    88   129   210   185    41   222   152   180    79   102   160   128    78    54   162   172    64
   167   102   189   123   156    53    73    82    91   108   206    38   195    46   110   187   160   146   212    66   137    42    44   132   152   184   171   211   182   140    84   215   111   175    41   167   114   120   219    58    52   195   216    76    42   187    65    92   126   212   185    42   216   150   184    80   105   164   129    75    52   163   171    70
   166   102   189   124   155    53    74    80    92   108   207    37   195    47   110   186   160   146   213    66   138    41    44   130   150   184   172   212   183   141    85   215   112   174    42   167   114   121   218    59    53   195   217    76    42   186    65    92   127   212   186    43   216   149   184    80   106   165   129    76    53   164   170    70
   166   102   188   124   156    52    73    81    91   107   208    38   195    47   110   185   161   147   213    66   137    42    44   131   149   186   173   211   184   140    85   214   111   174    42   167   114   120   217    57    51   195   217    75    41   186    64    93   126   213   186    42   215   150   183    80   106   165   129    77    51   164   170    71
   167   102   190   123   156    52    72    82    91   107   209    38   195    46   110   186   159   146   212    66   138    43    44   132   150   185   173   211   183   142    84   214   112   173    42   166   114   120   219    58    53   195   217    76    43   186    65    92   126   213   185    43   216   150   183    80   105   165   129    77    52   163   170    70
   166   102   189   125   157    53    72    81    92   107   205    37   191    46   109   186   161   145   214    66   136    43    47   132   150   185   174   212   181   139    84   215   109   175    39   166   115   120   219    58    54   195   215    76    44   184    64    91   123   212   184    44   214   148   183    82   108   166   129    74    51   165   169    70
   166   102   191   122   155    55    72    83    92   107   208    34   193    43   110   188   159   148   214    65   136    45    45   132   151   184   175   211   183   138    85   213   112   172    45   164   112   118   220    58    53   195   215    76    43   186    63    92   126   213   185    42   216   149   183    77   102   164   127    77    54   160   172    70
   167   102   189   123   155    52    73    82    91   107   208    37   195    46   110   186   159   146   212    65   138    42    44   132   150   185   172   211   183   141    85   214   112   175    42   166   113   121   218    58    52   195   217    76    43   186    65    92   126   212   185    43   216   150   183    80   106   165   129    76    52   164   170    70
   167   102   189   123   156    50    72    82    92   109   208    37   194    47   109   185   160   145   213    66   137    43    43   131   149   185   173   211   183   141    86   215   112   175    43   169   113   120   219    56    53   195   216    76    44   187    65    93   126   212   185    44   215   149   183    79   106   165   129    76    53   163   172    71
   167   102   190   123   155    52    74    82    91   110   209    38   195    47   111   188   160   145   213    65   139    43    43   130   149   187   171   211   183   141    84   214   111   176    42   167   114   122   218    57    51   194   215    77    43   186    64    92   125   213   185    41   215   149   182    79   106   166   130    77    51   164   171    71
   166   103   188   124   157    51    74    81    91   107   208    38   194    45   110   184   160   146   212    64   136    42    46   131   150   184   169   212   183   142    86   213   113   172    42   167   114   122   219    59    52   195   218    76    41   186    64    93   128   212   185    44   216   153   186    79   107   166   129    74    54   164   171    70
   167   100   191   122   157    51    76    82    90   108   207    37   197    46   109   188   160   145   213    66   139    41    42   130   152   185   172   211   183   143    86   214   112   171    43   166   114   122   218    57    54   193   216    77    43   188    66    91   123   213   188    41   217   151   179    81   106   164   130    77    55   164   171    72
   165    99   191   125   164    52    72    79    91   105   207    34   194    46   112   189   160   147   213    66   135    39    43   129   155   184   174   211   184   142    85   214   112   175    45   165   112   123   214    56    57   196   218    74    43   191    66    91   130   213   182    45   213   148   178    77   105   168   126    79    54   165   172    73
   167   105   190   123   156    52    74    81    91   106   206    38   194    46   111   186   158   146   213    66   138    42    45   132   151   184   172   211   184   143    84   214   111   176    40   164   114   118   219    57    52   196   218    75    42   186    63    90   126   212   185    44   215   150   181    81   105   167   129    74    54   163   171    70
   164   104   188   125   155    51    75    82    88   105   208    37   196    46   112   190   160   146   210    65   139    38    46   131   150   186   172   208   185   140    87   212   116   175    39   168   116   116   221    57    51   199   215    80    43   183    64    86   127   212   186    42   221   148   178    77   105   165   131    78    52   162   171    73
   167   102   189   122   156    52    74    82    91   107   208    38   196    46   110   187   158   146   214    66   138    43    43   132   151   185   172   212   183   141    85   214   112   175    42   167   113   121   219    58    53   194   217    77    43   185    64    92   128   213   186    43   216   150   184    80   105   166   129    76    52   164   171    70
   167   102   189   123   155    52    73    81    91   108   208    38   195    46   110   187   159   146   212    66   138    42    44   132   151   185   172   211   183   141    85   214   112   175    42   167   113   121   218    58    52   195   216    76    42   186    65    92   126   212   185    43   216   150   183    80   106   165   129    76    52   164   171    70
   167   102   190   123   156    52    73    81    91   108   208    37   195    47   109   187   159   146   212    65   138    42    44   131   150   185   172   211   183   142    85   214   111   175    42   167   113   120   218    58    52   195   217    76    42   186    64    92   127   212   185    43   216   150   182    79   106   165   129    76    52   164   171    70
   166   103   187   122   155    52    73    82    92   111   207    37   195    47   110   188   161   144   212    66   139    43    45   135   148   186   173   213   184   139    86   215   110   176    40   169   114   119   219    57    52   194   215    75    43   187    65    95   125   212   184    43   216   149   184    79   105   166   129    75    52   162   171    71
   165   104   191   122   156    50    75    81    90   107   210    35   195    47   110   187   159   145   212    65   135    45    44   135   149   183   170   213   181   144    85   215   111   173    40   169   115   124   217    58    50   195   217    76    46   185    65    92   127   214   185    43   217   151   180    81   106   163   131    73    50   164   171    68
   166   103   189   123   156    52    74    82    90   108   208    36   196    46   110   187   160   147   213    65   137    43    44   132   150   186   173   211   182   142    86   214   111   174    42   167   114   121   218    59    52   196   217    76    42   185    65    91   126   213   185    42   215   150   183    79   105   164   128    76    52   164   171    71
   166   100   187   125   159    47    72    85    91   109   210    41   194    47   110   181   166   148   211    72   134    41    46   133   148   189   174   209   187   137    89   216   111   174    45   169   111   119   218    58    52   192   216    75    44   187    66    93   128   215   183    44   217   140   178    82   101   167   128    76    51   159   172    69
   168   102   190   124   154    52    72    82    92   107   207    38   194    46   109   188   160   145   215    64   138    42    45   131   148   185   171   212   182   140    85   216   113   175    41   167   112   123   218    58    54   195   215    77    42   185    62    92   126   212   185    43   215   151   182    82   106   165   128    76    52   164   170    70
   167   102   189   123   155    52    73    81    91   108   208    38   195    46   110   187   159   146   212    66   138    42    43   132   151   185   172   211   183   141    86   214   112   175    42   167   113   121   218    58    52   195   216    76    43   186    65    92   126   212   185    43   216   150   183    80   106   165   129    76    52   164   171    70
   167   102   189   124   155    52    73    82    91   108   207    37   195    46   109   187   160   146   213    66   139    42    44   132   151   185   172   211   183   142    86   214   112   175    42   167   114   120   219    58    52   195   217    77    43   186    65    92   126   212   185    43   216   150   183    80   106   166   129    76    52   164   170    70
   166   100   187   124   157    56    70    79    91   107   206    37   198    46   110   186   158   147   211    66   138    44    47   131   150   181   169   211   183   141    87   210   114   176    44   167   111   121   217    57    53   194   219    72    43   189    62    96   126   212   183    42   215   150   184    80   106   166   131    77    49   161   169    73
   167   102   189   123   155    52    73    82    91   108   208    38   195    46   110   187   159   146   212    66   138    42    43   132   150   185   172   212   183   142    85   214   112   175    42   167   113   121   218    58    52   195   216    76    42   186    65    92   126   212   185    43   216   150   183    80   106   166   129    76    52   163   171    70
   165   102   188   122   155    52    73    81    90   107   206    36   194    46   110   186   158   144   212    63   139    44    42   133   150   184   170   211   183   144    85   213   111   175    42   165   113   120   217    58    52   194   217    76    42   185    63    91   125   212   183    43   216   147   183    81   106   164   130    74    51   164   173    70
   169   102   191   124   156    54    74    82    91   105   204    41   197    44   112   187   161   144   212    61   140    36    47   128   150   184   170   213   186   140    85   215   111   174    45   163   113   116   224    59    52   195   212    77    41   187    64    89   131   214   188    44   211   153   182    79   108   164   125    75    50   163   172    72
   167   103   190   125   154    55    74    82    92   108   206    38   198    46   112   190   158   148   210    67   136    42    43   132   149   185   171   212   183   141    83   213   111   174    40   168   115   122   220    62    51   192   217    75    45   184    63    91   128   212   187    40   216   151   181    77   108   166   128    73    54   163   172    74
   163    97   196   128   152    54    76    81    88   110   203    40   192    45   109   188   158   145   211    65   141    44    44   128   152   175   171   214   185   156    90   217   113   169    38   164   118   125   219    54    51   196   217    73    44   190    61    93   127   209   186    36   218   151   179    81   110   167   129    81    58   163   163    71
   165   104   189   125   154    55    74    82    91   109   206    38   195    47   109   187   160   147   214    66   136    44    42   132   150   185   173   210   182   144    86   216   110   174    42   165   114   121   218    59    54   196   214    76    41   185    64    92   129   210   187    42   217   149   180    79   106   167   129    78    51   163   170    71
   167   102   189   123   155    53    72    82    91   109   208    38   195    46   110   187   159   146   212    65   138    43    44   131   150   185   172   211   183   141    85   215   112   175    42   166   114   120   218    58    52   195   216    76    42   186    65    91   126   212   185    43   216   150   182    79   106   165   128    76    52   163   171    70
   164   101   190   126   157    53    69    79    94   109   205    37   201    53   110   185   165   139   210    61   135    46    47   127   149   190   170   211   182   140    81   214   110   177    42   161   118   124   222    60    47   194   213    69    40   180    64    97   130   215   185    42   216   153   183    72   106   166   125    72    53   167   173    63
   166   102   190   124   155    52    74    82    89   107   208    36   195    46   109   186   158   146   212    67   140    43    43   133   150   185   172   212   183   142    85   215   111   174    42   166   115   121   217    59    53   197   216    76    42   186    64    92   127   213   185    43   214   149   183    79   106   165   130    76    52   163   171    69
   167   102   189   123   155    52    73    82    91   108   207    38   195    46   110   187   159   146   213    66   138    42    44   131   151   185   172   211   183   142    85   214   112   175    42   167   114   121   218    58    52   195   216    76    42   186    65    92   126   212   186    42   216   150   183    80   106   165   129    76    52   163   170    70
   166   102   190   122   157    53    72    84    89   107   206    38   197    49   109   188   161   146   212    65   136    41    42   131   151   185   169   211   184   142    86   214   111   174    41   169   116   119   219    58    52   197   214    75    43   186    63    92   127   211   185    41   214   150   182    80   106   165   128    76    51   165   171    68
   164   100   185   124   156    54    70    83    89   105   209    41   200    43    99   194   160   149   211    67   134    40    50   134   151   178   172   212   184   137    85   219   114   174    34   169   113   117   214    52    53   193   220    74    40   192    67    89   128   217   183    45   213   153   183    79   108   165   131    80    52   165   176    75
   166   100   191   126   150    51    74    80    94   109   206    38   193    47   108   186   159   145   217    65   139    42    40   128   146   183   174   206   182   143    87   214   110   170    40   165   113   121   219    60    50   195   218    81    38   182    65    99   123   211   185    47   210   152   181    80   109   163   131    74    47   164   168    75
   169   101   190   119   152    48    74    84    87   113   211    35   194    49   110   186   158   139   210    69   139    38    45   129   154   184   173   211   184   137    79   218   113   171    39   166   121   123   213    59    51   197   216    77    46   186    64    92   130   211   183    42   214   152   179    79   102   165   128    77    54   164   169    67
   167   102   189   123   156    52    72    81    91   108   207    38   195    47   110   187   159   146   212    66   138    42    43   132   150   185   172   211   183   142    86   214   112   175    42   166   114   121   218    58    53   196   217    76    42   186    65    92   126   212   185    43   215   150   183    79   106   165   129    75    52   164   171    70
   167   103   188   125   153    52    73    81    92   109   206    37   195    47   108   185   158   146   212    64   138    42    42   129   153   184   172   210   184   143    84   215   110   173    42   166   112   120   219    57    52   193   217    76    43   187    65    91   126   213   184    43   215   151   181    82   105   165   130    76    52   162   171    69
   168    99   191   123   156    53    75    82    93   107   209    38   194    49   116   183   163   148   210    63   138    41    43   132   152   184   171   213   184   144    84   215   112   174    38   166   110   122   217    57    55   195   219    77    42   184    65    95   129   211   189    42   219   152   181    78   107   168   129    72    52   161   169    68
   170   105   187   124   151    60    73    80    90   109   205    41   197    39   113   190   163   147   206    68   139    37    48   133   146   190   174   208   181   140    82   213   111   175    41   164   108   123   220    56    52   195   219    77    37   184    64    89   133   216   193    42   212   146   176    79   107   166   130    74    52   162   171    74
   168   102   188   124   155    53    75    83    91   108   208    37   197    48   111   186   161   146   214    66   139    42    44   132   151   184   173   211   185   140    84   214   112   174    40   165   113   122   218    60    53   193   215    77    42   185    65    91   126   212   187    43   217   149   183    80   105   167   126    77    52   164   171    69
   166   102   189   124   157    54    73    82    91   109   208    37   196    48   110   187   160   146   213    64   139    43    43   132   150   185   172   213   183   142    86   213   110   176    42   167   114   120   218    57    50   194   216    76    44   187    66    91   125   212   186    43   215   149   180    80   106   164   127    77    52   162   170    70
   163    95   187   127   157    50    79    86    96   111   211    40   196    44   111   193   159   144   206    62   136    42    42   131   145   177   168   203   184   138    89   218   116   178    37   166   115   114   221    64    46   188   217    78    39   181    65    92   126   211   190    42   219   150   187    89   106   168   129    76    45   166   174    68
   166   102   189   124   155    52    75    81    92   107   207    37   195    47   109   187   159   145   213    65   138    44    43   132   150   184   170   211   183   142    86   214   112   176    43   167   113   122   217    60    53   195   218    74    43   187    67    90   125   211   187    42   216   149   184    79   104   167   129    75    52   164   172    71
   165   101   190   123   155    52    73    83    91   106   207    37   195    47   112   185   160   147   214    65   138    41    44   130   151   185   171   210   183   141    86   215   111   175    41   165   114   120   217    58    53   195   217    76    42   186    64    91   128   212   185    44   216   149   182    79   107   168   128    77    52   164   169    72
   167   102   189   123   155    52    73    82    91   108   207    38   195    46   110   187   159   146   212    66   138    42    44   132   150   185   172   212   183   141    85   214   112   175    42   167   113   121   218    58    52   195   216    76    42   186    65    92   126   212   185    43   216   150   183    80   106   165   129    76    52   164   171    70
   145   105    67   192   144   173   172   109    93    33   127   158   191    97   216   175   180   161   196    45    31    66    57    45   124   116   179    47   154   168   101    59   165    71   208    46   111   181   137   109    41   121   171    61   218   154   166   216    92   135   180    35   216   188   103   104    99    49   206   186   208   105   187   201
   147   107    68   193   144   175   171   108    92    31   129   159   190    96   213   174   179   162   193    46    35    67    57    44   122   115   183    43   155   168   103    65   165    71   208    45   107   182   140   107    42   118   170    61   221   155   164   213    86   131   176    34   218   189   100   102    98    47   203   188   210   105   187   200
   146   108    69   194   144   174   171   107    90    33   129   159   191    94   211   173   180   164   191    47    35    68    57    44   120   114   182    46   156   169   102    62   164    71   207    45   107   182   140   107    42   119   170    61   220   153   164   213    89   133   177    34   218   190   102   104    97    49   202   186   210   104   187   199
   146   108    67   195   143   174   171   109    90    35   128   161   193    93   212   169   177   165   191    48    35    67    56    47   117   116   182    43   155   168   102    65   163    71   207    46   111   182   139   108    42   121   172    65   221   155   163   217    88   132   178    36   214   190   100   104    96    48   201   186   212   103   185   201
   145   108    67   193   146   174   171   108    91    33   129   159   191    96   213   173   179   163   191    47    35    67    56    44   121   115   181    46   156   168   102    63   165    72   206    46   108   181   140   108    42   119   170    60   220   157   164   215    87   134   177    34   216   191   100   104    98    49   203   187   210   105   187   200
   146   107    67   192   145   174   171   107    90    33   129   159   191    95   211   173   180   163   191    47    34    67    56    44   121   115   182    46   155   169   102    64   164    72   207    46   107   181   140   107    41   119   169    61   221   154   164   213    86   133   176    35   216   191   101   105    98    49   202   188   211   106   186   199
   147   102    67   192   143   177   168   106    94    29   131   160   193    96   211   167   176   162   192    47    44    62    52    40   115   113   185    47   155   174   102    66   158    61   205    44   101   185   143   106    43   120   172    62   221   156   170   228    90   127   171    31   213   187    96   108   100    50   208   192   209   104   189   201
   146   109    67   192   145   175   170   108    90    33   128   159   191    96   212   173   179   163   191    47    35    67    57    44   121   115   181    45   156   169   101    64   163    72   207    46   107   181   139   106    41   119   170    61   220   155   163   215    88   134   176    35   217   191   100   104    98    48   202   188   210   106   186   200
   145   112    70   196   143   176   170   108    93    36   132   161   193    94   209   171   176   168   190    44    37    64    58    48   125   111   187    46   155   167    98    64   167    74   207    48   105   179   138   109    41   119   173    59   223   157   166   220    91   130   169    35   216   191   101   113    93    51   209   191   208   105   189   193
   143   110    68   194   143   175   168   106    89    31   128   157   191    94   211   175   178   162   192    48    31    66    54    42   122   114   182    49   156   168   104    64   167    71   207    43   108   180   140   105    45   123   170    59   221   156   166   216    90   134   180    32   220   191   101   107    96    46   203   185   210   105   187   199
   143   107    68   190   138   174   169   107    91    29   129   160   191    94   215   172   185   166   194    46    31    69    54    45   119   113   181    47   161   171   101    61   165    70   211    46   107   181   143   110    41   121   170    58   220   157   165   211    86   134   176    32   215   186   104   102    99    47   203   188   214   104   189   202
   143   103    66   194   144   175   174   110    90    37   129   160   190    95   212   176   182   165   196    47    37    67    56    42   121   112   180    48   164   169    99    65   164    70   207    47   108   180   143   107    42   118   170    60   220   152   159   212    87   132   173    33   217   190   101   103    93    49   200   188   209   106   185   199
   145   109    68   192   146   174   171   106    90    32   129   159   191    96   211   173   178   163   191    47    35    67    55    44   121   115   181    46   157   168   103    63   165    70   208    46   107   181   140   106    42   119   171    61   221   155   164   214    88   133   177    34   218   190   100   104    98    49   203   188   210   106   186   199
   147   109    69   192   145   172   169   109    91    33   130   159   191    98   211   173   179   164   190    48    35    67    56    44   123   116   181    49   157   173   102    64   166    70   208    47   104   180   142   108    43   120   169    60   217   155   167   216    87   134   175    32   218   191   100   104    98    49   201   187   209   104   183   202
   141   109    66   193   145   173   172   108    96    33   128   160   190    95   214   171   178   167   194    47    27    69    57    47   121   116   177    47   153   167   106    62   166    71   210    46   110   176   135   107    42   114   174    62   214   157   163   215    83   131   173    33   217   189   102   105    92    47   200   190   208   107   190   205
   147   105    68   194   148   179   170   108    89    33   131   159   188    94   210   171   185   162   193    48    36    69    58    44   122   116   182    46   155   169   102    64   161    70   210    40   105   182   141   105    39   121   170    62   216   156   163   213    89   131   173    37   214   189   100   104    98    51   203   183   210   105   187   199
   144   106    71   191   143   174   168   107    88    31   127   159   195    96   211   171   182   159   189    46    32    63    56    41   125   115   182    43   158   167   104    65   166    71   207    44   107   178   143   106    45   118   170    63   222   157   167   216    88   137   178    36   218   191    98   106    98    49   204   187   211   105   187   201
   147   103    70   192   144   173   170   103    89    36   131   158   194   101   213   175   180   157   192    46    40    65    56    43   125   119   181    41   153   166   102    67   170    70   206    47   103   178   140   105    44   119   172    65   219   153   164   216    91   128   174    33   217   185    96   106    93    49   201   190   212   110   188   205
   144   105    68   193   144   175   167   110    88    32   132   157   191    94   213   173   180   163   191    46    32    65    58    44   120   114   180    45   153   168   104    66   166    70   207    42   105   183   141   108    39   118   166    67   221   155   167   213    86   136   179    34   216   193    97   105   100    50   200   186   213   106   188   201
   145   109    70   192   142   174   172   107    89    32   129   159   192    97   213   175   179   162   192    48    33    66    56    44   122   116   181    46   156   170   103    63   163    70   206    45   109   182   141   105    41   119   171    60   219   153   163   216    87   131   178    34   215   188    99   105    97    47   201   187   211   107   186   201
   146   107    70   190   146   176   170   109    91    34   132   158   188    95   210   171   180   162   191    43    35    67    56    46   121   115   181    42   158   169   104    62   165    74   208    47   107   179   140   107    42   118   169    58   218   151   166   212    89   132   176    35   219   188   100   102    99    48   199   184   211   106   186   200
   145   110    68   192   145   179   173   105    93    33   127   156   192    95   216   175   180   163   196    47    34    75    54    39   121   115   183    46   162   167   105    67   164    70   209    44   109   183   137   107    43   119   172    61   222   154   168   215    89   133   174    31   216   192   101   104    95    48   203   186   211   104   188   202
   146   107    71   193   143   175   170   110    90    34   128   159   191    95   211   171   177   162   190    45    34    68    56    44   123   112   180    45   156   169   102    63   165    71   208    46   107   180   140   109    43   120   168    60   219   157   166   212    88   133   178    36   218   189    99   104   101    49   202   189   211   106   185   201
   145   108    67   192   144   176   170   109    91    31   133   159   191    94   210   175   180   164   192    48    35    66    58    44   119   118   181    44   155   166   102    64   166    74   207    45   108   181   139   107    42   120   169    60   218   155   163   214    89   132   176    33   216   189    98   107   100    48   203   188   209   108   184   201
   146   113    67   193   143   174   173   109    93    31   127   161   186    93   209   175   177   167   191    46    31    62    54    45   123   113   182    45   162   172   102    60   161    71   205    45   110   175   140   107    43   127   171    63   221   156   163   215    90   134   173    34   215   191    98   103   100    51   201   187   209   106   183   205
   145   108    68   192   145   175   171   108    90    33   129   159   191    96   212   173   179   164   192    47    34    67    56    45   121   116   180    46   156   168   102    64   165    71   208    45   108   181   140   107    42   118   170    61   220   154   164   214    88   133   177    34   217   191   100   104    98    48   203   188   210   105   186   200
   142   114    67   193   144   178   170   106    89    32   129   157   193    96   211   175   180   168   193    49    32    67    57    47   124   115   176    45   153   170   106    64   164    67   206    46   103   175   140   109    40   120   173    64   224   157   164   215    85   130   176    33   220   190   100   104    99    47   200   189   212   111   186   201
   146   108    67   193   144   175   171   108    91    33   128   159   191    95   212   173   180   163   192    46    35    66    57    44   121   115   183    45   157   169   101    64   165    72   207    45   107   181   139   108    43   118   170    60   220   154   164   214    87   133   176    34   217   191   100   103    98    48   202   188   210   106   187   200
   149   108    65   202   134   168   176   111    90    34   123   163   194    90   213   176   180   160   189    54    32    65    51    47   117   114   179    55   161   168   102    59   161    70   210    45   101   184   141   107    43   117   172    62   223   153   162   216    87   136   175    34   222   193   102    96    93    43   200   186   210   107   183   203
   148   109    76   198   147   182   169   104    93    32   126   160   188    96   207   164   179   163   193    44    37    63    52    44   123   121   183    47   158   172   109    66   163    74   203    46   110   179   138   102    47   119   171    66   223   162   167   214    89   132   178    37   216   184    97   100    97    47   210   192   213   108   179   196
   146   108    66   196   147   170   175   106    87    34   129   158   189    96   211   174   178   163   191    48    35    63    60    45   119   113   187    42   153   166   101    60   162    75   206    46   108   182   139   108    40   121   168    59   221   152   165   218    88   131   176    37   217   190   102   108    97    48   203   188   208   103   186   201
   145   111    66   189   144   177   171   112    92    29   127   165   191    95   218   179   183   161   192    50    28    70    64    44   124   121   182    46   154   170   100    59   165    75   214    46   108   180   139   108    36   123   171    64   223   157   165   212    88   134   175    31   219   189   100   102   100    50   203   181   212   106   184   201
   146   108    68   192   145   175   171   108    91    32   129   159   191    95   212   173   179   163   191    47    34    67    56    44   122   116   181    46   156   168   102    63   165    71   208    46   107   181   140   107    42   119   171    61   220   155   164   214    87   133   177    34   217   190   100   104    98    48   203   187   210   106   186   200
   149   106    65   195   147   176   169   109    89    39   129   160   193    94   213   179   175   165   196    49    35    68    57    46   116   118   179    47   154   174    99    70   160    71   201    44   112   185   142   111    43   122   172    61   224   157   163   221    90   132   177    29   228   190    97   103   102    51   206   187   212   111   186   199
   146   108    68   192   145   174   172   109    90    32   129   158   192    95   212   173   180   163   193    48    34    67    57    44   121   116   181    47   158   169   103    64   165    71   208    44   107   180   140   107    41   119   172    61   221   155   163   213    87   132   176    35   218   190   101   105    98    48   204   187   211   106   187   199
   146   108    68   193   145   175   171   108    91    33   129   159   191    96   212   173   179   164   192    47    34    67    57    44   121   116   181    46   156   169   102    64   164    72   208    46   107   181   140   107    41   119   170    61   220   155   164   214    87   133   177    34   217   190   100   104    98    48   202   188   210   105   186   200
   145   109    68   193   145   175   170   108    90    33   129   159   191    96   213   173   180   163   191    47    34    67    56    44   121   116   181    46   156   170   102    64   164    72   207    45   107   181   139   107    42   119   171    61   220   156   164   214    87   133   177    34   218   190   100   104    98    49   202   188   210   106   185   200
   145   107    67   190   143   173   170   108    89    32   129   160   191    96   213   169   180   163   189    45    34    67    55    46   120   116   178    46   155   169   101    62   167    72   210    47   107   179   140   108    43   118   170    64   218   156   162   215    90   135   175    36   215   191   101   104    95    48   204   189   211   105   187   200
   149   109    66   195   143   173   174   108    91    33   129   162   193    97   209   172   181   170   194    51    36    70    61    45   124   120   176    44   160   169   102    67   165    71   211    42   107   185   142   106    43   119   172    56   222   156   160   218    85   137   179    31   215   195   102   101    98    51   204   188   210   108   189   201
   146   108    68   193   145   175   171   108    90    33   129   159   191    96   212   173   179   163   192    47    34    67    57    44   122   116   181    46   156   168   102    63   165    71   208    45   107   181   140   107    42   119   170    61   220   155   164   214    87   133   177    34   217   190   100   104    98    49   202   188   210   106   187   200
   148   106    68   191   144   177   168   108    90    33   128   160   191    96   213   173   179   163   191    47    33    67    55    45   122   115   181    45   155   169   103    65   165    73   210    46   107   181   137   108    44   118   169    65   220   154   164   213    87   136   177    34   220   192    97   104    97    46   202   186   210   104   187   199
   146   108    68   193   145   175   170   108    91    34   129   159   191    95   213   173   180   164   192    47    34    66    57    44   122   116   181    46   156   168   103    63   165    72   207    46   107   181   140   107    42   118   170    61   220   156   163   214    87   133   177    34   216   190   100   104    98    49   203   187   210   106   187   200
   145   108    67   193   146   174   170   108    92    35   130   160   192    97   214   174   179   165   191    44    34    67    57    45   122   115   181    47   158   169   102    64   165    72   206    44   108   180   139   106    42   117   170    60   220   154   164   214    87   132   176    33   218   191    99   104    96    49   203   187   210   106   184   200
   146   104    61   196   143   182   164   108    92    28   128   162   193    91   212   172   180   164   193    49    32    65    58    43   119   114   188    49   157   166   100    69   169    73   208    49   113   178   142   104    45   123   169    53   224   155   160   218    83   137   176    33   211   185    97   105    98    50   204   192   212   109   187   208
   148   108    64   189   142   175   174   104    96    29   136   157   184    98   213   170   177   162   190    49    37    63    49    41   124   120   185    48   160   158    95    64   163    63   213    48   114   182   134   112    37   115   177    58   220   153   168   208    92   133   182    34   216   191    95   105    97    46   206   191   208   106   183   203
   149   112    67   193   146   175   171   105    92    34   130   160   188    93   214   171   177   165   190    45    35    67    55    42   123   118   181    47   160   167   104    60   164    71   206    45   108   181   140   106    44   121   168    62   221   157   163   213    87   132   180    33   216   193    94   105    96    51   202   189   209   104   187   199
   146   108    67   193   145   175   171   108    90    33   129   159   191    96   212   173   179   163   192    47    34    67    56    44   122   115   181    46   156   168   102    63   165    71   207    45   107   181   140   107    42   119   170    61   220   155   164   214    87   133   177    34   217   190   100   104    98    48   202   188   210   106   186   200
   144   109    68   194   145   173   170   109    89    33   130   159   191    96   213   175   180   164   190    46    35    67    56    45   122   116   181    46   156   168   101    65   165    71   207    47   106   183   141   107    43   119   169    59   221   155   164   215    87   134   177    33   217   190   100   105    98    48   203   185   210   106   186   201
   149   106    68   194   144   177   171   107    92    34   128   159   192    93   210   172   181   163   193    46    33    67    57    46   120   115   182    46   154   172   101    63   162    72   208    45   108   179   138   107    42   120   171    63   221   157   161   217    88   134   177    36   217   190   100   106    98    49   204   188   209   104   186   200
   140   110    66   193   145   180   173   106    91    32   129   160   193    97   212   172   178   166   194    45    31    67    57    44   119   115   178    44   157   174    98    63   162    74   205    43   105   180   143   111    47   116   174    59   218   155   166   216    91   136   176    36   220   192   101   101    96    50   200   186   213   106   186   201
   146   106    68   192   146   175   171   108    90    33   130   160   191    96   213   173   178   164   191    46    35    67    56    45   120   116   182    47   156   170   102    64   164    70   208    45   107   180   139   107    42   120   171    60   220   155   164   215    88   132   176    34   218   189    98   104    98    49   203   190   211   106   186   200
   146   106    68   190   148   177   175   109    92    32   131   158   192    95   212   176   179   165   190    47    38    69    57    45   120   115   180    45   156   170   105    67   165    72   205    43   107   182   136   107    45   118   170    60   217   150   160   214    84   131   180    33   217   190   100    99    98    53   200   185   213   106   187   199
   146   108    68   193   145   175   171   108    90    33   129   159   191    96   212   173   180   163   192    47    34    67    57    44   122   115   181    46   156   168   102    63   165    71   207    45   107   181   140   107    42   119   170    61   220   155   164   214    87   133   177    34   217   190   100   104    98    48   202   188   210   106   186   200
   141   111    67   193   148   174   168   110    88    36   132   155   189    93   213   170   177   167   191    46    35    67    58    44   123   116   185    50   154   171   101    63   162    73   207    47   108   182   137   110    44   123   174    63   220   154   163   210    89   133   174    34   219   191   101   106    99    48   206   188   211   111   188   200
   146   108    68   193   145   175   171   108    90    33   129   159   191    96   212   173   179   164   192    47    34    67    56    44   122   115   181    46   156   168   102    63   165    71   207    45   107   181   140   107    42   119   170    61   220   155   164   214    88   133   177    34   217   190   100   104    98    48   202   188   210   106   186   200
   143   104    67   196   144   176   171   110    93    36   130   159   184    98   209   176   183   165   194    47    33    68    55    44   120   117   182    45   158   166   100    63   163    71   208    45   106   180   140   106    35   117   173    63   221   155   158   214    90   132   179    33   219   189   100   104    98    50   201   187   213   105   187   202
   142   110    73   195   147   181   170   110    87    33   128   157   182    91   209   179   183   164   193    48    32    70    60    41   125   115   178    43   152   166   101    62   171    71   203    38   107   184   143   113    45   121   167    68   228   153   170   209    84   135   180    29   213   193    95   106   101    50   205   189   208   110   189   196
   147   108    68   192   146   174   171   109    91    31   132   158   188    97   213   175   176   164   191    45    33    68    56    43   123   114   183    41   157   169   102    62   161    71   208    47   106   180   140   108    42   119   171    59   222   157   164   215    91   130   175    35   218   188    99   106    96    48   204   184   210   104   184   200
   148   112    67   196   146   182   173   111    90    40   129   156   199    95   217   178   186   162   188    46    30    67    55    41   120   114   178    45   159   171    99    58   164    73   206    44   102   178   137   106    41   122   172    60   220   160   167   212    92   129   177    32   212   184   106   104    95    46   205   187   213   109   185   202
   144   111    70   193   143   176   169   106    89    31   129   158   187    95   211   171   179   165   195    44    34    69    53    44   124   117   180    46   152   166    99    61   166    72   205    44   108   180   139   108    45   119   170    64   223   158   162   211    87   133   176    32   215   188   100   104    97    48   203   190   211   107   190   198
   146   108    67   193   144   174   171   108    90    32   129   159   191    95   212   173   179   163   192    47    34    67    56    44   122   116   181    46   156   168   103    63   165    71   207    45   107   181   140   107    42   119   170    61   220   155   164   215    87   133   177    34   217   190   100   104    98    48   202   188   210   106   186   200
   145   107    67   193   145   174   170   109    91    34   128   160   192    96   212   173   179   162   191    48    32    67    56    44   123   116   183    47   156   168   101    64   167    71   207    44   106   180   139   109    42   120   171    60   221   154   164   213    87   131   177    34   216   190   101   107    98    49   203   189   207   103   186   198
   143   103    63   193   142   164   170   109    86    29   125   156   189    86   203   173   181   154   190    40    34    65    58    47   121   117   179    57   152   174   102    62   160    70   211    42   105   185   145   101    39   119   169    60   225   152   167   214    82   125   178    30   222   188   106   107   106    47   200   188   209   105   188   201
   151   108    60   186   144   178   171   107    95    21   131   153   191    98   218   180   179   155   190    48    37    68    54    43   128   114   179    49   160   170    95    62   164    69   211    46   110   180   141   112    42   125   171    63   218   150   163   216    88   133   171    36   219   191    95   102   103    42   204   187   211   108   180   200
   203   161   157   221    69    99    67   108    37    47   217   130    44   171   160   221   176   102    57   170    61   175   144   101   201   128   113   199    97   141   187    35   190   153   168   125    72   116   199   212   179   189   190   152   123   123   186   139   159   111   203   207   170   203   190   216    82   106   169   212    72   218    86   121
   203   161   157   221    69    99    67   107    37    47   218   129    44   171   160   221   176   102    57   170    61   175   144   101   201   128   113   199    96   141   186    35   190   154   168   125    72   116   199   212   179   189   191   152   123   123   186   139   159   111   202   207   170   203   189   216    82   106   169   211    72   218    85   121
   203   161   157   222    68    98    68   108    37    48   218   131    44   171   159   220   175   102    56   171    62   175   144   101   201   127   113   199    97   141   186    33   190   152   168   124    72   116   198   212   178   189   189   152   123   123   186   139   158   111   201   208   170   205   190   215    82   105   168   212    73   218    85   122
   203   162   156   222    69   100    67   108    37    48   218   131    45   172   160   221   177   101    57   170    62   175   145   101   200   128   114   198    97   141   186    34   191   153   168   124    72   116   198   212   178   189   191   152   124   123   186   140   159   110   202   206   170   204   190   215    83   106   170   212    72   218    86   121
   205   158   151   224    69   105    66   103    44    47   223   128    42   179   158   225   177    99    58   165    59   172   141    97   198   128   116   200    96   146   184    34   191   153   172   126    75   111   196   216   185   189   192   157   121   125   186   142   149   109   203   208   173   204   187   215    78   104   170   213    78   219    79   120
   203   161   157   221    69    99    67   107    37    48   217   129    44   171   160   221   176   102    57   170    61   175   145   101   201   128   113   199    96   141   186    35   190   153   168   125    72   116   199   212   179   189   190   152   123   123   186   139   159   111   202   207   170   203   189   216    82   106   169   211    72   218    86   121
   205   157   158   223    72    96    65   102    38    44   215   130    42   163   159   220   172   102    55   171    62   176   148   101   199   127   118   201    98   144   185    36   188   155   172   126    72   113   206   215   178   190   187   151   120   126   189   138   156   111   198   204   175   204   187   219    80   105   169   208    70   218    85   125
   209   164   152   227    69    95    70   106    39    54   217   125    40   175   160   220   176   101    61   173    61   176   142   103   202   130   106   189    97   146   184    48   189   152   167   125    70   114   199   218   177   185   195   150   118   120   190   139   159   107   205   209   173   198   189   222    83   108   168   213    70   215    85   119
   203   162   158   224    68    98    69   110    39    49   217   130    45   173   161   220   175   103    58   171    61   177   145   103   205   127   116   200    95   141   186    36   191   155   169   124    73   114   200   213   178   190   190   152   123   122   187   138   157   110   201   207   169   203   187   212    81   106   168   212    72   218    86   121
   203   161   157   221    69    99    67   108    37    47   217   129    44   171   161   221   176   102    57   170    61   175   144   101   201   128   113   199    96   141   186    35   190   153   168   125    72   116   199   212   179   189   190   152   123   123   186   139   159   111   202   207   169   203   190   215    82   106   169   211    72   218    86   121
   204   159   156   226    68   101    69   104    35    48   218   130    46   172   163   216   179    99    57   170    59   171   144   101   199   125   114   202    96   140   187    34   189   151   167   123    71   116   200   211   178   189   188   153   121   123   185   137   159   111   208   210   168   203   192   216    81   106   166   212    71   218    87   120
   202   159   156   220    66   103    68   106    40    46   218   127    45   172   158   223   175   101    55   172    62   177   143   100   201   129   115   200   100   136   187    34   193   153   164   122    71   115   200   215   178   187   191   151   123   122   183   139   161   113   203   210   171   203   189   218    81   105   171   210    73   221    87   124
   205   160   154   221    71    97    71   106    34    47   216   129    45   172   157   220   180   104    55   169    63   176   145   102   200   129   115   197    94   142   186    36   191   154   167   127    74   118   199   212   180   189   190   153   124   125   185   141   158   112   202   207   169   202   188   215    83   107   171   210    72   216    83   122
   203   160   158   221    69    96    65   108    38    44   216   130    45   172   159   221   177    99    57   170    62   175   143   101   204   128   113   200    93   141   189    36   192   156   172   124    73   117   199   215   179   188   192   152   124   124   183   137   157   112   205   206   170   205   194   214    81   105   169   214    71   220    87   123
   204   161   156   220    70    98    66   109    36    48   219   128    43   171   159   218   176   104    56   171    61   176   145   101   201   128   113   199    96   142   186    34   190   154   170   124    73   119   195   212   179   187   190   153   124   123   187   139   159   112   200   205   169   203   191   216    83   106   170   210    72   215    86   124
   201   159   159   227    73   104    70   107    36    45   213   130    40   173   163   226   175   100    52   170    62   175   142   100   205   130   116   201    94   144   187    35   191   151   165   123    69   112   199   213   181   189   188   156   117   125   188   144   158   113   199   207   168   202   193   212    82   106   171   208    73   217    84   125
   188   156   164   222    68   100    71   105    34    42   218   133    39   168   162   218   173   104    56   169    63   183   147   101   197   131   114   188    96   143   185    33   183   157   168   124    76   112   202   213   172   185   190   147   119   121   180   143   161   123   200   206   172   204   194   213    85   107   163   209    63   220    81   128
   202   159   157   218    69    99    64   107    35    45   219   128    41   174   160   218   171   104    59   170    63   178   146    98   204   125   118   197    96   143   186    37   190   157   166   126    73   116   196   215   182   190   193   152   125   125   187   138   159   109   204   206   172   201   191   213    83   106   165   212    73   217    88   123
   203   159   158   221    71   103    68   107    36    49   218   131    43   170   159   220   176   103    54   173    60   174   140   100   201   127   112   200    96   141   183    36   188   156   167   123    71   118   200   213   179   189   189   153   121   122   183   137   160   110   202   208   168   204   191   218    84   107   168   209    74   222    86   122
   206   159   159   220    67    97    70   103    33    49   216   134    48   172   166   217   180   104    55   169    56   180   146    99   201   131   113   204    95   147   189    42   189   157   170   127    68   113   197   215   180   184   192   151   124   123   189   141   154   112   208   207   173   203   186   213    82   108   166   211    67   215    87   116
   206   160   155   226    71   102    71   107    41    47   218   135    43   168   160   218   177    99    55   172    62   174   141   102   200   129   112   201    96   141   183    39   187   155   169   121    73   114   201   214   182   191   190   152   123   122   186   137   158   113   198   205   167   199   188   215    78   107   173   209    73   219    90   122
   203   163   156   224    70    98    71   108    37    43   213   132    39   168   156   217   180   100    58   170    61   174   146   101   199   126   114   203    99   147   185    35   187   158   167   124    75   118   204   212   180   190   187   154   120   122   187   141   162   108   200   206   168   205   189   211    82   106   168   214    70   220    89   119
   206   163   156   223    64   100    64   105    39    44   220   135    46   168   164   219   175   100    58   169    59   173   148    97   199   126   110   205    96   149   184    36   185   157   170   125    69   118   202   211   176   186   185   150   124   123   184   137   153   108   203   210   173   207   189   219    84   102   170   215    65   218    91   119
   203   160   155   224    70    99    64   109    34    45   217   129    43   170   160   220   178   100    57   167    64   177   145   100   201   130   113   200    96   140   187    32   190   152   166   124    72   116   198   212   178   190   190   150   125   124   184   136   158   111   200   206   169   202   191   216    80   107   169   210    72   220    85   123
   212   162   157   213    68    96    67   107    37    45   219   132    43   171   163   219   174   100    58   172    57   164   143   104   202   126   101   200    97   144   181    33   184   153   171   125    66   113   198   214   178   187   191   149   119   122   190   138   155   108   204   211   176   197   186   210    77   102   165   207    76   216    88   125
   203   161   157   221    69    99    67   107    37    47   217   129    44   171   160   221   176   102    57   170    61   175   144   101   201   128   113   199    96   141   186    35   190   153   168   125    72   116   199   212   179   189   190   152   123   123   186   139   159   111   202   207   170   203   189   216    82   106   169   211    72   218    86   121
   203   160   162   223    70   102    67   107    37    46   213   135    41   172   160   217   178    94    57   166    58   175   145   104   201   127   112   197   100   139   186    35   188   152   166   125    72   117   200   210   179   187   194   152   125   123   188   142   155   114   199   210   172   200   181   221    75   110   167   207    77   215    83   125
   202   161   156   221    69    99    67   108    38    48   217   130    44   171   161   220   176   102    57   170    62   175   145   101   201   128   113   200    96   141   186    35   191   153   168   125    73   116   198   212   179   189   190   152   123   124   186   139   159   110   202   207   170   202   189   216    82   107   169   210    72   219    85   121
   203   162   157   222    69    99    67   107    37    47   219   129    44   171   161   221   176   102    57   170    61   176   144   101   201   127   113   199    96   141   186    35   190   154   168   125    73   116   199   212   178   188   191   152   123   123   186   140   159   111   203   207   169   203   190   215    82   105   169   211    73   218    85   121
   205   161   158   221    69    99    67   106    37    46   219   130    46   172   160   221   176   103    57   169    61   175   143   101   200   129   113   199    97   141   187    34   189   153   170   125    73   114   199   211   179   188   191   151   123   122   186   139   158   112   203   208   170   203   189   216    83   104   168   211    73   219    84   122
   204   161   155   221    70   101    67   107    38    45   217   129    46   171   161   219   174   102    57   170    62   178   145   100   199   128   112   201    98   142   184    37   190   155   167   122    73   114   197   210   178   189   190   154   122   124   189   140   159   112   201   207   172   205   191   213    83   106   171   211    74   216    83   121
   202   164   157   224    66    99    67   106    37    48   218   125    44   177   163   222   174   100    60   170    61   177   146   101   202   128   113   202    93   145   183    36   191   150   174   124    72   118   194   213   178   190   189   148   127   122   190   140   159   112   200   209   172   204   183   214    83   105   167   214    72   220    86   119
   203   161   156   221    70   100    67   105    37    48   219   130    44   172   161   221   177   103    56   169    63   176   146    99   201   128   111   199    97   141   187    33   191   155   168   126    73   117   199   210   179   189   192   152   125   123   186   140   160   111   201   209   171   203   189   215    83   106   167   211    72   219    86   121
   203   161   157   221    69    99    67   108    37    48   218   129    44   171   161   221   176   102    57   170    61   175   144   101   201   128   113   199    96   141   186    35   190   154   168   124    72   116   199   212   179   189   190   152   123   123   186   139   159   111   202   207   169   203   189   215    82   106   169   212    73   218    86   121
   203   163   156   223    74   100    62   108    38    45   215   128    43   172   160   219   178   103    55   169    63   180   142   102   200   130   115   199    96   142   185    37   192   152   167   125    69   117   200   209   179   192   190   150   121   122   188   137   155   111   204   206   168   205   190   216    79   103   166   214    71   217    85   126
   205   160   156   223    68    99    67   105    35    49   216   131    40   174   160   219   178   101    56   172    64   176   147   100   202   124   115   197    96   142   185    33   189   155   168   124    73   117   199   213   179   188   188   151   123   122   185   139   158   108   201   208   168   202   189   213    84   106   168   214    73   218    84   124
   204   160   159   221    70    97    65   107    37    48   218   127    42   169   161   219   175   102    58   171    62   176   141   101   200   127   115   200    96   141   186    35   191   154   164   121    74   117   203   209   177   188   189   150   125   121   188   138   155   110   206   206   171   206   186   216    81   105   169   214    71   218    85   122
   205   163   157   221    67    96    67   112    34    50   223   126    44   170   162   214   177    98    56   171    59   174   147   101   201   129   110   201    93   140   180    32   191   154   166   125    72   117   199   212   178   190   191   151   122   126   188   142   163   111   198   206   167   201   192   213    81   104   169   215    78   218    85   122
   204   162   157   221    69   100    68   107    35    49   219   129    45   171   159   221   177   101    57   170    62   176   144    99   200   127   113   199    97   143   186    36   192   153   168   123    72   116   198   211   178   190   191   153   123   124   186   140   160   110   203   208   170   204   189   214    81   108   167   210    73   219    87   121
   204   161   157   221    69    99    67   107    37    48   217   130    44   171   160   221   176   102    57   169    62   175   144   101   202   128   113   198    96   142   187    35   190   153   168   124    73   117   199   213   179   188   191   152   123   124   186   140   159   111   203   207   169   203   190   216    83   105   170   211    73   218    86   121
   203   161   157   222    70    98    66   108    37    48   217   128    44   171   160   221   175   101    57   170    61   176   146   100   201   129   115   200    96   142   187    35   192   153   168   126    74   116   198   212   179   189   191   152   123   123   187   139   158   111   202   207   169   204   190   216    82   105   169   211    72   218    86   120
   203   162   157   222    68    99    67   107    37    48   218   130    45   171   161   221   176   102    57   171    61   176   144   101   201   128   113   199    95   140   186    35   191   154   169   125    71   116   199   212   178   189   190   153   125   123   185   139   159   112   201   205   169   204   189   216    83   105   169   211    72   219    85   122
   203   162   157   221    70    99    67   107    37    47   218   129    44   171   161   221   176   102    57   170    61   175   144   101   201   127   113   199    96   141   187    35   189   154   168   123    72   116   199   212   179   189   190   151   123   122   186   139   159   110   202   208   170   203   189   215    82   106   169   211    73   219    86   121
   204   160   158   221    69    99    64   106    36    45   219   131    44   170   162   220   176   102    56   173    62   177   143    99   203   130   111   201    94   140   188    35   190   153   169   125    73   115   199   214   181   189   192   150   125   121   185   139   158   114   203   206   169   201   188   217    82   104   169   212    71   216    88   120
   204   160   158   222    69    99    68   107    38    48   216   128    44   173   161   221   176   102    57   170    61   175   142   101   201   127   113   200    96   141   187    35   190   155   169   124    71   116   199   212   178   190   191   151   123   123   186   139   158   111   201   206   169   203   189   216    82   106   168   212    72   218    86   120
   203   162   155   219    70    96    68   109    37    45   219   128    48   173   162   221   178    97    57   171    63   176   148    98   199   129   115   202    94   138   189    33   190   153   168   123    72   115   198   213   181   188   190   150   121   123   185   140   157   110   201   208   164   207   189   214    79   105   167   214    73   219    86   124
   204   160   155   221    70    99    68   107    38    47   219   128    44   171   160   220   174   103    57   169    62   176   144   101   198   127   113   201    97   143   189    35   191   152   169   123    70   116   199   213   177   190   189   152   124   123   185   140   156   110   203   209   171   205   189   214    83   107   168   211    73   216    85   121
   201   165   163   226    69   103    68   103    39    45   219   124    42   169   162   222   177    97    59   173    64   172   142   104   204   135   114   199    97   137   191    35   190   151   168   122    71   111   203   215   181   184   189   147   120   120   185   141   163   112   208   201   168   202   190   212    81   103   174   212    69   218    74   126
   202   161   159   222    70   100    68   108    37    46   220   130    45   174   161   220   177   100    58   169    61   174   146   102   200   126   114   199    97   141   186    35   190   153   167   122    73   115   197   213   182   187   191   151   123   121   185   140   157   111   202   205   170   205   189   216    83   106   168   210    71   218    84   121
   204   162   156   221    66    98    68   107    38    47   218   127    47   173   163   223   178   104    57   170    65   175   146   101   200   128   112   198    95   139   187    35   189   153   168   126    72   115   201   209   179   186   187   152   123   125   184   138   158   112   202   208   170   201   188   215    79   107   170   215    75   219    85   121
   205   160   161   222    68    95    67   111    35    47   217   124    46   169   160   224   175   103    57   169    60   176   147   100   201   125   114   193    95   142   185    38   186   150   169   127    76   120   197   210   176   191   187   146   122   122   189   138   160   114   202   211   171   204   192   213    83   104   170   209    73   220    86   126
   204   161   158   221    70   100    68   107    36    48   217   130    44   172   160   221   176   101    57   170    62   175   145   101   201   128   113   198    96   141   186    35   190   153   168   124    72   116   199   213   179   189   190   153   123   123   185   139   158   110   202   208   170   203   190   216    82   105   169   211    73   218    86   120
   203   167   157   220    66    92    68   111    40    48   212   130    48   165   156   215   181    99    50   173    63   178   135   102   198   126   114   194    99   135   189    31   188   151   178   117    75   116   197   213   174   187   195   154   118   117   187   141   163   110   199   198   173   198   191   216    82   111   168   216    80   215    85   117
   205   160   158   221    70    95    68   111    34    49   216   126    44   174   163   217   173   102    60   171    63   174   143   100   204   127   114   200    98   143   186    35   191   156   169   126    75   118   197   207   176   187   191   151   122   120   186   136   160   111   201   210   173   205   189   217    85   102   169   208    73   221    88   122
   210   155   159   226    71   102    66   105    39    48   211   129    41   168   158   220   173   108    52   162    65   176   146   102   204   122   116   202    94   137   179    33   190   161   168   124    80   112   194   214   183   189   196   156   128   129   183   136   164   111   203   212   166   207   189   223    83   110   166   214    76   211    83   123
   204   159   156   223    66   101    67   108    35    46   220   130    46   172   163   219   178   100    58   172    64   177   144    98   202   132   112   196    93   141   187    32   188   154   166   123    70   115   200   213   180   189   190   151   122   125   187   141   156   111   204   211   167   203   188   215    79   108   170   208    73   218    85   123
   204   162   158   221    70    99    69   108    38    48   218   129    45   173   160   222   174   101    59   171    59   175   146    98   202   130   115   201    98   141   186    34   190   153   166   124    72   114   201   213   180   189   190   151   123   122   188   142   160   112   201   207   169   202   190   217    82   106   170   211    72   218    86   122
   204   159   157   220    67    98    68   108    39    45   218   130    42   169   162   220   176   104    56   172    62   174   142   101   202   129   114   201    96   141   183    32   192   153   166   128    73   117   200   212   181   188   192   155   124   120   186   139   158   111   201   209   169   205   190   211    86   110   168   211    69   219    84   119
   201   159   155   222    71    99    69   110    35    47   219   130    45   167   159   218   175   102    56   171    62   173   142   101   203   128   115   195    93   141   186    30   190   151   165   125    69   116   203   211   185   190   188   152   123   123   187   138   159   110   204   208   170   205   190   216    81   106   168   210    72   222    82   122
   203   161   157   221    69    99    68   107    37    48   217   129    44   171   160   221   176   101    56   171    61   175   145   101   201   127   112   199    96   141   186    35   190   153   168   124    72   116   199   212   178   189   190   152   123   123   186   140   158   111   202   207   169   203   190   216    82   106   169   211    73   218    87   121
   203   161   154   219    70    97    66   105    36    47   218   128    42   171   160   222   176   103    54   168    62   176   144    99   199   129   115   201    97   139   185    32   193   154   164   123    73   114   199   212   181   189   190   153   123   122   185   140   159   112   204   210   171   202   191   215    81   105   171   212    72   218    86   119
   203   161   156   222    69    99    67   108    36    48   218   130    44   171   161   221   177   103    57   170    61   175   145   100   201   128   113   199    96   141   186    35   190   154   167   125    72   116   199   211   179   189   190   151   123   123   186   140   159   111   202   207   170   203   189   216    83   106   170   212    72   218    86   121
   202   163   157   218    68   100    64   111    38    44   217   129    42   172   162   223   178   102    57   171    63   176   143   101   199   130   112   199    97   139   188    35   193   152   166   126    69   116   198   210   178   191   192   151   121   126   188   141   160   113   199   209   172   203   191   215    85   108   170   211    71   218    85   123
   200   162   155   223    68   102    72   107    36    46   216   127    45   169   165   222   178   101    55   173    59   175   146   100   200   127   114   198    92   142   189    35   190   154   169   124    72   115   201   210   176   190   190   150   125   124   187   137   158   116   202   207   169   205   188   215    79   107   167   212    76   217    87   120
   160   196   213   126    77   175    87   160   169    36   200   121   145   148   121   191   204   153   188   169   158   185    91   199    48   130   104   219   106   108   133    60   106   158   143   171   148   189   131   109   105    52    54    97   144    36    61   114   121   215   120    57   217    52   103   158   155    47   176    55    39   155    76    52
   160   196   215   125    78   176    86   161   170    36   200   121   145   148   120   191   203   153   187   169   157   184    90   198    47   131   104   221   107   107   134    60   105   157   143   170   148   188   131   111   106    52    54    97   144    37    61   114   121   214   119    56   217    53   104   158   154    48   178    55    38   155    76    52
   160   196   214   126    77   175    87   160   169    36   200   121   145   148   121   191   204   153   189   169   158   184    91   199    48   131   105   219   107   108   133    60   106   158   143   171   148   189   131   109   105    52    54    97   144    36    61   114   121   215   120    57   217    52   103   158   155    47   176    55    39   155    76    53
   160   196   214   126    77   175    87   161   169    36   200   121   144   148   121   191   204   154   189   169   158   184    91   199    48   130   104   219   107   108   133    60   107   157   143   171   148   189   131   109   105    52    55    97   145    36    61   114   121   215   120    56   217    52   103   158   155    47   177    55    39   155    76    53
   160   196   214   126    77   175    86   162   168    37   200   121   145   147   121   192   203   153   188   169   158   184    90   199    47   132   104   220   106   107   134    61   106   158   143   171   149   189   131   108   105    53    54    98   144    36    61   113   121   213   121    58   218    52   103   158   155    48   176    55    39   155    75    53
   160   196   214   126    77   175    87   160   169    36   200   121   145   148   121   191   204   153   189   169   158   185    91   199    47   131   104   220   107   108   133    60   106   158   143   171   149   189   131   109   106    52    54    97   144    36    61   114   121   215   120    57   217    52   103   158   155    47   177    55    39   155    76    53
   160   196   214   126    77   175    87   160   169    36   200   121   145   148   121   191   204   153   189   169   158   185    91   199    47   130   104   220   106   108   133    60   106   158   143   171   149   189   131   109   105    52    54    97   144    36    61   114   121   215   120    57   217    52   103   158   155    47   177    55    39   155    76    53
   160   196   214   125    78   174    87   161   169    36   200   121   145   147   121   191   204   153   188   169   158   185    92   199    48   130   104   220   107   108   134    59   107   158   143   171   148   189   131   109   105    52    55    97   144    35    61   115   121   214   120    56   217    52   103   158   155    47   177    55    39   155    76    52
   160   197   215   128    78   174    87   160   170    34   200   120   145   147   120   191   203   154   187   167   158   186    91   199    48   133   104   220   106   106   133    59   107   158   144   172   149   189   131   108   105    49    55    98   145    37    59   114   122   214   120    57   218    52   102   159   156    46   176    55    38   155    74    52
   160   197   214   127    77   174    86   160   168    36   200   121   144   147   120   191   204   153   189   169   157   185    92   200    47   130   105   219   106   108   132    60   106   156   145   171   149   189   131   109   105    52    55    97   145    35    61   114   121   214   120    56   219    51   104   158   155    47   177    55    40   154    76    53
   160   196   214   126    77   175    87   161   169    36   200   121   145   148   120   191   204   153   188   169   158   185    91   199    47   130   104   220   107   108   133    60   107   158   144   171   149   189   131   109   106    52    55    97   144    36    61   114   121   215   121    57   217    51   103   159   155    47   177    55    39   155    76    53
   160   196   214   126    77   175    87   160   169    36   200   121   145   148   121   191   204   153   189   169   158   185    91   199    47   130   104   220   106   108   133    60   106   158   143   171   149   189   131   109   105    52    54    97   144    36    61   114   121   215   120    57   217    52   103   158   155    47   177    55    39   155    76    53
   159   196   213   126    77   175    88   160   169    36   198   121   146   147   121   191   203   153   187   169   159   186    90   201    47   129   104   220   106   109   132    59   108   158   143   171   150   189   130   110   106    52    55    98   142    36    61   115   122   214   120    56   219    53   104   159   154    47   178    54    40   155    75    53
   160   196   214   126    77   175    88   160   169    36   199   121   145   148   121   192   204   153   189   169   159   184    91   198    47   130   105   221   108   108   132    61   107   157   143   171   149   188   132   109   105    52    55    98   145    36    61   114   119   215   120    57   217    53   103   158   155    46   176    55    38   155    76    53
   160   196   214   126    77   175    87   160   169    36   200   121   145   148   121   191   204   153   188   169   158   185    91   199    48   130   104   220   106   108   133    60   106   158   143   171   148   189   131   109   105    52    54    98   144    36    61   114   121   215   120    56   217    52   103   158   155    47   177    55    39   155    76    53
   161   196   213   125    77   175    87   161   169    36   199   121   145   147   120   190   204   153   188   169   158   184    91   199    47   131   104   220   107   107   133    60   106   159   143   172   148   189   131   109   105    52    54    97   143    37    61   114   121   214   120    57   218    53   103   158   155    47   176    55    39   154    75    53
   160   196   213   126    78   175    87   161   168    36   200   121   144   147   121   191   204   153   189   169   158   185    91   198    47   131   105   220   106   107   133    60   106   158   143   171   148   190   132   109   106    53    55    97   144    37    61   114   121   215   120    56   218    51   102   158   155    48   177    55    39   155    76    53
   161   196   213   126    77   176    87   161   169    36   200   121   146   148   120   192   204   153   189   169   157   185    91   199    47   131   104   220   106   108   133    60   107   158   144   171   148   188   131   109   105    52    54    97   144    37    62   113   121   215   120    56   217    51   103   158   154    47   176    55    40   155    76    52
   160   196   214   126    77   175    87   160   169    36   200   121   145   148   121   191   204   153   188   169   158   185    91   199    47   131   104   220   106   108   133    60   106   158   143   171   149   189   131   109   105    52    54    98   144    36    61   114   121   215   120    57   217    52   103   158   155    47   177    55    39   155    76    53
   155   200   217   120    74   173    89   162   171    39   198   119   153   148   116   196   203   155   191   172   165   181    89   197    49   121   103   216   105   110   136    53   105   157   140   177   150   184   134   104    97    57    47    89   142    35    65   114   120   215   122    58   214    47   109   156   149    48   174    56    45   153    79    59
   160   196   214   126    77   175    87   160   169    36   200   121   144   148   121   191   204   153   188   170   158   185    91   199    47   130   104   220   107   108   133    60   106   158   143   171   148   189   131   109   106    52    54    98   144    36    61   114   121   215   121    56   217    52   103   158   155    47   176    55    39   155    76    53
   160   197   214   126    77   174    87   161   168    36   198   121   145   146   121   192   204   155   190   170   158   185    90   199    47   130   103   220   107   109   133    60   107   157   144   171   149   189   131   109   106    53    55    98   145    37    61   112   121   216   120    56   217    52   103   158   155    48   176    56    39   156    76    53
   162   195   214   127    77   174    87   161   170    38   201   121   146   148   120   190   203   154   188   172   158   187    94   200    48   130   104   218   106   110   133    60   106   159   142   171   148   188   131   107   106    52    55    96   145    38    62   115   120   215   119    56   218    53   104   159   155    48   177    55    39   154    75    54
   158   194   211   128    80   176    88   155   166    35   199   120   149   147   119   186   203   151   188   172   158   184    90   202    45   128   105   225   105   108   132    59   106   156   142   169   147   191   130   109   106    55    51    99   141    32    58   114   124   216   120    56   222    54   104   153   156    46   179    53    37   156    75    49
   159   197   214   127    76   175    88   160   168    35   201   122   145   145   120   192   202   152   189   171   157   184    92   198    47   132   106   221   107   108   133    61   106   158   143   171   148   189   130   109   106    52    53    97   143    37    60   114   120   215   119    56   217    52   106   156   154    47   178    54    39   155    77    52
   160   196   214   126    77   174    87   161   169    36   200   121   145   148   121   191   204   154   188   169   158   184    91   199    47   131   104   219   106   108   133    60   106   158   143   172   149   189   131   109   105    52    54    97   144    35    61   114   121   215   120    57   218    52   103   158   156    47   177    55    39   154    76    53
   160   196   214   126    77   174    87   161   170    36   200   121   145   147   121   191   204   154   189   170   159   185    90   199    47   130   104   219   106   108   133    59   107   157   143   172   148   189   131   109   105    51    55    97   145    36    61   114   121   215   120    57   217    51   103   158   154    47   177    55    39   155    76    52
   160   196   215   127    77   175    87   161   170    36   199   122   145   148   120   191   203   154   189   169   159   185    90   199    48   131   104   219   106   108   133    60   106   158   142   171   148   189   131   109   105    52    53    97   144    36    60   114   122   215   121    56   216    51   104   158   156    48   177    55    39   155    75    53
   160   196   213   126    78   175    87   161   169    36   199   120   144   148   121   191   204   154   189   169   157   185    91   199    47   130   104   220   106   107   133    60   106   158   143   171   148   188   131   109   105    52    54    98   144    36    61   113   121   215   120    57   217    52   104   158   155    47   176    55    40   154    76    52
   159   197   213   126    76   175    87   161   169    36   199   121   145   148   122   192   204   153   189   171   159   185    91   199    47   129   105   220   106   107   133    60   106   157   144   171   150   190   131   109   106    51    55    97   145    37    60   114   121   215   120    58   216    51   104   157   155    47   178    56    39   156    75    54
   162   197   213   125    77   174    88   157   167    38   201   123   145   149   120   192   204   152   188   169   158   184    91   201    51   128   103   220   107   108   132    60   106   159   144   171   149   188   132   110   106    51    54    98   144    36    62   114   120   215   121    58   216    52   103   158   156    47   177    55    39   157    75    52
   160   197   213   128    77   175    87   162   171    36   198   122   146   146   121   191   204   153   187   170   158   184    90   198    47   130   105   219   105   108   132    60   106   157   143   170   149   189   130   110   104    53    54    98   144    35    60   114   121   214   121    56   218    52   102   157   155    46   174    56    39   157    76    52
   160   196   214   126    77   175    87   160   169    36   200   121   144   148   121   191   204   153   189   169   158   185    91   199    48   130   104   220   107   108   133    60   106   158   143   171   149   189   131   109   105    52    54    97   144    36    61   114   121   215   120    57   218    52   103   158   155    47   177    55    39   154    76    53
   160   196   214   126    78   175    87   161   169    36   200   121   147   148   121   192   204   153   188   169   158   185    91   199    47   131   104   220   107   108   132    61   107   157   143   172   149   188   131   109   105    52    54    97   144    36    61   115   122   214   121    55   217    51   103   158   155    47   177    55    40   154    76    52
   160   196   214   126    77   175    87   161   169    36   199   121   144   148   121   191   204   153   188   169   158   185    91   199    47   130   104   220   106   108   133    60   106   158   143   171   148   189   131   109   105    52    55    98   144    36    61   114   121   215   120    57   217    52   103   158   155    47   177    55    39   155    76    53
   161   196   214   127    77   174    88   161   170    35   200   121   144   148   121   191   204   154   188   169   157   185    91   199    47   131   104   220   106   107   133    60   107   158   143   172   149   189   131   109   106    52    55    99   144    36    61   113   121   214   120    56   217    52   103   159   155    47   176    55    39   155    77    53
   161   196   213   126    78   175    89   162   170    40   202   122   143   149   124   188   203   155   189   170   157   184    89   202    47   130   105   218   106   108   137    60   106   157   143   171   149   191   130   106   107    51    53    95   143    37    61   114   119   217   120    53   217    53   102   159   154    44   178    55    36   155    76    50
   160   196   213   126    78   175    86   160   169    37   199   120   144   147   121   191   203   153   188   169   158   185    91   199    47   130   104   220   107   107   133    60   106   158   143   171   148   189   131   109   106    53    54    98   145    36    61   114   121   215   121    57   218    52   103   159   155    47   177    55    39   154    76    54
   158   196   212   125    77   175    87   161   170    36   200   122   144   148   121   191   203   153   190   169   158   185    91   199    47   131   104   220   106   107   133    61   107   159   143   171   149   189   131   109   106    52    54    98   146    35    60   115   121   215   120    56   218    52   103   159   155    46   176    55    39   155    76    53
   160   196   214   126    78   175    87   160   169    37   199   121   145   149   121   192   204   154   188   169   158   184    91   198    46   131   104   220   106   108   133    61   107   157   143   170   149   189   132   109   105    52    56    97   145    36    61   114   121   214   120    56   219    51   104   158   155    48   177    54    39   155    75    53
   160   196   213   126    77   175    88   160   169    36   200   121   144   148   121   190   204   154   188   169   158   185    91   199    47   131   104   219   105   107   133    60   107   158   144   171   148   189   131   109   106    52    54    97   144    36    61   114   121   214   121    57   217    52   103   157   155    47   176    55    39   155    75    52
   160   192   213   127    79   177    91   160   171    39   200   119   144   150   120   192   203   154   187   170   158   182    90   201    46   128   103   221   107   108   133    62   106   159   144   171   149   190   131   109   104    52    53    98   146    34    61   115   122   216   121    56   215    51   102   159   156    50   176    55    39   157    75    54
   160   196   214   126    77   175    87   160   169    36   200   121   145   148   121   191   204   153   188   169   158   184    91   199    48   131   104   220   107   108   133    60   106   158   143   171   149   189   131   109   105    52    54    98   144    36    61   114   121   215   120    56   217    52   104   158   155    47   177    55    39   155    76    52
   160   196   214   126    77   175    87   161   169    36   200   121   145   148   121   191   204   153   188   169   158   185    91   199    48   130   104   220   106   108   133    60   106   158   143   171   149   189   131   109   105    52    54    97   144    36    61   114   122   215   121    56   217    52   104   158   155    47   176    55    39   154    76    53
   160   196   214   126    77   175    88   161   169    36   200   121   145   148   121   191   204   153   188   169   158   185    91   199    47   130   104   220   106   108   134    60   106   157   143   171   149   188   131   110   105    52    54    97   144    36    61   114   121   215   120    57   218    52   103   158   155    47   176    55    38   154    75    52
   160   195   216   128    77   174    85   161   171    37   198   125   145   146   120   189   203   152   185   167   160   186    89   200    48   129   104   221   107   107   134    62   107   157   141   169   153   189   130   108   103    52    53    96   148    35    59   113   124   219   124    58   219    51   102   158   156    47   175    53    37   157    76    52
   160   196   214   126    77   175    87   161   169    36   200   121   145   147   121   191   204   153   189   169   158   185    91   199    48   130   104   220   106   108   133    60   106   158   143   171   149   189   131   109   105    52    54    97   144    36    61   114   121   215   120    56   217    52   103   158   155    47   177    55    39   155    76    53
   160   197   214   125    76   175    87   161   168    35   200   121   145   148   121   192   204   153   189   169   158   185    90   199    47   130   104   220   106   107   132    60   107   158   143   171   149   189   131   110   106    52    55    98   144    36    61   114   122   214   121    57   217    52   103   159   155    47   177    55    39   154    75    52
   160   195   213   126    78   174    87   161   170    36   199   121   145   148   121   191   204   153   189   170   158   185    91   200    48   131   105   220   107   107   133    60   106   158   143   172   149   190   131   110   106    52    54    97   144    36    61   114   121   215   121    57   217    52   103   158   155    47   177    55    39   154    76    52
   160   196   214   126    77   175    87   160   169    36   200   121   145   148   121   191   204   153   189   169   158   185    91   199    47   131   104   220   106   108   133    60   106   158   143   171   149   189   131   109   105    52    55    98   144    36    61   114   121   215   120    57   217    52   103   158   155    47   177    55    39   155    76    53
   163   195   213   128    77   174    88   160   169    37   202   121   144   147   123   192   203   155   188   169   161   186    91   199    49   131   104   219   108   109   133    60   106   156   145   171   149   190   129   108   105    54    55    96   144    35    61   114   123   214   120    57   217    52   103   158   156    46   175    54    39   155    76    53
   160   196   214   126    77   175    87   160   169    36   200   121   145   148   121   191   204   153   189   169   158   185    91   199    47   130   104   220   106   108   133    60   106   158   143   171   149   189   131   109   105    52    54    98   144    36    61   114   121   215   120    57   217    52   103   158   155    47   177    55    39   155    76    53
   160   196   214   126    77   175    87   161   169    36   200   121   145   148   121   191   204   153   188   169   158   185    91   199    47   130   104   220   106   108   133    60   106   158   143   171   149   189   131   109   105    52    54    98   144    36    61   114   121   215   120    57   217    52   103   158   155    47   177    55    39   155    76    53
   160   196   214   126    77   175    87   160   169    36   200   121   145   148   121   191   204   153   189   169   158   185    91   199    47   130   104   220   106   108   133    60   106   158   143   171   149   189   131   109   105    52    54    98   144    36    61   114   121   215   120    57   217    52   103   158   155    47   177    55    39   155    76    53
   160   197   214   127    77   175    87   160   169    36   200   121   144   147   118   191   203   154   189   169   158   185    90   199    48   131   104   220   107   106   133    61   107   158   144   171   151   188   132   109   106    53    53    99   143    34    61   114   121   215   121    55   217    52   103   157   156    47   178    55    39   154    76    54
   161   197   214   125    76   175    88   160   169    35   200   121   145   148   120   191   203   153   188   170   159   185    91   200    48   129   104   220   107   108   133    60   106   158   144   172   147   189   132   109   106    52    54    98   144    36    61   113   122   215   120    57   218    52   103   158   155    48   177    54    39   155    76    54
   160   196   213   126    78   176    86   161   169    36   201   121   145   147   120   192   204   154   189   169   157   185    92   198    48   131   104   220   108   109   132    61   106   158   143   171   149   189   131   110   106    53    55    98   144    36    62   114   122   215   120    57   217    53   103   158   156    47   177    55    39   154    75    53
   160   196   213   125    77   174    87   161   169    36   199   120   145   148   121   192   204   153   190   169   158   186    90   200    48   131   105   220   106   108   133    60   107   157   144   172   149   189   131   109   106    52    54    97   144    35    61   113   121   215   121    56   217    52   104   159   155    47   176    55    38   154    76    53
   160   195   214   126    77   175    87   161   169    36   201   122   145   147   122   191   204   155   188   170   157   184    91   200    47   131   103   219   107   107   131    60   106   157   143   171   149   189   131   109   105    50    56    98   144    36    61   114   121   214   118    56   217    53   105   159   154    48   176    53    38   155    76    51
   161   196   213   125    77   174    88   161   169    37   200   122   146   147   122   192   203   154   190   170   157   184    92   199    46   130   105   220   106   108   133    61   106   158   143   170   149   188   131   111   106    52    53    98   144    36    62   113   121   215   120    56   217    51   103   157   156    47   177    55    39   155    76    54
   160   196   214   126    78   176    86   160   170    36   201   122   143   148   120   191   202   154   188   170   158   184    91   199    48   131   106   219   106   108   133    61   107   158   143   172   150   189   131   109   106    52    54    98   144    35    60   115   121   215   119    56   217    52   104   159   155    47   176    56    39   154    76    53
   156   189   220   122    82   173    86   164   170    35   200   120   139   145   115   196   202   147   184   174   157   182    88   203    47   131    99   228   108   105   133    65   111   155   144   176   145   189   135   113   107    61    50    95   152    45    66   119   122   213   112    50   215    49   105   162   158    43   175    56    33   158    78    53
   162   196   211   132    77   174    87   162   167    41   199   121   144   144   121   189   202   150   192   168   159   183    90   198    47   130   104   223   107   104   133    59   103   157   142   166   156   191   126   113   105    54    55   100   145    35    54   114   121   214   120    59   216    53   104   158   156    48   178    55    43   152    75    48
   160   196   214   126    78   175    87   160   169    36   200   120   145   148   121   191   204   154   188   169   158   185    91   199    48   131   104   220   107   107   133    60   107   158   143   171   149   189   131   110   105    52    55    97   144    36    61   114   121   214   120    57   217    52   103   158   155    47   177    55    39   155    76    52
   146   167    53   189    57   141   147   201   123   176    57    95   133   117   178   152   197   125    60   163   198    34   196    86   144   191    96   209   201   178   125    80    41   130   153    62   118   132   100    87   113   144    52   184   108   100   152   164   144   130   116   157   126   154   182    91    40   215   154    51   116   175   112    62
   147   167    54   189    56   140   147   202   123   176    57    96   134   116   178   153   197   126    61   163   198    34   196    87   143   192    95   210   201   179   126    79    41   130   153    62   119   132   100    86   113   145    53   183   108   101   153   163   144   129   115   158   126   155   183    89    40   214   154    50   117   175   112    63
   147   167    54   189    57   140   147   202   123   175    56    96   134   116   178   152   198   126    61   164   198    35   196    86   143   192    95   211   200   179   126    80    41   131   153    63   120   132   101    86   113   144    53   183   108   101   153   164   144   129   115   157   126   155   183    90    40   214   153    50   117   174   111    63
   152   164    55   188    58   135   155   199   122   181    62    97   133   114   183   152   193   127    63   165   199    33   201    85   148   199    91   206   200   181   121    78    43   120   161    65   119   131    97    89   109   148    50   182   111    99   152   163   143   128   116   161   125   150   199    86    40   221   152    48   126   172   117    64
   145   163    55   190    50   144   150   198   121   167    62    92   132   118   175   156   199   120    58   158   197    31   195    78   146   190    97   208   196   183   128    75    34   131   155    66   120   133    95    88   109   143    57   185   108    99   155   163   148   133   118   161   124   162   180    92    41   214   155    49   114   176   117    66
   149   168    54   189    58   140   147   201   123   176    56    96   135   115   178   153   197   124    60   161   198    35   197    87   143   191    96   209   201   180   126    80    42   130   152    62   121   130   100    86   113   145    54   184   108   101   152   163   144   130   115   156   126   154   184    89    40   214   154    50   118   173   111    65
   146   166    49   193    57   141   147   202   122   177    54    97   134   114   180   152   196   123    59   165   197    37   194    91   145   195    95   212   201   179   125    80    42   131   155    62   117   134   105    90   114   145    52   183   107   100   153   164   145   131   114   155   127   155   183    90    43   213   154    50   117   180   110    61
   147   167    54   189    57   140   147   201   123   176    57    96   134   115   178   152   198   125    61   163   198    35   196    86   143   192    95   211   201   179   126    80    41   130   153    62   119   132   101    87   113   145    53   184   108   100   153   164   144   130   115   157   126   155   183    89    40   213   153    49   117   175   111    63
   147   164    53   188    59   141   152   203   121   173    56    97   137   116   178   156   194   126    59   161   199    36   195    92   141   190    95   213   201   178   130    80    38   132   154    61   121   132   103    87   114   145    57   184   111    99   152   161   145   129   114   158   125   157   179    91    42   215   152    52   115   179   109    61
   147   166    52   188    57   138   151   201   126   174    59    94   139   115   172   159   198   131    63   161   202    35   197    81   143   193    97   206   195   181   124    76    36   126   155    62   124   130   101    84   113   140    52   187   111   102   153   168   143   129   116   158   121   155   186    90    38   218   157    51   117   175   117    63
   147   167    54   189    57   140   147   202   123   176    57    96   134   116   178   152   198   125    61   163   198    35   196    87   143   192    95   211   200   179   126    80    41   130   153    62   120   131   101    87   113   145    53   184   108   101   153   163   144   130   115   157   126   155   183    89    40   214   153    50   117   175   111    63
   148   167    55   188    57   140   147   202   124   176    56    97   134   116   178   152   198   125    61   164   198    35   196    86   143   193    95   210   200   179   125    80    41   130   153    62   119   132   101    87   114   144    53   183   107   101   153   163   144   129   115   157   126   154   183    89    40   214   153    50   118   174   113    63
   147   167    54   189    57   141   148   202   123   176    57    96   134   116   178   152   198   125    62   163   199    34   196    87   143   192    95   211   200   179   126    80    42   131   154    62   119   132   100    87   113   145    54   184   108   101   152   163   144   130   115   158   126   155   184    89    39   213   154    49   117   175   112    63
   146   168    53   189    58   141   148   201   124   176    56    96   133   115   178   153   198   125    63   163   198    35   197    88   144   192    94   209   201   177   125    80    42   130   152    60   120   132   100    86   112   144    53   184   108   101   153   162   142   129   116   157   127   155   183    89    39   213   153    51   116   175   112    63
   146   166    54   187    57   140   147   202   124   175    56    96   134   115   178   153   198   125    62   163   198    35   196    87   143   193    94   210   200   179   127    79    42   130   153    61   120   131   100    87   113   145    53   184   108   101   153   164   143   130   115   157   126   155   184    90    40   214   154    50   117   174   111    62
   146   166    55   189    57   141   147   202   123   176    57    97   134   115   178   153   198   125    61   163   199    34   197    87   143   194    95   211   202   179   127    80    41   130   153    61   119   132   101    87   113   145    52   183   108   100   153   164   144   129   115   158   126   154   183    89    41   212   154    49   116   174   111    63
   147   166    54   189    57   140   148   202   124   176    57    96   134   115   178   152   197   125    61   164   199    35   196    87   143   192    96   211   201   179   125    80    41   131   154    62   119   131   101    87   113   144    53   184   107   101   153   164   144   129   115   157   126   155   183    90    40   213   154    50   117   174   111    63
   147   166    53   191    61   137   143   198   123   175    56    93   135   120   178   155   194   125    59   162   198    35   199    85   142   194    96   207   203   182   124    78    40   132   152    65   119   132   100    90   112   143    56   185   111   100   151   165   142   129   112   158   129   153   184    89    41   212   158    50   116   179   112    65
   148   166    55   189    58   143   148   201   123   174    55    98   134   115   177   153   197   126    62   163   198    34   198    88   144   193    94   211   201   179   126    79    40   131   154    62   119   132   101    88   113   144    53   184   109   100   153   164   144   128   116   159   127   155   183    89    39   214   154    48   117   175   112    62
   147   167    55   188    57   140   147   202   123   176    56    96   133   115   178   153   198   125    61   163   198    35   196    87   144   192    95   211   201   179   126    80    41   131   153    62   120   132   101    87   113   144    52   183   107   101   153   163   144   129   115   158   126   155   183    90    40   213   154    50   117   174   111    63
   147   167    54   189    57   140   147   202   123   175    57    96   134   116   178   152   198   125    61   163   198    35   196    87   143   192    95   210   201   179   126    80    41   130   153    62   120   131   101    87   113   144    53   183   108   101   153   163   144   130   115   157   126   155   183    89    40   214   153    50   117   175   111    63
   146   168    53   189    57   139   148   204   123   176    57    94   133   113   177   154   198   127    63   164   200    34   195    87   143   192    97   212   199   180   125    79    42   132   153    60   118   133   101    86   112   142    53   183   108   102   150   165   143   131   115   159   127   154   182    89    39   213   152    50   118   175   111    60
   147   167    54   189    57   140   147   202   124   176    57    96   134   116   178   153   197   125    61   164   198    35   197    85   143   193    96   210   202   180   125    79    41   130   153    63   120   131   101    86   113   145    53   184   108   102   153   164   145   130   115   156   125   155   184    89    40   214   154    49   117   175   112    63
   147   166    53   188    57   140   147   201   125   175    57    95   134   115   178   152   198   126    61   164   197    35   195    86   143   192    95   211   199   180   126    79    41   131   152    62   120   131   100    87   113   144    54   183   108   100   152   163   144   129   115   158   126   155   183    89    40   214   153    50   117   175   111    63
   147   167    53   189    57   140   147   202   123   175    57    96   134   116   177   153   198   125    61   164   198    35   196    86   143   192    95   211   200   179   126    80    41   130   153    62   120   132   100    86   113   145    54   184   108   101   153   164   144   129   116   157   126   154   183    90    40   213   154    50   117   175   111    63
   148   166    54   189    58   141   148   202   123   176    57    96   133   115   177   152   197   126    61   164   197    34   196    87   143   192    95   210   200   180   126    80    41   130   153    63   119   131   101    87   113   144    53   184   108   101   153   163   145   129   116   158   127   157   184    91    41   214   153    49   117   176   111    63
   149   167    55   188    57   140   148   203   124   176    56    95   133   117   178   152   198   127    63   165   197    34   196    86   145   191    95   211   201   178   126    79    40   130   154    63   120   132   102    87   113   145    53   184   109   101   153   162   144   129   114   158   125   156   184    90    40   214   153    51   117   175   111    63
   148   167    53   188    56   139   148   202   121   175    54    94   135   117   178   153   198   126    60   161   197    36   197    85   142   192    96   211   201   180   127    80    42   132   156    62   117   133   100    85   113   145    55   184   107   100   153   164   143   129   115   156   126   155   183    91    40   213   153    50   117   173   112    64
   147   168    54   188    57   140   147   202   123   176    57    95   134   115   179   152   198   125    61   163   198    36   196    87   143   193    95   211   201   179   125    80    42   130   154    62   119   131   100    87   114   144    54   183   108   101   153   163   143   130   116   157   126   155   183    89    39   214   154    50   117   174   111    64
   147   167    53   188    57   139   148   202   123   173    57    97   133   115   178   152   198   124    62   162   198    33   196    86   142   191    95   209   201   179   126    79    42   130   154    61   120   131   100    87   113   143    53   183   108   101   154   164   144   130   115   158   125   153   184    89    40   212   153    48   116   175   112    63
   146   167    54   189    57   140   147   203   123   176    56    96   133   116   179   152   199   126    62   163   199    35   196    86   144   192    96   210   201   179   126    79    41   130   153    63   120   131   101    85   114   145    53   184   108   101   153   164   145   130   116   157   126   155   183    89    41   212   154    50   118   175   111    63
   147   168    53   189    56   140   147   202   124   175    56    97   134   116   178   153   198   126    61   164   199    36   196    87   144   193    95   210   201   179   126    80    41   131   153    62   118   131   100    87   113   143    53   184   108   101   153   163   145   130   114   158   127   155   183    90    41   213   154    50   117   175   111    62
   147   167    54   189    57   140   147   202   123   176    57    96   133   116   178   152   198   125    61   163   199    35   196    87   143   191    95   210   200   180   126    79    41   130   153    62   120   132   101    87   113   145    53   184   107   101   153   163   144   130   115   157   126   155   183    89    40   214   154    50   117   174   112    63
   147   167    54   189    57   140   147   202   123   175    56    96   134   116   178   153   198   126    61   163   198    34   196    87   143   192    95   210   200   180   126    79    41   131   154    62   120   132   100    87   114   145    53   183   107   101   153   164   144   130   115   157   126   155   183    89    40   213   154    50   117   175   112    63
   147   167    53   188    57   140   147   203   124   176    57    97   133   116   178   153   196   124    62   164   199    36   196    87   144   191    96   211   200   179   126    80    42   130   154    62   120   132   100    86   114   146    53   183   107   102   153   163   143   129   114   157   126   156   184    89    41   214   153    50   117   174   112    63
   146   166    55   189    56   140   147   202   123   176    57    96   133   114   177   152   197   126    62   163   196    33   196    87   143   192    95   211   201   179   127    80    42   130   153    62   119   132   100    85   114   145    53   182   109   101   153   164   144   130   115   158   126   156   183    89    40   213   154    49   117   174   112    63
   147   167    55   189    56   140   147   202   123   176    58    96   134   114   178   152   198   126    62   163   197    35   196    86   143   193    96   210   201   179   127    80    42   132   153    63   119   131    99    87   113   144    53   184   108   101   153   164   144   130   115   157   126   155   183    89    40   213   153    50   117   175   112    63
   148   167    54   189    57   140   147   203   123   175    57    96   133   115   178   152   198   125    60   163   198    35   196    86   143   192    95   210   200   179   126    79    41   130   154    62   119   131   100    87   114   145    53   183   108   101   153   163   144   130   115   157   126   155   183    90    40   213   153    49   117   174   112    63
   147   167    53   189    56   141   146   202   123   176    56    96   132   116   178   152   200   126    62   163   199    34   197    86   144   193    95   211   201   179   125    79    41   131   153    63   121   133   101    86   113   144    51   183   108   101   153   164   142   129   115   157   125   156   183    90    40   213   154    50   117   175   112    63
   146   166    54   190    57   141   148   201   123   176    57    95   133   116   178   154   197   124    62   162   199    35   197    87   143   192    95   212   201   180   125    80    41   130   153    62   119   131   101    87   113   147    53   184   107   101   154   165   144   130   114   156   126   155   182    90    40   213   152    50   118   173   111    64
   146   168    54   188    56   140   147   201   123   175    57    95   136   115   179   153   197   126    62   164   199    35   197    87   142   191    96   211   201   179   126    81    42   130   153    60   119   132   101    88   115   145    53   184   108   102   153   162   144   129   114   157   128   155   184    89    40   214   153    50   118   174   110    64
   147   167    54   189    57   140   147   202   124   175    56    96   133   115   178   153   198   125    61   164   198    34   195    88   143   192    94   210   200   180   126    79    41   130   153    63   120   131   100    86   113   145    54   184   107   100   153   163   144   130   114   158   125   154   184    90    40   213   153    50   117   174   112    62
   147   168    53   188    57   139   147   201   124   177    56    98   132   115   179   154   197   126    61   162   199    34   195    88   143   192    95   209   200   179   125    79    42   130   154    62   120   132   101    87   114   144    53   184   108   101   153   165   144   130   115   158   126   155   182    89    40   213   153    48   117   174   111    64
   147   167    54   189    56   140   147   202   123   176    56    96   134   116   178   153   198   125    61   163   199    35   196    86   143   193    95   210   201   179   125    79    41   130   153    62   119   132   100    87   114   145    54   184   108   100   152   164   144   130   115   157   126   154   183    90    40   214   153    50   117   175   111    63
   146   163    55   192    51   139   147   208   119   174    54   102   132   111   182   151   202   125    59   164   196    34   201    84   139   197    90   207   203   178   133    81    43   133   151    61   121   131   106    83   112   146    57   184   113   104   149   167   145   130   114   159   126   155   183    91    38   213   144    55   121   177   108    65
   147   167    54   190    57   140   147   202   124   176    56    96   134   117   179   152   196   126    62   162   199    35   195    86   144   192    96   211   201   179   124    81    41   131   153    63   120   130   100    86   113   145    55   183   107   101   152   163   143   129   116   157   126   154   182    89    38   214   153    49   117   174   110    63
   146   168    53   191    56   141   147   202   124   175    58    96   133   116   177   152   198   126    61   163   198    36   196    88   143   192    96   209   201   178   126    80    41   130   153    61   119   131   100    87   114   144    53   182   109   101   154   164   146   130   115   158   127   154   184    89    41   212   153    51   118   175   111    63
   153   169    54   190    54   143   146   206   124   181    56    93   133   111   180   151   193   126    61   163   197    33   199    85   144   194    98   210   203   183   129    81    42   133   155    63   118   131    99    84   110   144    54   186   111   102   153   162   142   129   115   160   128   152   186    87    40   212   154    49   118   176   112    60
   147   167    54   189    57   140   147   202   123   176    57    96   134   116   178   152   198   125    61   163   198    35   195    87   143   192    95   211   201   179   126    80    41   130   153    62   120   131   101    87   113   144    53   183   108   101   153   163   144   129   115   158   126   155   183    89    40   214   153    50   117   175   112    63
   148   166    54   189    57   141   146   202   123   176    56    97   132   115   178   153   198   125    61   164   198    35   196    86   143   193    94   211   199   179   126    79    42   131   153    62   119   131   100    86   112   145    53   183   107   101   153   163   144   129   116   157   126   155   184    88    40   214   154    50   116   174   111    63
   147   168    54   188    57   140   147   202   123   176    57    96   134   115   178   153   198   126    61   163   198    34   196    86   143   192    94   210   201   180   126    79    40   131   154    62   119   132   101    87   114   145    54   184   108   101   152   163   144   129   115   157   126   155   183    89    40   214   153    50   117   175   112    63
   147   167    54   189    57   140   147   202   123   175    57    96   134   116   178   153   198   125    61   163   198    35   196    87   143   192    95   211   201   179   126    80    42   131   153    62   120   131   101    87   113   145    53   184   108   101   153   164   144   129   115   157   126   155   183    89    40   214   154    50   117   175   112    63
   147   167    54   189    56   140   148   202   124   175    58    96   133   116   178   152   200   126    62   164   199    35   195    88   144   192    95   209   200   179   125    80    42   130   153    61   119   131   101    88   112   144    53   183   107   100   153   164   145   128   114   157   127   155   184    89    40   214   154    51   117   175   111    64
   147   167    54   189    57   140   147   202   123   176    56    96   134   116   178   153   198   125    62   163   198    34   196    87   143   192    95   210   201   179   126    80    41   130   153    62   119   131   101    87   113   144    53   183   108   101   153   164   144   130   115   157   126   154   183    89    40   214   154    50   117   175   111    63
   147   167    54   188    57   140   148   202   123   176    57    96   134   115   178   152   198   125    61   163   198    34   196    87   143   192    95   211   200   179   126    80    41   130   154    62   120   131   100    87   113   145    53   184   108   101   153   164   145   130   115   157   126   155   183    89    40   213   154    49   117   175   112    63
   146   170    55   188    58   139   147   200   125   175    58    92   133   115   177   154   197   124    64   162   199    34   197    87   144   193    95   211   200   180   125    80    43   130   150    63   116   133   101    86   113   145    52   181   110   102   153   166   144   132   112   161   126   153   184    92    40   211   152    52   120   173   114    66
   148   170    56   188    65   143   149   197   121   175    58   100   134   113   174   158   201   123    61   163   204    42   200    81   147   193    94   215   201   180   131    79    43   128   152    59   110   128    97    87   111   145    52   186   109    92   152   162   142   132   121   158   128   150   181    86    46   218   157    44   121   177   120    63
   147   167    54   188    58   140   146   201   122   175    56    96   133   116   177   152   198   126    61   162   199    35   196    87   144   191    97   210   200   178   127    79    41   132   154    62   120   130   100    86   113   145    53   184   108   101   153   163   144   130   116   158   126   156   183    90    40   214   153    50   117   175   111    63
   147   167    54   189    57   140   147   202   123   176    57    97   134   116   178   152   198   125    61   163   198    35   196    87   144   192    96   211   201   180   126    80    41   130   154    62   120   131   100    87   113   144    53   184   108   101   153   164   144   130   115   157   126   155   183    89    40   214   154    50   117   175   112    63
   148   164    53   189    59   140   145   202   124   170    56    97   134   115   174   151   196   124    58   160   194    35   200    84   146   194    95   211   205   181   126    82    42   132   156    61   120   131   102    90   114   143    52   184   107   102   153   161   143   132   112   159   126   158   184    88    38   211   149    48   117   175   112    64
   147   167    54   189    57   140   147   202   123   175    57    96   134   116   178   152   198   125    61   164   198    34   196    87   143   192    95   210   200   179   126    80    41   130   154    62   119   131   101    87   113   145    53   183   108   101   153   163   144   130   115   157   126   155   183    89    40   214   154    49   117   175   111    63
   149   165    54   189    59   141   147   200   124   176    56    94   133   116   177   151   198   125    63   163   198    35   195    85   143   192    96   211   201   178   128    78    41   130   154    63   120   132    98    86   114   145    54   183   108   102   154   163   144   130   115   158   125   155   183    91    40   214   153    49   117   175   112    64
   148   166    55   189    57   141   146   201   124   176    55    97   134   116   178   154   197   126    63   163   198    35   196    87   144   192    96   211   201   179   125    79    41   130   153    61   119   131   101    87   112   145    54   184   108   101   151   164   145   129   115   157   125   154   182    89    41   213   154    50   117   175   112    63
   147   166    54   189    56   140   147   201   123   176    57    96   134   116   178   153   198   125    61   164   198    35   196    86   143   192    95   211   201   179   126    80    41   130   153    63   120   132   101    86   113   145    54   183   107   101   153   163   144   130   115   157   126   155   183    89    40   213   153    50   118   175   111    63
   206   103   163   190   198   166   119   129   185   143   187   187    76   123   120   208    96   160   133   157    96   136   154   104   203   127    53    87   159   197   141    64   149   169   116    43   146   192    38    67   121   115   154    89   177    60   166    94   145   211   161    76    70    82    36   199    57    51    96   202   191    43   125   206
   207    99   164   193   196   169   123   130   185   144   186   184    76   120   122   208    96   156   131   159    95   138   153   102   199   128    55    92   157   197   141    62   152   168   120    42   144   194    40    64   120   115   157    90   173    62   166    93   143   211   161    74    69    83    39   201    53    51    97   200   191    42   129   206
   205   100   163   188   196   167   123   127   188   143   184   187    76   120   117   207    99   161   133   158    94   134   155   104   202   126    50    85   161   197   142    67   148   170   111    46   146   195    39    66   121   115   155    89   177    61   165    98   146   209   159    74    75    85    40   202    56    52    92   203   189    42   126   205
   206   103   163   190   197   166   119   129   185   144   187   187    76   123   119   208    97   160   134   157    96   137   154   104   203   127    54    87   160   197   141    64   149   169   115    44   146   192    38    66   121   114   155    89   178    60   166    94   145   211   161    76    70    82    38   200    57    52    96   201   191    43   125   206
   206   103   163   190   197   167   119   128   185   144   187   187    76   123   120   208    97   160   134   158    95   137   154   103   203   127    54    87   160   197   141    64   149   169   116    44   146   192    38    66   121   115   155    89   177    60   166    94   145   211   161    76    70    82    38   200    57    52    96   201   191    43   124   206
   222   111   162   192   187   171   117   130   189   145   185   184    74   126   110   210   101   158   136   145   105   143   153   107   201   130    48    84   152   200   145    67   146   165   107    48   140   196    46    68   120   115   154    92   172    58   164    93   150   212   163    62    87    78    30   213    55    54    99   196   200    38   112   194
   205   102   165   188   197   162   120   131   188   142   191   187    78   123   115   205    99   159   134   158    92   135   157   104   204   125    54    87   160   194   142    69   150   171   117    42   148   191    41    65   122   112   153    85   178    65   164    96   143   216   159    78    71    80    40   202    62    53    98   201   189    43   124   205
   205   102   164   190   198   165   119   129   187   142   188   188    76   121   116   211    93   159   136   158    94   136   156   105   202   125    53    88   160   198   143    68   146   168   115    43   147   195    38    69   124   117   157    89   176    59   164    92   144   209   159    74    73    85    38   201    59    55    96   202   193    40   126   205
   205   102   162   190   198   167   119   128   185   145   188   188    77   123   120   209    98   163   133   156    95   137   156   105   201   126    54    86   159   194   139    63   149   167   117    45   145   191    38    65   121   113   156    90   179    59   165    95   145   210   161    76    69    82    37   200    57    52    96   200   191    44   125   205
   207   103   163   189   197   166   119   128   186   144   186   188    75   123   119   209    96   160   134   158    96   138   155   103   202   127    55    87   159   198   141    63   150   168   116    44   146   190    37    66   121   114   154    90   178    60   164    94   146   210   161    77    70    82    38   199    58    51    94   202   191    42   125   206
   206   103   163   193   197   165   119   128   185   145   189   186    77   124   117   210    96   161   134   157    95   137   154   104   203   129    53    86   161   197   142    63   149   169   116    45   146   192    37    66   120   113   155    88   175    59   167    93   146   210   166    75    69    80    38   198    58    53    97   204   190    44   126   208
   207   103   163   190   197   168   119   127   185   143   185   186    76   124   117   209    96   161   134   159    95   137   154   103   205   129    55    85   158   198   139    63   149   165   117    43   146   192    40    66   120   114   157    90   179    62   168    96   146   210   159    75    72    83    39   199    57    53    94   200   192    42   125   205
   205   103   161   189   198   169   119   128   185   144   187   187    75   123   120   208    96   161   136   157    95   137   152   102   202   126    54    87   160   198   141    64   148   170   115    45   147   191    37    66   121   113   155    88   178    60   165    94   145   211   161    77    70    82    36   199    57    53    95   201   191    44   124   205
   206   104   163   190   197   166   120   129   185   143   187   187    76   123   119   208    97   160   134   157    96   137   154   104   203   127    54    87   160   197   141    64   149   169   115    45   146   192    38    67   121   115   155    88   177    60   165    94   145   211   161    76    70    82    37   200    57    52    96   201   191    43   125   206
   205    97   161   191   195   171   115   129   181   148   191   190    72   126   119   210    94   158   132   155    91   138   153   101   206   131    54    87   161   196   137    65   145   174   115    43   143   189    33    63   119   119   155    92   177    55   168    94   150   209   164    74    65    83    40   194    60    53    96   203   192    42   121   208
   207   102   164   192   198   167   118   126   186   143   188   190    76   124   120   209    98   161   135   157    94   138   156   104   203   129    51    86   160   194   141    66   149   168   113    43   147   192    37    67   123   115   156    87   176    59   164    93   145   210   159    76    70    83    37   200    58    52    96   200   190    44   125   206
   208   105   164   192   197   168   121   133   185   145   186   183    74   121   122   206    94   160   138   160    92   133   159   105   201   131    57    86   157   196   141    61   147   173   122    47   140   192    41    64   121   114   155    86   177    60   163    93   144   212   163    76    72    86    42   201    60    53    98   201   190    44   122   205
   206   104   163   191   197   167   120   129   185   143   188   188    77   123   119   207    96   159   134   158    95   138   155   104   203   127    55    88   160   197   141    64   149   169   115    44   147   193    37    67   120   115   154    89   178    60   165    94   144   212   161    77    70    81    38   200    57    52    97   200   191    43   125   207
   206   103   162   189   197   165   120   128   185   144   188   187    75   123   119   208    99   162   135   156    95   136   155   104   204   126    54    88   159   197   140    64   148   166   116    44   146   191    40    65   120   115   154    91   179    59   166    94   144   210   160    76    70    82    39   198    59    53    97   201   193    42   124   206
   206   103   163   190   197   166   119   128   185   144   188   187    76   123   119   208    97   160   134   158    95   137   154   103   203   127    54    87   160   197   141    64   149   169   116    44   146   191    38    67   121   115   155    89   178    60   166    94   145   211   161    77    70    82    38   199    57    52    96   201   191    43   125   206
   206   101   161   188   199   166   120   129   187   143   188   188    78   123   121   209    97   161   134   159    96   136   154   106   204   128    56    87   163   196   142    61   150   169   116    46   148   192    38    67   119   114   154    86   177    58   166    93   147   209   160    75    68    82    42   199    56    52    94   202   193    44   125   208
   206   100   161   194   197   168   123   127   184   148   188   186    77   124   124   205    97   157   134   157    97   138   153   104   201   126    53    86   158   196   140    64   146   171   115    45   144   194    38    65   123   117   152    93   178    56   172    91   146   210   162    81    73    82    37   195    61    49   101   207   191    44   125   210
   207   103   163   190   197   167   119   128   185   143   187   187    76   123   119   208    97   160   134   157    95   137   154   104   203   127    54    87   160   197   142    64   149   169   115    44   146   192    38    67   120   115   155    89   177    59   166    94   145   211   161    77    70    82    38   199    57    52    96   202   191    43   125   206
   208   102   162   192   197   166   124   129   185   142   187   188    75   123   115   211    96   159   135   158    94   137   153   105   204   131    53    88   159   195   142    66   146   171   118    43   142   193    37    65   122   116   150    88   176    61   166    96   144   212   162    80    69    83    38   201    53    53    94   203   187    40   121   203
   202   102   165   192   199   167   119   130   186   141   185   187    72   122   119   207    97   165   132   155    97   137   152   102   205   127    55    90   159   195   142    67   146   170   116    43   146   193    36    66   122   115   153    87   175    59   162    96   145   211   160    79    69    79    40   200    59    49    98   201   193    43   123   207
   206   103   162   191   194   166   118   129   186   145   186   186    73   124   120   208   100   161   134   161    94   139   155   104   203   126    54    87   158   196   140    63   147   165   115    47   145   189    39    65   119   115   157    91   176    60   163    96   147   215   161    77    71    83    41   204    59    56    95   199   193    44   124   202
   206   103   163   191   197   166   119   129   186   143   188   187    76   123   120   208    97   159   134   158    96   137   154   104   203   128    54    87   160   197   141    64   149   169   116    44   147   192    38    67   120   115   154    89   177    60   166    94   145   211   162    76    71    82    38   199    57    51    96   201   191    43   125   206
   206   103   163   190   197   166   119   128   185   144   188   187    77   123   119   209    96   160   134   157    94   138   154   103   203   127    53    88   159   196   142    64   149   168   116    44   146   192    38    66   121   115   154    89   178    60   165    94   145   210   161    77    71    82    38   199    57    51    95   201   189    43   125   205
   206   104   163   191   198   167   120   129   185   144   188   187    76   123   119   208    97   160   134   158    96   137   154   104   203   127    54    87   160   197   141    64   149   169   115    44   146   191    38    67   120   115   155    89   178    60   166    95   145   211   161    76    70    81    38   199    57    51    96   202   191    43   125   206
   206   102   162   192   201   166   119   126   186   141   186   185    73   123   117   206    96   158   135   159    96   138   154   101   203   122    55    88   159   195   142    64   149   170   113    41   147   191    35    71   120   116   157    88   178    61   165    92   146   210   160    76    71    80    39   197    60    52    95   203   192    41   123   204
   206   103   163   190   197   166   119   128   185   144   188   187    76   123   119   208    97   160   134   158    95   137   154   104   203   127    54    87   160   197   141    64   149   169   115    44   146   191    38    66   121   115   155    89   177    60   166    94   145   211   161    76    70    82    38   199    57    52    96   201   191    43   124   206
   207   102   162   192   199   164   117   131   186   142   186   189    74   125   119   209    97   159   134   157    96   139   152   107   205   127    58    87   160   198   141    65   149   171   113    43   146   190    37    67   122   117   154    88   179    58   167    93   145   209   163    78    70    83    39   199    57    52    97   201   193    42   125   207
   209   103   164   192   197   166   120   127   187   143   187   186    75   122   121   206    98   161   133   157    99   137   155   103   204   126    54    87   159   195   141    64   147   170   114    48   147   190    38    66   119   114   154    86   175    56   163    94   144   210   162    74    67    81    36   197    60    53    97   200   192    43   126   205
   207   103   162   190   197   165   119   128   186   143   186   186    77   122   120   208    97   159   132   157    96   138   155   105   204   128    55    86   160   196   140    64   150   169   114    44   146   192    38    67   120   114   154    88   178    59   166    94   145   211   160    77    70    81    39   199    57    51    96   201   192    42   125   206
   205   104   162   192   194   171   124   126   187   144   194   191    76   120   122   207    92   158   136   161   100   138   151   111   207   128    58    87   164   198   140    62   147   171   115    45   148   195    37    62   115   119   157    88   181    60   167    93   142   216   159    74    71    85    34   200    61    49    92   197   186    45   121   205
   206   103   164   190   197   166   119   128   186   143   188   187    76   122   119   209    97   160   134   158    96   137   155   103   204   127    53    86   159   197   141    65   149   170   116    44   147   192    38    67   122   115   155    88   178    59   165    94   145   211   161    76    70    81    38   199    57    51    96   202   190    43   124   207
   206   103   163   191   197   166   118   128   184   146   184   190    77   123   116   207    97   158   134   159    92   136   157   105   205   124    53    90   158   195   139    64   151   167   115    43   147   190    38    66   122   114   156    86   181    62   167    93   147   214   160    76    69    82    38   199    58    51    94   199   190    41   123   204
   207   104   163   190   197   166   120   128   186   144   188   187    76   123   119   208    97   160   134   158    96   137   154   104   203   127    54    87   160   197   141    64   148   168   115    44   146   192    38    66   121   114   155    89   177    60   165    94   146   211   161    76    71    82    38   199    57    52    96   202   190    43   124   206
   206   101   164   190   200   166   118   129   186   148   188   192    74   123   120   210    99   158   132   160    95   138   149   104   200   126    56    90   155   202   139    67   142   168   111    43   147   190    37    69   119   113   151    84   176    58   170    94   150   215   164    72    71    79    41   197    56    48    94   202   187    41   123   206
   207   102   162   190   198   167   120   129   186   142   188   187    74   125   121   206    97   161   134   158    98   137   155   105   202   126    54    87   159   198   141    63   149   171   114    44   147   193    39    67   123   113   155    87   178    59   166    95   145   210   160    78    71    80    38   199    56    52    96   200   191    43   125   206
   204   102   164   190   198   169   120   128   188   143   188   188    76   123   119   208    98   161   133   158    94   137   153   107   202   126    52    87   159   197   139    65   150   170   113    45   147   195    38    66   122   114   156    88   176    61   167    95   142   212   158    78    71    82    38   199    55    50    95   200   190    42   127   207
   208   105   156   192   195   166   112   127   183   155   187   185    76   130   116   214   102   164   129   156    93   136   153   107   204   132    55    81   157   198   138    61   151   165   115    38   145   194    29    70   112   118   149    87   180    65   163    95   154   209   165    78    70    82    31   196    59    55    94   202   188    48   118   209
   205   103   164   191   197   166   120   129   185   143   186   186    76   123   121   207    97   161   135   157    96   137   153   104   204   127    52    86   161   197   139    63   149   170   115    44   146   192    38    65   121   115   154    88   177    60   165    95   145   212   163    77    70    82    38   200    58    52    97   200   190    42   123   208
   212   100   164   189   198   167   117   129   183   141   189   182    82   124   119   206    97   168   129   156    97   129   154   106   210   126    52    79   165   193   138    67   145   170   110    46   148   193    30    69   125   110   149    92   172    62   168    95   142   210   167    72    74    84    40   197    70    53    97   208   195    45   121   204
   204   101   167   191   200   169   122   129   186   148   184   188    77   125   119   211    93   157   134   158    94   133   154   106   199   130    53    85   156   194   143    67   153   166   113    39   148   191    40    69   121   118   156    84   182    59   168    94   151   213   155    76    71    80    44   201    58    53   100   203   194    42   123   200
   206   103   163   190   197   167   119   129   186   144   187   187    76   123   119   208    97   160   134   157    96   137   154   104   203   127    53    87   160   197   141    64   148   169   116    44   146   192    38    66   121   114   155    89   177    60   165    94   145   211   161    76    70    82    38   200    57    51    96   201   190    43   125   206
   206   102   161   191   196   167   117   128   184   144   188   187    76   123   119   207    97   160   135   157    95   136   156   104   203   126    53    88   162   195   141    64   149   169   117    43   146   191    37    67   120   115   154    88   179    61   165    94   146   211   160    77    69    81    38   200    57    50    95   203   189    41   124   206
   212   103   157   190   193   169   119   127   186   148   190   186    77   125   120   206    97   161   133   158    92   138   156   104   203   122    51    86   159   193   141    66   152   177   114    45   148   194    37    65   120   116   153    87   179    57   166    91   139   211   166    73    71    81    40   195    58    49    95   206   188    43   132   210
   206   103   163   190   197   166   119   129   186   144   187   187    76   123   119   208    96   160   134   158    96   137   154   104   203   127    54    87   160   197   141    64   149   169   115    44   146   192    38    66   121   114   155    89   177    60   166    94   145   211   161    76    70    82    38   199    57    52    96   201   190    43   124   206
   204   102   161   192   200   168   120   130   184   144   185   184    73   123   120   207    97   162   130   157    94   137   158   100   203   127    54    87   157   196   139    64   149   168   116    43   148   188    39    71   122   113   155    91   176    63   168    98   147   213   160    74    71    84    39   200    58    55    96   201   194    38   122   206
   206   104   163   191   195   167   119   129   183   144   187   187    74   124   119   210    98   159   134   157    96   138   155   103   204   127    53    86   161   195   140    64   149   169   116    44   147   191    39    67   120   115   156    88   177    59   166    92   145   211   159    76    70    81    40   199    56    50    94   202   190    42   126   206
   211    99   163   189   200   167   119   135   183   143   190   184    70   122   121   214    94   169   136   156   100   139   153   104   200   119    56    85   157   195   142    60   145   167   118    42   147   190    34    66   122   114   159    91   171    56   173    92   144   209   159    75    71    81    39   201    59    48    98   196   185    42   123   204
   207   102   162   190   197   166   118   129   185   144   189   186    75   123   119   208    99   159   133   159    96   138   155   103   205   126    54    86   160   196   141    65   149   169   114    43   145   190    40    65   122   115   154    90   179    61   166    94   143   211   159    78    71    81    37   198    58    53    97   201   193    43   125   207
   206   103   163   191   200   165   119   128   186   145   189   187    74   124   117   206    97   162   135   158    96   136   153   103   203   128    55    85   162   199   141    64   148   171   114    45   145   193    39    65   122   114   153    88   178    62   166    96   143   210   163    75    69    84    39   199    58    52    95   202   191    42   127   206
   206   103   162   190   197   166   119   128   186   144   188   187    76   123   120   208    97   160   134   158    95   137   154   104   204   126    54    87   160   197   140    64   149   169   115    44   146   192    38    66   120   114   155    88   177    59   165    94   145   211   161    76    70    82    38   199    57    52    96   201   190    43   124   207
   208   107   169   192   194   165   116   129   184   147   185   187    75   120   120   208    99   162   134   163    93   140   155   104   199   130    55    79   159   196   140    64   154   169   113    46   148   194    33    70   119   117   156    86   178    59   161    94   145   216   162    74    69    79    43   203    58    58    99   205   188    42   128   205
   206   103   162   190   199   166   119   129   186   144   188   187    76   123   121   208    98   160   134   158    95   138   154   104   202   127    53    87   160   196   141    64   150   168   115    44   146   192    38    65   120   114   154    89   178    60   166    94   145   210   161    76    70    83    37   199    56    51    96   202   190    43   125   206
   207   103   161   190   201   168   118   132   187   142   189   190    74   122   119   208    98   159   130   159    94   137   153   107   199   126    53    87   158   195   137    63   149   170   116    48   148   191    39    67   120   116   152    89   177    60   164    93   147   210   161    77    71    85    39   200    58    53    96   200   195    43   123   208
   204   100   162   189   197   166   119   128   186   145   188   187    77   123   121   207    97   159   134   156    93   138   156   105   203   127    53    89   161   195   140    65   148   170   115    44   146   190    37    65   119   114   157    88   176    58   164    95   146   209   159    77    73    82    37   199    56    52    94   201   193    44   126   206
   206   103   162   190   198   167   119   129   186   144   188   187    76   122   119   208    97   160   134   158    96   137   154   104   203   127    54    87   160   197   141    64   149   169   115    44   146   192    38    67   121   114   155    88   178    60   165    94   145   211   161    77    70    82    38   200    57    52    96   201   191    43   125   206
   202   100   163   187   196   167   119   130   185   145   186   189    73   127   119   205   101   159   134   156    95   136   153   102   207   127    52    86   159   200   141    66   148   173   116    46   145   192    40    64   117   113   155    89   178    60   166    95   146   210   160    77    70    81    39   198    56    52    97   201   194    42   122   208
   207   103   162   190   198   166   119   129   186   144   187   187    75   123   120   208    97   159   133   158    96   137   154   104   202   127    54    86   160   197   141    64   149   169   116    44   146   191    38    66   122   115   155    89   178    60   166    94   144   211   161    76    70    81    38   199    57    52    95   201   191    44   125   207
   205   103   164   190   197   166   119   128   186   143   187   188    76   123   120   208    97   160   133   157    96   137   155   103   202   128    54    87   159   197   140    64   149   170   116    44   146   192    37    67   121   114   155    89   178    60   165    95   145   212   161    77    70    82    38   202    58    52    97   201   191    43   125   206
   204   105   160   189   198   168   116   129   186   143   187   187    74   120   119   209    96   158   136   160    95   138   153   105   202   127    52    89   160   197   140    61   146   171   116    45   146   193    36    68   120   116   153    88   179    59   167    95   143   213   160    79    71    85    39   201    56    50    93   203   192    43   126   204
   207    47    57    91   138    85   208   116   116    51   177    58   177    41   128   167   180   142   142    56   123   131   175   175    51    92    96    89   176   200    76   119   184   159    92   158   110   131    64    60    61   137   107   152   154   217    34   191    86   105    45   103   151    89   163   132   104    71   103   108   116   130   204   117
   206    49    56    91   139    85   209   116   116    51   177    56   177    42   129   169   180   142   143    57   122   132   176   175    50    92    95    88   176   199    78   118   185   159    93   157   111   132    65    61    60   136   108   152   154   218    36   191    85   105    45   104   152    90   162   132   103    71   103   109   115   131   204   118
   206    49    56    90   139    85   209   116   115    51   177    56   177    42   128   169   180   142   143    56   122   132   176   174    50    92    95    88   176   199    78   118   185   159    93   157   111   132    66    61    60   136   108   152   154   219    36   191    86   106    45   104   152    90   162   133   103    71   104   110   115   131   204   117
   209    45    61    88   145    80   222   121   105    48   167    51   189    40   127   171   180   137   143    61   126   128   171   175    48    92   102    85   175   205    71   121   188   155    99   152   106   134    69    60    58   135   104   153   149   228    39   188    81   107    44   101   149    90   158   136   102    73   105   114   112   134   198   116
   207    49    56    89   138    85   208   115   116    50   176    56   177    42   130   168   181   142   143    57   122   132   175   175    50    91    95    88   175   199    78   119   186   159    92   157   111   132    65    61    61   137   108   152   153   219    36   191    85   106    44   103   151    90   161   133   103    70   103   110   115   131   204   119
   206    48    56    90   138    84   209   116   116    50   177    55   177    42   129   169   181   142   142    56   123   132   175   175    50    92    95    88   176   200    79   118   185   159    93   157   111   131    65    62    60   137   107   151   154   219    35   191    85   106    45   104   152    89   160   133   103    71   104   110   115   131   203   118
   205    47    54    93   135    86   212   117   116    50   176    56   178    42   129   166   179   141   143    57   123   130   177   174    50    91    95    89   175   200    76   119   185   157    94   154   109   133    61    61    56   137   110   154   154   218    36   194    84   111    47   103   152    92   159   135   105    72   103   108   114   132   209   118
   206    49    56    91   140    85   209   116   116    52   177    55   177    41   130   167   181   144   142    57   122   132   176   174    50    92    94    88   176   200    77   120   185   159    92   156   110   132    65    62    60   136   108   151   155   219    36   190    85   105    45   104   152    90   161   131   104    70   104   109   115   130   204   118
   206    49    56    90   139    85   209   116   116    51   177    56   177    42   129   169   180   142   143    57   122   132   176   174    50    92    95    88   176   199    78   119   185   159    92   157   111   132    66    61    60   136   108   152   154   218    35   191    85   106    45   103   151    90   162   132   103    71   104   109   115   131   204   118
   208    50    54    89   139    84   210   116   118    51   175    58   178    40   128   167   179   143   145    54   122   134   176   178    53    93    94    87   173   200    77   118   185   157    94   156   110   131    66    59    62   137   105   151   155   217    35   192    86   104    45   106   152    89   162   134   102    70   105   111   116   132   204   118
   206    49    59    92   139    85   209   116   116    52   176    57   178    41   129   169   179   142   140    57   123   132   177   173    49    92    95    88   176   199    79   120   185   158    92   157   110   131    64    59    62   136   106   152   153   218    36   193    87   105    45   103   150    88   162   132   103    69   105   108   114   132   205   116
   208    48    54    90   140    85   208   115   117    53   175    55   176    41   129   172   178   141   144    58   123   134   178   173    48    92    96    88   175   200    79   119   186   161    92   159   110   133    64    61    60   135   107   151   155   219    37   192    85   105    46   105   150    89   162   133   104    72   103   107   116   131   203   119
   206    48    57    91   139    84   209   116   116    51   176    56   176    42   129   168   179   143   143    57   123   132   176   174    50    92    95    88   175   199    78   119   186   159    92   158   111   133    65    60    61   137   108   152   154   219    36   191    85   106    45   104   152    90   162   131   103    71   103   110   116   131   204   117
   208    48    56    94   137    83   209   115   114    57   177    56   174    42   133   170   183   139   139    53   123   135   176   176    52    89    94    88   176   196    76   122   181   162    98   162   109   135    65    60    62   133   112   149   148   222    39   194    89   104    41   103   148    89   167   130   103    73   104   106   120   130   202   117
   206    49    56    91   139    84   208   116   116    51   177    56   177    42   129   169   181   142   143    58   121   132   175   174    50    92    95    88   176   200    79   119   185   158    93   158   110   132    65    61    61   136   108   152   155   218    36   192    86   105    45   104   152    90   161   132   103    71   103   109   115   131   204   118
   206    48    57    91   141    86   208   119   117    53   178    56   176    38   129   167   180   140   143    58   121   132   175   177    50    90    97    87   176   200    77   118   186   159    94   155   110   134    67    60    61   138   109   152   156   219    36   188    86   107    45   104   150    91   163   131   108    72   104   108   113   134   204   116
   206    49    56    91   139    85   209   116   116    51   177    56   177    42   129   169   180   142   143    57   122   132   176   175    50    92    95    88   176   200    78   119   185   159    93   157   111   132    66    61    60   136   108   152   154   218    35   191    85   106    45   104   151    90   162   132   103    71   103   109   116   131   204   118
   206    49    56    90   139    85   209   116   116    52   176    56   177    42   129   169   181   142   143    57   123   132   176   174    50    93    95    89   175   199    78   118   185   159    93   157   110   132    65    61    60   136   108   152   154   219    35   192    86   105    45   103   152    90   161   132   103    71   104   110   115   131   204   118
   206    48    57    92   138    83   211   118   117    53   177    55   178    40   130   168   181   143   142    57   122   132   176   174    50    93    95    88   174   200    77   117   185   159    94   157   109   133    65    62    62   135   110   155   153   214    34   191    87   105    45   103   153    88   162   131   103    71   103   111   115   132   201   117
   206    49    56    90   138    85   209   116   116    51   177    56   177    42   129   168   180   142   143    57   122   132   176   174    50    92    95    88   176   199    78   118   186   158    92   157   111   132    65    61    60   136   108   152   154   218    35   192    85   105    45   103   152    90   162   132   103    71   104   109   116   132   204   118
   204    49    60    87   136    84   208   112   114    50   173    62   184    43   131   170   180   141   141    56   124   130   175   180    47    89    94    89   176   199    77   127   179   158    94   158   111   130    64    63    58   134   110   156   147   221    41   194    81   101    44   101   153    89   159   131   102    74   106   108   115   135   204   120
   206    50    56    92   139    84   210   114   117    51   177    56   177    43   130   167   179   141   143    57   121   133   175   176    50    92    96    88   176   199    79   119   183   160    93   157   109   131    67    62    59   138   107   151   153   218    37   191    86   104    44   103   151    89   162   131   103    70   104   110   116   131   206   117
   207    50    57    91   135    86   209   116   114    52   177    55   177    43   131   164   180   144   142    56   124   133   178   173    52    89    92    90   172   198    81   117   182   159    96   156   111   130    68    64    60   134   112   155   157   218    38   189    86   107    46   104   151    91   160   133   103    70   100   108   115   134   207   116
   207    50    55    91   138    85   209   117   116    51   175    56   176    42   128   169   180   142   144    56   123   132   176   175    50    92    95    88   177   200    77   118   184   158    90   158   109   133    65    62    62   137   108   151   153   221    35   190    86   105    44   104   149    89   162   131   103    71   101   109   115   132   205   117
   206    49    56    90   139    85   209   116   116    52   177    56   176    42   129   168   180   143   143    57   122   133   175   175    50    92    95    88   176   199    78   118   184   159    92   157   111   132    66    61    60   136   107   152   154   219    36   191    86   106    45   103   152    90   161   132   103    71   103   109   116   131   204   118
   207    47    55    91   137    84   209   114   116    48   175    55   177    42   129   167   178   143   142    59   126   134   177   174    51    92    93    88   175   197    78   118   189   160    93   157   108   134    65    65    59   137   108   153   157   219    34   193    85   104    46   103   150    89   160   130   104    69   105   111   119   131   202   118
   205    50    56    90   138    85   208   116   116    52   179    57   178    42   130   169   180   143   143    58   123   131   175   176    49    91    96    88   176   199    78   117   186   158    92   157   110   132    66    61    60   138   109   152   152   219    35   189    85   106    45   104   152    89   161   132   103    71   103   110   114   131   205   117
   206    54    55    90   136    92   211   114   116    46   173    55   169    35   128   164   182   143   142    52   129   134   181   183    49    95    96    89   172   205    68   115   186   156    88   157   110   140    61    65    56   143   109   147   157   217    34   196    87   109    47    97   150    93   164   128   109    70   103   119   120   134   209   115
   213    51    58    85   137    83   207   122   119    50   176    54   181    40   128   167   183   143   141    62   123   131   174   176    52    93    93    85   178   199    80   123   187   156    92   157   111   135    62    61    56   140   106   153   149   221    40   195    82   107    46   106   150    90   158   130   103    67    96   110   117   134   203   118
   205    49    57    91   141    84   211   118   116    50   176    56   178    41   129   170   182   143   141    56   122   134   176   177    51    93    93    87   174   199    77   120   186   159    93   159   110   132    65    61    61   136   107   152   153   221    34   192    85   105    46   105   151    93   163   133   100    71   104   109   116   133   199   116
   206    49    56    91   139    84   209   116   116    51   177    56   177    42   129   169   180   142   143    57   122   132   176   174    50    92    95    88   176   199    78   119   185   159    93   157   110   132    65    61    60   136   108   152   154   218    36   191    85   106    45   104   152    90   161   132   103    71   103   109   116   131   204   118
   205    50    58    93   145    87   210   113   117    50   181    55   178    41   127   168   178   139   141    55   116   133   178   177    48    91    97    91   177   198    83   117   186   157    96   161   109   132    64    63    63   139   107   150   153   219    31   190    86   108    50    99   151    85   163   131   104    70   103   108   116   130   198   118
   205    48    50    92   140    83   211   121   117    56   175    53   178    41   128   171   178   143   139    58   125   134   177   181    47    94    95    92   173   195    76   118   181   160    94   163   115   136    65    68    59   139   106   149   151   216    33   193    87   108    45   106   147    86   162   128   107    71   109   115   114   137   205   112
   206    48    56    90   138    85   208   117   117    50   177    56   176    43   129   168   179   142   143    57   123   132   175   174    50    91    95    88   176   200    77   118   185   160    93   158   111   132    66    62    61   137   107   152   153   220    35   191    86   105    44   103   151    90   161   132   103    71   103   109   116   131   205   119
   209    44    54    90   136    85   215   116   119    50   177    60   178    42   127   166   184   145   146    62   124   131   173   174    47    91    93    89   173   199    73   112   184   155    94   158   111   131    68    65    58   137   107   154   156   221    39   188    80   105    43   107   156    93   156   134   105    72   102   104   112   133   204   113
   204    49    55    89   139    84   210   115   117    51   178    57   177    42   131   170   180   143   141    56   122   134   173   174    50    92    98    85   176   198    77   119   183   159    93   155   111   132    67    62    58   137   108   151   156   216    36   190    85   103    43   105   153    89   162   131   102    73   101   112   115   130   203   119
   207    50    56    92   136    86   208   115   116    50   175    55   178    45   127   170   181   144   141    57   125   132   173   176    51    93    93    89   174   201    78   115   185   161    94   157   111   131    65    62    63   136   108   155   153   221    35   189    85   108    46   105   152    89   160   133   103    69   102   111   115   132   204   117
   206    48    55    88   138    84   209   117   116    50   177    56   177    40   127   168   182   142   140    56   122   132   177   172    48    94    94    90   171   202    78   117   185   158    93   157   112   130    65    61    61   138   106   151   151   217    36   191    86   105    45   102   151    88   162   130   103    72   107   110   114   130   205   118
   207    46    59    89   138    89   204   113   116    53   175    57   179    44   129   170   181   142   143    58   117   136   178   173    53    91    98    88   178   201    80   119   183   161    93   156   110   135    66    58    63   132   110   155   154   222    33   192    88   109    43   100   153    87   162   133   102    73   103   112   114   133   201   122
   206    49    55    91   140    85   208   114   116    51   176    57   178    42   128   169   181   141   143    56   123   134   175   176    49    92    95    89   175   200    78   119   185   159    93   157   110   130    66    62    60   135   108   153   153   217    36   191    86   106    45   104   152    90   162   133   103    72   104   109   115   132   204   117
   202    47    58    88   135    80   207   115   121    57   176    56   176    46   132   169   180   143   145    59   124   130   178   172    52    92    92    87   175   198    78   116   187   159    95   159   109   132    65    62    63   136   106   149   156   216    33   191    83   107    45   102   153    90   162   130   104    73   102   108   118   130   202   114
   205    49    56    89   137    87   209   113   116    50   177    56   176    44   131   169   180   141   144    57   124   133   174   174    50    92    97    90   177   201    79   117   185   158    93   158   111   132    64    60    60   137   107   151   153   219    36   192    84   106    46   104   150    91   162   131   105    71   103   109   118   130   204   120
   204    52    55    92   137    85   209   115   115    54   174    57   177    41   129   170   182   141   144    56   123   132   174   176    50    93    95    88   177   198    80   117   186   159    95   159   111   130    65    61    57   135   108   151   152   218    34   191    85   105    45   103   155    88   160   130   103    71   105   109   117   132   202   117
   207    49    56    90   138    85   210   116   115    51   177    55   177    42   129   168   180   141   142    57   123   132   175   175    50    92    95    88   176   199    77   119   184   160    92   157   111   131    65    61    60   136   107   152   153   218    36   192    86   105    45   104   151    89   161   132   102    70   104   110   115   131   205   117
   207    49    54    90   140    85   208   116   116    51   176    56   177    42   129   170   180   141   143    55   124   134   177   175    50    92    95    89   176   200    77   118   184   159    94   157   109   131    64    62    60   136   107   151   153   219    36   191    84   106    46   103   153    91   161   132   104    70   103   110   115   129   205   118
   206    48    55    89   139    86   208   117   115    52   174    57   177    41   128   167   178   142   142    56   124   132   174   173    50    92    94    87   175   201    77   117   185   158    92   157   112   131    66    62    57   135   108   153   153   218    35   191    87   107    42   105   154    90   163   130   101    73   104   109   114   130   202   119
   206    47    53    91   138    88   208   117   120    51   175    56   178    40   130   167   181   141   143    55   124   133   178   173    50    92    95    86   177   199    78   118   184   159    92   160   109   134    64    58    63   138   107   151   150   218    37   193    86   109    46   104   154    92   162   132   100    73   102   110   115   131   208   117
   207    49    56    93   138    83   211   117   117    50   175    56   180    42   129   169   182   143   144    57   121   134   173   178    54    94    94    90   175   202    77   118   184   160    92   157   108   131    66    60    60   136   105   153   153   219    36   194    88   103    49   104   151    90   162   134   102    70   102   108   116   133   203   119
   205    51    54    92   138    86   210   112   118    49   174    58   176    41   131   169   179   143   142    55   121   133   182   177    52    91    95    89   176   201    80   118   184   158    91   158   112   131    65    61    62   135   102   153   152   215    35   190    84   105    45   104   152    89   164   131   101    71   102   112   116   136   204   120
   206    49    56    91   139    85   209   116   116    51   177    56   177    42   129   168   181   142   143    57   122   132   176   174    50    92    95    88   175   199    78   119   185   159    92   158   111   132    66    61    60   136   108   152   154   218    35   191    85   106    45   104   152    89   161   132   103    71   103   109   116   132   204   118
   206    48    54    90   137    83   211   118   117    51   177    57   175    42   129   169   181   144   143    56   123   133   177   175    49    92    96    89   176   201    79   118   186   161    93   156   111   132    65    62    62   136   106   151   155   220    37   190    86   106    46   103   153    90   161   134   100    71   104   110   114   131   203   117
   207    50    56    91   139    84   209   115   116    52   177    56   177    42   129   168   179   142   143    56   122   132   176   175    50    92    95    88   175   198    77   118   185   159    93   157   111   132    65    60    60   135   108   153   154   218    35   192    85   106    44   104   150    90   163   131   103    71   104   109   115   132   205   118
   208    48    55    90   139    83   210   115   116    54   178    55   177    42   128   168   180   141   144    56   123   134   175   174    49    89    95    89   173   199    79   121   184   157    95   157   111   134    64    61    59   137   108   155   152   219    35   191    85   106    44   105   152    89   162   132   103    73   105   109   116   131   204   118
   204    52    55    92   148    80   209   122   118    58   180    55   172    40   130   165   177   143   143    58   122   135   176   167    54    97    94    94   176   202    77   120   191   154    92   164   115   133    62    67    58   134   105   155   147   220    35   194    83   106    46   101   155    92   158   129    98    74   104   106   118   135   204   117
   207    48    56    89   139    86   209   117   116    51   178    56   177    43   128   169   179   144   143    58   121   134   177   175    49    93    95    88   176   199    78   118   186   158    94   157   110   131    66    61    60   136   107   152   155   217    35   190    85   105    45   104   151    89   164   132   104    72   103   110   116   132   204   119
   206    50    54    89   140    83   208   118   117    51   175    58   179    43   129   171   179   141   144    58   122   133   175   171    51    91    97    88   176   201    81   119   182   158    92   157   111   132    66    61    60   138   109   154   153   215    37   192    85   107    45   105   154    89   160   135   101    68   104   111   115   133   205   119
   207    49    56    91   138    84   209   116   115    50   175    55   178    40   128   169   180   142   142    57   122   132   175   175    51    93    92    88   174   199    78   120   187   159    92   159   111   131    64    61    60   137   108   151   154   219    35   191    85   105    44   104   151    90   161   131   102    71   104   109   115   132   205   118
   208    51    56    93   139    86   209   118   116    53   176    55   177    43   127   168   176   139   142    59   122   131   177   177    50    91    94    88   174   201    76   119   184   159    94   158   112   130    66    60    61   137   106   153   153   219    36   190    87   106    45   103   153    86   163   131   103    74   103   108   116   130   202   119
   206    49    55    90   139    85   210   116   115    51   177    56   177    42   129   168   180   143   143    57   122   132   176   174    49    92    95    88   176   200    78   119   185   159    93   157   111   131    66    62    60   136   108   152   154   218    35   191    85   106    46   103   152    90   162   132   103    71   104   109   116   131   205   118
   211    49    59    82   145    86   201   126   121    54   181    46   187    42   127   171   179   135   138    65   132   124   187   175    49    95   100    81   176   190    82   106   199   162    96   155   116   145    66    65    75   139   112   162   160   220    43   187    92   100    48   102   152    95   156   141    98    79   110   110   125   129   196   107
   207    48    57    92   138    84   207   115   116    53   176    58   178    43   131   168   179   141   141    58   122   130   175   173    49    93    97    89   175   199    77   118   185   159    90   158   110   131    66    61    61   135   110   153   155   218    37   191    84   107    45   104   150    90   161   131   104    69   102   110   114   131   203   117
   206    48    56    90   138    84   209   117   116    50   177    55   176    43   129   167   179   142   142    57   123   132   175   174    50    90    95    87   176   199    78   119   185   158    93   158   111   132    66    62    60   136   107   152   154   219    34   191    86   106    46   104   151    90   161   132   103    71   103   108   115   130   204   118
   206    49    55    90   139    84   209   117   116    52   177    56   178    43   129   170   179   142   143    57   123   132   175   174    51    92    95    89   176   200    77   118   185   158    93   157   111   132    65    61    59   137   110   151   152   218    35   191    86   105    46   104   149    90   163   131   103    71   103   109   116   131   203   118
   206    49    56    91   139    85   209   116   116    51   177    56   177    42   129   169   180   142   143    57   122   132   176   175    50    92    95    88   176   199    78   119   185   159    93   157   111   132    66    61    60   136   108   152   154   218    35   191    85   105    45   104   152    90   161   132   103    71   104   109   115   131   204   118
   128   218    93   164   129   174    58   154   159   183   206   159    74   104    73   138   175   155    54   208   191    39   168   128   146   150    63   155    60   194    94    67   109   206    57    63    34    46   163    79   187   143   210    90   130   186   177   188   203   113   149   120   191    33    99    63    94    76   115    76    42    90   175   186
   124   218    94   164   130   175    58   153   160   182   207   156    73   103    73   138   176   152    56   210   191    41   169   129   146   150    64   154    63   191    98    68   110   201    56    61    36    48   162    78   186   146   212    88   130   190   175   188   204   113   147   119   192    34    99    65    90    76   116    72    42    94   174   187
   125   218    94   163   130   175    56   153   159   182   207   157    74   103    73   137   175   153    54   210   191    41   169   129   146   149    63   155    64   191    97    68   110   201    56    62    36    48   163    77   187   146   212    88   131   189   176   189   204   112   147   119   193    34    99    65    91    76   116    73    43    93   174   186
   125   218    94   163   129   175    57   153   160   182   207   157    73   104    73   138   175   153    55   209   191    41   169   129   146   149    63   155    63   191    98    68   109   201    56    62    36    47   163    77   187   145   212    88   131   189   175   189   204   112   147   118   193    33   100    64    92    76   116    72    43    93   174   187
   125   218    94   163   130   176    57   153   159   182   207   157    74   103    73   138   175   153    55   209   191    41   169   129   146   149    62   155    63   192    97    68   110   201    56    62    36    47   163    77   187   146   212    88   131   189   176   189   204   112   147   119   192    33    99    64    92    76   116    72    43    93   174   187
   125   218    94   163   129   175    57   153   159   182   207   157    73   104    73   138   175   153    55   209   191    41   168   129   146   149    62   155    63   191    98    68   110   201    56    62    36    47   162    77   187   146   212    88   131   189   175   188   204   112   147   119   192    33    99    64    92    76   116    72    43    93   174   187
   125   218    94   163   129   175    57   153   159   182   207   157    73   104    73   138   175   153    55   210   191    41   169   129   146   149    63   155    63   191    97    68   110   201    56    62    36    47   162    77   187   146   212    87   131   189   175   189   204   112   147   119   192    33    99    64    91    76   116    72    43    93   174   187
   124   218    95   162   128   174    56   152   159   182   209   158    73   103    73   138   174   152    54   210   191    40   170   128   145   149    63   155    62   193    99    68   108   201    58    62    37    49   163    77   187   146   212    88   131   188   177   188   203   113   148   118   193    34   100    67    91    74   116    73    43    91   174   186
   125   218    95   164   130   175    57   152   160   181   207   157    74   104    73   138   175   153    55   210   191    41   169   128   146   149    62   154    63   192    97    68   110   201    56    62    35    47   162    77   187   145   211    87   131   189   176   189   204   113   147   119   192    33   100    64    92    76   116    72    43    93   174   187
   125   217    95   164   128   176    57   153   158   183   207   156    73   104    74   137   176   153    54   209   189    41   170   130   145   149    63   154    63   191    97    69   109   201    56    62    35    47   164    76   187   145   212    88   131   188   175   189   206   111   148   118   192    34   101    65    90    75   116    72    42    93   174   188
   125   218    94   163   130   175    56   153   159   181   207   156    74   103    73   137   176   153    55   210   191    41   169   129   146   150    63   156    63   191    98    68   110   201    56    62    35    47   163    77   187   145   211    88   131   189   176   188   204   113   147   118   193    34    99    64    92    75   116    72    43    93   174   187
   125   218    94   163   129   176    57   153   160   182   207   157    74   103    73   137   175   152    55   210   191    41   169   129   146   149    62   155    63   191    98    68   110   201    56    62    36    47   162    77   187   146   212    87   131   189   176   189   204   112   147   119   193    33    99    64    92    76   116    72    43    93   174   187
   125   218    94   163   129   174    56   153   159   182   208   156    75   104    74   138   175   153    54   210   190    41   169   129   146   149    62   154    62   191    98    68   109   201    56    62    36    48   162    77   187   146   212    88   131   189   175   188   205   113   147   118   192    34   100    63    92    75   116    72    42    94   175   187
   126   219    95   163   130   174    57   152   159   182   206   157    72   104    74   138   174   152    55   210   191    42   169   128   146   148    63   155    64   190    97    69   109   202    57    63    35    47   161    78   188   146   212    88   130   189   176   189   203   113   147   118   192    34   100    65    91    75   116    73    44    93   173   187
   125   218    94   163   129   175    57   153   159   182   207   157    73   104    73   138   175   153    55   209   191    41   169   129   145   149    63   155    63   191    98    68   110   201    56    62    36    47   162    77   187   146   212    88   131   189   175   189   204   112   147   119   192    33    99    64    92    76   116    72    43    93   174   187
   125   219    94   162   131   176    57   154   161   182   206   157    75   103    72   137   174   155    55   210   190    41   170   128   147   149    62   155    64   192    97    68   108   201    56    63    36    48   162    77   187   147   213    89   130   189   176   187   204   113   147   118   192    33    99    65    92    75   116    73    43    94   174   186
   125   219    92   163   130   177    55   154   159   182   205   156    72   103    73   140   174   152    54   211   190    42   167   129   147   147    63   154    64   191   100    71   110   201    58    61    34    48   161    77   187   147   210    89   131   189   174   189   203   112   147   118   192    32   100    65    92    74   115    71    43    94   175   185
   124   218    95   162   128   175    58   153   160   180   208   156    72   105    73   138   175   153    53   210   191    41   168   129   146   149    64   153    62   190    98    69   109   200    55    61    36    48   163    78   188   148   210    88   130   190   175   190   206   110   147   118   192    33    98    63    91    77   116    73    43    93   174   188
   125   218    94   163   130   175    57   153   159   182   207   157    74   103    73   138   175   152    55   210   191    41   168   129   146   149    62   154    63   191    97    68   110   201    56    62    36    47   163    77   187   145   212    87   131   189   175   189   204   112   147   119   192    33    99    64    92    76   116    72    43    94   174   187
   125   219    93   161   129   174    59   152   160   180   207   157    75   101    73   139   176   154    54   210   191    42   169   130   147   149    64   154    64   192    97    68   110   200    56    62    35    48   164    76   187   148   212    87   129   190   176   187   206   113   146   117   191    33    98    63    90    75   115    71    43    95   175   188
   122   220    91   162   131   176    58   150   159   178   207   157    73   104    74   139   173   154    54   210   192    41   172   132   146   150    62   152    63   189    95    69   105   202    55    61    37    51   165    74   188   148   212    90   133   193   175   189   203   112   141   122   197    36   100    63    93    76   117    73    45    94   176   184
   125   218    94   163   129   175    57   153   159   182   207   157    74   104    73   138   175   153    55   210   191    41   169   129   146   149    63   155    63   191    97    68   110   201    56    62    36    47   162    77   187   146   212    87   131   189   175   189   204   112   147   119   192    33    99    64    91    76   116    72    43    93   174   187
   125   217    94   163   130   175    57   153   159   182   207   157    72   104    73   137   175   153    55   210   191    41   168   128   145   149    63   154    63   191    97    68   110   201    56    63    36    48   163    77   188   146   211    87   131   189   176   188   204   112   147   119   192    33    98    64    92    76   116    72    43    94   174   187
   125   218    94   162   129   175    56   153   158   182   208   157    73   103    73   138   175   154    55   209   191    41   168   129   146   149    63   155    62   192    97    68   110   201    56    62    36    47   163    77   188   147   212    87   131   189   176   189   203   112   147   119   193    33    99    65    91    77   117    73    44    93   174   187
   125   217    93   163   130   176    57   153   160   181   206   158    74   104    73   137   176   152    56   209   191    41   168   130   145   148    63   155    62   192    98    68   109   201    55    62    36    46   162    77   188   146   212    88   131   189   176   188   206   112   147   118   192    34    99    65    90    75   117    72    43    94   175   187
   125   218    94   163   129   175    57   153   160   182   207   157    73   104    74   137   175   153    55   209   190    41   168   128   145   148    63   154    63   191    97    67   110   201    56    62    36    48   162    77   188   147   212    88   131   189   175   188   203   112   147   118   192    34    99    64    91    75   116    72    43    94   174   187
   127   221    92   162   129   173    55   153   160   183   207   156    73   110    72   139   174   153    51   209   193    40   167   128   144   149    66   154    61   191    97    67   109   202    57    67    39    45   164    76   190   143   210    90   132   189   179   185   206   113   148   121   190    35    94    62    91    75   118    75    44    88   176   190
   124   218    93   165   129   174    56   152   158   181   207   157    72   103    74   138   175   152    54   210   191    42   168   130   145   149    64   154    63   191    98    68   109   202    56    63    34    47   163    76   188   146   210    88   130   188   174   188   204   113   147   120   192    33    98    64    91    76   117    73    43    94   174   187
   125   218    94   163   129   175    57   153   159   182   207   157    73   103    74   138   174   153    55   210   191    41   169   129   145   149    62   155    63   192    98    68   110   201    56    62    36    47   162    77   187   146   212    87   131   189   175   188   204   112   147   119   192    33    99    65    92    76   116    72    43    93   174   187
   125   218    94   163   130   175    57   153   159   182   207   157    74   104    73   138   175   153    55   209   191    41   169   129   145   149    63   155    63   191    98    68   110   201    56    62    36    47   162    77   187   146   212    87   131   189   175   189   204   112   147   119   192    33    99    64    92    76   116    72    43    93   174   187
   124   217    96   162   129   174    55   154   160   180   209   156    71   105    75   137   170   153    54   210   191    41   167   127   144   148    61   153    63   193    99    68   111   201    56    61    37    49   165    78   184   142   211    89   131   189   175   188   204   114   145   119   193    36   100    66    90    76   114    73    44    90   172   186
   126   219    95   164   129   176    57   154   159   181   207   156    74   103    73   138   177   152    55   210   190    40   169   128   145   149    62   154    63   191    98    68   109   202    56    63    35    47   163    77   187   146   212    87   130   189   176   189   204   112   148   119   192    33   100    64    92    76   117    73    42    92   175   186
   123   216    95   164   135   171    56   156   160   179   203   153    73   103    71   136   177   148    59   209   190    42   172   125   142   146    61   157    64   196   102    67   108   201    53    58    32    48   163    78   184   144   211    87   129   187   173   186   204   115   145   116   191    33    95    61    96    74   112    74    41    93   173   184
   127   218    92   162   128   176    57   154   165   181   201   157    77   104    74   140   173   156    54   209   194    42   171   132   146   148    62   156    61   190   100    69   109   206    59    67    39    46   164    74   186   142   210    82   127   182   171   188   203   109   146   114   192    31   101    64    92    78   115    70    43    94   171   190
   127   219    92   160   129   177    54   152   157   179   205   155    75   104    71   139   175   155    53   207   190    38   167   126   145   150    62   156    66   191   100    69   111   202    55    62    35    48   161    78   185   146   212    89   132   190   174   188   204   110   146   119   189    31   101    65    95    77   116    74    42    93   171   186
   125   218    94   163   130   175    57   153   159   182   207   157    73   103    73   138   175   153    55   210   191    41   169   129   146   149    63   155    63   191    97    68   110   201    56    62    36    47   162    77   187   146   212    87   131   189   175   188   204   112   147   119   192    33    99    64    91    76   116    72    43    93   174   187
   128   215    96   165   128   177    57   153   158   179   205   155    72   105    73   137   176   153    56   208   190    40   167   129   145   152    62   154    66   188    98    69   110   202    56    59    36    52   164    79   188   146   211    87   133   187   178   190   204   111   148   118   193    33    97    63    89    74   118    72    41    95   174   189
   124   218    92   163   130   175    56   153   160   182   206   158    72   104    72   137   176   153    55   208   191    40   169   127   146   149    62   153    64   190    97    69   109   201    56    63    36    48   161    80   187   147   211    87   132   189   174   188   204   112   145   119   189    33    95    65    91    76   115    72    43    95   174   186
   124   219    95   163   130   177    56   152   158   182   207   158    75   103    74   137   175   152    54   211   191    41   170   128   146   147    62   153    59   191    96    69   110   201    55    61    34    48   164    75   187   146   212    88   130   189   177   188   204   112   148   119   192    34   100    65    92    75   114    73    43    92   173   187
   126   219    94   162   130   174    59   154   160   180   208   157    74   104    72   137   175   151    55   209   192    41   170   127   145   150    62   155    64   191    98    68   109   203    57    62    37    45   163    77   187   146   211    87   130   190   176   189   203   111   147   120   193    33   100    64    91    76   118    71    44    93   175   187
   124   217    93   163   130   175    57   154   159   182   206   156    73   104    73   138   176   152    55   210   190    41   168   129   145   149    63   154    63   192    98    68   110   201    55    60    35    48   162    77   187   146   212    88   132   188   176   189   203   112   147   118   192    33    99    65    92    76   117    73    44    93   173   187
   124   218    94   164   130   175    57   153   160   182   207   155    72   103    72   139   175   152    55   209   191    40   169   128   147   150    63   155    63   191    98    67   109   201    55    61    36    48   162    78   186   146   212    87   130   188   175   189   203   113   144   118   192    33    99    65    91    75   115    74    43    94   173   187
   123   220    92   168   130   175    55   155   162   181   207   156    78   105    72   133   177   153    54   211   191    45   170   131   148   150    66   154    63   190    98    72   108   201    56    63    35    44   160    76   189   146   215    89   128   189   176   188   208   116   147   115   193    31    99    64    90    74   116    73    41    87   174   186
   124   218    94   162   129   175    57   153   160   182   207   157    74   103    73   138   174   152    54   209   190    40   169   129   145   149    62   155    63   190    97    68   111   201    56    63    35    48   162    77   188   145   211    86   131   189   175   189   204   113   147   117   193    34    99    63    90    76   116    72    42    93   172   186
   125   218    94   163   130   175    57   153   159   182   207   157    73   103    73   138   175   153    55   209   191    41   169   129   146   149    63   155    63   192    98    68   110   201    56    62    36    47   162    77   187   146   212    88   131   189   175   189   204   112   147   119   192    33    99    64    92    76   116    72    43    93   174   187
   124   219    92   162   130   175    57   152   159   182   206   158    74   104    73   138   175   152    54   209   191    41   168   127   145   149    64   155    64   192    97    66   110   199    57    60    35    47   161    77   188   146   212    87   131   188   175   188   203   112   147   120   194    34    98    64    91    74   117    73    45    94   173   187
   125   218    94   163   130   175    57   153   159   182   207   157    74   103    73   138   175   153    55   210   191    41   168   129   146   149    63   155    63   191    98    68   110   201    56    62    35    47   163    77   187   146   212    87   131   189   175   188   204   112   147   118   192    33    99    64    91    75   116    72    43    93   174   187
   125   216    93   163   129   175    56   153   161   182   207   156    72   106    75   137   175   154    53   210   189    38   168   129   146   147    63   153    62   192    97    67   110   203    59    62    33    46   162    78   190   145   212    89   130   188   175   186   204   110   149   119   193    34    99    64    90    77   115    72    44    94   174   185
   126   219    92   166   125   174    59   159   158   186   205   157    82   107    73   138   171   155    57   208   194    42   169   127   146   149    62   153    67   192    97    72   113   198    58    65    36    49   166    75   185   142   210    83   136   184   173   190   205   113   151   118   190    30    99    65    92    75   114    69    41    96   174   187
   125   218    94   163   129   175    57   153   159   182   207   157    74   104    73   138   175   153    55   210   191    41   169   129   146   149    63   155    63   191    97    68   110   201    56    62    36    47   162    77   187   146   212    88   131   189   175   189   204   112   147   119   192    33    99    64    92    76   116    72    43    93   174   187
   125   217    94   163   130   175    57   153   159   182   207   157    74   104    73   137   175   153    55   210   191    41   169   129   146   149    62   155    62   191    97    68   110   202    56    62    36    47   162    77   187   146   212    87   131   189   176   189   204   112   147   118   192    33    99    65    92    76   116    72    43    93   174   187
   125   218    94   163   129   175    57   153   159   182   207   157    73   104    73   138   175   153    55   210   191    41   168   129   146   149    63   155    63   191    98    68   110   201    56    62    36    47   163    77   187   146   212    88   131   188   175   188   204   112   147   119   192    34    99    64    91    76   116    72    43    93   174   187
   125   218    94   163   129   175    57   153   160   181   207   157    74   104    73   138   175   153    55   209   191    41   168   129   146   149    63   155    63   192    98    68   109   201    56    62    36    47   162    77   187   146   212    87   131   189   175   189   204   112   147   118   192    33    99    65    92    76   116    72    42    93   174   187
   125   218    94   163   129   176    57   153   160   182   207   157    74   103    73   138   175   153    55   210   191    41   168   128   146   148    62   155    63   191    98    68   110   201    56    62    36    47   162    77   187   146   213    88   131   189   175   188   204   112   147   119   192    33    99    64    91    76   116    72    43    93   175   187
   124   219    94   162   130   175    57   153   160   182   207   157    73   104    74   137   174   153    56   210   191    41   168   129   146   149    62   154    64   191    97    68   110   201    55    62    36    47   163    77   187   146   212    87   131   189   175   189   205   112   147   118   193    33    99    63    92    76   115    72    43    93   175   186
   124   218    94   164   129   176    57   154   159   182   206   157    74   103    73   136   175   153    55   210   191    42   168   129   145   149    63   154    63   192    97    67   110   201    56    61    36    47   162    77   188   146   211    87   131   189   176   189   204   112   146   119   193    34    98    64    92    76   116    72    42    92   174   187
   125   217    94   163   130   175    56   152   160   181   207   157    73   104    73   137   174   152    54   211   191    40   168   129   145   147    62   155    64   191    97    67   110   200    55    62    36    47   162    78   186   145   211    88   131   189   176   187   204   112   147   119   194    34   100    64    91    76   115    72    42    93   175   187
   123   218    91   163   129   175    55   152   160   184   207   156    74   110    77   142   171   153    56   212   193    44   166   132   144   148    62   158    61   191    98    68   111   201    57    63    39    47   161    81   188   145   208    94   132   190   176   189   210   112   147   119   193    36   102    62    94    77   112    75    46    96   173   190
   125   217    94   163   130   176    57   153   159   182   207   157    74   104    73   138   175   153    55   209   191    40   169   129   146   149    63   155    63   192    98    68   110   201    56    62    35    47   162    77   187   146   212    88   131   189   175   188   204   112   147   119   192    33    99    64    92    76   116    72    43    93   174   187
   127   215    91   161   128   171    58   152   163   182   206   155    74   103    73   135   174   153    56   210   191    39   172   127   144   148    62   159    62   193    96    70   105   200    57    63    36    49   161    79   186   146   212    88   126   191   175   185   202   111   141   117   195    37   101    60    91    77   118    70    43    93   178   188
   125   218    94   163   129   175    57   153   159   182   207   157    73   104    73   137   175   153    55   209   191    41   169   129   146   149    62   155    63   191    98    68   110   201    56    62    36    47   162    77   187   146   212    87   131   189   175   189   204   112   147   119   192    33    99    64    91    76   116    72    43    93   174   187
   122   211    96   159   138   173    56   156   159   181   213   160    71    99    73   144   172   151    53   216   191    45   175   129   135   146    63   155    55   193    89    67   111   197    58    66    31    44   163    78   179   146   210    87   131   187   177   187   204   111   148   120   194    34    99    72    97    77   121    78    47    95   180   180
   125   218    94   163   129   175    57   153   159   182   206   156    73   104    73   138   175   153    55   210   191    41   168   129   145   149    63   155    63   191    97    68   110   201    56    62    36    47   162    77   187   146   212    88   131   189   175   189   204   112   147   119   192    33    99    64    91    76   116    72    43    93   174   187
   129   213    96   158   127   170    60   151   158   182   206   151    68   100    73   143   174   153    56   210   190    44   170   124   150   148    59   157    60   189   105    63   109   203    53    62    35    47   163    80   188   150   216    87   124   188   178   184   205   117   145   122   191    30   102    66    95    74   114    71    45    93   169   188
   184   214   103   140   116   161   199   106   146   114    99   190    73   114   107   151   110   216    88   153   105   193    87   161   199    64    64   154    40    90   162    94   115   217   206    89    82   159    79   118    72    58    57   103   178    74    76    74   131   197   160   137    69   213    40   186   213   111    84    40    37   211   165   112
   185   220   102   139   115   162   199   103   149   116   103   190    72   115   110   149   111   214    89   152   107   200    83   163   196    65    66   153    41    93   156    94   113   217   206    91    80   159    82   116    72    55    55   104   177    75    82    75   131   202   160   137    72   214    39   186   211   111    84    38    38   210   162   116
   188   211   104   139   116   161   198   103   143   115   100   191    72   112   109   149   113   217    86   154   104   195    86   159   198    64    64   156    42    88   162    93   113   219   207    91    84   160    78   120    75    57    60   102   177    76    78    74   129   202   160   135    69   217    37   186   211   113    85    39    33   209   165   115
   183   211   103   138   117   161   200   105   144   114   101   189    73   115   109   151   112   217    89   154   106   193    86   160   199    67    65   155    42    89   162    93   114   218   203    88    82   159    80   116    75    56    58   103   178    73    75    74   133   200   161   137    72   212    38   186   214   113    83    39    35   209   165   113
   186   213   103   138   117   161   199   105   146   115    99   190    73   115   108   151   109   216    88   154   104   193    86   159   199    65    67   155    39    90   161    94   114   218   205    87    81   160    80   117    74    56    56   101   178    76    76    73   131   198   161   137    69   215    41   184   212   113    84    40    36   210   164   114
   184   212   106   139   118   163   201   106   144   114   100   189    71   114   107   150   109   214    90   151   106   192    89   161   198    66    67   152    41    89   160    92   112   216   202    89    79   157    76   120    74    57    53   105   178    73    76    70   133   200   159   134    70   214    39   184   211   112    86    41    39   208   164   116
   184   212   104   138   116   162   199   106   145   115   101   190    74   115   109   151   109   217    89   153   105   193    88   159   199    66    65   155    40    90   160    93   115   218   205    89    82   159    80   116    76    56    57   103   177    75    76    74   132   199   159   138    69   213    39   186   212   111    84    40    37   210   164   112
   185   213   101   136   115   162   202   106   146   117    96   189    70   112   112   148   110   212    90   156   104   197    88   163   201    65    64   159    39    86   162    93   116   217   200    95    78   157    83   117    71    56    57   104   181    75    79    77   132   198   161   138    71   214    41   187   210   114    85    41    39   213   160   116
   185   213   104   139   116   163   198   106   145   115   100   191    72   113   109   151   110   216    90   155   104   194    88   160   199    65    65   154    41    90   160    92   114   219   204    89    81   158    79   116    73    56    57   104   177    74    76    73   133   199   158   138    71   213    39   186   213   114    85    41    35   210   165   113
   180   214   104   131   112   159   198   101   139   116    95   192    76   112   102   144   106   213    86   153   102   192    87   161   209    63    59   157    39    85   166    98   116   219   207    91    79   151    78   111    67    62    65   100   178    77    77    78   132   196   162   136    69   214    38   185   212   106    82    40    29   213   166   108
   183   212   102   139   117   162   199   106   145   115   100   192    73   115   107   150   110   215    89   155   106   194    84   160   198    64    65   156    39    91   161    92   115   218   204    90    81   159    81   116    75    57    57   102   177    74    78    75   132   198   159   137    70   214    38   186   214   111    84    40    36   211   164   114
   185   212   103   136   113   158   200   101   149   117   100   188    74   116   110   148   108   214    87   156   106   195    87   165   201    67    66   154    37    93   161    89   120   217   206    86    83   158    79   113    75    54    60   106   184    73    74    72   129   192   158   138    69   216    41   185   217   119    88    43    34   210   159   114
   183   211   102   138   116   164   198   105   143   113    97   189    73   115   106   149   110   217    89   155   105   194    86   158   199    65    64   156    39    89   161    95   115   217   203    88    81   159    81   118    72    57    56   103   179    72    78    74   132   198   159   135    70   213    39   185   211   110    83    39    36   208   164   114
   182   215   101   139   115   160   201   104   146   116   100   190    72   115   110   154   107   219    91   155   103   192    85   161   204    67    68   156    40    89   159    90   114   218   205    87    83   158    77   116    76    57    60   103   178    74    74    73   132   196   160   139    72   213    42   186   213   112    84    39    39   207   162   114
   185   213   102   138   115   161   200   105   146   115   100   191    73   114   109   151   113   217    88   154   104   192    83   161   199    64    64   154    41    90   162    93   113   217   205    87    80   159    81   117    71    57    56   102   177    75    77    72   133   201   161   138    70   212    40   185   213   113    83    41    37   211   165   114
   181   214   104   143   115   160   196   102   149   115   100   196    80   114   107   151   109   219    87   155   105   191    84   156   205    63    66   160    42    90   165    91   114   224   205    85    78   156    72   117    75    59    62   103   179    71    72    76   134   198   160   140    72   216    37   181   213   113    90    42    34   207   166   107
   183   212   102   137   119   162   200   105   144   117    99   191    73   111   109   152   111   214    88   151   107   192    85   160   197    62    63   155    42    89   161    94   115   221   204    86    82   159    79   116    71    58    57   102   177    74    75    73   131   198   161   138    72   213    38   187   213   115    86    40    39   210   162   115
   182   213   101   140   120   163   198   107   147   115    97   190    72   119   108   150   113   217    86   153   106   192    90   155   202    64    68   157    41    93   163    90   115   219   203    91    81   154    80   117    77    56    54    99   176    72    77    76   129   198   157   137    71   214    42   186   209   113    89    42    38   214   163   112
   187   214   102   138   115   158   203   103   142   115   104   193    71   113   111   150   108   215    87   155   106   192    90   160   199    68    67   156    41    88   160    88   113   221   207    90    84   158    79   118    74    57    56    99   177    75    80    70   132   198   159   136    69   213    40   185   214   110    84    35    35   211   165   114
   185   211   105   136   118   163   199   104   145   112   102   188    71   113   109   153   114   217    89   154   103   194    86   161   200    65    64   155    39    90   161    98   116   219   204    89    79   160    81   116    74    57    55   103   179    75    77    73   132   201   159   138    74   213    39   183   209   115    87    40    36   210   166   113
   183   212   104   138   117   163   200   105   146   114   100   192    71   116   105   149   108   215    87   153   104   191    87   160   198    65    63   156    40    88   163    96   113   219   203    90    79   160    78   114    75    61    57   103   177    76    78    74   133   198   158   137    69   213    38   186   213   113    81    40    37   210   163   114
   184   213   106   136   117   164   197   106   145   115   101   191    76   114   107   151   113   214    85   153   106   193    88   157   197    68    64   156    43    92   163    94   112   218   201    91    80   159    77   119    74    58    58   100   176    74    75    75   131   195   157   140    70   212    42   185   212   110    85    38    37   207   163   114
   186   212   102   139   113   158   201   105   144   116    99   189    72   112   106   149   108   216    90   156   102   196    87   159   200    61    63   152    41    89   167    96   115   216   201    90    84   158    79   118    73    59    55   106   175    77    75    72   132   197   159   136    69   221    38   185   213   108    85    42    34   213   167   113
   184   213   104   138   117   163   200   105   144   115   101   190    73   115   108   151   111   216    89   155   105   194    86   160   200    65    66   155    40    91   161    93   114   218   204    89    82   159    79   117    74    56    57   103   177    74    76    73   132   198   160   137    70   214    39   187   212   112    84    40    36   209   164   113
   189   212   105   135   118   163   203   109   144   119    91   190    71   119   108   148   107   219    86   156   106   197    82   163   201    63    69   153    41    89   159    93   112   218   207    80    80   164    71   117    76    57    62   102   178    73    72    69   132   203   162   140    71   212    37   183   216   110    87    43    39   209   162   115
   183   213   104   138   116   162   199   104   145   115    97   191    72   114   107   151   112   217    89   155   105   194    85   160   200    66    63   153    40    91   163    93   113   218   204    88    80   160    80   118    73    55    57   103   177    74    75    72   131   199   160   138    70   212    39   186   213   113    84    41    37   209   164   114
   183   214   102   139   118   161   199   106   146   116    99   190    74   114   110   150   110   215    89   156   104   193    84   158   199    64    63   156    39    89   163    95   115   219   206    89    80   159    81   114    74    57    58   104   177    75    75    73   135   200   158   137    71   211    41   186   212   112    80    40    35   210   164   114
   184   214   102   138   120   165   199   104   144   114    98   192    72   113   109   151   111   217    88   155   106   192    87   163   200    66    64   156    39    88   161    95   114   218   203    88    79   162    78   117    74    56    55   101   178    76    73    74   133   198   159   138    74   215    40   186   214   113    83    41    36   209   167   113
   184   212   103   138   116   162   200   106   146   116    99   190    73   115   109   150   110   216    89   153   105   194    87   160   200    64    63   155    38    89   163    94   114   217   205    91    81   159    80   119    74    56    56   104   178    73    77    72   133   197   159   137    72   214    38   185   213   112    86    40    37   209   166   113
   187   217   101   141   120   163   202   106   144   114   102   192    68   111   114   155   111   214    92   153   106   193    87   160   201    67    66   154    40    88   158    94   111   217   201    92    80   160    77   119    72    62    55   104   175    73    72    73   131   199   155   137    73   214    40   185   214   109    83    45    37   213   161   117
   181   216   106   136   112   163   202   104   142   118   104   188    73   115   108   151   115   213    84   159   107   196    89   160   199    64    60   156    44    94   162    96   117   220   203    88    81   158    80   113    75    54    58    99   178    75    74    71   126   201   162   133    67   216    37   185   216   115    82    43    39   211   162   115
   183   214   101   140   114   162   200   107   146   117   103   191    72   117   106   153   115   215    95   153   107   199    86   160   193    61    67   156    38    88   161    94   116   218   204    90    82   160    74   113    75    53    59    96   174    67    77    71   133   199   155   139    66   212    35   186   214   113    87    41    34   212   171   116
   182   212   102   138   117   163   198   106   143   114   100   190    74   115   108   150   110   215    89   155   105   193    85   161   198    65    66   153    40    88   162    94   114   217   203    89    82   159    80   116    75    57    56   105   177    72    78    76   131   198   159   137    69   212    40   186   213   112    85    39    36   210   164   113
   183   213   102   138   116   162   199   105   144   114    99   190    73   114   108   151   110   217    89   154   105   193    86   159   199    65    66   156    40    91   161    93   114   218   205    89    82   159    80   117    74    57    57   102   178    74    77    74   131   198   159   137    72   213    39   186   212   113    85    41    37   210   164   113
   183   212   103   138   116   161   198   106   145   115   100   191    74   115   108   151   115   218    88   151   106   192    86   159   200    65    64   156    41    89   160    94   114   216   204    86    82   160    81   118    76    57    57   104   178    75    78    71   132   200   159   138    72   215    38   186   212   113    84    41    36   209   162   115
   185   211   103   140   119   163   200   108   146   115   100   189    71   114   105   151   110   216    87   158   106   195    84   160   202    64    67   156    42    92   162    92   115   217   205    86    81   159    80   117    74    58    58   104   173    73    76    72   133   201   159   137    68   213    38   185   212   112    85    42    38   209   164   116
   183   213   104   139   116   162   200   106   145   115   100   191    73   115   109   150   111   217    89   154   105   193    87   160   199    65    64   155    40    90   162    94   115   218   204    89    81   158    79   116    74    57    56   103   177    74    76    73   132   199   159   137    71   213    39   186   213   112    84    40    36   209   164   113
   183   215   103   139   115   161   200   105   146   113    99   190    73   115   110   152   109   215    87   154   106   192    87   159   199    64    65   153    42    89   163    92   114   220   204    89    81   160    80   116    76    57    56   105   179    74    77    75   132   197   160   136    72   213    44   184   214   112    85    40    37   212   166   112
   186   210   105   137   111   158   199   104   145   118   100   185    72   116   112   146   115   217    89   153   106   194    87   158   201    64    66   151    39    90   157    94   112   214   205    91    79   157    79   116    74    58    54   107   176    75    77    71   131   198   157   142    68   210    37   186   213   111    85    40    35   214   164   117
   184   213   102   138   116   163   200   106   144   114    99   190    73   115   109   152   110   216    90   155   105   194    86   161   201    65    63   153    40    91   162    93   115   219   205    88    81   157    80   116    73    56    56   102   178    73    76    74   133   198   159   137    71   213    41   185   213   113    84    41    36   209   165   113
   183   213   104   140   116   161   203   106   145   113    99   189    72   113   108   148   110   215    88   154   105   193    86   162   199    62    66   154    39    90   162    92   114   219   206    91    83   158    79   118    74    56    60   102   176    73    77    74   133   200   157   138    71   212    40   184   213   114    85    42    39   211   166   112
   182   215    99   138   111   161   202   110   145   114   103   196    72   113   107   147   107   215    87   158   106   196    88   158   202    62    64   156    45    88   163    89   112   215   205    91    76   157    83   117    73    58    55   102   176    78    82    77   133   202   159   138    70   213    39   185   210   113    84    36    37   206   168   113
   183   216   104   138   118   162   199   102   144   119    98   189    72   117   110   149   109   218    93   156   107   196    84   160   201    64    66   154    40    88   164    94   117   220   205    86    80   156    78   118    74    57    57   102   179    69    76    72   132   197   159   138    71   216    40   186   214   112    87    43    41   211   164   113
   184   214   103   142   119   160   199   106   145   117    98   193    75   116   109   152   108   214    91   153   110   195    88   156   197    70    62   157    43    92   158    95   116   218   205    89    79   160    80   117    73    54    55    98   176    74    76    77   132   198   160   138    73   211    37   186   210   113    83    44    36   211   165   113
   184   214   101   138   116   160   199   105   144   115   101   191    74   116   108   151   111   215    92   153   107   194    84   161   199    66    69   155    40    91   160    94   116   218   202    88    81   159    79   116    77    57    59   102   178    74    79    72   135   197   161   136    70   212    40   184   214   115    84    40    37   213   163   111
   183   215   104   140   116   161   199   105   146   113   101   190    73   114   107   151   110   217    90   154   104   193    88   161   199    65    63   155    41    90   163    93   115   218   204    88    81   158    78   116    74    56    57   103   177    74    77    74   130   200   159   138    72   213    39   187   211   114    81    39    37   210   165   112
   184   213   102   138   116   163   200   106   145   116    99   189    72   116   108   151   111   216    88   155   105   194    87   160   201    65    65   153    39    90   162    93   116   218   204    89    82   158    80   116    75    57    57   103   179    74    77    74   131   199   160   136    71   212    38   186   214   112    84    42    36   211   165   112
   184   215   103   134   114   161   204   106   147   118   106   186    72   112   113   154   110   213    84   151   103   187    89   158   197    59    60   153    40    90   154    93   113   223   202    93    79   156    83   112    79    56    55   102   176    75    75    71   136   201   159   141    70   207    45   183   206   109    85    39    39   213   170   115
   184   213   103   138   116   161   200   105   145   115    99   190    73   115   108   151   110   216    89   154   105   194    87   160   199    65    65   154    41    90   161    94   115   219   205    89    81   158    80   117    74    57    57   103   177    74    76    73   132   199   159   137    71   214    39   186   213   112    84    40    36   210   164   113
   186   214   104   138   116   162   200   104   145   114   100   189    73   115   109   150   110   215    89   155   104   194    86   160   199    66    64   154    40    91   163    94   114   218   204    90    81   159    79   117    74    56    57   103   178    72    77    73   132   196   159   136    70   213    40   185   214   112    84    41    36   209   164   113
   184   212   103   138   118   163   200   105   144   115   100   189    74   113   108   151   109   217    91   154   106   194    88   161   200    64    65   155    40    90   163    94   114   217   205    89    81   158    78   118    74    57    56   103   177    77    77    72   131   200   160   138    69   215    38   185   212   111    84    41    35   210   164   114
   183   214   104   139   117   162   200   106   145   116   100   190    72   115   109   151   111   215    89   155   104   194    86   159   199    65    65   156    39    91   162    94   115   219   203    90    81   158    79   116    75    57    58   102   178    74    77    72   132   199   157   137    71   212    41   185   211   112    83    41    36   209   164   112
   183   214   103   138   116   162   199   106   145   115    99   190    73   115   108   150   111   216    89   154   104   193    86   160   200    65    65   155    40    91   162    93   115   218   204    88    82   158    79   116    74    57    57   103   177    74    77    73   133   199   159   137    71   213    40   185   213   113    84    41    36   210   164   113
   184   213   103   138   117   162   200   105   145   115   100   190    73   115   108   151   110   216    89   154   105   194    86   160   199    65    65   155    40    90   162    93   115   218   204    89    81   159    79   117    74    57    57   103   177    74    77    73   132   199   159   137    71   213    39   186   212   112    84    41    36   210   164   113
   189   211   105   137   119   162   199   106   141   115    94   183    72   117   109   147   110   219    93   153   105   195    82   159   198    64    67   157    38    89   163    95   111   218   207    86    79   159    79   113    74    57    58   107   180    73    75    72   134   198   161   136    68   213    39   190   211   112    84    40    36   209   165   117
   183   215   105   141   119   162   201   102   146   114    99   191    71   113   106   152   111   217    87   153   106   191    86   160   198    64    64   155    41    92   162    94   114   218   206    85    83   158    78   118    74    58    55   103   179    73    78    73   130   200   160   137    72   214    39   186   213   115    84    40    35   209   165   111
   184   211   101   137   118   161   199   108   144   113    99   188    72   113   110   148   109   218    90   156   107   193    86   161   201    61    63   155    36    93   163    92   116   220   203    90    84   161    81   119    75    54    56   102   180    75    75    75   131   197   159   140    70   213    39   185   214   113    86    43    36   206   166   112
   183   215   106   136   117   165   196   103   147   118   100   190    73   112   109   151   112   219    88   154   100   195    86   161   198    69    63   162    40    89   159    97   113   216   205    90    83   155    78   118    73    57    55   102   176    73    77    73   130   202   162   136    70   212    41   184   209   115    81    39    41   209   165   113
   183   214   103   138   116   163   201   106   145   116   100   190    73   112   108   150   111   216    87   156   105   194    86   160   198    65    63   155    40    90   163    95   115   219   205    90    80   158    79   118    73    58    59   103   177    75    78    73   131   197   160   138    71   213    39   187   212   114    83    44    37   211   165   113
   183   213   103   139   117   162   200   105   145   115   100   190    73   115   108   151   111   216    89   155   105   194    86   160   199    65    65   155    40    90   161    93   115   218   204    89    81   159    79   116    74    57    57   103   178    74    77    73   132   199   159   137    71   213    40   186   213   112    84    41    36   209   164   114
   182   215   101   139   113   165   200   107   147   116    97   192    73   118   104   152   107   221    84   153   101   197    88   160   196    62    67   154    46    93   161    96   119   217   203    90    80   153    82   112    75    53    59    95   177    71    77    75   131   197   160   139    73   216    39   184   212   113    83    46    38   211   164   114
   184   213   103   138   117   162   200   105   145   115   100   190    73   115   108   151   110   216    89   154   105   194    86   160   199    65    64   155    40    90   161    93   115   218   205    89    81   158    79   117    74    57    57   103   177    74    77    74   132   199   159   137    71   213    39   186   212   112    84    41    36   209   164   113
   184   213   103   139   117   162   200   104   145   115   100   191    73   115   108   151   110   216    89   154   105   194    86   160   200    65    64   155    40    90   161    94   115   218   205    89    81   159    80   116    74    57    57   103   177    74    76    73   132   199   159   137    72   214    39   186   212   112    84    40    36   210   163   113
   185   214    98   140   119   161   204   105   147   116    99   186    72   117   108   154   113   215    88   151   103   193    90   159   201    61    64   156    40    92   155    97   116   216   202    88    79   159    81   113    75    61    55   106   178    75    78    73   130   204   158   133    75   215    42   188   216   108    80    42    32   210   165   109
   207    36   205   220   124    52   146    59    95    51    49    65   138    45    56   170   184   136   116   118   218   178   178   219    84   180   198   128   223   177   154   210   176   109   117   104    85    85    72    80   179   122   139    57    69   106   166   111    41   113   189   125   144    97   205    73    78    62    93    85    39    68    63   142
   206    38   205   222   124    51   145    57    95    51    50    66   134    46    57   171   185   135   116   119   218   179   176   219    81   178   198   128   220   176   152   210   175   112   118   104    82    85    72    81   176   121   143    58    71   108   167   112    40   115   191   121   144    97   206    74    77    60    94    86    40    69    63   141
   205    37   203   221   125    50   144    56    96    52    52    66   139    46    56   171   184   135   117   119   215   178   179   220    81   179   198   127   220   175   151   211   177   111   118   104    82    83    72    82   177   122   145    59    71   108   169   111    39   115   192   124   141    96   205    74    78    60    97    84    40    69    64   141
   205    38   205   221   125    50   146    57    95    51    51    65   136    46    57   171   184   134   115   118   216   178   176   219    82   178   198   128   220   176   151   211   176   110   117   104    81    84    72    81   177   121   144    56    71   106   166   110    40   114   192   123   142    95   205    74    77    62    96    87    40    69    62   142
   206    36   205   220   126    50   144    55    96    52    51    65   135    46    56   170   185   135   114   118   217   179   176   220    82   178   199   128   220   176   153   210   176   110   117   104    82    84    71    80   177   121   143    58    71   106   167   112    40   114   190   124   144    97   204    74    77    62    95    87    40    68    63   141
   208    37   204   221   125    46   144    60    96    53    51    68   136    43    55   169   184   133   116   117   218   179   176   219    82   175   198   129   223   176   153   211   175   113   119   104    83    83    70    83   178   121   143    60    71   110   168   110    42   114   189   125   143    97   203    78    78    60    96    88    39    68    63   144
   205    36   204   222   124    51   146    57    94    52    51    66   136    47    56   174   183   135   114   119   216   179   177   219    81   178   199   126   220   175   152   210   176   112   117   102    82    85    73    80   178   122   142    58    71   106   166   111    41   114   191   124   143    96   205    75    78    62    95    86    41    70    65   141
   203    38   205   217   122    48   143    54    93    51    49    64   138    44    55   169   185   132   116   120   218   179   175   224    81   176   201   131   220   179   153   213   176   112   119   104    85    81    73    83   176   124   144    60    73   105   165   112    41   117   193   123   142    92   204    72    75    64    94    88    40    70    61   141
   206    37   202   222   126    48   145    55    94    51    55    65   138    45    57   169   185   135   118   118   217   178   175   218    82   178   201   127   219   175   152   208   177   109   117   102    81    82    71    81   177   121   141    59    72   105   167   110    40   115   193   122   140    95   202    73    77    63    93    87    37    69    62   139
   206    38   204   220   124    50   145    57    95    51    51    65   136    46    56   170   185   135   114   118   216   179   176   220    82   179   198   128   220   176   153   211   176   111   118   104    82    85    71    81   177   121   143    58    71   107   167   111    40   115   191   123   143    96   205    74    77    61    95    86    39    69    63   142
   206    38   205   220   125    51   145    57    96    51    50    64   135    46    56   170   185   134   114   118   217   179   177   220    82   179   199   127   220   176   153   211   175   111   118   105    82    85    71    82   177   120   143    58    71   106   167   110    40   114   191   123   144    96   205    74    77    61    95    86    39    70    63   142
   210    40   202   223   131    49   144    60    95    49    51    63   134    45    56   173   183   137   115   117   216   185   180   215    84   175   196   131   219   177   150   215   176   112   116   105    82    85    70    85   176   118   144    61    69   108   164   114    40   116   193   127   143    93   201    73    83    67    94    83    39    67    67   139
   207    39   205   222   123    51   145    58    93    52    51    66   135    47    55   169   184   135   114   118   215   180   176   220    83   179   197   129   218   175   153   209   174   112   118   105    83    82    71    80   176   122   143    59    70   105   167   112    41   114   191   124   144    97   205    75    79    61    96    87    37    68    63   142
   205    39   204   220   126    52   145    57    95    51    49    66   136    46    57   170   183   134   114   117   216   179   177   219    82   178   199   128   220   173   152   211   175   111   116   104    82    84    71    81   178   120   142    57    70   105   165   113    42   115   190   124   144    95   205    74    77    62    96    88    40    71    64   141
   206    37   205   221   124    50   146    57    95    51    50    66   135    45    57   171   185   135   114   118   216   179   176   219    83   179   197   128   220   177   151   212   176   111   118   105    82    84    71    82   176   122   143    57    71   106   167   110    40   115   191   123   145    96   205    75    77    61    95    86    39    69    63   142
   206    38   205   220   124    50   145    57    95    51    50    65   135    46    56   170   185   135   114   118   216   179   176   220    82   179   198   128   220   176   153   211   176   111   118   104    82    85    71    81   177   121   143    58    71   106   167   111    40   114   191   123   143    96   205    74    77    61    95    86    39    69    63   142
   205    39   205   220   124    51   144    56    96    52    51    67   135    47    56   170   185   134   116   118   216   179   175   220    81   180   198   128   220   175   153   212   175   110   117   103    81    84    71    81   177   122   143    57    70   106   167   111    40   115   191   123   142    93   206    74    76    62    94    85    39    68    63   142
   204    38   206   222   123    50   145    57    94    51    51    65   136    45    56   170   184   136   114   119   217   178   175   221    83   179   198   128   219   176   153   212   175   111   119   104    83    86    73    82   177   123   143    57    70   107   167   112    40   114   191   124   143    96   206    74    78    60    95    86    39    70    63   142
   207    38   205   220   125    49   145    57    96    51    51    66   135    45    55   170   185   137   114   119   216   181   177   219    81   178   198   128   219   176   152   211   176   111   119   104    81    86    72    81   176   120   143    57    69   106   165   110    40   114   191   125   143    96   206    75    77    62    95    85    40    70    62   143
   204    39   206   225   126    52   150    57    94    53    53    66   131    49    56   170   186   138   114   121   219   177   177   219    83   176   202   125   218   175   152   210   176   114   119   106    82    84    72    77   175   121   148    58    72   108   167   108    39   117   191   120   147    95   206    73    77    61    97    85    38    69    63   139
   207    38   205   219   125    51   145    57    95    51    50    65   136    45    56   169   184   135   115   118   216   178   177   220    82   179   196   127   220   175   152   212   176   110   118   103    82    84    70    82   177   121   142    59    72   105   167   111    41   114   191   123   143    95   206    73    77    63    94    87    40    69    63   143
   206    37   204   220   125    51   146    57    95    49    50    64   136    46    56   170   187   137   114   119   216   178   176   218    83   181   198   127   220   177   152   211   177   110   118   101    82    84    72    82   177   122   143    58    72   106   168   113    42   118   193   126   143    97   205    74    75    63    95    86    39    69    64   143
   206    38   205   220   124    50   145    58    95    52    50    65   135    46    56   170   185   135   115   118   216   179   177   219    82   179   198   128   220   175   153   211   176   111   118   104    82    86    71    81   177   121   143    57    71   107   167   111    40   115   191   124   143    96   206    74    77    61    95    86    39    69    62   142
   206    38   205   220   124    50   145    57    95    51    50    66   135    46    56   170   185   135   115   118   217   179   177   220    82   179   198   128   220   176   153   210   176   111   117   104    81    85    71    81   177   121   143    58    71   106   167   111    40   115   191   123   143    96   205    74    77    61    95    86    40    69    63   142
   205    36   205   219   124    48   146    57    94    54    54    64   137    45    58   171   185   135   115   117   216   182   178   217    84   180   197   127   222   178   152   211   175   111   119   105    83    84    70    81   176   121   143    56    72   107   164   110    40   114   191   123   144    97   204    76    75    60    92    87    41    69    64   143
   207    37   206   220   124    49   144    57    95    52    49    65   136    44    56   169   185   135   113   117   218   178   177   218    83   177   198   129   221   175   153   211   175   112   116   105    84    84    71    81   177   121   144    57    69   107   166   112    40   113   192   122   144    96   205    73    77    62    95    86    39    71    61   142
   206    36   204   221   124    49   143    56    94    50    52    64   135    47    55   170   183   135   114   117   216   179   177   219    84   178   197   128   221   176   151   211   176   110   117   102    82    84    72    82   177   118   147    58    70   106   165   110    41   115   191   123   143    95   205    72    77    61    95    85    39    69    63   143
   202    36   203   222   126    51   145    56    95    52    51    66   136    46    57   169   184   135   115   119   216   179   177   220    83   179   198   127   220   178   151   212   177   112   116   102    80    84    71    82   178   122   141    57    69   106   168   112    41   115   191   123   144    96   203    74    78    63    94    86    39    69    60   142
   205    38   205   219   123    50   145    56    94    51    50    65   136    45    56   170   184   134   115   116   215   179   179   218    82   178   197   128   219   176   153   211   175   110   119   104    83    85    71    81   176   121   144    58    71   107   168   111    40   115   192   124   144    95   205    73    77    61    94    86    39    70    64   142
   204    40   202   221   122    52   146    63    94    44    50    69   133    48    55   166   184   132   117   115   210   172   181   227    81   177   200   123   215   173   144   212   177   109   118   102    80    86    62    91   179   125   139    59    81   110   159   105    44   122   198   126   140    91   206    71    73    63    98    83    35    67    64   140
   205    38   205   220   124    51   144    57    95    50    50    65   136    45    58   169   186   135   115   117   217   179   177   220    83   180   197   128   220   175   153   211   176   110   118   104    82    83    72    82   176   122   143    58    71   106   166   111    41   115   192   124   143    95   205    74    77    61    95    86    40    69    63   143
   206    38   205   220   124    50   145    57    95    51    50    65   135    46    56   170   185   135   114   118   216   179   176   220    82   179   198   128   220   176   153   211   176   111   118   104    82    85    71    81   177   121   143    58    71   106   167   111    40   114   191   123   143    96   205    74    77    61    95    86    39    69    63   142
   206    38   205   220   124    50   145    57    95    51    50    65   135    46    56   170   185   135   115   118   216   179   176   220    82   179   198   128   220   176   153   211   176   111   117   104    82    85    71    81   177   121   143    58    71   106   167   111    40   114   191   123   143    96   205    74    77    61    95    86    39    69    63   142
   204    38   205   220   124    51   145    57    95    51    51    66   135    46    57   169   185   134   115   119   216   179   175   219    82   179   198   127   221   175   153   210   176   110   117   103    82    85    71    82   177   121   142    57    71   107   167   111    40   115   192   123   142    95   205    75    77    61    94    86    39    69    63   142
   206    38   205   221   124    50   145    57    95    51    51    66   136    45    56   170   185   135   115   118   217   179   177   219    81   179   198   128   220   176   152   210   176   111   118   103    82    85    71    82   177   121   143    58    71   106   167   110    40   115   192   124   142    95   205    74    77    61    95    86    40    69    63   142
   206    38   205   220   124    50   145    57    95    51    50    65   135    46    56   170   185   135   115   118   216   179   176   219    83   178   198   129   220   176   153   210   175   111   117   104    82    84    72    81   176   122   143    58    71   107   167   111    40   115   192   123   143    96   205    73    77    61    95    86    39    69    63   143
   205    38   204   221   124    50   145    57    95    51    50    65   135    46    57   170   185   135   114   119   216   180   176   220    82   179   198   129   220   176   153   211   176   111   118   104    82    85    71    81   177   121   143    57    71   106   167   111    40   115   191   123   143    96   206    74    77    61    95    86    39    69    63   142
   206    38   204   220   124    51   146    58    94    50    51    64   136    44    56   171   184   137   114   118   216   179   176   219    81   178   197   127   221   176   154   212   176   112   117   105    83    84    71    81   175   122   143    57    71   107   165   110    41   115   192   123   144    96   206    76    76    61    94    84    39    70    64   141
   204    40   204   219   131    52   148    56    95    49    51    65   136    44    56   172   183   134   117   120   220   178   177   221    83   179   202   130   223   174   153   208   174   109   120   105    76    84    69    84   175   125   141    60    70   106   168   110    38   113   190   123   145    96   202    75    81    61    98    88    41    70    58   142
   205    38   204   220   125    50   145    57    95    51    51    66   135    46    56   170   185   135   115   119   216   179   176   220    82   179   198   128   220   176   153   211   176   111   118   104    82    85    71    81   176   121   143    58    71   106   167   111    40   115   192   123   143    96   205    74    77    61    95    86    39    69    62   142
   205    38   205   220   124    50   146    57    95    51    50    66   136    45    56   171   185   135   115   119   216   179   176   221    82   179   197   128   220   176   153   211   176   111   118   103    82    85    71    81   177   121   143    58    71   106   166   111    40   115   191   123   144    96   205    74    77    61    95    86    40    69    63   142
   207    38   203   219   125    50   147    59    96    52    50    65   136    44    58   171   185   133   113   118   215   179   175   219    83   178   197   128   221   177   152   212   177   111   117   103    83    83    71    82   177   121   145    59    70   106   168   110    40   113   192   122   143    95   205    75    78    60    94    85    38    70    61   143
   206    38   204   220   125    50   145    57    95    51    51    65   135    46    56   170   185   135   114   118   216   179   176   220    82   179   198   128   220   176   153   211   176   111   117   104    82    85    71    81   177   121   143    58    71   106   167   111    40   114   191   123   143    96   205    74    77    61    95    86    39    69    63   142
   206    37   204   220   124    51   145    56    94    52    51    66   136    45    57   169   184   135   114   118   216   180   177   219    83   179   198   128   219   176   153   210   176   112   117   104    82    84    71    82   176   121   143    58    71   106   168   111    40   115   191   122   143    96   205    74    77    61    96    86    40    68    63   142
   209    38   206   221   123    49   146    56    94    54    51    68   136    47    54   170   184   134   114   120   217   177   174   218    84   176   200   128   220   177   153   211   176   109   116   101    79    84    72    84   178   123   145    58    74   104   167   110    39   115   191   120   142    97   205    78    77    63    94    87    42    70    64   143
   206    37   204   221   124    50   145    57    95    51    50    65   135    46    56   171   185   136   115   118   216   179   176   219    82   178   197   128   221   175   153   212   176   110   117   104    82    85    71    82   176   122   144    57    72   107   167   111    40   114   191   123   143    96   205    74    77    60    95    87    39    69    62   141
   206    38   205   220   125    50   145    57    95    51    51    65   135    46    56   170   185   135   114   118   216   179   176   220    82   179   198   128   220   176   153   211   176   111   117   104    82    85    71    81   177   121   143    58    71   106   167   111    40   114   191   123   143    96   205    74    77    61    95    86    39    69    63   142
   206    37   207   220   129    51   143    55    95    51    50    64   136    47    57   171   185   137   112   119   220   177   177   219    83   178   199   130   220   173   154   209   175   110   118   102    83    84    74    83   178   120   143    60    71   105   167   111    40   117   193   120   143    97   205    72    78    59    96    86    36    70    63   141
   206    38   204   220   125    50   145    57    95    51    50    65   135    46    56   170   185   135   114   118   216   179   176   220    82   179   198   128   220   176   153   211   176   111   117   104    82    85    71    81   177   121   143    58    71   106   167   111    40   114   191   123   143    96   205    74    77    61    95    86    39    69    63   142
   205    38   205   221   125    51   145    57    96    51    50    65   136    45    56   170   185   135   114   119   217   180   177   220    82   180   198   128   220   176   153   211   176   111   117   104    83    85    71    81   176   122   143    57    71   106   166   111    40   115   191   123   143    95   205    73    77    60    95    85    40    69    62   142
   205    38   205   220   125    50   146    57    95    51    50    66   135    46    56   170   185   135   114   118   216   179   176   220    82   179   198   128   220   176   153   211   176   111   118   104    82    85    71    81   177   121   143    57    71   106   167   111    40   114   192   123   143    96   205    74    77    61    95    86    39    69    63   142
   206    38   205   220   125    50   145    57    95    51    50    65   136    46    56   170   185   135   114   118   216   179   176   220    82   179   198   128   220   176   153   211   176   111   118   104    82    85    71    81   177   121   143    58    71   106   167   111    40   114   191   123   143    96   205    74    77    61    95    86    39    69    63   142
   202    38   205   219   125    50   146    57    93    51    49    65   134    45    55   169   186   137   115   119   217   178   176   222    79   177   198   127   221   175   153   213   177   111   119   104    84    81    70    81   177   122   143    57    71   105   167   113    40   116   191   122   143    97   206    74    77    60    99    88    38    72    62   142
   207    37   206   219   126    50   143    55    95    51    51    64   136    45    57   171   184   133   115   119   216   178   176   221    82   178   199   131   221   177   152   212   174   110   119   102    82    87    70    82   178   121   143    57    71   106   166   112    40   113   193   122   142    97   205    76    78    63    95    87    38    69    62   141
   205    37   204   218   126    51   146    57    91    52    51    64   137    45    57   171   185   134   113   118   216   177   178   220    81   177   195   126   222   176   153   210   176   110   116   104    83    83    72    80   177   121   142    57    70   107   166   110    41   114   188   124   144    98   205    74    78    59    95    87    38    71    63   143
   205    37   205   220   125    50   145    57    95    51    51    65   136    46    57   170   185   135   115   118   216   179   176   220    82   179   198   128   220   176   153   211   176   111   117   104    82    85    71    81   177   121   143    57    71   106   167   111    40   114   191   123   143    96   205    74    77    61    95    86    39    69    63   142
   206    39   203   218   126    50   147    55    97    52    48    68   135    52    57   169   187   135   115   122   216   181   180   221    79   182   197   125   224   176   151   205   175   109   121   102    88    87    75    78   178   121   145    58    76   111   169   111    40   110   185   124   151    95   206    74    77    62    96    85    38    67    61   144
   205    39   204   221   122    53   145    57    95    51    52    65   135    45    57   172   187   135   115   117   216   181   175   218    83   176   201   128   220   174   151   211   179   111   117   104    83    83    68    80   177   120   144    57    72   106   166   112    41   115   193   123   143    94   204    74    76    63    94    86    37    68    65   141
   206    37   204   222   125    50   144    57    95    49    52    65   136    45    56   170   185   135   114   119   216   180   175   220    82   178   197   128   221   176   153   210   174   111   117   105    82    85    71    81   176   120   143    59    72   107   167   110    41   115   191   125   143    97   204    75    77    61    95    86    40    69    62   143
   201    39   205   220   126    48   146    57    95    51    52    63   139    46    58   172   184   134   116   117   218   175   178   221    81   179   199   127   219   174   154   212   174   111   117   107    81    80    71    79   178   123   141    54    71   104   169   110    41   112   191   124   143    98   204    73    78    61    97    86    41    69    60   144
   209    37   203   220   124    51   145    57    95    50    50    66   138    49    55   169   184   136   115   118   218   178   178   218    82   179   199   130   219   176   155   212   175   110   118   104    82    85    71    83   176   122   142    58    72   105   167   108    40   118   193   124   143    94   204    75    77    63    95    84    39    68    63   141
   206    38   205   221   124    50   145    57    95    51    50    65   136    46    56   170   185   135   115   118   216   180   177   220    82   179   198   129   220   176   153   211   176   111   117   104    82    85    71    81   177   121   143    58    71   106   167   110    40   115   191   123   142    96   206    74    77    61    95    85    39    69    63   142
   206    38   205   220   124    50   145    57    95    51    50    66   135    46    56   170   185   135   114   118   216   179   176   220    82   179   198   128   220   176   152   211   176   111   117   104    82    85    71    81   177   121   143    58    71   106   167   111    41   115   191   123   143    96   205    74    77    61    95    86    39    69    63   142
   207    38   204   219   123    48   146    59    94    50    51    62   137    47    56   170   185   134   116   117   216   177   176   221    82   178   198   127   221   177   151   212   176   111   117   103    81    84    71    83   177   121   142    57    70   105   168   109    41   115   192   123   144    94   206    72    77    60    95    86    38    67    62   142
   160   140    82   133   142   122    55   138   116    36   114    46    83    72   203   146    31   179   137    56    90    42   197   191   110   206   202    37    97   208   118   112    87   116   104    39   103   218   175   143    43   174   178   188   110    41   204    46   187   107   162   111    93    60    80   133   216   218    72    64    58   199    94   108
   161   137    85   132   141   127    52   138   118    35   113    40    81    65   204   143    35   183   142    58    90    41   201   193   107   203   206    39    98   211   119   110    88   116   108    41   102   218   175   138    50   174   177   187   113    44   204    47   186   109   165   112    92    63    83   135   219   218    72    64    55   203    97   105
   159   136    83   132   139   125    51   137   119    38   110    41    82    66   203   148    39   174   138    59    90    40   193   190   109   207   198    38   101   215   124   112    93   115   107    42   106   214   174   144    41   181   178   187   118    39   205    44   192   104   163   113    90    63    74   135   223   216    72    64    48   200    98   101
   159   135    82   133   143   124    54   138   118    36   116    43    80    68   203   146    35   182   138    58    90    40   197   192   108   206   204    36    97   210   118   111    89   117   104    40   103   217   174   141    46   172   177   186   113    41   205    45   188   111   162   113    91    63    81   135   215   216    72    64    54   198    95   104
   160   135    82   134   142   125    54   138   117    35   116    43    80    68   203   146    35   181   138    58    90    40   197   192   109   206   204    37    96   210   117   111    89   117   104    39   102   217   175   142    47   173   177   186   113    42   205    45   187   110   162   114    90    63    81   135   215   216    71    65    54   198    95   105
   161   138    80   134   142   129    54   137   115    35   113    44    81    67   204   146    38   178   138    59    93    41   192   191   114   206   203    38    97   207   117   112    91   117   103    40   107   220   170   140    49   172   177   184   112    43   208    50   186   112   164   111    93    64    83   134   220   216    68    66    53   202    98   108
   159   135    81   135   146   125    54   142   118    29   116    43    80    67   204   141    30   179   136    61    88    41   199   194   110   206   201    38    95   209   118   108    86   120   107    42   105   216   173   143    51   175   177   181   110    39   203    46   181   105   169   114    89    66    86   135   212   215    72    64    50   197    97   105
   164   136    83   135   140   116    53   137   116    39   119    37    81    71   205   143    31   178   136    53    91    39   200   187   107   204   209    37    94   212   125   110    96   120   104    42    97   223   174   139    48   176   174   184   120    40   202    40   186   107   166   110    88    66    81   137   216   218    66    63    54   199    93   104
   160   136    82   133   144   125    53   137   118    37   116    44    80    70   200   144    34   180   138    58    91    39   197   192   108   206   204    38    96   211   118   112    89   117   103    40   102   218   174   142    46   173   178   184   111    41   208    46   187   109   161   110    91    64    82   134   214   215    72    66    54   197    95   105
   159   135    82   133   143   125    54   138   118    35   116    44    81    69   204   146    36   182   138    58    90    40   197   191   108   205   205    36    96   210   117   111    90   118   104    40   102   217   175   142    47   173   178   185   113    42   204    45   187   112   162   113    91    64    80   135   215   216    70    64    54   198    95   105
   156   134    82   138   140   123    48   137   116    34   115    44    84    65   199   149    41   182   141    60    97    40   199   187   108   208   202    35    95   214   113   113    91   121    99    40   105   223   177   148    52   172   174   179   111    41   205    51   187   118   159   115    94    59    78   135   219   216    66    63    55   197    91   105
   159   135    84   133   141   124    54   140   117    35   115    43    80    69   205   145    35   182   138    57    91    41   199   192   110   206   204    36    94   210   116   112    90   117   103    41   102   218   175   142    46   173   178   185   111    41   205    45   188   110   161   114    91    63    81   136   215   217    72    65    54   197    94   106
   153   132    86   134   144   121    54   136   121    39   112    48    79    68   201   145    38   180   137    58    87    35   196   191   110   206   207    34   101   207   117   115    90   119   107    36   105   215   171   142    45   174   178   186   114    43   204    45   188   114   155   113    87    67    85   132   217   217    67    60    56   195    96   108
   161   137    81   135   141   126    55   137   115    36   119    44    81    67   206   148    32   178   141    58    89    39   195   192   111   207   204    37    96   210   116   111    87   116   105    40   106   216   173   142    46   174   176   186   112    40   205    45   189   113   164   114    91    62    82   137   214   214    69    65    55   199    95   104
   162   137    82   135   139   123    52   138   118    34   113    45    80    65   204   145    33   182   143    54    94    40   195   193   107   203   207    40    96   212   121   111    90   119   105    39   105   219   174   141    51   173   174   183   116    41   205    45   187   115   165   113    88    63    81   138   214   218    73    63    54   200    96   107
   164   137    82   142   143   123    55   143   114    38   115    43    79    69   198   144    41   182   140    60    88    43   198   195   108   210   197    35    94   211   115   112    88   115   101    43   100   218   179   146    46   170   175   183   113    36   206    47   186   107   165   112    88    59    82   139   218   220    74    64    57   194    93   101
   165   135    81   131   134   125    56   144   122    33   115    41    76    68   201   145    42   185   134    59    97    38   189   185   108   208   212    36   101   212   121   110    86   116   100    49    95   225   171   136    45   169   169   187   110    36   200    48   183   112   164   108    90    61    79   131   215   215    64    66    46   196    95   110
   159   136    81   132   142   125    53   137   118    36   116    44    80    68   202   146    35   182   138    58    91    40   197   192   108   206   204    35    97   210   116   111    90   118   103    40   102   217   173   142    46   174   175   185   112    40   207    46   188   110   162   114    91    64    80   136   215   215    70    64    53   198    95   105
   161   136    81   135   142   124    54   138   117    36   115    44    79    67   204   145    35   180   137    58    91    39   197   192   110   206   206    36    94   209   118   112    89   116   101    38   101   219   175   141    48   173   178   186   112    42   204    46   187   111   162   110    90    63    81   133   215   216    70    64    54   199    96   104
   157   134    82   131   143   125    51   140   122    37   117    43    81    68   205   146    38   182   136    57    93    38   196   188   109   206   202    39    96   212   117   111    92   117   103    40   104   220   175   140    45   175   177   185   114    41   209    45   188   109   160   114    93    63    83   139   217   217    69    62    53   198    97   107
   160   135    82   133   143   125    54   137   118    35   116    43    80    68   203   145    36   181   138    58    90    40   197   192   108   206   205    37    96   210   118   111    89   117   103    40   103   218   175   141    47   173   177   185   112    42   206    45   187   110   163   112    91    63    81   135   215   215    71    65    54   198    95   105
   161   131    78   135   144   120    54   137   117    34   113    43    83    69   205   148    38   179   133    63    89    38   199   197   106   203   205    39    94   202   118   110    87   112   103    39   104   218   179   141    41   172   179   184   112    42   207    47   183   113   165   112    89    68    84   136   216   219    69    65    53   198    95   108
   154   131    83   136   139   126    50   138   114    36   114    42    82    72   202   150    33   183   136    59    89    41   195   192   109   210   205    40    95   209   115   110    87   115   101    38   103   219   181   139    48   169   180   180   106    38   211    42   190   107   164   111    88    62    76   132   212   217    70    62    47   200    92   104
   160   135    87   137   140   127    54   137   118    35   117    43    76    63   201   147    34   185   134    56    95    39   193   190   113   205   205    36    95   212   118   109    93   119   103    42   102   213   174   143    48   172   177   185   111    43   205    41   187   111   162   113    95    67    84   134   221   219    71    67    53   201    96   100
   160   135    82   133   143   125    54   137   118    35   116    43    80    68   203   146    36   181   138    58    91    40   196   192   107   206   204    36    97   210   117   111    89   118   104    39   103   218   174   142    46   173   176   186   113    42   206    45   187   110   162   113    91    64    81   136   214   216    71    65    54   198    95   105
   163   130    83   136   142   122    53   138   118    36   116    41    80    68   202   150    36   182   139    56    87    37   200   196   106   204   204    34    94   208   120   109    85   118   102    42   102   216   173   141    50   173   176   187   113    38   207    45   188   107   161   115    89    64    81   132   213   217    72    63    57   197    93   102
   159   135    82   132   141   125    55   139   116    36   115    42    79    66   203   144    37   181   139    57    90    38   198   192   109   207   206    36    96   211   117   112    90   118   102    40   103   217   173   142    47   171   178   186   113    42   204    45   187   110   162   114    90    62    80   136   214   215    72    64    54   198    94   105
   159   135    82   134   143   125    54   137   119    36   115    43    81    68   203   146    36   182   138    57    91    40   197   192   109   206   205    37    97   211   118   111    90   117   105    39   103   217   174   141    46   173   177   185   112    41   205    45   187   110   161   112    91    63    80   135   216   215    71    65    54   198    96   105
   164   132    86   133   145   119    56   143   121    32   120    43    83    67   203   152    33   188   136    56    89    37   204   189   111   204   214    34    98   210   118   110    91   113   102    46   108   218   174   146    47   169   175   185   110    49   204    47   188   111   162   113    97    72    79   136   217   215    68    65    49   193    91   103
   161   136    83   132   142   126    54   138   121    36   113    43    81    73   205   150    38   185   137    57    90    40   197   197   104   206   201    36    97   209   116   114    97   116   103    41   105   219   175   138    47   176   176   187   116    43   202    45   184   111   161   112    92    63    78   135   214   216    72    63    50   199    94   103
   154   139    90   133   141   124    50   137   122    36   112    46    78    69   199   149    37   179   137    59    88    44   201   194   108   208   202    33    99   209   124   115    90   119   102    44   103   218   177   146    50   171   182   191   112    40   206    42   187   116   156   108    93    61    81   135   212   219    71    60    55   193    94   107
   159   136    82   133   142   123    53   136   120    34   113    44    82    70   203   145    34   180   138    58    90    40   198   192   109   206   205    35    95   209   119   113    88   117   104    39   100   216   175   141    47   173   176   186   113    41   204    47   188   108   162   116    92    62    80   134   215   216    71    63    54   198    94   105
   161   136    83   134   141   123    53   138   115    33   113    44    79    69   204   144    35   177   137    60    89    40   196   191   106   205   203    36    96   210   120   111    90   116   104    40   104   216   175   141    47   170   180   187   113    40   203    45   184   111   160   111    90    61    82   135   214   214    70    63    55   199    97   104
   166   141    80   136   137   124    55   139   122    37   111    35    83    67   201   150    37   181   137    54    91    37   193   196   106   204   205    31    95   214   118   116    90   113   107    42   105   218   179   140    47   172   178   188   113    39   208    46   186   111   170   112    89    58    79   140   215   210    79    63    53   197    95   106
   160   135    83   133   142   125    54   137   119    36   115    42    80    68   203   145    35   182   138    57    91    40   196   192   108   206   204    36    96   210   116   111    89   118   104    40   103   218   174   142    47   173   177   185   112    42   205    46   187   109   161   113    91    64    81   135   215   216    71    64    54   198    94   104
   160   136    82   131   143   124    53   137   117    36   114    44    80    69   202   144    35   182   138    57    91    40   195   190   108   206   205    38    96   210   118   110    91   117   105    40   103   218   174   143    47   174   178   185   113    40   206    45   187   110   162   115    91    62    79   135   215   216    72    65    53   198    97   107
   159   135    82   133   142   125    54   137   118    36   116    43    80    68   203   145    35   181   138    58    90    40   197   192   109   206   204    37    96   210   118   111    89   117   104    39   102   217   174   141    47   173   177   186   112    41   205    45   187   110   162   113    90    63    81   135   215   216    71    64    53   198    95   104
   159   132    82   135   142   123    54   137   118    37   115    42    80    69   205   145    33   183   138    58    90    39   198   192   110   206   205    38    95   209   118   112    88   115   102    42   104   217   176   142    48   171   177   184   116    42   204    46   186   112   162   114    90    62    83   134   212   215    72    64    53   199    95   104
   162   134    81   134   141   125    55   135   119    35   114    42    80    67   207   144    34   179   139    57    92    42   198   192   109   206   203    37    98   210   114   113    91   113   103    42   106   218   173   143    46   170   177   187   110    40   205    49   189   108   163   112    91    62    83   135   213   215    72    62    53   196    97   105
   160   129    84   135   150   128    57   137   116    37   123    42    77    65   203   145    38   180   138    54    89    42   196   188   107   195   205    33    95   205   116   107    90   118   103    42   105   213   178   146    45   173   179   190   113    42   206    44   191   109   161   112    93    63    77   134   215   214    77    64    54   201    99   106
   160   138    81   133   144   127    53   139   118    34   117    42    80    66   206   146    34   181   138    57    89    37   196   192   109   206   204    38    94   212   116   108    89   117   102    42   103   221   174   142    47   172   177   187   111    42   206    47   186   110   162   113    92    63    81   135   216   218    72    66    54   198    97   105
   160   136    83   132   144   127    52   137   120    36   116    43    78    69   201   144    36   179   137    56    91    40   197   192   110   206   204    38    97   210   119   109    90   118   103    43   100   219   175   142    44   172   177   186   112    42   206    47   189   109   163   110    93    62    82   135   215   216    71    65    54   196    98   105
   158   138    82   138   142   131    55   135   120    37   115    41    79    67   201   145    37   181   139    56    89    39   198   191   109   205   204    37    98   210   118   111    89   117   104    37   104   219   171   143    45   173   177   187   115    44   209    46   184   112   163   111    91    64    80   136   213   218    70    66    54   199    93   107
   157   135    88   134   143   124    55   140   117    40   114    43    78    69   201   140    38   183   131    55    90    35   197   190   113   212   203    34   100   207   120   113    94   116   104    39    98   216   172   140    47   170   179   188   111    39   206    46   189   108   165   116    91    63    85   130   213   216    77    65    53   201    97   100
   159   134    82   134   142   124    53   137   118    36   116    43    81    68   203   145    35   182   138    58    91    39   197   192   108   206   204    36    97   210   117   111    90   117   103    39   103   217   175   142    47   173   177   186   113    42   205    45   187   110   162   113    90    63    81   135   215   216    71    65    54   198    95   105
   159   135    83   134   143   125    54   138   118    36   115    43    80    68   203   146    35   181   138    58    91    40   197   191   108   206   204    37    96   210   117   111    89   117   104    39   103   217   175   141    46   173   177   186   113    42   205    45   187   110   162   113    90    64    81   135   215   216    71    65    54   198    95   104
   159   136    82   134   143   125    54   137   118    35   115    43    80    67   203   145    35   182   138    57    90    40   197   192   108   206   205    36    96   210   117   111    90   117   103    40   103   218   175   142    46   173   177   186   112    42   206    45   187   110   161   113    91    62    81   135   215   216    71    64    54   198    96   105
   159   134    82   134   141   123    55   137   117    36   115    42    82    68   204   148    37   181   135    57    90    39   197   191   108   204   204    36    96   210   117   112    91   116   104    38   102   220   174   143    47   173   179   185   111    42   207    45   186   110   159   115    88    63    80   135   214   216    73    67    54   197    97   105
   160   135    83   135   143   126    52   138   118    37   116    43    80    68   202   145    35   182   139    58    91    39   197   191   108   206   206    36    96   210   119   111    91   117   103    39   103   219   173   142    47   173   176   185   113    40   205    44   188   110   162   115    90    64    80   135   214   216    72    66    54   198    94   105
   160   135    82   135   142   124    54   137   119    36   114    42    79    68   204   145    35   181   137    57    90    40   197   192   108   206   203    35    96   209   118   112    90   117   102    41   103   217   175   141    47   171   177   187   113    40   205    45   188   109   162   113    91    62    81   135   216   216    71    64    54   198    95   104
   159   137    82   133   143   126    51   136   115    34   113    43    80    68   202   144    35   180   138    57    91    38   196   190   111   204   204    36    94   209   118   112    87   117   106    40   100   218   174   143    48   172   175   183   111    39   203    46   186   109   162   113    90    62    81   137   214   216    73    64    54   197    94   105
   160   135    82   134   143   125    54   137   118    36   116    43    81    67   203   145    35   182   138    58    91    40   197   193   109   206   204    36    96   210   117   111    90   117   103    39   103   218   174   142    46   173   177   185   113    41   205    45   187   110   162   113    91    63    81   135   215   216    71    65    54   198    95   105
   159   136    83   134   142   125    53   137   118    35   116    43    80    68   203   146    35   181   138    57    91    39   197   192   109   207   204    37    96   209   118   111    90   117   103    40   102   218   174   142    47   173   177   186   113    42   206    45   187   109   162   113    90    64    80   135   215   216    71    64    54   198    96   105
   162   143    86   136   147   128    54   131   124    30   114    41    79    70   203   146    39   177   137    57    91    39   196   183   111   209   207    29    95   211   115   103    90   124   102    42   100   221   182   138    43   174   178   190   110    45   204    41   184   110   164   113    91    65    75   128   210   220    67    61    54   191    96   104
   159   135    82   134   143   125    54   137   118    36   116    43    80    68   203   145    36   181   138    58    90    40   197   192   108   206   204    36    96   210   117   111    89   117   104    40   103   218   174   142    47   173   177   186   112    42   205    45   187   110   162   113    91    63    81   135   215   216    71    65    54   198    95   105
   161   135    78   135   141   120    48   133   119    36   115    45    84    65   197   140    34   184   136    58    92    41   198   194   107   207   208    34   101   211   117   107    89   120   105    35   107   213   170   143    50   172   179   180   115    43   210    45   179   102   165   113    87    66    80   133   217   218    68    67    55   199    92   104
   161   137    80   132   143   122    54   142   120    30   114    44    80    65   200   146    37   181   138    57    91    38   197   187   105   205   205    41    98   216   118   115    90   115   103    40   104   218   173   144    45   175   175   184   114    41   200    43   188   111   159   114    87    62    81   133   212   213    69    67    47   199    92   102
   159   138    83   134   145   125    57   136   116    37   116    44    81    70   203   145    36   180   136    59    92    42   197   196   109   208   205    36   100   207   120   110    89   120   103    40   104   217   176   144    47   177   176   182   114    39   206    48   189   109   158   117    92    61    80   131   215   218    71    66    54   200    95   102
   158   135    80   133   139   126    54   139   117    35   120    42    78    67   205   145    38   183   137    58    91    40   197   190   109   208   203    37    96   209   120   111    90   119   104    41   102   218   174   142    46   169   177   185   114    42   207    45   188   112   161   114    92    62    84   135   216   215    72    62    56   197    95   103
   161   135    82   134   141   126    53   137   116    36   119    44    79    67   202   144    33   181   138    59    90    40   195   192   108   208   204    39    99   212   121   109    88   117   103    39   104   214   173   144    48   170   176   188   113    40   208    46   187   111   161   113    93    66    83   136   213   220    66    66    55   196    91   103
   160   133    86   132   141   120    57   138   113    36   116    39    78    69   201   144    36   184   140    53    86    39   190   191   110   204   201    38   101   213   112   115    89   123   107    37   104   217   181   142    43   176   177   185   109    45   205    43   185   110   163   114    88    62    80   133   215   215    69    62    53   196    96   102
   158   137    81   133   143   126    55   139   116    33   116    42    80    68   203   146    35   182   138    58    88    38   199   192   109   210   203    36    93   209   118   111    89   118   104    40   105   216   173   143    46   172   178   186   112    43   204    42   188   109   159   114    91    63    82   135   214   216    71    64    54   198    96   104
   159   136    82   134   142   125    54   138   118    36   115    42    80    68   203   145    36   180   138    59    90    40   196   192   108   206   204    37    97   209   117   111    90   116   105    39   102   218   174   142    46   173   177   186   113    43   205    45   187   109   162   112    90    62    81   135   215   215    71    66    53   200    96   105
   159   135    82   134   143   125    54   138   118    36   116    43    80    68   203   145    36   181   138    58    90    40   197   192   108   206   205    36    96   210   118   111    89   117   104    39   103   218   174   142    47   173   177   186   113    42   205    45   187   110   162   113    91    63    81   135   215   216    71    64    54   198    95   105
   175    84    88   158   155   206   125   210    42    52   172   213   213   172   166    67   153   106   137   159    77   194    38   143    52   152   136   142    43   116    94    35    59   194   131    88    65    93   142    98    88   165   206   202    56    86   216    47   212   163   178    85   202   165    90   210    37   206   145    36    82   139   218   139
   170    80    90   156   156   206   119   202    44    52   166   214   214   171   164    73   154   105   139   158    72   194    38   146    49   154   138   147    44   117    97    35    61   198   130    92    65    89   146   100    87   165   205   204    61    81   215    47   213   167   177    83   200   166    93   207    37   204   144    35    81   136   217   141
   172    86    85   154   157   209   127   208    51    53   171   212   213   170   161    69   153   106   139   162    79   199    31   149    48   156   141   146    38   117   101    31    64   191   128    88    63    91   144   102    89   158   208   204    60    82   215    45   212   160   175    85   204   165    93   207    35   205   148    40    86   141   217   138
   172    82    86   161   153   208   126   207    43    52   170   215   212   173   162    67   154   105   139   158    77   195    37   146    49   152   135   146    44   117    95    33    64   194   130    91    68    93   143    99    87   164   205   202    60    84   214    48   211   161   179    82   206   165    93   211    35   205   147    35    84   138   217   139
   174    81    80   154   155   214   115   205    39    53   172   220   209   184   167    64   148    98   138   171    73   193    34   145    50   143   136   151    40   118    91    38    58   187   132    84    74    96   148   103    88   162   201   200    55    75   212    43   213   160   174    86   212   164    99   207    44   204   145    39    87   146   224   140
   173    83    86   159   153   207   125   207    44    52   170   215   212   173   162    68   154   106   140   160    77   196    36   146    50   153   136   145    43   118    95    34    62   194   129    89    66    94   143    99    86   163   205   203    63    84   215    48   211   161   178    83   204   166    92   208    37   204   147    35    84   139   219   138
   172    84    85   161   153   205   123   208    43    49   169   213   212   174   160    69   158   105   138   161    77   194    39   149    46   152   134   142    41   122    90    33    64   194   131    90    65    92   145    96    89   162   203   202    61    82   213    45   210   160   180    83   202   161    93   209    39   204   146    40    84   141   214   141
   174    83    87   160   154   206   124   206    44    50   170   215   212   173   160    68   154   106   138   158    76   198    36   146    49   153   133   145    44   116    95    32    62   193   132    87    68    93   142    99    88   164   204   203    63    84   213    50   211   159   179    83   204   164    91   206    37   204   146    35    82   138   218   138
   172    84    88   157   150   208   124   205    47    48   169   214   212   177   164    69   154   106   135   159    76   194    34   144    50   148   137   149    43   119    95    35    65   196   133    86    68    98   146   101    85   162   203   202    60    85   215    51   211   161   178    86   207   164    89   207    37   203   147    38    87   141   218   140
   172    82    87   156   153   206   124   210    46    52   173   217   212   173   163    71   153   103   148   160    76   196    37   148    46   154   132   145    48   118    95    35    64   194   132    89    67    96   142   101    86   162   207   201    62    86   215    45   208   161   180    86   196   165    90   208    38   203   145    30    83   140   216   133
   174    80    88   161   154   205   125   202    41    49   169   219   212   170   163    62   150   108   139   164    75   196    38   146    52   148   141   144    45   120    98    36    64   191   133    88    69    91   147    98    89   163   204   204    63    83   215    49   214   161   181    86   201   166    90   213    33   205   151    33    88   141   221   138
   174    83    83   158   150   205   123   200    48    57   167   214   200   172   162    67   162   106   143   152    79   196    29   141    42   153   135   151    37   121    85    40    60   193   122    85    63    96   149    96    95   162   205   201    56    87   214    43   213   162   178    89   203   164    95   206    36   202   145    39    78   138   224   147
   169    76    89   165   155   210   121   214    33    51   169   219   209   169   155    70   157   109   132   154    81   201    44   149    48   146   142   144    45   116   101    37    62   195   128    82    64    96   146    93    83   162   204   199    52    84   217    45   212   160   185    86   209   170    98   205    41   206   151    34    79   135   223   139
   171    83    87   159   154   209   126   205    44    51   170   217   211   172   161    70   156   107   139   162    73   195    38   145    47   154   134   143    43   117    96    34    63   194   130    88    66    92   145    98    85   165   206   201    61    84   212    51   210   163   179    84   203   167    92   209    35   202   147    35    83   138   219   139
   173    83    86   159   153   207   125   206    44    52   170   215   212   173   162    68   154   106   139   160    77   196    36   146    49   152   136   145    43   117    95    34    62   194   130    88    66    94   143    99    86   163   205   203    62    84   215    48   211   161   178    84   204   165    93   209    36   204   147    35    84   139   219   138
   175    88    88   161   155   215   125   210    41    54   168   221   219   174   167    67   157   110   133   158    80   198    31   147    46   155   138   137    46   116   101    37    58   196   138    92    74    99   151    94    79   167   205   207    62    81   214    43   219   159   179    93   208   165    99   201    47   206   149    38    88   139   213   141
   171    86    83   160   154   206   124   203    46    54   173   214   214   169   160    69   150   108   136   159    74   193    33   145    53   144   136   145    39   116    96    34    60   195   130    84    63    94   142   102    88   163   207   205    64    83   218    49   211   160   179    82   208   166    92   211    40   200   146    36    83   141   216   137
   174    84    85   159   154   208   125   206    44    52   170   214   213   173   162    68   153   105   140   160    76   196    37   146    50   152   136   145    44   117    95    33    62   193   130    88    66    94   143   100    86   164   204   202    62    83   215    48   212   160   178    83   204   165    93   209    36   203   147    37    84   140   219   138
   170    79    83   164   150   213   124   209    40    46   172   216   213   175   159    66   152   111   141   167    80   193    31   143    51   149   128   145    43   114    91    29    66   191   132    93    64    87   143    98    86   164   197   204    56    89   215    47   216   154   177    87   205   173    95   209    39   210   145    32    82   138   217   139
   172    81    86   160   155   208   124   206    44    52   170   216   211   172   162    68   154   106   138   161    77   195    36   145    50   152   135   144    44   117    96    35    62   193   130    88    65    93   144    98    84   164   204   203    64    83   215    48   211   161   177    83   204   166    93   209    36   205   147    37    84   139   220   139
   180    80    87   157   158   203   122   209    45    49   167   216   216   171   158    68   155   105   134   163    72   197    33   148    45   151   128   144    48   121    93    35    63   192   128    90    68    95   137    99    80   171   207   200    62    88   210    47   217   164   177    81   201   165    86   215    38   208   151    35    83   139   219   134
   177    85    86   152   152   205   126   211    46    53   164   217   213   176   166    63   153   103   141   159    78   193    35   145    52   154   135   143    49   112    93    33    60   197   129    87    74    95   142   101    83   167   202   205    65    83   213    53   209   164   176    85   201   161    99   210    33   201   146    30    85   140   220   136
   175    86    90   163   154   212   130   204    46    50   176   217   215   174   159    67   153   108   142   153    81   195    36   143    54   153   134   137    47   110    96    33    65   194   132    89    65    86   140    99    82   162   201   204    57    91   209    45   213   158   180    81   204   172    95   210    36   199   149    31    81   136   210   138
   177    80    84   154   157   206   125   206    38    56   167   216   212   170   159    64   157   111   137   164    77   198    33   150    42   153   136   147    45   121    97    32    64   193   130    91    67    96   145    98    85   164   203   205    69    84   213    48   212   157   178    84   203   166    93   206    36   201   147    36    90   139   220   136
   174    88    98   168   147   201   129   211    39    50   170   214   215   168   156    70   159   107   139   163    80   189    36   143    45   148   133   145    47   117   103    34    62   188   129    94    55    92   148   104    90   171   201   199    61    78   215    55   211   159   177    76   208   172    93   209    41   199   147    30    87   142   217   143
   174    85    90   162   157   208   123   204    41    52   175   213   211   173   158    66   159   107   143   157    72   197    38   142    48   154   130   145    43   115    97    33    62   197   132    88    71    96   144   101    92   168   204   201    62    81   212    46   209   155   181    83   206   168    92   215    33   203   149    35    85   141   220   138
   175    84    88   159   155   209   125   207    43    51   169   215   212   174   163    68   156   104   139   160    77   195    36   147    50   152   136   145    44   117    94    36    61   194   128    89    65    94   140   100    86   163   202   202    62    82   215    49   211   161   180    84   207   165    95   210    36   202   147    36    81   142   220   138
   169    82    84   160   153   210   127   207    41    52   172   213   210   174   156    73   150   108   138   156    75   203    41   141    46   151   135   145    43   122   104    33    59   191   125    87    64    95   146   101    84   170   205   204    65    85   210    45   210   165   177    89   207   164    93   212    41   212   143    38    81   134   224   137
   168    79    86   158   157   207   123   210    42    50   170   214   206   178   164    66   156   106   143   160    76   195    31   141    44   149   133   145    44   113    96    31    64   192   128    86    70    87   144    99    87   165   206   201    63    82   214    44   211   163   179    81   206   166    96   213    30   205   148    37    85   139   223   142
   172    82    85   159   152   207   126   208    41    50   170   215   210   173   159    66   154   106   141   162    78   197    35   144    46   150   136   146    44   118    96    35    61   196   130    88    64    95   143    98    87   162   207   202    63    85   212    51   209   160   180    83   203   167    94   208    38   205   146    34    86   142   221   137
   172    83    89   162   155   208   123   206    44    53   173   211   212   172   162    63   158   106   138   157    75   193    39   147    45   152   134   140    45   114    96    33    62   195   130    86    65    92   141    97    89   159   202   202    65    86   209    50   207   160   184    82   199   164    90   212    30   203   146    39    81   140   215   142
   172    79    82   158   150   207   121   202    37    51   170   218   210   174   163    71   152   109   141   163    74   196    40   142    49   153   136   147    46   115    92    31    60   192   130    94    67    94   141    98    90   163   208   205    61    81   216    47   208   159   177    86   215   162    92   205    36   213   144    38    87   136   223   135
   175    87    89   152   150   215   119   203    41    54   163   218   209   181   156    71   154    98   133   155    68   196    30   143    54   153   136   148    45   112   104    35    64   189   133    92    65    91   138   106    85   161   201   202    64    82   216    47   210   153   171    85   203   167    98   214    37   202   145    43    84   144   218   138
   173    90    85   154   151   210   123   211    48    51   164   213   209   167   172    72   157   106   139   164    77   202    37   145    48   149   134   148    44   116    90    31    53   197   125    94    62   104   137    99    90   169   208   201    65    87   212    43   212   162   181    87   201   169    97   204    41   202   139    39    82   137   216   137
   173    82    87   160   154   207   124   206    45    54   169   215   212   173   163    67   153   106   139   161    78   196    37   146    49   153   135   144    43   117    95    33    63   193   130    88    66    95   142   100    88   164   205   204    62    83   214    48   211   161   178    83   204   166    94   209    36   206   147    35    84   139   219   139
   177    80    81   160   152   212   128   216    42    54   168   216   209   171   164    66   155    98   144   157    77   202    35   145    49   154   133   147    52   115    96    27    62   196   129    91    57    88   146    95    84   160   207   196    68    84   209    53   210   165   176    81   208   169    89   207    30   201   145    34    79   140   221   133
   176    86    93   160   153   212   128   206    49    54   167   210   207   170   160    69   150   109   141   151    77   198    36   147    50   153   136   145    46   114    99    32    64   191   125    95    68    93   148   100    86   159   206   196    65    77   213    49   214   164   178    77   204   164    93   215    36   193   145    44    84   138   224   133
   172    80    86   156   154   207   126   206    44    53   170   216   213   171   163    68   154   106   139   161    79   197    35   148    49   156   137   145    43   119    91    35    61   194   131    88    62    95   142    98    87   164   207   200    62    84   215    50   212   161   178    84   204   166    95   207    36   204   148    35    84   140   218   137
   173    82    86   159   153   207   125   207    44    53   171   215   212   173   162    67   154   105   139   160    77   196    36   146    49   153   135   145    44   117    95    34    62   194   129    89    66    94   142    98    86   163   205   202    63    84   215    48   211   162   178    83   203   165    93   209    37   204   147    35    84   139   219   137
   173    83    86   159   154   207   125   206    43    52   170   215   212   173   163    67   154   106   140   160    76   196    37   146    49   153   136   145    43   117    95    34    62   193   130    88    66    94   143    99    86   163   205   203    62    83   215    49   211   161   178    83   204   166    93   209    36   204   147    35    84   139   219   138
   172    79    89   158   158   210   124   205    47    48   170   214   211   170   167    65   155   105   136   166    78   195    38   143    50   152   136   147    46   120    97    36    63   195   132    90    64    91   144    99    84   164   206   203    61    79   218    52   210   168   180    80   205   163    93   207    39   205   146    36    83   137   217   135
   184    84    90   160   156   207   120   210    46    49   169   217   216   174   160    71   151   111   133   166    78   199    28   150    49   157   132   149    53   115    92    36    54   192   138    79    69    89   142    99    87   163   202   202    59    90   211    51   218   169   172    91   206   168    93   215    41   194   150    39    91   132   228   142
   173    82    86   159   154   206   124   206    44    51   170   214   213   174   163    67   154   106   139   160    77   196    37   146    48   153   136   144    44   118    95    34    62   194   130    88    66    93   144    99    85   163   205   203    62    83   214    48   211   161   178    82   203   165    94   209    37   204   147    35    84   139   219   138
   174    82    85   158   154   207   124   206    43    51   171   216   211   172   162    68   153   104   140   160    77   193    37   145    49   152   137   145    43   119    94    34    63   194   129    88    68    95   143   100    85   163   202   202    62    84   214    48   212   162   177    81   204   166    94   209    35   204   147    36    83   140   219   138
   173    81    92   156   154   205   126   202    47    54   172   213   210   171   163    67   155   103   141   165    80   198    40   145    48   152   135   142    45   116    92    31    63   197   129    90    64    97   142   100    87   165   203   201    62    82   217    46   212   158   177    86   201   164    92   210    35   205   147    35    83   137   219   132
   176    80    84   163   163   206   121   204    42    55   171   217   216   170   162    66   159   116   129   159    74   199    41   148    48   150   137   146    47   119    94    39    62   185   124    82    66    94   139   102    86   157   202   204    66    91   213    46   213   160   173    84   197   170    95   215    40   199   145    32    86   135   222   134
   168    83    84   161   155   205   124   205    41    55   170   210   213   170   160    69   156   111   140   163    74   197    38   144    51   151   136   147    47   117    94    33    61   194   128    90    63    92   145   100    84   161   208   204    61    78   217    46   214   167   177    79   209   168    92   209    35   203   148    36    82   134   221   143
   176    82    87   157   155   207   124   207    46    53   173   218   217   174   161    66   152   104   140   166    78   197    33   146    49   155   135   145    44   119    93    36    60   195   129    92    63    91   143    98    88   164   207   208    56    81   216    51   213   161   185    85   203   163    95   209    35   204   148    38    85   136   220   142
   173    83    86   159   152   206   127   207    43    51   171   214   213   173   161    68   154   107   139   159    76   196    36   146    50   151   136   145    43   116    95    33    62   193   131    89    67    93   143   100    85   164   205   203    63    83   215    47   211   163   178    83   203   166    92   209    36   205   148    36    84   140   219   139
   173    82    87   158   154   207   125   207    43    51   170   215   212   173   162    67   153   106   139   160    77   195    37   147    49   152   135   145    43   117    95    32    62   193   129    88    67    94   143    99    86   164   204   203    62    84   215    48   211   161   178    83   203   165    93   209    37   203   146    36    84   140   219   138
   172    84    85   164   156   211   129   199    43    52   171   215   211   178   169    71   149   108   140   160    71   195    38   149    47   151   139   147    36   119    96    35    66   192   133    86    74    94   142    98    83   166   204   207    60    87   221    48   211   166   175    86   205   171    93   204    40   208   146    29    83   141   219   141
   173    83    86   159   154   207   125   207    43    52   170   215   212   173   163    67   154   106   140   160    77   196    36   146    49   152   136   145    44   117    95    34    62   194   130    88    67    94   143    99    86   163   205   203    62    83   215    48   211   161   178    83   204   165    93   208    36   204   147    36    84   139   219   138
   171    82    87   159   154   207   126   205    42    53   171   214   213   171   163    67   158   103   139   160    75   195    37   147    49   153   135   145    41   118    99    35    59   194   131    87    68    96   143   101    85   163   204   202    61    82   215    45   211   160   177    84   203   166    93   209    33   202   149    32    85   143   219   136
   173    81    84   157   151   207   125   209    43    50   170   216   211   174   162    66   156   105   140   163    74   195    35   145    49   153   137   144    43   117    96    35    62   195   131    87    65    93   143   101    87   161   204   206    60    82   214    49   212   160   179    83   209   165    91   209    35   202   146    35    81   139   221   137
   173    84    88   159   152   204   123   206    43    50   171   215   212   173   162    67   156   107   140   161    76   197    38   146    48   153   136   146    42   116    94    35    62   195   128    88    67    94   142   100    85   164   201   202    62    85   215    48   211   162   181    81   204   166    92   209    36   204   148    33    82   138   216   137
   172    82    89   159   152   204   121   214    40    51   167   216   212   172   162    67   151   108   142   160    79   203    41   153    55   149   136   146    42   113    97    37    64   195   130    88    67    92   140   100    82   166   203   205    57    82   218    47   210   161   180    80   203   164    90   208    38   205   141    37    84   136   220   138
   173    83    86   159   154   207   125   206    43    52   170   215   212   173   162    67   154   106   139   161    77   196    37   146    49   152   136   145    44   117    95    34    62   194   130    88    66    94   143    99    86   164   205   203    62    84   215    48   211   161   178    83   203   165    93   209    36   204   147    35    84   139   219   138
   172    83    84   161   152   208   119   206    43    52   170   217   215   172   164    67   154   110   138   160    75   195    32   146    50   155   136   146    41   118    95    33    65   195   129    89    66    93   142   100    86   164   205   202    62    80   215    50   210   160   178    83   205   162    94   206    37   204   149    35    82   136   217   138
   173    83    86   159   154   207   125   207    43    52   170   215   212   173   162    67   154   106   140   160    76   196    36   146    49   152   136   145    43   117    95    34    62   194   130    88    66    94   143    99    86   164   205   203    62    84   215    48   211   161   178    83   204   165    93   209    36   204   147    36    84   139   219   138
   172    82    87   158   152   207   126   204    43    52   170   213   216   174   164    64   154   106   138   159    77   197    37   145    51   152   137   145    44   117    97    34    61   194   129    88    66    93   143    99    87   163   205   202    64    83   215    48   211   162   178    82   204   169    92   210    37   201   146    36    84   140   216   139
   173    85    85   160   154   204   128   201    47    46   171   213   210   175   164    69   152   103   140   160    79   193    41   147    53   156   139   145    46   119   100    37    63   197   123    92    62    95   151    96    81   164   202   206    68    81   220    53   209   165   180    85   203   168    95   210    29   202   150    37    85   139   221   138
   172    81    84   158   155   207   126   208    42    52   169   214   212   173   162    68   154   108   140   159    75   195    36   146    49   152   136   144    45   117    96    33    62   193   128    88    65    93   143    99    84   164   205   201    63    85   214    48   209   162   177    85   203   164    93   209    37   206   147    35    85   139   217   139
   175    82    89   157   158   207   127   210    40    54   174   213   212   178   163    71   156   108   146   160    83   200    36   148    44   153   134   141    38   114    97    32    61   192   128    91    68    92   144    98    88   165   205   199    50    92   215    49   211   162   179    83   204   166    93   206    38   206   144    38    84   145   219   139
   174    87    89   160   151   207   130   209    39    50   171   216   215   171   162    66   157   104   141   161    74   197    36   147    49   158   132   144    40   116    98    37    59   195   132    87    65    99   139    96    88   159   204   205    65    82   209    46   208   163   178    82   202   166    92   206    34   207   145    38    81   139   220   141
   214   205   162   222    37    58   160    64   111   172   223   103   214    92   170    62   122    89   153    45   111    64   163   115   187   151   145    94    37   101   115   131   143   105   224    57    66   140    38    52   200   151   187   218   174    42    71   216   149   213   177   132    71    87    57   176    69    42    65   181    96    76   123    34
   222   208   161   216    38    59   164    59   127   177   205   104   219    89   179    59   131    82   154    56   113    63   166   106   184   154   149    90    36   107   121   135   152    93   226    66    60   148    37    56   193   156   189   218   172    45    65   211   143   206   172   140    68    75    59   175    64    37    68   179    98    80   109    25
   216   208   160   222    40    57   157    66   113   174   221   103   214    88   168    64   125    86   157    50   108    62   158   113   188   152   143    94    37   104   116   129   140   106   219    60    64   139    34    46   199   154   187   220   173    40    72   215   147   207   181   133    75    83    56   176    64    39    65   179   103    74   119    32
   217   209   160   223    42    56   155    67   112   173   220   104   215    88   168    65   125    88   159    53   108    63   158   113   185   153   144    94    36   103   115   130   138   106   220    62    65   138    37    48   200   154   188   218   175    40    74   215   147   208   179   132    75    84    55   177    65    39    66   179   101    73   119    32
   218   210   159   224    40    57   157    67   113   175   222   103   214    90   168    65   124    86   158    51   107    63   161   112   186   155   144    94    35   104   117   132   137   106   221    60    64   137    37    49   198   156   188   218   175    41    74   213   148   207   178   131    77    82    57   176    65    40    67   177   102    72   119    31
   217   209   160   216    41    58   155    66   111   174   222   103   216    88   167    61   123    85   161    51   106    65   159   114   187   150   144    95    33   102   114   128   137   106   221    60    62   136    37    50   198   156   185   219   180    42    73   218   148   210   179   131    77    82    58   177    64    39    65   179   104    75   119    29
   217   209   160   223    41    57   157    66   112   174   220   103   215    89   168    65   124    86   157    52   108    63   159   112   186   154   144    95    36   104   116   131   138   105   221    60    64   138    35    48   197   154   187   218   174    41    72   214   148   207   180   132    76    84    56   176    65    40    66   179   102    74   118    32
   217   209   159   222    41    57   157    66   112   174   221   103   215    89   168    64   124    87   158    52   108    63   160   111   187   154   144    94    36   103   115   131   138   105   221    59    64   138    35    48   198   154   187   219   175    41    72   214   148   207   180   132    76    83    56   176    65    40    66   179   101    73   118    32
   217   209   159   222    41    57   157    66   112   174   221   103   215    89   168    65   124    86   158    52   108    63   159   112   186   153   144    94    36   103   115   131   138   105   221    60    64   138    35    48   198   154   187   219   175    40    73   214   148   207   180   132    76    83    56   176    65    40    66   179   101    74   118    32
   217   209   159   222    41    57   157    66   112   174   220   103   215    89   168    65   124    86   158    52   108    64   159   112   186   154   144    94    36   103   115   131   138   105   221    60    64   138    36    48   198   154   187   219   175    41    72   214   148   206   180   132    76    83    57   176    64    40    66   179   101    74   118    32
   217   209   159   222    41    57   157    65   113   172   221   103   214    88   167    65   125    85   157    52   108    63   159   112   186   154   143    94    37   103   115   131   137   106   222    58    64   138    35    48   199   154   187   218   174    42    73   214   149   206   181   131    76    84    57   176    65    39    65   179   101    74   118    32
   217   208   161   222    41    57   157    65   114   175   222   103   216    88   169    65   126    86   158    52   108    65   160   112   186   154   144    95    36   103   114   131   138   106   221    60    63   138    35    47   198   153   187   216   174    40    72   214   148   208   179   132    76    83    57   176    65    39    66   180   102    74   118    32
   217   208   159   222    41    58   158    66   112   174   222   103   214    89   168    64   125    87   158    52   108    64   159   111   187   153   144    94    36   104   115   132   139   105   221    60    64   139    36    48   198   154   187   219   176    41    72   214   148   207   180   133    77    84    56   177    65    40    67   179   101    74   118    32
   216   210   159   222    42    57   155    67   112   174   221   102   215    89   167    65   123    87   159    52   107    63   159   113   187   153   145    94    36   103   116   131   138   107   221    61    65   139    35    47   200   154   188   219   174    40    72   215   148   206   179   132    77    83    55   176    65    41    65   179   101    75   119    31
   219   208   156   224    40    63   163    61   112   167   223   104   217    92   175    58   128    94   160    50   109    64   165   109   184   155   145    96    36   103   117   128   150   106   214    64    59   140    35    50   205   157   186   222   175    44    77   212   154   213   177   131    74    82    61   173    63    45    65   173   100    72   114    31
   217   209   159   222    41    59   156    65   111   174   220   102   215    89   169    64   125    85   157    52   108    63   158   110   187   155   144    96    35   104   115   132   140   105   222    61    64   138    36    49   198   155   187   218   176    40    72   212   149   207   180   132    75    83    57   177    65    40    67   179   101    75   116    32
   218   209   158   223    42    59   156    65   111   173   222   102   215    90   169    65   124    85   158    52   107    63   159   111   187   154   144    94    36   103   116   133   139   106   221    60    63   138    34    47   196   155   186   220   175    40    73   214   148   207   179   132    77    83    57   176    66    41    67   178   102    74   118    31
   217   209   160   223    41    58   155    66   114   174   220   103   216    90   168    65   124    86   159    52   108    64   160   111   187   153   145    94    35   103   115   131   139   105   221    60    64   138    37    47   197   152   188   220   173    41    74   215   148   205   178   133    76    84    56   175    64    41    66   179   101    75   118    31
   220   207   159   222    40    59   157    66   112   173   222   105   215    90   166    63   125    85   156    48   108    65   159   110   188   154   146    93    36   105   115   130   140   106   220    61    63   140    34    48   198   154   186   216   175    41    72   214   147   203   180   132    73    80    58   178    64    42    66   181   103    72   119    30
   217   210   159   222    41    57   157    66   112   173   221   103   215    88   168    65   124    87   158    53   108    63   160   111   186   154   144    94    36   104   115   131   139   105   221    59    64   138    36    49   198   154   187   219   175    41    73   214   148   206   180   132    76    84    56   176    65    41    66   179   101    74   118    32
   216   207   155   225    44    58   162    67   116   173   221   103   212    85   169    64   129    86   158    54   111    64   158   114   183   151   150    94    35   104   117   133   136   106   223    62    63   136    34    47   196   154   192   217   174    36    71   214   149   206   178   131    74    82    54   175    65    47    64   180   105    73   119    35
   216   209   158   223    40    58   156    66   113   174   221   103   215    89   169    64   125    86   158    52   108    63   159   111   187   153   144    95    35   103   116   131   138   104   221    59    64   139    35    49   198   154   187   219   175    41    72   214   148   207   179   132    76    83    56   175    64    40    66   179   100    74   119    32
   217   211   160   224    40    59   155    68   111   177   222   105   213    91   167    66   122    85   158    55   106    60   160   107   185   152   146    95    34   106   114   132   137   104   221    62    65   136    35    48   198   148   186   224   175    43    72   216   150   205   179   130    77    83    59   174    62    42    70   181   100    74   120    29
   218   210   160   222    40    57   157    66   113   174   223   102   215    89   168    64   125    84   156    51   108    64   158   111   186   153   143    95    35   103   116   130   138   104   220    60    65   139    36    48   198   153   187   218   176    40    72   215   148   206   180   132    78    83    57   176    65    38    66   179   102    74   117    31
   217   210   159   222    42    57   157    66   112   174   221   103   216    89   168    66   125    86   158    52   108    63   159   112   187   155   144    95    36   103   115   132   138   106   221    59    64   139    35    48   198   154   187   220   175    41    73   215   147   207   179   132    76    85    56   177    65    41    66   179   101    75   119    31
   216   209   159   222    41    57   156    66   112   173   221   103   215    89   169    64   124    87   158    52   108    63   159   111   187   154   144    94    35   103   115   131   138   105   221    59    64   138    36    48   198   154   186   220   175    41    72   214   148   207   180   132    76    83    56   176    65    40    65   179   100    73   118    32
   217   206   156   218    43    60   160    68   115   182   220   104   217    89   171    68   123    86   162    52   105    64   163   108   186   156   146    93    35   106   114   136   136   109   222    59    70   144    40    49   197   154   192   214   178    42    73   212   142   202   176   131    78    86    57   173    70    37    68   182    95    70   119    30
   217   209   159   222    41    57   157    66   112   174   221   103   215    89   168    65   124    86   158    52   108    63   159   111   187   153   144    94    36   103   115   131   138   105   221    60    65   138    36    48   198   154   187   219   175    41    73   214   148   207   180   132    76    83    56   176    65    40    66   179   101    74   118    32
   215   216   166   224    46    55   160    71   111   173   220   106   220    90   169    69   125    85   154    52   108    66   162   110   187   150   144    97    43   100   117   126   136   104   219    58    60   139    44    48   201   151   189   220   167    36    69   216   144   208   177   136    71    82    57   173    67    48    68   180   105    72   118    35
   217   209   159   222    41    57   157    66   112   174   221   103   215    89   168    64   124    86   158    52   108    63   159   111   187   153   144    94    35   103   115   131   138   106   221    60    64   138    36    48   198   154   187   219   175    40    72   214   148   207   180   132    75    83    56   176    65    40    66   179   101    74   118    32
   216   209   161   222    40    58   155    67   112   173   220   103   215    88   167    64   124    85   158    51   107    63   158   110   185   153   143    95    36   104   115   131   139   105   222    60    64   138    37    49   198   154   186   219   175    40    72   213   149   208   180   132    76    84    55   177    64    41    66   180   101    75   117    30
   217   209   160   222    41    58   158    66   112   173   222   102   215    90   168    66   124    85   159    52   109    64   159   112   187   154   144    93    37   104   114   132   136   107   222    60    66   138    36    49   199   155   186   219   174    41    72   214   148   206   180   132    76    83    56   177    64    40    66   180   101    74   118    33
   214   206   158   220    42    58   158    67   111   177   221   100   213    89   167    66   125    87   158    55   110    63   157   113   183   155   143    89    37   103   117   130   139   106   221    59    66   139    35    49   199   158   189   218   174    40    70   215   152   207   182   133    80    84    54   176    66    41    63   180   105    74   119    32
   216   208   159   224    42    58   157    65   112   175   221   103   215    90   168    64   125    86   158    52   108    64   160   111   187   153   144    95    36   104   116   130   138   106   221    59    64   139    35    49   198   155   187   219   176    40    72   215   149   207   181   131    76    83    55   177    64    39    66   179   102    73   118    32
   218   207   161   224    40    59   159    66   114   174   222   104   215    88   169    66   124    87   158    53   110    63   157   112   187   154   143    95    34   104   115   131   137   106   222    59    63   136    36    48   198   155   186   221   176    41    73   214   148   207   180   132    77    86    56   178    62    39    66   180    99    75   121    32
   217   209   159   222    42    57   157    66   112   173   221   103   215    89   168    65   124    87   158    52   108    63   159   111   186   153   144    94    36   104   115   131   138   105   221    60    64   138    36    48   198   154   187   219   175    41    72   214   148   207   180   132    76    84    56   176    65    40    66   179   101    74   118    32
   217   209   159   222    41    57   157    66   112   174   221   103   215    89   168    65   124    86   158    52   108    63   159   112   186   153   144    94    36   103   115   131   138   105   221    60    64   138    36    48   198   154   187   219   175    41    72   214   148   207   180   132    76    83    56   176    65    40    66   179   101    74   118    32
   216   206   161   222    41    57   158    67   115   173   222   105   215    89   169    63   125    87   160    52   105    63   156   112   186   153   144    93    35   105   118   134   139   104   222    61    68   138    36    48   199   153   186   218   174    37    71   214   147   208   182   133    80    83    55   178    66    42    65   181   102    73   119    34
   218   210   159   222    41    58   157    66   112   175   221   103   215    89   168    65   124    87   158    52   108    64   160   112   186   153   144    94    36   104   115   131   138   105   221    60    64   138    36    49   198   155   187   218   175    40    72   214   148   207   180   132    76    84    56   176    66    40    66   179   102    74   118    31
   217   209   159   222    42    58   157    67   112   174   221   103   215    89   168    65   124    87   158    52   108    63   159   111   185   153   144    93    36   104   115   131   138   105   221    59    64   138    35    49   198   154   186   218   174    41    72   214   148   207   180   132    76    83    56   176    64    40    66   179   101    75   119    33
   217   209   159   223    41    57   157    66   112   174   221   103   215    89   168    65   124    86   158    52   108    63   159   112   186   154   144    94    36   104   115   131   138   105   221    60    64   138    36    48   198   154   187   219   175    41    73   214   148   207   180   132    76    83    56   176    65    40    66   179   101    74   118    32
   218   209   161   222    40    58   156    67   110   171   224   101   215    93   166    60   121    87   161    51   107    61   161   110   186   151   145    93    37   102   118   130   139   102   218    62    63   138    36    50   199   157   189   216   174    38    72   218   146   207   180   131    81    81    55   175    70    42    65   176    99    71   121    31
   217   209   159   222    41    57   157    66   112   174   221   103   215    89   168    65   124    86   158    52   108    63   159   112   187   153   144    94    36   104   115   131   138   106   221    60    65   138    35    48   198   154   187   219   175    41    72   214   148   207   180   132    76    83    56   176    65    40    66   179   101    74   118    32
   218   209   160   223    41    57   157    66   111   174   221   104   215    89   168    65   124    87   158    52   108    63   159   110   186   153   143    94    35   104   116   130   139   105   220    61    64   139    35    48   198   154   187   219   174    40    73   215   147   208   180   132    76    85    56   176    65    40    67   179   101    73   119    31
   218   209   157   223    40    59   157    66   112   175   222   103   215    89   169    66   125    84   157    51   110    64   159   113   185   154   145    92    36   103   115   131   138   105   220    59    65   139    35    49   198   154   186   219   175    41    72   215   147   207   181   133    76    83    56   177    65    41    67   178   102    73   119    33
   210   208   157   215    37    59   154    70   112   170   224   106   211   101   170    73   121    89   156    47   108    63   159   110   194   155   142    96    33   105   120   136   137   110   214    56    56   140    38    47   198   149   183   225   170    41    75   212   147   206   167   131    73    81    63   176    63    40    67   180   100    83   114    28
   217   210   160   222    41    57   156    66   112   174   221   103   215    89   168    64   125    86   158    52   108    64   159   112   186   153   144    94    36   104   115   131   139   105   221    60    65   138    35    48   198   154   187   219   175    41    73   214   148   206   179   132    76    84    56   177    65    41    66   179   101    74   119    32
   217   209   160   223    43    58   155    66   112   174   222   103   215    88   169    64   125    86   158    53   110    62   159   113   186   154   144    94    35   104   113   131   139   107   220    60    64   138    35    48   198   154   187   219   174    40    72   215   148   206   180   131    76    83    57   176    64    41    68   179   102    74   119    33
   217   209   160   223    41    58   156    66   112   174   222   103   215    89   168    65   124    86   158    52   108    63   159   111   186   153   144    94    36   104   115   131   138   105   221    60    65   138    36    49   198   154   187   219   175    40    72   214   148   206   180   132    76    84    56   176    64    40    67   178   102    74   119    32
   217   209   159   222    42    57   157    65   112   173   221   103   215    89   168    64   125    86   158    52   108    63   160   111   186   154   144    94    35   104   115   132   138   105   220    59    65   139    36    48   198   154   187   219   175    40    73   214   148   207   180   132    76    83    56   176    65    40    66   180   101    74   118    32
   218   209   159   222    41    57   156    65   113   174   220   102   216    87   167    66   124    86   158    52   107    63   160   113   186   153   144    95    35   103   115   131   138   105   222    60    64   139    36    48   199   154   186   220   175    41    73   215   148   205   180   133    75    84    57   176    65    40    65   180   101    74   119    33
   221   207   158   222    39    58   159    64   112   174   220   102   213    90   171    65   122    88   159    51   106    63   158   113   188   157   147    96    34   105   115   130   140   105   221    63    65   136    36    47   198   155   187   220   175    39    73   215   149   206   180   132    75    83    54   178    63    39    67   180   101    71   120    32
   217   209   160   222    41    58   157    65   112   173   221   102   215    90   167    65   124    85   159    52   108    63   159   112   186   153   144    94    36   104   115   131   139   105   220    60    64   139    36    49   198   154   186   218   174    40    73   214   147   207   180   132    76    83    56   177    65    39    66   178   101    73   118    32
   221   206   158   223    40    57   152    64   113   171   225   101   209    88   167    67   122    89   160    51   103    66   162   111   191   155   142    94    33   112   118   135   137   105   221    58    65   134    33    46   196   148   186   217   174    45    73   216   146   207   182   135    79    79    52   178    67    41    62   172   100    76   118    29
   217   209   160   221    41    57   158    65   111   174   221   102   215    88   169    66   125    86   158    52   108    63   160   110   186   154   143    94    37   104   115   130   139   106   220    60    64   139    35    48   198   153   186   220   175    41    73   213   149   207   180   131    75    82    57   176    65    40    66   179   100    75   119    31
   217   208   157   214    44    49   150    65   111   176   225   105   219    86   170    72   124    92   161    58   105    63   153   110   189   152   147    97    33   106   118   132   141   111   221    64    70   142    36    44   202   150   191   221   164    36    77   216   142   211   179   130    70    84    60   178    65    37    65   172   105    70   117    30
   216   210   162   223    40    55   158    63   114   176   222   104   215    89   169    66   125    87   160    53   108    62   161   112   189   155   142    93    32   106   115   127   138   106   221    61    64   140    38    46   203   155   185   215   176    41    72   213   150   206   177   134    77    84    58   176    64    42    65   180   102    75   118    32
   217   210   159   222    42    57   157    65   112   174   221   103   215    89   168    64   125    86   158    52   108    63   159   111   187   153   144    94    35   104   115   131   138   105   220    60    64   139    36    48   198   155   187   219   175    41    72   214   148   207   179   132    76    83    56   176    65    40    66   179   101    74   118    32
   231   207   147   220    45    59   144    65   116   166   231   101   221    80   166    76   123    91   163    61    96    85   154   108   177   157   150   104    29    95   117   114   157   111   227    53    47   131    36    55   207   150   183   205   177    45    74   214   134   199   178   133    65    79    43   173    70    44    64   178   102    82   111    49
   218   213   160   219    44    53   160    65   117   177   227   105   217    91   167    67   124    85   156    51   108    62   156   114   186   155   141    93    36   100   119   131   138   103   216    61    69   135    38    48   197   151   193   217   177    40    73   212   154   206   179   134    73    82    59   174    62    43    68   175   103    80   119    30
   217   209   159   222    41    58   156    66   113   174   220   103   215    88   168    65   125    87   158    53   108    64   160   111   187   153   145    94    35   103   116   131   138   104   222    58    64   138    36    49   198   155   187   219   176    39    73   214   148   207   180   132    75    84    56   176    66    42    67   180   102    73   117    33
   218   211   158   223    42    57   156    65   111   174   221   102   216    89   168    66   124    86   157    52   110    65   158   112   187   152   144    94    36   104   114   132   138   106   221    60    64   139    35    48   197   153   188   218   174    41    72   213   148   208   180   132    77    85    55   177    64    39    65   179   102    74   117    33
   217   209   159   222    41    57   157    66   112   174   221   103   215    89   168    65   124    86   158    52   108    63   159   112   186   154   144    94    36   104   115   131   138   105   221    60    64   138    36    48   198   154   187   219   175    41    72   214   148   207   180   132    76    83    56   176    65    40    66   179   101    74   118    32
   217   208   161   221    40    58   159    66   114   173   220   103   212    89   168    64   123    90   162    52   108    61   156   112   187   154   142    95    36   102   115   131   138   106   219    62    66   137    37    49   197   154   186   218   176    38    75   215   145   207   178   130    73    83    56   178    67    43    63   176   100    74   120    32
   174   127   143   174    67   220   145   223   195   130   140   103   208    72   160    51    50    92   182   122   181   108    79   217    46    85   121    64   213    55   184   189   142   109    37   158   196   181    43   161   107   143    35   210   218    49   124   198    84   195   122   105    89    69    59    41    52   119   206   166    95   118   109   106
   177   128   140   173    70   213   147   219   196   136   139   107   210    71   162    49    50    92   179   126   186   107    81   216    46    77   125    62   213    51   184   190   145   113    38   159   198   181    44   160   105   145    38   207   220    49   127   193    83   195   123   107    88    77    58    39    56   119   207   167    94   119   110   103
   178   127   141   174    70   213   148   218   196   136   139   107   210    71   162    49    51    92   179   126   186   109    81   216    46    77   126    61   213    51   184   190   144   112    37   159   198   182    44   160   106   145    37   207   220    49   128   193    81   195   123   108    88    76    58    40    56   118   207   166    93   119   110   105
   176   127   140   173    70   213   147   219   196   137   139   106   209    71   162    49    50    92   180   126   186   108    81   216    47    77   125    61   213    51   185   189   145   114    39   160   198   181    44   160   106   144    37   207   220    49   127   193    83   196   123   107    88    77    59    39    56   119   207   167    94   120   109   104
   176   128   140   171    69   216   148   217   195   139   140   104   211    71   163    46    50    91   178   128   185   110    79   219    44    73   124    63   215    52   183   190   146   115    34   160   197   182    47   159   103   143    38   205   222    49   125   194    83   195   122   108    91    75    58    38    55   123   205   165    94   120   110   107
   176   130   138   175    70   213   149   218   199   134   138   103   209    70   165    53    50    93   179   129   187   104    80   218    47    79   126    62   218    52   185   190   142   114    38   162   200   177    41   161   105   144    35   208   218    48   126   195    86   194   123   109    88    75    61    39    56   118   206   169    94   118   108   105
   175   131   139   171    72   211   146   221   196   138   138   106   209    74   162    49    50    89   182   128   185   109    79   216    50    78   127    61   216    48   186   190   146   111    38   161   196   179    45   162   103   145    33   209   216    48   129   195    79   197   123   108    87    77    55    39    57   117   205   167    94   119   109   107
   178   124   136   176    66   216   144   223   194   137   135   105   211    70   163    51    47    90   181   128   186   112    81   216    48    74   123    61   213    58   181   187   145   114    41   163   194   180    47   158   108   141    42   213   217    52   128   193    84   196   122   104    94    78    63    40    59   118   215   163    92   121   108   107
   174   128   140   173    70   211   145   220   196   137   140   108   209    72   161    47    51    90   177   126   187   109    83   215    45    78   126    60   215    49   182   191   143   112    39   159   197   179    43   159   106   144    37   207   220    50   130   193    82   196   122   105    90    77    58    42    54   119   209   167    92   119   108   103
   176   127   140   173    71   214   147   218   197   136   140   107   212    73   162    49    50    92   179   125   185   106    81   217    47    77   127    61   213    52   185   191   144   115    39   159   197   180    44   160   107   146    38   207   220    50   128   194    83   195   124   108    89    76    57    39    55   118   208   167    94   117   110   103
   177   126   142   171    70   214   146   220   197   136   137   105   211    71   160    50    49    92   180   124   188   108    82   215    46    76   126    62   214    50   184   190   145   114    36   159   197   181    42   162   104   142    34   206   219    50   126   193    83   196   122   106    86    76    60    39    57   119   205   167    95   120   109   104
   177   128   140   174    70   214   147   220   197   136   138   107   211    71   161    48    51    92   178   125   186   108    82   217    47    78   126    61   213    52   185   190   145   113    39   159   198   182    44   160   105   144    38   208   220    52   127   194    83   196   122   108    86    77    59    39    55   119   206   166    93   119   108   104
   177   127   140   173    70   213   147   220   196   136   138   107   210    72   162    49    51    92   180   126   186   108    81   215    47    78   125    61   213    52   185   190   144   114    38   159   197   181    44   160   105   144    38   207   220    50   128   194    83   195   123   108    87    77    58    39    56   119   208   167    94   120   110   103
   176   127   140   172    70   213   147   219   197   135   139   107   210    72   163    49    52    91   179   126   186   106    82   215    47    77   126    62   213    51   183   190   146   115    38   159   198   182    45   160   105   145    37   208   219    49   128   194    83   195   123   109    87    77    59    40    57   118   206   169    94   119   109   104
   174   126   138   174    72   213   146   217   196   136   140   105   211    73   161    51    52    93   178   124   186   108    82   216    47    78   127    61   212    52   185   188   146   114    39   158   197   181    45   160   107   143    40   207   219    49   127   194    82   197   123   107    87    76    58    39    55   120   205   165    94   120   109   106
   183   124   148   181    67   219   151   219   195   137   136   112   212    72   162    55    53    98   175   121   186   110    80   213    52    69   123    67   214    50   182   190   147   108    40   163   205   170    39   165    97   139    33   209   223    48   126   190    81   192   125   107    91    80    58    48    53   124   203   170    94   122   109   101
   179   127   139   175    73   213   147   219   197   139   138   109   207    68   167    47    51    93   179   129   187   107    80   210    47    79   127    63   216    55   186   192   142   111    41   161   198   184    44   158   108   144    39   211   220    44   128   190    85   194   124   108    91    83    53    36    52   119   209   168    94   115   109   106
   176   127   140   173    70   213   147   220   196   137   138   107   210    71   162    49    50    92   179   126   186   108    81   216    47    77   125    61   213    52   184   190   144   114    38   159   197   181    44   160   105   144    37   207   220    50   127   193    83   196   123   107    88    77    57    39    55   119   207   167    94   120   110   104
   178   128   141   172    72   214   145   218   196   137   138   107   212    72   163    49    50    92   180   126   187   109    83   214    46    76   126    63   213    52   184   190   145   113    39   157   197   179    46   161   105   144    37   208   221    50   126   193    82   192   123   108    91    75    57    39    55   118   209   168    93   122   111   102
   177   126   140   173    70   213   147   220   196   137   140   106   209    72   163    48    50    92   179   126   187   109    81   216    47    77   125    61   213    53   184   190   145   113    38   159   197   181    44   160   104   145    36   206   220    50   127   193    84   195   122   106    88    77    57    39    56   118   207   167    94   120   109   104
   177   129   141   173    70   214   142   220   198   136   140   109   209    69   163    49    51    94   181   124   187   108    81   214    46    77   131    59   214    51   186   190   146   115    38   164   196   177    45   163   101   141    34   210   217    49   130   191    84   200   122   105    89    78    58    41    55   117   205   167    95   117   108   106
   177   127   141   173    70   214   146   217   197   138   141   105   211    73   163    50    51    92   179   125   186   107    79   213    47    77   125    61   212    53   185   190   145   114    37   161   197   180    44   161   105   145    38   207   221    50   129   194    83   195   122   108    89    77    59    39    55   121   208   167    94   120   110   105
   172   128   137   175    74   213   147   221   192   139   136   109   213    78   162    48    49    93   180   125   185   108    81   215    47    76   128    64   212    49   182   187   145   111    37   161   199   177    45   164   105   145    37   206   221    46   126   195    81   194   125   109    88    74    56    43    53   119   211   166    93   120   110   108
   177   127   140   174    69   212   146   219   197   136   138   108   209    71   162    49    51    92   179   126   186   108    81   216    47    78   125    61   213    52   185   189   145   114    38   159   197   181    44   160   105   144    37   207   220    49   127   193    83   195   122   107    88    77    58    39    56   119   207   167    94   119   109   104
   179   128   143   176    71   212   148   221   197   137   136   107   208    72   163    47    51    91   178   126   186   107    80   216    48    79   127    60   213    52   183   188   146   117    36   156   197   180    47   161   104   140    37   206   219    49   130   193    83   197   123   106    88    79    58    38    55   119   208   168    96   120   110   105
   177   127   140   172    69   214   148   219   197   139   139   105   209    69   163    50    51    93   179   125   185   108    83   218    43    77   128    61   214    53   183   189   146   112    37   160   198   181    44   157   105   145    37   205   221    48   128   193    85   199   124   106    85    76    60    39    55   117   204   166    93   121   110   104
   178   126   137   172    71   213   147   219   198   138   140   109   210    70   164    52    53    92   178   125   187   109    82   215    48    75   124    67   213    52   186   190   147   114    41   157   200   175    43   163   104   145    35   207   220    51   125   190    84   193   124   107    89    75    58    38    57   119   204   166    93   121   108   103
   176   128   139   170    69   212   144   223   196   136   137   107   210    70   163    48    50    92   179   124   185   107    81   214    47    78   124    60   213    51   186   191   147   113    38   160   198   181    44   156   103   143    36   205   219    50   129   193    84   197   123   105    86    80    58    38    56   120   205   170    96   121   108   103
   177   128   140   173    69   210   149   217   196   135   138   107   210    70   162    49    50    92   180   124   187   109    80   218    51    75   125    60   213    52   183   189   148   112    38   160   197   182    43   155   105   146    38   207   220    51   126   191    84   196   124   104    88    77    57    39    56   122   205   167    97   121   109   104
   177   128   138   172    71   213   147   219   197   136   140   106   209    71   162    49    51    93   179   124   186   108    80   217    46    77   126    63   214    51   184   188   145   114    37   159   197   181    44   159   106   144    38   207   220    49   127   194    84   196   122   109    86    76    59    40    56   117   206   168    93   118   109   104
   178   128   141   173    68   212   147   219   196   136   136   108   211    72   161    50    51    92   181   127   184   108    81   217    49    76   127    61   211    51   185   189   143   112    38   159   198   180    41   159   105   144    38   207   220    50   127   193    84   195   125   106    88    78    60    39    55   117   207   169    95   119   109   105
   176   127   142   171    72   213   148   222   192   138   136   104   209    75   163    47    48    94   179   119   184   107    84   215    47    79   127    61   214    49   184   192   144   114    42   165   196   184    45   161   104   146    38   210   222    50   122   191    86   195   126   104    86    74    57    39    58   120   208   168    93   121   107   106
   179   128   140   172    68   213   146   221   198   136   135   108   215    71   163    53    53    92   180   119   183   106    80   210    48    78   126    61   212    52   188   188   145   114    39   161   196   179    45   160   108   147    36   208   220    45   124   192    82   198   127   108    89    76    55    43    55   121   203   167    94   120   110   105
   174   126   140   173    69   212   147   220   194   136   139   108   213    71   160    50    50    94   178   123   187   109    80   215    45    77   125    63   212    48   184   190   145   114    39   158   199   182    42   158   103   140    36   208   218    52   128   196    83   195   121   109    85    78    59    39    56   120   209   168    94   118   111   102
   179   127   143   170    73   214   148   221   196   139   135   108   208    70   163    51    51    91   185   124   192   106    86   219    44    78   126    62   217    55   184   188   141   110    33   160   198   184    45   165   108   146    39   207   215    52   126   192    81   193   120   107    83    77    58    40    61   119   212   170    94   120   107    98
   178   127   142   176    71   215   148   217   197   136   139   107   213    73   167    50    56    91   180   125   191   111    73   224    48    78   129    54   214    48   186   190   144   112    37   159   197   174    41   161   108   144    41   213   215    49   135   196    91   194   124   101    85    78    53    41    51   120   207   165    98   117   114   107
   176   127   141   173    70   216   148   220   198   136   141   107   211    72   163    51    53    93   181   127   184   108    81   216    48    77   124    61   211    52   183   190   143   113    39   158   198   182    46   161   107   143    38   207   219    50   126   193    82   195   120   105    88    78    56    39    53   119   207   167    94   118   109   102
   176   126   141   172    69   213   146   218   196   136   140   106   210    71   162    49    50    92   179   126   185   107    81   215    47    79   125    61   213    53   185   192   144   114    38   160   197   181    44   160   104   144    38   208   219    50   128   194    83   195   122   106    87    76    57    40    55   119   208   168    94   119   109   104
   178   129   140   178    73   214   148   217   195   134   135   109   207    74   164    50    50    91   178   126   186   108    84   216    47    77   126    61   211    52   184   189   145   114    39   158   195   181    43   159   105   144    34   206   219    51   130   192    84   194   124   107    89    77    55    39    60   117   204   166    94   119   110   105
   175   125   141   172    72   210   145   220   196   134   141   109   210    70   165    49    48    93   176   122   186   108    83   214    46    80   125    62   210    56   187   186   144   113    43   160   193   181    48   161   103   145    38   209   220    48   126   189    77   197   120   107    91    78    60    37    55   119   207   165    91   119   111   101
   176   127   140   173    70   213   147   219   196   136   138   107   210    71   162    49    51    92   179   126   186   108    81   216    47    77   125    61   213    52   184   190   145   114    38   159   197   181    44   160   105   144    37   207   220    49   128   193    83   195   123   107    88    77    58    39    56   119   207   167    94   119   109   104
   177   127   140   174    70   213   146   219   196   136   139   107   210    71   163    49    51    92   179   125   186   108    82   216    47    77   125    61   213    51   184   190   145   114    38   159   198   181    44   160   105   144    38   207   220    49   128   193    83   196   122   107    88    77    58    39    56   119   207   167    94   120   110   104
   173   128   138   171    69   211   148   219   197   137   136   108   210    72   160    51    51    92   181   125   185   111    80   216    45    78   124    65   212    54   185   188   144   112    38   161   197   180    44   160   105   142    41   209   221    47   130   194    85   193   122   107    85    76    59    37    56   120   206   166    94   118   111   104
   174   127   140   178    70   212   148   218   196   135   139   106   210    72   159    47    51    90   175   124   186   106    83   217    48    76   126    63   213    52   188   188   147   110    39   160   193   183    44   158   105   144    38   207   219    49   125   197    85   196   121   106    86    78    58    41    53   117   207   168    94   118   110   106
   177   127   140   173    70   213   146   219   197   136   138   107   209    72   162    49    49    92   179   125   186   108    81   216    47    77   126    61   212    52   183   189   145   114    38   159   197   181    44   161   106   145    36   208   219    50   128   193    83   196   123   107    88    77    58    39    55   119   207   167    94   119   110   104
   175   126   139   173    72   214   150   221   195   137   137   108   209    71   164    52    50    90   178   123   186   109    81   217    47    75   125    61   211    51   185   188   147   112    38   156   197   179    44   160   105   146    38   206   218    50   130   193    83   197   124   109    86    80    60    38    56   119   208   167    95   117   108   104
   176   128   140   174    68   212   147   220   198   136   138   108   210    70   162    49    49    93   179   125   185   107    81   217    48    79   126    62   211    50   184   192   146   113    39   159   197   182    43   159   104   144    35   205   219    50   130   193    82   196   123   108    87    75    58    39    55   119   205   169    95   116   110   103
   176   127   140   173    70   213   147   219   196   136   139   107   210    72   162    49    51    92   179   126   186   108    81   216    47    77   125    61   213    52   184   190   145   113    38   159   198   181    44   160   105   144    37   207   220    50   127   194    83   195   123   108    88    77    58    39    56   119   207   167    94   120   109   104
   176   128   143   171    76   214   148   217   192   135   143   110   211    79   160    51    50    93   177   129   185   109    82   218    43    75   127    62   209    52   187   188   147   113    41   155   202   181    45   157   107   147    40   208   225    50   130   193    84   198   127   105    87    73    63    38    57   119   205   165    94   119   109   102
   177   129   140   173    70   214   146   218   196   137   138   107   210    72   162    49    51    92   179   127   185   106    81   215    46    77   125    62   214    53   184   191   145   114    38   159   197   181    44   158   106   144    38   208   220    49   128   194    84   195   123   107    88    78    59    40    55   119   207   168    93   119   109   104
   181   128   145   174    68   209   150   221   197   134   137   105   206    76   166    53    52    91   180   124   186   110    78   216    47    76   131    66   215    51   182   187   145   114    35   160   194   183    46   160   102   144    39   208   217    48   124   195    83   198   122   106    91    80    55    40    55   121   205   168    93   123   111   105
   177   126   139   172    70   213   147   219   197   136   137   107   211    72   163    49    51    92   180   125   186   107    83   216    47    77   125    61   215    52   186   190   146   113    39   159   197   182    44   160   106   144    38   207   220    51   126   193    82   197   123   107    88    77    58    38    54   118   207   169    94   119   108   102
   176   130   143   167    69   214   145   219   194   132   137   103   211    71   162    47    51    90   183   129   182   105    76   217    48    74   124    61   212    50   180   189   147   116    36   163   200   179    44   156   106   142    36   211   224    52   127   196    82   195   125   109    93    78    60    43    53   119   204   162    91   118   111   102
   176   124   148   172    69   220   143   213   197   129   138   103   213    65   161    44    48    95   180   115   189   110    86   211    39    76   124    60   217    57   183   190   148   113    41   162   198   178    45   164   112   147    37   209   215    49   126   195    86   203   123   105    86    72    61    39    56   118   207   170    97   118   110   104
   177   127   142   172    73   212   145   221   197   138   136   108   212    73   160    47    48    91   176   123   183   108    84   217    49    77   125    59   216    51   184   188   145   113    39   160   198   180    43   159   102   146    34   209   218    50   125   191    83   196   124   106    85    76    60    36    55   119   209   166    95   121   112   106
   175   127   139   175    70   215   143   221   196   134   139   108   210    74   161    46    49    92   180   128   189   110    80   218    45    80   125    60   214    51   181   191   145   114    38   158   199   179    43   161   105   144    35   211   219    51   128   195    85   197   120   108    88    75    56    40    57   118   210   168    94   118   110   105
   176   126   141   175    67   213   146   219   195   136   137   107   209    71   163    49    50    92   180   123   185   108    82   214    45    78   127    63   212    52   183   189   143   115    35   161   196   182    44   158   107   147    34   207   220    49   129   191    83   195   124   106    88    74    57    38    57   118   208   169    93   120   110   107
   176   126   140   175    68   213   146   222   198   136   138   107   209    71   161    49    52    94   180   125   186   107    81   216    46    78   125    61   215    53   185   189   143   114    39   159   196   181    45   160   107   146    39   205   219    48   127   196    82   194   125   107    85    75    59    41    56   118   208   163    94   117   109   106
   176   122   141   176    67   214   148   223   197   136   138   105   207    74   161    46    51    93   178   127   187   107    80   212    49    83   120    60   214    54   189   190   144   106    38   164   199   180    41   160   102   148    40   203   222    51   126   190    87   199   118   105    86    69    56    43    59   121   207   168    95   119   107   102
   177   128   137   176    72   213   147   220   194   137   139   107   207    74   160    49    54    97   176   130   188   110    87   217    48    85   119    63   214    55   182   192   147   117    39   158   198   176    46   155   106   143    38   207   221    53   130   191    82   195   128   109    87    72    53    51    54   118   210   161    91   124   110   102
   177   127   140   173    70   213   146   219   196   137   139   107   210    72   163    49    51    92   179   126   186   108    81   216    47    78   126    61   213    51   185   190   145   114    38   159   198   181    44   160   105   144    37   207   220    49   127   194    83   195   122   108    87    77    58    39    56   118   207   167    94   119   110   104
   175   129   140   176    71   213   147   217   195   137   140   108   208    71   161    46    51    92   179   125   183   105    82   215    47    78   128    65   210    53   182   192   146   114    37   161   200   181    44   159   106   144    37   206   224    48   126   194    82   198   123   109    85    77    60    40    53   118   208   169    94   119   110   103
   176   126   139   170    68   213   142   217   199   134   140   106   209    70   161    49    52    93   180   127   188   111    80   216    45    77   124    62   213    49   186   187   142   116    38   162   198   181    43   160   107   143    36   207   220    46   127   194    84   195   125   106    88    78    58    37    58   118   207   170    96   119   108   105
   179   132   140   172    67   212   149   221   196   137   136   103   211    71   161    52    51    92   180   125   183   107    80   215    45    76   123    65   215    51   186   189   148   114    40   159   199   178    43   162   105   143    36   205   221    50   127   196    83   192   121   109    91    77    55    37    54   119   208   166    92   119   110   103
   173    95   202    97   143    95   100   191   150    94   103    39   136    69   150   199   130   183   141   147   201   176   195   198   171    59   191   149   133   224   209   140    58   166   113    49   144   186   110   100   137   139   116    77    89    41   170   174    84    47    70    50    45   148    75    31   215   161   141   139    70    66   160    81
   171    97   203    96   145    96    97   190   154    95   105    43   140    64   151   200   128   187   142   146   203   173   194   199   172    56   190   150   132   224   211   135    62   166   113    51   145   188   112   103   144   136   115    80    87    38   164   176    85    48    66    49    45   146    74    35   213   161   141   140    71    69   157    81
   174    98   207    99   145    97    99   188   153    95   106    42   137    64   149   201   132   180   141   149   205   175   194   197   170    56   190   151   134   219   209   138    64   165   116    49   147   186   108   100   143   135   117    83    88    42   162   176    87    48    70    51    38   147    71    33   215   163   142   140    71    69   160    79
   174    98   203   100   144    98    93   190   154    93    94    49   140    68   147   197   141   188   140   144   205   174   187   202   175    57   194   151   132   222   207   144    55   164   112    52   143   194   110    95   147   132   118    81    84    35   174   172    84    46    64    45    45   143    65    32   214   161   144   141    76    72   160    84
   172    96   204    98   144    97   101   189   152    93   106    42   137    66   149   200   130   184   139   146   204   173   193   197   172    55   191   151   132   221   209   139    61   164   113    50   146   187   110    99   143   134   115    81    88    42   165   175    85    48    70    53    45   148    75    34   215   162   143   142    71    68   161    80
   170    93   202   101   139    99   102   189   149    91   103    39   134    69   151   196   129   185   138   150   208   173   194   201   172    59   192   150   132   224   211   145    62   161   117    47   144   189   108    99   143   134   117    85    88    41   168   177    85    51    68    53    46   152    75    31   210   160   141   139    72    65   161    81
   173    96   203    99   146    98   100   190   152    93   107    42   138    65   149   199   130   183   138   147   204   173   192   199   171    55   192   151   132   222   211   138    61   164   114    49   145   188   109   100   141   134   114    81    89    42   166   175    85    50    70    51    44   148    75    33   215   162   143   141    70    68   160    80
   169    98   207    96   141    99    98   190   154    95   103    41   138    66   147   198   126   189   142   148   208   175   193   198   173    55   192   153   136   224   207   136    61   166   113    48   145   188   109    99   140   130   115    85    89    43   167   174    83    45    70    48    45   145    77    36   216   160   139   142    73    72   160    78
   173    99   206    97   143    96   101   187   153    94   105    43   137    64   150   198   129   183   142   144   203   173   193   199   172    56   192   151   132   221   210   143    62   164   112    48   145   187   110    99   142   133   116    82    86    41   164   175    85    48    70    53    45   148    73    34   216   165   142   142    69    64   162    78
   172    95   203    98   146    96   100   190   156    96   105    42   136    65   149   198   132   183   141   146   205   173   192   196   171    53   192   151   131   220   210   140    62   166   113    49   148   188   108    96   142   133   113    82    86    42   166   177    84    46    68    53    44   149    78    35   214   162   141   140    69    69   158    80
   171    95   205    98   144    98   102   189   152    93   106    43   137    67   149   199   130   184   139   145   205   174   193   197   173    55   190   151   132   221   210   140    62   165   113    48   145   188   109    97   143   134   114    81    88    41   165   174    85    49    70    52    44   148    74    34   215   162   142   141    70    67   160    80
   173    96   202    98   142   100   101   191   151    96   106    44   140    71   153   194   130   186   140   146   199   176   199   193   177    53   194   145   131   218   207   138    64   163   114    52   144   190   109   100   144   133   119    80    87    40   171   180    79    48    69    46    44   150    71    35   221   160   145   134    72    69   164    82
   170    97   207   102   145   100    99   187   153    95   105    42   136    64   148   197   130   182   140   144   204   176   196   199   175    53   191   150   131   219   206   138    60   163   114    51   144   186   109    97   142   133   118    80    93    42   168   175    84    49    69    51    44   146    74    33   213   161   144   142    70    70   162    80
   167   102   207    94   147    98    95   194   145    97   102    47   137    73   147   201   132   191   138   148   203   172   198   197   173    58   190   150   132   220   213   136    62   169   114    50   148   187   109    97   143   139   112    81    87    39   164   175    86    47    68    49    45   144    69    30   209   160   145   135    73    67   158    80
   173    96   203   100   147    97    99   190   154    93   109    39   135    61   152   197   130   183   141   148   203   171   191   197   175    56   193   152   130   220   210   141    60   165   117    48   147   187   107    99   144   134   114    80    87    40   165   175    86    48    70    53    44   151    74    33   216   162   142   144    69    68   162    78
   174    94   202    95   146    98   101   188   156    92   106    44   136    64   149   200   130   183   136   148   203   173   192   197   172    53   185   149   130   224   213   137    60   165   114    50   147   186   109   100   144   133   116    80    88    39   168   175    82    45    71    53    46   150    76    33   214   164   143   141    70    67   161    79
   172    94   205    99   141    97   101   190   150    95   105    42   139    65   149   200   130   183   139   147   204   174   193   195   173    53   190   150   134   220   210   137    59   163   112    46   150   192   110    99   142   133   115    82    88    42   166   177    84    51    70    55    44   146    74    29   213   162   141   140    70    66   161    80
   172    96   204    98   144    97   101   189   152    93   106    43   137    65   149   199   130   184   140   146   204   173   193   198   172    56   191   151   133   221   209   139    61   164   113    50   145   187   110    98   142   135   115    81    88    41   165   175    85    48    69    53    45   148    74    34   215   163   143   141    70    68   161    80
   169    95   204   101   143    94   100   187   152    91   109    45   134    66   148   199   131   185   140   147   201   174   189   197   176    56   191   151   133   218   212   139    61   164   115    53   143   187   108    99   141   134   115    80    89    42   166   177    81    47    66    54    47   147    78    35   216   160   144   137    70    71   162    81
   172    95   204    98   144    97   100   189   153    94   106    43   137    65   149   199   130   183   140   146   204   173   193   198   173    56   192   151   133   221   210   139    61   164   114    50   145   187   109    98   142   134   115    81    88    41   165   175    84    48    69    52    44   148    74    34   216   163   142   142    70    68   161    80
   174    98   207    91   140    96   102   190   152    88   101    42   138    67   149   197   130   182   140   143   204   178   190   193   173    60   193   152   123   223   212   134    63   169   115    50   149   184   111    97   148   127   115    78    87    44   163   169    90    49    75    55    38   144    71    31   218   160   145   141    72    63   162    82
   172    97   203   100   145    96   101   189   153    92   104    39   138    63   147   198   130   183   140   145   204   175   191   197   173    55   191   149   131   219   211   139    61   164   113    53   143   184   110    95   146   135   113    84    88    48   165   173    83    51    68    52    45   147    75    37   211   159   142   148    70    68   164    82
   175    96   205    98   143    98   101   192   150    90   107    41   136    66   150   205   130   184   139   145   208   173   197   200   172    53   192   150   132   222   210   138    62   164   112    50   146   186   111    95   141   133   116    84    85    40   164   174    86    48    69    55    46   148    70    34   214   162   141   141    70    69   157    81
   172    96   204    99   144    97   100   189   152    93   106    43   137    66   149   200   130   184   140   146   205   174   193   198   172    55   191   152   133   220   210   139    61   164   114    49   146   187   109    98   143   134   115    81    88    42   165   175    85    48    69    52    45   148    74    34   215   162   143   141    71    69   161    80
   177    99   207    95   144    96   100   190   155    94   103    42   138    66   148   200   130   185   141   143   203   171   190   198   171    59   191   154   137   222   210   138    61   165   115    50   145   188   108   101   144   135   112    85    90    45   170   176    83    47    72    51    45   148    74    37   216   165   141   139    72    68   162    83
   172    95   204    99   144    98   100   189   152    93   105    43   137    65   149   200   131   184   139   145   204   174   193   198   172    55   191   151   133   220   209   139    61   164   114    51   144   188   110    99   142   134   114    81    88    42   166   175    84    49    69    54    44   148    74    34   216   162   144   142    70    68   161    80
   172    96   204    98   145    97   101   189   152    94   106    43   138    66   149   200   130   184   139   145   204   173   193   198   172    56   191   151   132   221   209   139    61   164   114    50   145   187   110    98   143   134   115    81    88    41   165   175    84    48    69    53    45   148    74    34   215   163   143   141    70    69   161    80
   174    96   206    98   144    97    97   191   150    95   105    44   136    65   150   201   133   184   138   143   201   169   194   198   171    58   192   150   134   219   207   140    59   166   112    52   143   189   109    97   142   134   116    83    86    41   166   175    87    47    69    52    47   147    75    34   214   162   144   143    68    65   162    80
   173    96   204    99   145    99   100   189   154    93   104    42   137    66   149   198   133   182   139   147   205   175   194   200   173    54   193   153   132   222   209   140    64   166   116    48   145   188   111   100   142   133   115    81    90    43   164   175    84    47    68    53    44   148    73    36   215   162   142   142    71    67   160    80
   176    94   203    95   150    93   107   194   150    86   107    40   140    68   159   204   126   184   144   145   206   172   186   199   174    51   193   151   131   219   207   134    60   163   111    52   150   184   101    99   141   135   114    80    85    43   167   175    81    51    68    53    46   151    69    30   214   164   140   147    68    68   162    80
   173    98   205    93   148    96   100   192   150    95   106    41   138    62   150   196   130   177   141   145   206   175   190   195   176    57   191   153   132   222   208   140    63   168   111    47   144   182   113    98   146   133   116    78    85    47   164   179    88    48    69    53    48   145    73    35   217   166   145   138    70    71   166    84
   173    97   202    99   144    98    99   190   151    95   105    42   135    64   150   200   127   187   140   145   204   172   192   199   172    56   192   153   132   221   211   138    63   164   114    49   146   189   109    98   144   134   114    81    88    43   165   173    84    46    71    50    43   151    74    33   217   164   141   139    68    68   161    80
   172    96   204    98   144    97   100   189   152    93   106    42   137    65   149   199   130   184   140   145   204   173   193   198   172    56   191   151   132   221   210   139    61   164   114    50   145   187   110    98   143   134   115    81    88    42   165   175    84    48    69    53    45   148    74    34   215   163   143   141    70    68   161    80
   172    95   205    98   144    98   101   190   152    94   107    43   137    67   150   200   129   184   139   146   205   173   192   198   172    55   191   150   134   220   210   139    61   164   114    50   145   186   108    98   142   135   116    81    87    42   163   175    85    49    70    53    44   147    74    34   216   163   143   141    72    67   159    78
   172    95   204    99   144    97   101   189   152    93   106    43   137    65   149   199   130   184   140   146   205   173   193   198   172    56   191   151   133   220   210   139    61   164   114    50   145   187   110    98   143   134   115    81    88    42   165   174    85    48    69    52    45   148    74    34   215   162   143   142    70    68   161    80
   173    96   205    98   144    98    99   188   153    93   106    43   136    66   149   201   131   183   140   145   204   172   192   196   173    54   192   151   133   221   209   140    60   164   115    50   146   187   108    99   143   134   113    80    89    42   164   175    86    48    69    53    45   147    74    33   213   163   143   141    72    69   161    79
   172    97   204   100   142    98   101   189   153    94   106    41   136    65   148   198   130   186   140   147   203   173   193   196   171    57   192   153   132   222   209   139    62   163   114    49   145   186   109    98   143   134   115    82    88    42   165   174    84    47    67    53    44   149    75    35   215   162   144   142    70    68   161    80
   169    97   203    99   145    98   102   189   152    98   105    42   135    68   149   200   130   186   139   148   202   172   192   198   172    55   190   151   134   224   207   137    61   164   112    49   145   186   106    97   143   133   116    82    91    41   166   179    86    50    70    52    44   146    76    33   215   161   144   142    68    71   163    81
   170    97   205    98   145    96   100   188   154    94   108    43   137    64   149   197   129   182   139   146   203   171   192   199   172    56   190   152   132   221   210   139    64   166   117    50   147   188   109    98   143   135   118    83    89    39   165   175    83    48    68    52    46   149    76    34   213   164   143   141    70    70   160    79
   171    94   204    98   146    98   101   190   151    95   105    43   136    66   147   199   129   184   138   145   203   173   191   197   168    58   191   152   134   223   209   137    63   163   112    49   146   189   106   101   142   136   115    82    89    43   164   173    87    48    70    53    46   147    76    33   216   164   143   142    71    69   165    80
   171    96   200   100   140    90   102   191   153    92   105    46   141    66   150   197   131   184   139   151   200   174   196   197   173    60   187   151   134   215   212   140    63   165   115    51   144   187   103    94   142   131   111    80    87    40   164   173    87    47    64    48    44   147    73    34   220   165   142   144    70    68   159    82
   168    95   202    97   143    97    95   190   152    96   102    41   137    62   151   205   129   184   139   148   204   176   189   197   167    55   191   152   132   217   211   137    61   164   118    48   146   187   110    98   145   135   113    80    85    41   167   171    87    46    72    49    46   147    76    30   216   164   140   138    74    68   161    80
   169    96   206    99   146    96    99   188   153    92   105    43   138    66   150   200   129   184   138   145   204   174   193   197   174    56   191   152   133   220   210   139    61   165   113    49   145   187   109    99   142   135   115    82    87    42   165   174    84    48    69    54    45   150    73    33   215   163   142   143    71    70   161    79
   171   101   201    99   143    95   100   184   147    87   103    46   136    58   149   196   136   189   142   150   200   170   190   200   176    56   196   151   132   220   210   133    63   161   111    51   140   189   109   102   139   138   117    81    85    46   163   173    87    43    67    54    43   154    76    39   209   165   143   141    72    71   156    75
   173    95   202    99   143    99   103   190   150    95   105    40   141    64   150   197   130   185   140   143   204   171   195   198   172    57   192   151   130   219   212   141    62   163   112    48   146   185   112    98   142   135   112    82    87    39   166   173    84    48    70    52    45   147    74    34   213   160   144   142    71    68   162    81
   172    90   201    97   145   100   102   184   152    94   108    43   138    62   150   198   132   183   140   144   200   172   195   200   175    56   193   148   132   217   211   137    63   164   113    50   148   186   111    95   142   134   112    79    90    42   162   182    87    50    68    53    44   146    77    36   214   163   145   141    74    67   159    82
   169    94   204    99   145    97   101   189   152    93   104    43   137    65   148   200   130   183   139   147   206   175   193   195   175    55   190   151   134   222   210   138    61   165   114    49   146   186   109    99   144   137   116    82    88    41   165   176    85    50    70    50    44   150    73    34   214   162   143   143    71    68   159    80
   173    96   203    98   144    98   102   190   152    93   107    42   136    66   148   199   131   184   140   145   206   173   193   196   172    56   190   152   133   218   211   137    61   163   113    46   146   187   110    99   144   133   115    83    87    41   164   174    87    48    69    50    43   148    73    33   216   162   142   142    71    66   161    79
   169    97   203    98   142    94    99   189   149    98   105    47   135    65   147   202   129   183   139   143   205   178   196   196   174    55   197   154   133   221   210   140    61   164   113    52   143   193   108    98   143   137   111    77    88    41   164   172    83    44    70    55    42   152    64    39   213   159   142   141    67    63   164    80
   171    96   206    98   144    97   103   188   150    89   107    44   138    64   150   197   129   186   138   145   205   178   192   196   174    53   192   153   132   219   212   142    62   165   113    50   145   185   107    99   138   134   115    80    88    43   167   175    85    47    69    55    47   144    74    32   218   163   146   142    74    68   161    78
   172    96   204    98   144    98   101   188   152    93   106    42   137    65   148   199   129   184   140   145   204   174   192   198   172    55   191   151   134   221   210   137    61   165   115    50   145   187   109    99   141   133   114    82    87    41   165   174    84    49    69    53    46   148    73    34   217   163   144   142    71    68   161    79
   173    96   204    98   144    97   100   190   152    94   104    42   139    65   148   200   131   184   139   144   205   175   193   198   172    56   191   150   133   220   211   140    61   165   115    49   145   187   109    98   141   134   114    83    89    42   164   174    85    47    69    54    45   150    74    34   214   161   141   140    69    69   161    81
   172    96   204    99   152   102   111   198   151    86   104    45   138    67   149   200   127   183   145   148   212   175   190   201   176    56   193   153   124   225   204   143    61   161   116    47   144   186   112    99   144   134   117    79    83    44   160   175    87    47    70    55    48   143    72    39   210   162   142   137    72    67   153    82
   168    97   203    97   141    97   102   186   153    92   108    42   136    64   151   202   132   188   140   146   205   174   190   199   171    53   189   150   130   220   209   142    61   163   114    49   148   183   108    98   142   135   113    83    87    45   164   173    87    48    66    53    42   149    69    36   212   155   143   141    75    66   162    84
   177   103   200    98   142    94   103   183   158    97   112    42   139    64   154   199   126   182   151   145   201   176   186   202   172    58   188   148   134   217   217   137    60   166   109    42   153   188   106   100   144   128   113    76    90    44   168   181    86    46    69    57    42   142    77    30   214   162   150   144    71    74   159    74
   173    97   204    98   144    95   100   191   152    92   105    42   137    66   149   199   129   183   140   146   206   171   192   196   171    54   191   152   133   223   207   138    62   164   112    49   144   186   108    99   142   132   119    81    87    43   166   175    86    51    69    53    43   150    74    36   215   163   143   141    72    69   161    83
   171    97   204    98   145    97   100   186   152    92   106    42   136    67   150   200   130   184   137   145   206   174   194   200   172    56   193   152   133   221   211   139    61   164   112    53   144   187   110   100   142   135   113    83    88    42   163   175    85    47    70    54    43   147    74    36   216   162   143   142    70    69   161    80
   170    93   200    97   140    99   100   190   151    94   107    45   138    64   153   197   136   184   139   143   209   174   190   202   171    54   192   146   131   222   211   140    59   166   114    49   146   189   111    99   145   136   112    78    87    41   163   171    84    45    69    50    43   146    72    33   213   159   141   138    64    65   160    81
   171    95   205    98   143    97   100   189   153    94   105    42   138    65   148   199   129   184   139   146   204   173   193   197   172    56   190   151   133   221   210   139    60   164   113    49   146   187   110    98   143   135   115    80    88    41   165   173    84    49    68    52    44   149    74    34   215   163   143   141    71    69   163    79
   174    94   201   105   146    93    98   192   156    92   106    38   136    66   147   197   133   184   142   146   203   174   193   196   172    56   194   152   131   220   211   137    63   162   115    42   144   189   112    96   145   136   115    79    91    38   165   173    90    49    70    58    44   150    73    35   215   163   146   142    71    68   160    73
   167    98   205   101   141    96   102   187   154    94   106    46   132    63   149   198   129   183   136   142   203   170   191   198   181    53   191   149   133   221   207   138    56   164   114    47   147   187   112    94   145   134   114    81    88    39   170   173    85    47    73    51    45   149    74    37   216   162   142   142    72    71   164    83
   169    96   199   100   140    97   103   186   153    91   106    40   135    67   144   196   129   186   138   151   203   173   189   198   172    54   192   155   130   220   207   139    60   160   116    53   143   192   111    96   141   136   116    82    88    40   166   176    85    50    70    55    44   150    71    33   219   164   144   143    73    66   162    80
   172    96   204    98   144    97   101   189   152    93   106    43   137    65   149   199   130   184   140   145   205   173   193   197   172    56   191   151   132   221   210   139    61   164   114    50   145   187   110    98   142   134   115    81    88    41   165   175    84    48    69    53    45   148    74    34   215   162   143   141    70    68   161    80
   173    97   205    98   146    98   100   189   155    93   107    43   137    64   149   198   130   186   138   146   206   172   194   196   175    54   191   151   134   222   209   139    61   164   114    50   146   188   111   100   143   134   114    81    87    40   166   174    84    47    70    52    46   148    73    33   215   162   143   141    72    70   161    80
   177    73   109   136    84   153   143    72   209   208   149    50    40   165    52   201    49   102   198    55   192    43    89   190   105    86   182   161    60   144   122   104   133   198   168    52   147   165   192   220    84    75    58    71    43   150   154    55   165   171   106   115    99    79    87    49    82   212   113   127   196   214   219    74
   177    74   110   135    85   153   143    73   210   208   147    50    40   165    51   201    46   101   198    54   191    42    88   188   104    86   183   162    59   144   123   104   132   200   167    51   147   167   191   219    85    75    57    72    43   150   155    52   164   172   106   115    99    79    88    48    82   213   114   126   197   213   221    74
   175    73   110   135    85   153   142    72   210   209   147    50    39   165    51   201    47   101   197    55   192    43    88   188   104    86   183   161    60   144   122   104   133   199   167    51   147   166   191   220    85    75    57    73    43   150   155    54   163   170   106   115    99    79    88    48    81   213   114   127   196   214   219    75
   177    73   111   130    84   152   142    74   209   210   147    51    40   164    52   200    48   102   197    55   191    44    85   188   104    87   184   161    59   144   120   104   135   201   165    51   146   170   191   220    84    76    58    69    42   149   155    53   162   170   109   115    98    77    89    49    84   213   113   126   197   215   222    76
   176    72   107   138    85   151   145    74   208   206   149    50    39   169    53   203    48   104   198    53   196    41    89   194   107    85   182   166    64   144   119   105   136   197   167    48   148   165   192   220    84    75    56    77    42   151   154    56   162   172   107   113   102    78    86    48    82   212   118   127   197   216   220    75
   177    73   110   135    85   153   143    73   210   208   148    50    40   165    51   201    47   101   198    55   192    42    89   189   104    86   183   162    60   145   123   103   133   199   167    51   148   167   192   220    85    75    57    72    43   150   155    54   164   171   106   115    99    79    89    48    81   213   114   126   196   213   220    74
   179    72   110   137    84   153   143    74   210   206   148    48    41   165    48   202    48   101   198    53   192    45    90   188   105    84   183   165    60   146   122   104   132   202   166    51   147   166   193   220    83    74    57    72    44   150   154    54   167   170   104   115    97    79    87    48    82   212   114   125   197   214   221    76
   176    74   109   133    84   152   142    75   210   207   149    49    40   163    52   200    50   101   199    56   192    41    87   192   104    85   183   162    61   147   125   103   133   200   167    52   145   167   194   219    86    74    57    73    42   149   155    53   164   170   106   116    98    78    89    49    78   212   112   128   196   213   224    74
   176    73   109   135    83   153   143    72   211   209   148    50    39   165    50   202    47   101   198    54   193    42    89   189   103    86   183   161    60   145   122   103   133   199   167    51   148   167   192   220    85    76    57    72    43   151   154    53   164   172   106   116    99    78    87    48    82   213   114   126   196   214   220    75
   177    78   113   136    87   156   150    77   211   204   151    48    43   163    46   203    51   104   192    54   190    41    88   185    98    86   183   163    60   148   130   107   133   199   169    52   153   173   196   219    88    76    58    74    41   148   158    54   158   179   105   117   102    74    90    54    79   211   111   130   199   218   220    72
   175    75   112   136    86   153   142    71   212   210   147    48    40   163    53   198    47   102   199    55   193    44    88   189   106    88   182   163    58   145   123   105   135   199   167    52   144   165   190   221    84    77    56    71    43   148   153    54   166   171   106   115    97    78    89    46    82   213   113   126   196   215   219    78
   180    76   111   137    83   152   140    73   212   205   142    51    37   160    56   199    50   100   198    60   194    45    86   192   107    81   185   154    55   146   127   101   128   199   169    51   150   163   196   221    88    74    59    75    47   148   151    54   160   172   105   113   104    73    87    50    82   216   123   129   200   214   223    71
   178    73   109   135    85   153   142    73   210   208   149    50    39   166    51   199    48   102   198    54   193    43    88   188   104    85   183   161    60   146   122   103   133   200   167    51   147   166   191   220    85    75    58    72    44   150   153    54   163   170   105   117    99    78    89    49    80   214   115   126   197   214   221    76
   178    72   107   136    85   157   144    73   209   208   147    49    40   165    52   202    47   101   199    54   194    41    86   192   102    87   184   163    59   144   121   102   134   198   168    52   147   167   191   220    87    72    60    73    40   148   153    54   164   170   106   115    99    76    92    50    83   214   113   127   196   214   221    72
   177    73   110   135    84   153   143    73   210   208   148    50    39   165    51   201    47   102   198    55   192    42    88   189   104    86   183   162    60   145   122   104   133   200   167    51   147   167   191   220    85    75    57    72    43   150   155    53   164   171   106   115    98    78    88    48    81   213   114   127   196   214   220    75
   177    73   110   135    85   153   143    73   210   208   148    50    40   165    51   201    47   101   198    55   192    42    89   189   104    86   183   162    61   145   122   104   133   199   167    51   147   167   192   219    85    75    57    72    43   150   155    53   164   171   106   115    99    78    88    48    81   213   114   127   196   214   220    75
   178    73   109   136    84   151   143    74   211   209   146    50    40   164    50   201    46   103   196    54   194    41    89   190   103    85   184   162    59   144   122   104   132   199   167    50   148   167   191   219    86    74    58    72    42   149   156    54   163   171   107   115    99    79    88    49    81   214   113   125   195   215   219    75
   176    73   110   135    85   152   143    73   210   209   148    50    39   165    51   201    47   101   198    55   193    42    89   189   104    86   183   162    60   145   122   103   133   199   167    50   147   167   192   220    84    75    58    72    42   150   155    54   164   171   107   115    99    79    89    49    81   213   114   126   196   213   221    75
   177    73   110   135    85   153   143    72   210   209   148    50    39   165    51   201    47   102   198    55   193    42    88   189   104    86   183   162    60   145   122   104   133   200   167    51   147   166   192   220    85    75    57    72    43   150   154    54   164   171   106   115    99    78    88    49    81   213   114   126   196   214   220    75
   177    73   109   135    84   153   144    72   209   208   149    50    40   165    52   200    47   102   196    55   192    42    89   188   104    86   183   162    59   145   123   104   133   201   167    50   146   166   192   220    86    75    56    72    43   150   154    54   163   171   106   115   100    79    88    49    81   213   114   126   196   214   220    76
   177    72   110   134    82   152   142    71   209   209   147    50    37   166    51   202    49   101   199    55   192    43    89   190   104    86   182   161    60   146   122   103   133   200   168    50   149   165   192   220    86    76    59    71    42   151   158    54   165   172   107   113    99    78    88    47    80   214   112   127   197   215   220    77
   177    73   110   134    85   152   141    72   210   208   148    49    40   165    53   201    48   101   197    55   192    43    88   190   104    86   182   160    61   144   122   104   132   198   167    50   148   168   191   219    84    74    56    73    43   149   154    52   164   172   105   113    98    79    89    49    82   214   114   126   196   213   219    74
   177    73   109   135    84   154   143    73   210   208   148    49    39   166    51   201    47   101   197    55   193    43    89   190   104    86   183   163    59   146   122   103   133   199   166    51   146   167   191   220    85    75    58    72    44   150   155    54   164   170   105   115    99    79    88    48    82   214   115   127   196   213   220    75
   179    73   107   131    82   151   147    71   212   207   152    47    39   166    45   202    50    99   199    57   197    41    84   186   106    86   183   161    61   142   124   100   136   199   166    48   146   171   186   220    84    79    60    72    45   147   158    50   161   170   109   118    98    73    85    51    80   214   114   129   199   211   219    75
   174    73   109   132    88   151   140    69   208   209   149    50    40   165    48   200    46   100   197    55   189    40    90   191   103    87   183   163    58   146   124   103   132   201   166    49   144   167   191   219    87    74    57    71    40   152   155    54   163   173   109   115   100    78    90    48    82   211   111   125   194   212   220    77
   176    72   109   136    84   153   143    72   210   208   148    50    40   166    51   201    47   101   198    55   192    42    89   190   104    85   183   162    60   145   123   104   133   200   167    51   148   167   192   220    85    74    57    72    43   150   154    54   164   171   106   115    99    78    88    48    82   214   114   126   196   214   219    75
   176    73   110   135    85   152   143    73   210   208   149    50    40   165    51   200    47   102   198    54   193    42    87   188   104    86   184   162    60   145   124   104   133   199   168    51   148   166   191   220    85    75    57    73    43   151   155    53   163   170   105   115    99    78    88    48    81   214   114   126   196   213   220    75
   177    74   110   136    85   153   143    73   210   210   148    49    40   166    51   201    48   102   197    55   192    43    88   189   104    85   183   162    60   144   123   103   134   199   166    50   147   167   191   220    85    75    57    72    42   150   155    54   163   171   106   115    99    78    89    49    80   214   114   127   196   212   220    75
   176    73   110   135    84   153   143    72   210   209   148    49    39   166    51   201    47   102   198    55   192    42    87   189   103    85   183   162    59   144   122   103   133   200   167    50   147   166   192   219    86    75    57    72    42   149   155    53   163   170   107   115   101    79    88    48    81   213   114   127   196   213   220    75
   176    73   111   136    85   153   144    74   210   207   148    50    40   164    51   201    48   101   198    56   193    42    89   188   104    86   182   162    60   145   122   104   133   200   166    50   147   168   191   220    85    75    58    72    44   150   154    54   163   171   104   113    99    80    88    47    81   213   114   127   197   214   221    74
   177    73   110   135    85   153   143    73   210   208   148    50    40   165    51   201    47   101   198    55   192    43    89   189   104    86   183   162    60   145   122   104   133   199   167    51   147   166   192   220    85    75    57    72    43   150   154    54   163   171   105   115    99    78    88    49    81   213   114   126   196   214   220    75
   176    73   108   138    85   152   144    71   210   205   147    48    39   165    52   201    50   100   197    55   192    42    90   191   103    85   181   162    59   143   123   103   133   199   167    51   147   166   191   219    85    73    56    71    39   150   155    52   162   171   105   115    99    79    89    46    83   211   116   127   198   213   222    75
   177    73   110   135    85   153   143    73   210   208   148    50    40   165    51   201    47   101   198    55   192    42    89   189   104    86   183   162    60   145   122   104   133   199   167    51   147   167   192   220    85    75    57    72    43   150   155    54   164   171   106   115    99    78    88    48    81   213   114   126   196   214   220    75
   177    73   109   134    84   153   142    73   211   208   149    48    39   165    51   201    48   101   198    55   193    43    89   191   103    85   184   162    61   144   123   104   133   200   167    52   148   168   191   219    84    75    56    72    43   150   154    53   163   170   105   114    99    80    89    49    81   212   115   126   197   214   220    75
   178    77   112   140    90   152   144    76   209   205   147    52    38   161    50   202    46   104   201    54   194    42    89   188   105    86   182   166    60   143   121   104   132   199   165    51   145   166   193   220    84    72    56    79    39   155   159    56   160   168   106   114    96    80    91    49    75   212   114   126   196   216   225    79
   176    74   109   138    85   153   141    71   210   207   149    49    39   164    51   200    47   101   196    55   193    43    89   189   104    85   184   162    60   145   122   104   133   198   167    50   147   166   192   221    86    75    57    71    43   153   154    55   164   172   106   115    99    79    89    49    83   212   112   126   195   214   220    75
   173    79   108   141    85   156   150    69   208   204   156    50    30   157    52   204    41    99   198    56   188    43    87   189   103    85   178   164    64   146   123   106   130   197   158    49   143   167   196   223    87    70    51    73    39   158   156    55   167   173    96   112   101    78    88    42    87   215   118   124   195   219   218    83
   174    72   113   136    83   153   140    71   212   207   149    49    39   164    50   202    45   102   197    57   191    45    88   189   106    85   181   162    60   147   123   105   131   201   166    51   150   168   189   221    87    74    59    70    43   150   153    54   165   171   108   113    98    78    90    48    79   214   112   126   199   215   220    77
   178    72   107   137    84   150   143    73   212   209   148    51    39   166    50   199    46   102   199    56   190    43    88   189   106    83   185   163    60   145   124   104   134   199   167    53   148   168   192   220    86    73    60    72    45   149   154    53   163   171   105   117   100    76    89    47    79   215   113   126   198   213   219    77
   176    73   109   135    84   153   142    73   209   209   149    50    39   166    51   201    48   100   198    54   192    43    88   190   103    85   182   163    60   144   122   103   134   198   166    50   147   164   191   221    86    76    58    74    41   151   155    53   163   170   106   114    99    78    88    49    82   214   115   128   196   214   220    75
   177    73   110   135    85   153   143    72   210   208   148    50    40   165    52   201    47   102   197    55   192    43    88   189   104    86   183   162    60   145   123   103   132   200   167    51   147   167   192   220    85    75    57    73    43   150   154    53   164   171   106   115    99    79    88    49    81   214   114   127   196   214   220    75
   177    73   110   135    85   153   143    72   210   208   148    50    39   165    51   200    47   102   198    55   192    42    89   189   104    86   183   162    60   145   122   104   133   199   167    51   147   167   192   219    85    75    57    72    43   150   155    54   164   171   106   115    99    78    88    49    81   213   114   126   196   214   220    75
   177    72   109   135    84   154   141    71   210   209   149    49    38   164    50   199    47   102   198    54   192    41    91   190   107    89   182   163    58   144   121   102   131   200   166    51   149   169   191   218    83    73    57    73    43   149   156    53   165   172   104   116    97    77    87    46    81   213   115   126   198   212   222    75
   179    74   110   133    81   152   143    75   210   210   149    51    40   162    51   201    49   101   198    55   194    41    87   189   106    85   185   163    63   146   126   103   131   199   165    52   150   165   192   217    85    75    55    72    42   149   155    55   163   173   105   117    97    78    88    49    79   214   114   128   195   212   219    74
   176    74   108   137    85   152   142    74   210   209   146    49    40   165    50   199    45   102   195    57   192    43    89   188   103    86   183   161    60   146   123   102   134   200   166    50   148   167   191   220    84    74    59    70    42   149   157    54   163   169   105   116    99    79    88    48    82   212   114   127   197   215   222    76
   177    73   110   136    85   152   144    74   210   209   147    51    43   168    48   202    46   101   197    55   192    42    88   190   105    88   183   163    60   143   122   105   134   200   167    51   146   168   191   221    84    75    56    72    43   150   154    53   164   169   106   113   100    79    86    46    80   214   114   128   196   215   219    76
   178    79   113   133    83   155   143    76   214   211   147    49    36   159    58   204    47    95   200    53   191    45    88   191   100    86   179   159    63   141   119   105   133   196   173    51   145   170   193   223    84    74    63    72    44   154   156    52   167   177   106   118    97    78    84    51    81   217   114   131   196   214   220    77
   177    73   110   135    85   153   143    73   210   208   148    50    39   165    51   201    47   102   198    54   192    43    89   189   104    86   183   162    60   144   122   104   133   199   167    50   147   167   191   220    85    75    57    72    43   149   155    54   164   171   106   115    99    78    88    49    81   214   114   126   196   214   220    75
   175    72   109   136    85   152   142    72   210   208   147    51    40   166    50   200    48   102   199    54   193    41    90   189   105    85   183   160    60   145   122   105   134   202   167    51   149   167   191   221    85    75    56    72    43   149   154    54   164   170   107   115    99    77    88    48    82   214   113   127   196   212   221    75
   177    73   110   136    85   153   143    72   210   208   147    49    39   165    51   201    47   102   198    55   192    42    88   189   104    86   183   162    60   145   123   104   133   199   166    51   147   167   192   220    86    75    57    72    43   150   155    53   164   171   105   115    99    78    89    48    81   214   114   126   196   213   220    75
   177    74   110   136    83   154   141    73   211   206   147    50    40   163    53   201    47    98   198    57   192    42    89   188   106    84   182   163    60   146   123   103   133   200   169    49   147   163   191   220    84    74    54    75    42   151   153    51   164   172   104   117   101    74    88    46    80   214   116   129   197   212   219    73
   177    73   110   135    84   153   143    73   210   208   148    50    39   166    51   200    48   101   198    55   192    43    89   189   104    85   183   161    61   145   122   104   134   199   167    51   146   166   192   220    85    75    57    72    43   150   154    54   164   170   105   115    98    78    88    49    82   213   114   127   196   214   221    75
   177    73   111   135    84   154   142    72   212   209   149    50    39   164    51   199    48   102   198    56   192    43    88   190   104    86   182   162    59   144   122   103   133   199   168    52   147   168   193   220    86    76    57    72    43   151   154    56   162   171   106   116    98    79    89    47    83   215   116   126   196   212   220    77
   175    73   111   135    84   153   144    74   211   211   146    50    39   165    50   202    47   100   198    55   192    41    88   189   103    86   181   162    59   146   124   106   133   200   168    51   148   165   191   219    86    76    58    72    42   149   153    54   163   172   107   114    99    75    89    48    81   212   114   126   196   215   222    76
   178    73   108   132    89   156   144    72   205   205   150    47    39   167    49   201    45   102   198    53   193    44    90   188   111    84   180   160    63   144   124   103   132   200   170    53   149   167   190   220    88    79    57    76    40   152   156    48   163   170   102   114   101    77    88    50    77   214   117   129   196   214   221    76
   177    73   110   136    84   154   143    73   210   208   147    50    39   166    51   203    47   102   198    55   193    41    89   190   103    86   184   163    60   144   121   103   133   199   167    50   148   167   192   218    85    75    56    72    43   150   156    53   162   171   105   114    98    79    88    50    81   213   114   126   196   215   219    76
   179    73   110   133    83   153   141    73   209   208   148    48    39   165    51   202    48   102   198    55   191    42    87   190   103    86   183   163    60   143   121   104   135   200   166    51   147   167   192   219    84    75    57    72    42   150   153    55   164   170   104   116   100    79    87    49    81   213   115   126   197   214   220    75
   177    72   110   135    85   153   142    72   210   208   148    50    39   165    51   201    47   102   198    55   193    42    89   190   104    87   183   161    60   145   122   103   133   199   167    51   147   166   191   219    86    74    57    73    43   150   154    54   164   171   105   115    99    79    88    49    80   214   114   126   196   214   220    75
   176    73   110   135    83   153   142    73   210   208   149    50    39   165    52   200    47   101   197    54   192    42    89   188   105    86   182   162    60   146   123   103   133   200   167    50   148   166   191   219    86    75    56    71    43   151   155    54   164   171   106   115    98    79    88    49    82   213   115   126   196   213   221    75
   178    74   110   135    82   153   144    72   212   208   148    48    40   166    52   201    49   101   197    54   193    42    90   189   103    86   184   161    59   143   123   105   134   201   168    52   145   168   191   220    84    75    56    71    45   151   158    56   165   171   104   116    98    79    89    49    79   212   114   126   198   214   220    77
   178    76   109   136    87   153   143    72   211   209   148    50    40   164    52   201    46   102   196    54   194    43    89   189   105    86   184   161    62   146   121   105   131   198   166    49   148   168   192   216    87    74    59    71    41   152   154    53   164   167   108   116    98    80    88    49    81   216   112   129   196   216   220    74
   177    73   110   135    85   153   143    73   209   208   148    50    39   166    51   201    47   102   198    54   192    43    88   189   104    86   183   162    60   145   122   104   133   199   167    51   147   167   192   219    85    75    57    72    43   150   155    54   164   171   106   115    99    78    88    49    81   214   114   127   196   214   220    75
   176    74   110   135    85   153   143    73   211   208   148    51    41   166    51   201    48   101   198    55   190    43    89   189   103    86   183   163    60   146   124   103   132   199   167    50   147   168   193   219    86    76    55    71    42   150   153    54   164   171   105   117    98    78    89    49    83   214   114   125   195   216   219    74
   177    73   110   135    85   153   143    73   210   208   148    50    39   165    51   201    47   102   198    55   192    42    89   189   104    86   183   162    60   145   122   104   133   200   167    51   147   167   191   220    85    75    57    72    43   150   155    53   163   171   106   115    99    78    88    48    81   214   114   126   196   214   220    75
