# Supplementary material for: Improved multi-objective clustering algorithm using particle swarm optimization
Source: PLoS One. 2017 Dec 5;12(12):e0188815. doi: 10.1371/journal.pone.0188815 (PMC5716574; doi:10.1371/journal.pone.0188815)
Supplement: S1 File — (ZIP) [file pone.0188815.s001.zip › datasets/high_dimension_datasets/dim1024.txt]

   126   151   205    39   163    36   136   187   113   196   113    70   209   164    94    81   189   170   126   160    86   134    50   148   208    77    78   212   107   181   175    43    42   167   213   191   126   132   175   158   176    83   163    82   169    76   166   185    58   153   165    45    60    68   160   169   169   104   153   121    95    61   104   189   196   131   133   197    39   169    64   137    38    85   175   220   129   117    68   188   160   140   140   152    45   105   167   120   206   206   164    86   106   218   129   219   136   193   102   182    41   152    98    86   205   152   193    50   110   118   207   156    54    44    35    55   193   187   109   100    71   213   189   128   173   162   141    55   136   190   128   133    60   133    84    85    57   128   117   126   112    89   151    75   186    58   163   121    93    66    38   120   203   173    63   119   139    78   142    56    54   204   115   142   169   121   100   107    41    59   215    55   117   125   165    90    99   202   200   118    95   208   150    77   214   203    35   117   163   105   218    94   209   183   112    99    45   219   104   201    61   108    61   206   188   218   212    40   104    85   169   192    35    37   173   193   101   197   135   182   126   149   123   135   203   191    80    39   186    49   183   219   213   142   175   137    72    52   139   204    98   193   127   215    96    73   204    42   147    71   142   130   105   150   127   164    90    55   171   158   123    84   140   180   130   135   167   184   108    86   126   151   214    84   161   143    63    91    51   203    41   200   113   182   216   124    99    83    41    66    58   160    71   140    93   156    64   196   203    49    55    44   101    66    78   166   119    55   104   194    77   100    47    76    87    78    75    43    99    60   170   205   144   188    86   203   212    78   126   177   128   195   106    54    96   169   111    81   200    34   101    94    34   109    96   154   194   212    80   139   209    89   202   175    87    53   150    89   145   200   150    74    99   191   119   141   201   152   131   123    47    65   144   128   177   191   137   218    46   133   199    40   139   207    73    66    71   143   132   113   188    88    80   168   208   153   219   154   144   189   145    73   217   144   149   217   166    55   162   172    64   164   184   137   218   204   109    94   174   146   219   168   161   215   138    74   215   121    53    79    79   212    40    72   148    45   201    35   113   191   174    50   105   202    43    73   121   156   163   209   205   105    62   103   153   211   152   113   215   137   148   105    36    79   104   192   214    85    81   219    68   176   191   121    91   143    56    89   200   181   116    50   165   134    37   108    93   207   113   124    61   124   128   219    71    79    56    93   186   193   179   106    38    41    81    52   173   217    77    94    38   123   219   115    52    41   123   143   165   207   210   173   185    88    35   203   212   190   156   104   158    44   215    72    84    53   116   214   218   108   159   176   148   127    75   217   216   202   153   187    89   104   169   180   150    61    75   206   131   170    77    70    86   177   103   163   154   174   191    37   188    76   103    83   175   202    95   186   117   118   161    87   135    85    53   115   156   132    44   107    91   162   199    58   189   217   202   163   150    37   130   167   104   160   126   192   125    49    43   155   182    62   149    95   195   112   103   121   124   114   114   105   170   181   155    96   137   181   185   185    73    76   188   204   110    82    53   161   119   100   210    82    40   141   165   206   170   201   135   166    41    65    93    92    66   175   151   208   105   148    64   164    47    43   174   103   181    50    79    98   114   105   203   214   183   171    71   172   133   219   115    46   150   107   202   216    48   173   161   130   118   114   113   111   140    68   121   149    99    86    91    69   111   200    94   166    54    85   109   181   143   125    90    93    67    64    37   106    57   143   216   215    67    55   160   205   180   164   187    54   155   125    59    60   137   114    77   174    51    91   185    68   205   205   161   182   153    97   192   133   141    79   204   139   105   180   177   142   113    95    43    34   139   200    48   204    68   151    73   123    90   184   207    67    41   199   112   128   141   131   143   126   213   118   162    38   120   138   103   195   102   209   195    84   202   112   207   149   199    79   207   197    41   220   169   206   136    96   149   181   171    60   142   187   142    84   144   129   191   134   212   118   116    71   124    40   133   123   211   218    74    34    41   144   143    68   196   104    71    77   173   219    57   201    43    62   143    80   168   177    47    62   124   192    67    69    34    57    56    77   160    47    55    66    67   114    74   136    35    87    91    47   127   128   217   151    73   159   140   159   102   217    73   124   191   128    50   105    92    67   126    51    71   197   138    37    46    66    86   121   146   215   162    81   128   140   159    67   164   121   209   189   182   192    78    80    50    68   125   160   162   131   102   141   109   196   195   134   142    47   151   188   196   171   171   134    78    79   170   204   151    94    90   192   199   182    94    71    94    98    97   124   215    56    66    52   192   207   168   210   148   189   184   152   110    99    99   127    69   170   135   176    79   134    80    78    54   132    85    46   209    68    76    83   137   144    61   166   104   195   166    55   217   143   134    47   189    59    36   166   180   202   201   219    82   123   114   113   158   215    37   114    57   214    86   112   165   173   204    91    59   149   139   128
   126   151   205    39   162    36   136   187   113   195   113    70   209   163    94    81   190   170   126   160    86   135    50   148   209    77    79   212   108   180   176    44    42   167   213   191   126   132   176   159   175    83   164    82   168    76   166   186    59   152   164    45    60    68   160   168   169   105   153   121    95    61   104   188   196   132   133   197    39   170    63   136    38    86   175   220   128   118    68   189   160   140   140   152    45   106   168   118   207   207   164    87   106   218   129   219   135   192   102   182    41   152    99    86   204   152   194    49   109   118   208   156    54    44    36    54   193   187   109   100    72   214   190   128   172   162   143    55   136   190   127   134    61   132    84    85    58   128   117   127   110    90   152    74   186    59   164   122    93    65    39   121   202   172    62   119   139    79   142    57    54   204   115   141   169   121   100   107    41    59   215    55   117   124   165    89    99   202   200   117    95   208   150    76   215   203    35   117   164   105   217    94   208   183   112    99    45   218   103   201    61   108    61   206   188   217   212    39   104    86   170   192    36    37   174   193   100   198   135   183   126   148   124   135   204   191    79    40   185    49   183   218   212   142   173   138    71    52   139   204    98   194   127   216    95    73   204    41   146    71   142   130   105   150   127   164    91    56   172   158   124    85   141   180   131   135   167   184   108    86   126   152   214    82   161   142    62    91    52   204    40   201   113   181   216   123    98    83    42    66    57   159    72   141    93   156    62   196   202    49    56    44   101    66    78   166   119    56   106   194    76   101    47    76    87    78    75    42    98    59   170   205   144   188    86   202   212    77   126   177   129   196   106    54    96   169   111    82   200    34   101    94    35   110    97   154   194   211    80   138   209    89   202   175    87    53   150    89   145   201   150    74    99   191   120   140   201   152   132   122    46    65   144   127   178   191   136   219    46   134   198    40   139   206    73    65    71   143   132   113   188    89    80   168   207   153   219   155   145   190   144    73   217   144   149   217   166    55   163   172    65   163   184   137   218   204   109    92   174   147   218   168   161   215   138    74   215   120    53    80    79   211    40    72   148    46   200    36   114   191   174    50   105   202    43    74   121   155   163   210   205   105    61   103   152   211   152   113   215   137   148   105    37    79   104   192   213    86    81   218    67   175   192   121    91   143    56    90   201   181   115    50   165   135    37   108    93   206   113   124    61   125   128   219    71    79    56    92   185   193   178   106    37    40    81    52   173   218    77    94    38   124   220   115    51    40   124   143   165   207   210   174   185    87    35   203   212   190   156   105   158    44   214    72    84    54   116   214   218   108   159   177   149   126    75   217   216   202   153   187    88   104   170   180   150    62    75   207   130   171    77    71    86   177   104   163   154   173   191    37   188    76   102    83   175   201    95   187   117   118   160    86   135    86    54   114   156   133    44   107    91   162   199    59   190   217   202   162   149    37   130   167   104   159   128   191   126    49    44   156   181    62   148    95   196   113   102   122   125   115   114   105   169   181   156    96   137   181   186   185    73    74   187   205   110    82    53   160   119   101   209    81    41   140   165   206   170   201   134   166    41    64    93    92    66   176   151   209   105   147    64   165    48    44   175   102   182    50    79    97   114   105   203   215   183   171    71   172   132   219   116    46   151   108   201   216    47   173   161   131   118   114   113   112   140    68   121   149    99    85    90    70   111   200    93   166    54    85   108   180   143   125    90    93    66    65    38   106    57   142   216   216    66    55   159   204   180   164   186    53   155   126    59    61   137   114    77   174    51    92   185    68   205   205   161   181   153    97   192   133   142    80   203   140   107   180   178   142   113    95    44    34   140   199    47   204    68   151    73   123    90   184   207    67    42   200   113   128   142   130   143   126   213   118   162    39   120   138   103   195   102   209   195    86   202   111   207   149   199    79   207   197    40   219   168   206   136    96   149   181   170    61   142   187   143    84   144   130   191   134   212   117   116    71   125    40   132   123   210   218    73    33    41   144   143    68   196   104    70    77   172   220    57   201    43    62   143    80   169   178    47    61   124   191    67    69    35    56    56    77   160    47    55    68    68   113    75   137    35    88    92    47   128   129   218   152    74   159   141   159   102   217    73   124   191   128    50   105    91    68   127    52    71   197   139    37    46    67    88   123   147   215   162    83   129   140   160    67   164   121   209   189   182   192    78    81    50    68   125   159   162   130   102   141   109   196   196   135   142    48   151   188   195   171   170   134    78    80   169   206   151    95    90   192   198   182    94    72    94    98    96   124   215    55    66    52   192   208   168   210   148   189   185   152   110   100    99   127    69   170   134   176    80   134    79    79    54   132    86    46   209    68    77    84   136   145    60   167   105   195   166    55   217   143   134    48   190    59    35   164   180   202   201   219    82   123   114   114   159   215    37   114    57   213    86   112   165   174   204    91    59   148   139   127
   126   151   205    39   163    36   137   188   113   195   114    70   209   164    95    81   189   170   125   161    86   135    51   148   208    77    78   213   108   181   175    43    41   167   213   191   126   132   175   159   176    83   163    82   169    76   165   186    58   153   165    46    60    68   161   169   170   104   153   121    95    61   105   188   196   131   132   197    39   169    64   137    37    85   175   221   129   117    68   189   160   140   140   152    45   106   167   119   206   206   165    86   107   218   129   219   135   193   101   182    41   151    99    86   205   152   192    49   109   119   208   155    55    44    35    54   193   187   110   100    71   213   189   128   173   162   141    55   137   191   128   133    60   132    83    86    57   128   117   127   112    89   151    74   186    58   163   121    94    66    38   120   203   173    62   119   139    78   142    57    53   204   115   143   170   121   100   107    41    59   216    56   117   125   165    89    99   202   201   117    96   208   150    77   213   204    35   116   164   105   218    94   208   182   112    99    45   218   104   201    61   109    61   207   188   218   212    40   104    85   170   193    35    37   173   193   100   197   135   183   126   149   123   135   203   191    80    39   187    50   183   219   212   142   174   138    71    52   139   204    98   194   127   215    96    73   205    42   146    72   143   130   105   149   127   164    90    56   172   158   124    84   141   180   129   134   168   184   108    87   126   151   214    84   162   142    64    90    52   204    41   200   113   182   217   124    98    83    41    65    58   160    71   140    94   156    64   196   202    49    54    43   101    67    78   166   119    55   105   195    77   100    46    77    87    79    76    44    99    60   170   205   145   188    86   202   213    77   126   177   127   196   105    54    96   169   110    81   200    34   101    94    34   109    96   155   194   211    79   138   209    90   202   175    87    52   149    90   145   200   150    73    99   192   120   140   201   151   132   123    47    65   144   127   178   191   137   218    45   132   198    40   138   206    71    66    71   143   132   113   188    89    80   168   208   153   218   154   145   189   145    73   217   144   149   217   166    55   162   173    64   164   183   137   218   205   109    94   174   147   219   167   161   215   138    74   215   120    53    80    80   212    39    72   148    45   201    35   113   191   174    50   105   202    43    74   121   155   164   209   205   105    62   103   153   211   151   114   215   137   149   106    36    81   103   191   214    86    81   218    67   175   190   121    90   143    56    89   200   183   115    50   164   136    37   108    93   208   113   123    61   124   128   219    71    79    56    93   187   192   178   106    38    40    80    52   174   217    78    94    38   124   219   115    51    40   124   144   165   207   210   174   185    87    34   203   212   189   156   104   158    43   215    72    84    53   117   214   218   109   158   176   149   125    74   217   216   201   154   187    88   105   170   180   150    62    75   206   132   170    78    71    86   178   103   162   154   174   192    37   188    76   103    82   175   202    95   186   116   118   161    87   135    86    53   114   157   132    45   106    91   162   199    58   188   217   201   162   150    38   130   168   105   159   128   192   125    49    43   155   182    62   149    96   195   112   104   122   125   114   114   105   170   181   154    97   137   180   186   185    73    75   187   204   112    82    53   160   119   101   211    81    40   141   165   206   170   201   135   166    42    65    93    92    67   175   150   208   106   148    65   163    48    43   175   102   181    49    79    97   114   106   204   214   183   170    71   172   132   219   115    46   151   107   202   216    47   173   161   130   118   113   113   112   139    67   122   148    99    85    92    69   112   201    94   166    55    85   108   181   143   125    90    94    66    64    38   105    56   143   216   215    67    55   159   204   180   163   187    54   155   125    59    61   137   115    77   175    51    92   185    67   205   206   161   182   153    97   192   133   141    80   203   140   105   181   178   141   113    95    43    34   139   199    48   204    68   151    73   123    91   184   207    66    41   199   113   128   142   131   144   126   213   119   163    38   121   138   103   195   103   209   194    85   203   111   207   149   199    79   207   197    41   220   169   206   136    95   149   181   171    60   142   187   142    84   144   130   192   133   212   117   116    71   124    40   134   122   211   219    73    33    42   145   143    67   196   104    71    76   172   219    56   201    42    62   143    81   168   178    47    61   124   192    67    69    35    57    56    77   160    47    55    66    67   114    74   138    36    87    91    47   127   128   218   152    73   159   140   159   102   216    74   124   191   128    50   105    91    68   127    52    71   197   138    37    45    67    86   122   147   215   161    82   127   140   160    66   164   121   209   188   182   192    79    81    50    69   126   159   162   131   102   141   108   196   195   133   142    48   151   188   196   172   170   134    78    80   169   205   150    95    89   192   199   182    94    71    94    98    96   124   214    56    66    51   193   206   168   210   148   190   184   153   111   100    99   127    70   171   134   175    80   134    79    78    53   132    86    46   209    68    77    84   136   144    60   167   104   196   166    55   218   143   133    47   189    59    36   165   180   202   201   219    82   123   114   113   159   216    37   114    57   213    86   111   165   173   204    91    59   148   139   127
   126   151   204    39   162    37   136   187   113   194   114    70   210   164    93    81   189   170   127   160    86   134    48   148   208    77    78   211   108   180   175    44    41   165   213   192   126   132   174   159   178    82   163    81   170    75   168   185    60   155   165    45    59    68   161   169   170   106   153   121    95    60   105   188   195   132   132   196    39   170    65   138    38    86   175   219   128   117    67   188   161   141   140   152    45   105   168   119   205   206   164    86   106   219   130   219   136   193   102   181    41   153    97    87   205   153   193    48   109   119   209   156    54    44    35    55   193   187   109    99    72   213   190   129   175   163   142    54   135   191   128   132    63   133    85    87    56   128   117   126   112    88   152    76   187    57   165   122    93    66    36   119   202   172    64   119   139    78   142    56    54   204   113   142   170   121   100   106    40    59   216    54   117   126   164    90   102   202   200   116    95   208   149    78   215   204    35   117   163   105   219    94   207   183   112    99    46   218   106   200    61   109    61   207   187   217   212    40   105    84   170   192    36    38   173   194    99   198   136   182   125   149   122   136   203   190    79    39   188    50   183   219   211   143   175   137    72    52   139   206    97   194   127   215    97    74   204    41   146    73   142   131   106   151   127   163    90    57   172   158   123    83   141   179   131   133   167   184   108    87   125   152   214    83   160   142    64    92    52   204    41   200   111   181   216   124    98    83    42    67    57   160    72   140    93   155    64   196   203    49    56    43   101    65    79   165   120    57   104   195    75    99    47    75    87    79    76    42    99    59   170   204   144   188    84   202   215    76   126   176   128   194   106    55    95   169   111    80   199    35   100    95    34   109    96   155   195   212    79   138   209    88   202   175    86    54   150    88   145   201   149    73    99   189   119   140   201   152   132   123    47    65   144   126   178   191   136   219    46   134   200    40   139   206    73    66    70   143   131   113   189    89    81   168   208   152   219   154   145   189   145    73   217   144   149   217   166    53   161   172    64   164   185   138   220   205   110    94   174   147   219   169   161   215   139    74   215   122    52    79    79   212    39    72   149    45   200    35   113   191   174    49   104   202    43    74   121   156   164   208   204   106    62   102   153   212   151   114   215   138   149   106    36    79   103   190   214    86    80   218    66   174   192   121    90   143    56    90   200   182   115    50   164   136    39   107    92   206   113   124    60   125   128   219    70    78    56    91   186   193   179   107    39    40    81    52   173   217    79    93    37   123   220   115    51    40   123   144   166   207   209   173   185    88    34   201   213   190   155   105   157    44   215    72    84    53   116   215   217   110   157   178   149   126    75   217   216   202   155   187    90   105   170   179   148    60    75   207   132   170    78    70    85   176   102   162   155   175   190    37   188    77   104    83   174   202    95   186   118   117   162    86   136    86    54   113   156   132    44   106    90   162   200    58   189   217   201   162   149    38   131   168   104   159   127   192   126    49    43   155   182    62   149    94   196   113   103   122   124   114   114   104   169   180   155    97   136   181   185   185    74    76   188   205   110    82    52   161   118    99   209    80    40   140   166   205   172   201   135   167    41    64    93    91    67   175   152   210   105   148    64   164    48    44   175   103   182    50    80    98   115   106   204   214   183   172    70   172   134   218   116    45   151   107   201   215    48   172   163   131   119   115   113   112   139    68   122   148    99    86    91    70   111   202    94   166    54    84   108   181   143   125    90    94    66    63    37   107    58   143   216   216    65    55   159   205   180   163   186    53   155   124    58    61   136   115    78   174    51    92   185    66   205   205   161   181   154    97   192   131   142    80   204   140   105   180   177   142   113    95    43    34   140   200    49   203    68   151    74   124    91   185   206    65    42   199   113   130   142   131   143   125   213   119   161    38   121   139   103   197   103   210   193    85   203   111   207   148   200    80   207   198    41   220   168   206   135    95   148   181   170    60   142   185   142    84   144   130   190   133   212   118   116    71   124    40   133   123   210   219    74    34    41   143   143    67   197   104    69    77   171   220    56   201    42    61   144    80   169   177    47    62   123   192    66    68    34    56    56    76   162    46    54    67    67   113    75   138    36    87    90    48   129   127   217   150    73   160   140   159   102   216    74   124   192   128    50   104    92    68   128    52    71   198   139    38    46    66    86   123   147   216   161    83   129   139   159    67   162   122   209   188   183   192    79    80    50    68   126   159   160   131   101   140   107   197   196   134   141    47   150   187   195   171   170   133    78    79   170   206   151    96    90   192   199   183    94    71    93    98    97   121   215    55    66    52   191   207   168   213   149   188   186   152   111   100    98   127    71   171   135   175    78   134    79    78    55   132    87    46   208    68    75    84   136   144    60   166   103   194   167    55   217   144   134    48   191    59    38   165   180   202   200   220    83   124   115   114   158   215    37   114    56   213    87   112   165   172   203    91    59   148   140   127
   127   151   206    39   162    36   135   188   112   195   114    70   208   164    94    82   190   170   126   161    86   135    50   148   208    77    79   212   108   180   175    43    41   167   214   191   126   133   175   159   176    83   164    82   169    76   166   186    59   152   164    45    60    68   160   169   168   105   153   121    95    62   104   188   195   131   133   197    40   169    64   138    37    86   175   220   128   117    68   188   161   139   140   152    45   105   167   119   206   206   164    86   107   218   129   218   135   193   101   183    41   152    97    87   204   152   194    49   109   117   208   156    54    45    36    55   193   188   109   100    71   213   189   129   173   162   142    55   137   190   128   133    60   132    84    85    57   128   117   126   111    89   151    75   186    58   163   122    93    65    38   120   202   173    63   119   139    78   142    57    53   205   115   142   169   121   100   107    41    59   215    55   117   125   166    89    99   202   201   117    96   207   150    76   213   204    35   115   163   105   219    94   208   182   113   100    46   218   104   201    61   108    61   206   188   218   212    40   104    84   169   192    36    37   173   193    99   197   136   183   126   149   123   135   202   191    79    39   186    49   183   219   213   142   174   137    71    52   139   205    97   193   126   215    96    74   204    42   146    71   142   130   105   150   127   163    90    56   171   158   123    85   141   180   130   134   168   184   109    86   125   151   214    84   162   143    63    91    51   204    41   201   113   182   216   124    99    84    41    66    58   160    71   140    93   155    62   195   202    49    55    43   100    66    79   165   119    55   105   194    77   100    46    76    87    79    76    43    99    60   170   205   145   188    86   203   212    77   126   176   128   195   106    54    96   169   111    81   200    34   100    94    34   109    97   154   195   211    80   138   209    89   203   174    87    52   149    89   145   201   149    74    98   191   119   141   201   152   131   123    46    65   145   127   178   191   136   219    46   133   199    40   139   207    72    66    72   143   132   113   189    88    80   167   208   153   219   154   144   189   144    73   217   143   149   217   166    55   162   172    64   164   183   137   218   204   110    93   174   147   219   167   162   215   138    74   214   121    53    79    79   212    41    72   148    45   200    35   113   192   174    50   104   202    43    73   122   156   163   209   205   106    61   103   152   210   151   113   214   138   148   105    36    81   104   191   214    86    80   218    68   175   192   122    90   143    55    89   200   181   116    50   165   135    37   108    94   207   113   124    61   125   127   219    71    78    56    92   186   193   179   106    38    41    81    52   174   217    78    94    38   124   220   115    52    40   123   143   164   206   210   173   185    88    35   202   213   190   156   104   158    44   215    72    84    54   116   213   218   108   159   177   149   126    75   217   217   202   154   188    89   105   169   180   150    61    75   207   131   172    78    71    85   177   103   164   154   174   191    37   188    76   102    82   175   202    95   186   118   118   160    87   135    85    53   114   157   132    44   106    91   161   199    58   189   217   201   162   151    37   130   168   104   160   126   192   126    49    43   156   182    62   150    96   196   112   102   121   125   115   114   105   169   180   154    97   137   181   186   185    74    76   187   204   110    82    52   161   118   101   210    82    40   141   165   206   170   202   135   166    41    65    93    92    66   176   151   208   104   149    64   164    48    43   174   102   182    51    79    98   114   106   203   214   183   170    71   172   132   220   116    45   150   107   201   216    48   173   161   130   119   113   113   112   140    68   121   149    99    85    91    69   111   200    94   165    55    86   108   181   143   125    90    93    67    65    37   106    57   143   216   215    67    54   160   205   180   163   187    53   156   125    59    61   138   114    77   175    51    92   186    67   205   206   162   181   153    98   192   132   142    79   203   140   105   179   177   142   113    95    43    35   139   199    48   204    67   151    73   123    90   184   206    67    41   199   113   129   142   131   144   126   214   118   163    38   120   139   103   195   103   210   195    84   202   112   208   150   199    79   207   197    40   219   170   206   136    95   149   181   171    60   141   187   142    84   143   130   191   134   212   118   116    71   124    40   133   123   211   219    73    34    41   144   142    67   195   104    71    77   173   219    57   201    43    62   143    80   168   176    47    61   124   192    67    69    34    56    56    78   160    46    55    67    68   113    74   137    36    86    91    48   127   128   217   151    74   159   140   158   102   216    74   125   191   128    50   105    91    68   127    51    72   197   139    37    46    67    86   122   147   216   162    82   128   140   160    67   164   121   209   188   182   192    78    81    50    68   126   159   162   130   102   141   108   197   195   134   141    48   151   188   195   170   171   135    79    79   170   205   152    95    89   191   199   182    94    71    94    98    96   123   215    55    66    53   192   207   168   210   148   189   185   153   110   100    99   127    69   170   134   175    79   134    79    79    54   132    86    45   209    68    77    83   136   144    60   167   103   194   167    55   217   143   134    47   190    59    36   165   180   202   201   218    83   123   114   114   158   215    37   114    57   214    86   112   165   173   204    91    59   148   139   128
   126   151   205    39   163    37   136   187   113   195   113    69   209   163    94    81   189   170   126   160    86   135    50   148   209    78    79   213   107   180   174    43    41   167   213   191   126   132   176   158   176    84   163    82   170    76   166   186    59   153   165    45    60    69   160   169   170   105   153   121    95    61   105   189   196   132   133   197    39   169    65   137    37    86   174   219   129   117    68   189   160   140   140   152    46   105   167   119   206   206   165    86   106   218   129   218   136   193   101   182    41   152    98    86   204   152   194    49   109   119   208   156    54    44    35    55   193   187   109   100    71   213   189   128   173   162   141    55   136   189   128   133    61   133    84    85    58   128   117   126   111    90   151    75   186    58   163   122    93    66    38   120   202   173    62   119   139    78   142    56    54   204   115   142   170   121   100   107    42    59   215    55   117   125   165    90    99   202   201   117    95   208   149    76   214   203    34   116   163   105   218    94   208   183   112    99    45   218   104   201    61   108    61   207   188   218   212    39   104    85   170   192    35    38   173   193   100   198   135   182   126   149   123   134   203   190    79    39   186    49   182   219   213   142   174   137    72    52   139   204    97   193   127   215    96    74   204    41   147    70   143   130   106   150   127   164    90    56   171   158   123    85   140   179   130   134   168   184   108    86   126   151   214    84   162   142    63    91    52   203    41   200   113   182   216   124    99    84    41    66    57   160    71   140    93   156    64   196   203    49    55    43   101    66    79   165   119    56   105   194    76   100    47    76    87    78    76    43    99    60   169   205   144   188    86   203   212    77   126   177   128   195   105    54    96   169   112    81   200    34   101    94    34   109    96   155   194   211    80   139   209    89   202   174    87    53   150    89   145   201   149    74    99   191   119   140   201   151   131   123    47    64   145   127   178   191   137   219    47   133   199    40   138   206    72    66    72   143   132   113   188    88    80   168   207   153   219   155   144   189   145    73   216   143   148   217   166    55   162   172    64   163   184   138   218   204   109    94   174   147   219   168   161   214   137    74   215   121    52    80    79   212    40    72   148    45   201    35   113   191   174    50   104   202    43    73   121   155   163   208   205   106    62   103   152   211   151   113   215   137   148   105    36    80   104   191   213    85    81   219    68   175   191   121    90   143    56    89   200   181   115    50   165   135    36   108    93   207   113   123    61   124   127   219    71    79    56    92   186   193   179   106    38    41    81    52   173   217    77    94    38   123   220   115    52    41   123   143   165   206   210   173   185    88    35   203   212   190   156   105   158    44   215    72    84    53   116   214   218   109   159   176   148   127    75   218   216   201   154   188    89   104   170   179   149    61    75   207   132   171    76    70    86   177   103   163   154   174   191    37   187    76   103    82   175   202    96   187   117   118   161    86   135    86    53   115   156   132    44   106    91   162   199    59   189   217   202   162   149    38   130   167   104   159   127   192   126    49    43   155   181    63   149    95   195   112   103   122   125   115   114   105   170   181   154    97   137   181   186   185    74    75   187   204   111    82    53   161   119   101   210    82    39   140   165   206   169   202   135   166    41    65    93    92    67   175   151   208   105   148    64   164    48    43   175   103   182    50    79    98   114   106   203   214   183   171    71   172   133   219   116    45   150   106   201   216    47   172   162   130   118   114   114   112   140    68   121   149    99    85    91    70   111   201    94   166    54    85   109   180   143   125    90    93    67    65    38   106    57   143   216   215    67    55   159   205   180   163   187    54   155   125    59    60   137   114    78   175    51    92   185    68   205   206   162   182   154    98   192   132   141    79   204   139   106   179   177   141   114    95    43    34   139   199    48   204    67   151    73   123    90   185   206    67    42   199   113   129   142   131   143   126   213   118   162    38   119   138   104   196   102   209   194    84   203   111   207   149   199    80   207   198    40   219   169   206   136    96   149   181   171    61   142   187   141    84   144   128   191   134   212   117   115    71   125    39   133   123   211   219    73    34    41   145   143    68   196   104    70    77   173   219    57   201    43    61   144    80   168   177    47    61   123   192    67    68    34    56    56    77   160    47    55    67    68   113    74   136    36    87    90    47   128   128   217   151    74   160   140   158   102   217    73   125   191   127    50   105    92    68   127    51    71   197   138    37    45    67    86   122   147   215   162    82   128   140   159    67   165   122   209   189   182   192    79    80    50    68   125   159   162   130   102   142   109   196   195   135   142    48   151   188   196   171   170   134    78    80   169   205   151    95    90   192   199   182    93    71    95    98    96   124   215    56    66    52   192   207   168   209   149   189   185   153   111   100    99   127    69   170   134   176    80   134    79    78    54   132    86    46   209    67    76    83   136   144    60   167   103   195   167    55   217   143   133    48   190    59    36   165   179   202   202   219    82   123   114   113   159   215    37   114    57   214    86   112   165   173   204    91    58   148   139   128
   125   149   205    40   163    36   138   188   114   194   114    70   208   162    95    81   189   169   126   159    87   133    50   147   209    78    79   212   108   181   174    43    41   167   213   191   126   133   174   158   177    85   163    80   169    75   166   186    60   152   163    46    60    67   162   168   169   105   152   122    94    61   106   189   197   132   133   199    39   170    63   140    37    85   175   220   129   118    68   189   160   139   139   151    45   105   167   119   205   206   165    85   106   219   130   219   137   194   100   182    41   153    97    89   205   151   192    48   112   116   207   156    53    45    36    55   192   187   109   101    71   213   189   128   173   164   143    55   136   190   129   132    60   133    83    86    59   128   117   125   112    89   150    76   186    58   163   124    92    66    38   119   203   172    64   120   139    79   143    58    53   202   113   142   170   122    98   107    40    59   214    55   118   125   164    87    98   202   202   116    95   207   150    78   215   204    35   118   163   106   217    94   208   183   112    99    45   218   103   201    61   109    62   206   190   218   215    40   103    84   170   193    35    36   173   194    99   198   136   183   125   149   125   134   203   191    80    39   185    49   182   218   212   141   175   136    71    51   138   206    96   192   127   215    95    73   205    42   147    73   143   130   106   151   127   164    90    57   171   159   124    85   142   178   130   133   166   184   107    88   126   153   213    85   162   143    63    92    52   204    43   202   114   182   215   125   100    82    40    66    58   160    71   139    92   156    64   198   203    49    55    44   101    66    79   166   119    55   105   194    76   102    47    75    85    79    75    43   100    60   169   206   145   187    83   205   212    78   126   176   127   197   106    54    96   170   112    81   199    33    99    93    33   109    97   154   194   209    79   138   210    89   202   175    87    54   149    89   144   202   149    73   100   190   120   143   199   151   131   122    49    65   146   128   177   190   137   219    47   132   198    39   138   206    72    67    71   143   132   113   189    89    82   168   209   151   217   156   143   188   144    73   218   143   150   218   166    55   162   172    65   163   183   138   218   204   110    95   174   145   219   167   163   214   138    74   216   120    52    80    78   212    41    73   148    44   200    35   112   192   172    50   103   201    43    74   119   157   162   209   204   106    63   102   152   213   151   112   214   137   148   106    37    81   103   193   213    85    81   218    69   176   191   121    91   143    57    89   200   181   116    51   165   132    39   109    92   206   112   125    60   122   128   220    69    78    56    92   186   191   179   106    39    41    81    52   173   218    77    93    38   122   218   114    51    41   123   143   165   207   208   172   186    89    35   202   212   190   157   103   158    45   213    71    84    53   117   214   217   107   161   175   148   129    76   217   217   201   153   187    88   104   170   179   148    60    74   207   131   173    77    71    84   177   104   162   153   174   192    38   186    77   104    83   174   201    96   186   117   118   161    87   135    84    52   115   157   132    42   106    91   162   199    59   189   216   202   165   150    36   130   167   105   159   124   191   125    47    43   155   180    63   148    96   195   112   104   121   124   115   113   105   170   181   156    97   138   180   186   185    73    75   186   205   110    82    54   162   120   101   210    82    39   140   165   208   170   201   133   164    42    66    92    92    65   175   151   208   107   147    64   165    49    43   173   102   180    49    78    98   113   105   205   215   182   171    71   172   131   220   117    44   150   107   202   215    46   172   162   132   118   115   113   112   141    67   120   149   100    85    91    71   113   199    95   166    55    84   107   180   143   126    91    93    67    65    38   105    56   142   216   216    67    56   160   205   179   163   185    54   154   126    58    62   138   115    78   177    50    92   184    68   203   206   160   181   152    97   192   134   141    80   204   140   106   180   177   142   115    95    44    33   139   198    50   204    66   152    73   124    91   184   205    66    42   198   113   128   141   131   143   125   214   118   163    38   119   138   104   196   101   209   194    84   202   111   205   150   200    80   208   199    41   219   169   206   134    96   149   181   169    59   141   186   141    84   144   129   190   135   212   119   116    70   127    39   134   122   211   217    74    34    41   145   142    67   195   105    72    78   174   219    58   203    45    62   144    82   168   177    47    62   124   191    68    67    35    57    58    78   160    48    55    67    68   114    75   137    35    88    90    48   128   126   217   151    74   160   140   158   102   217    74   124   191   127    49   104    93    69   127    53    71   198   137    36    45    67    86   121   147   216   161    82   128   140   159    67   164   121   209   189   183   193    77    80    49    68   126   160   164   132   101   142   107   196   196   134   142    46   150   188   197   171   169   132    78    79   170   204   150    93    89   191   198   183    93    73    94    97    96   122   214    56    66    53   191   207   167   210   148   188   183   152   111    99    97   128    69   172   134   176    79   135    79    78    53   132    85    47   209    67    75    83   136   145    62   166   104   196   166    54   218   142   134    47   189    60    37   166   178   201   200   218    84   123   116   114   159   215    36   114    57   214    86   111   166   173   205    90    60   147   139   127
   126   151   206    38   162    36   137   187   113   195   113    70   209   164    94    81   189   170   126   160    87   136    50   147   210    77    80   212   109   179   174    43    41   166   213   192   126   131   176   158   176    83   164    82   170    75   167   185    59   153   165    45    60    68   160   169   168   105   154   121    95    62   105   187   197   133   133   198    39   169    64   137    38    86   174   221   128   117    67   189   160   139   141   154    45   106   168   120   206   206   165    86   108   219   129   218   136   193   101   183    41   152    98    87   205   153   194    50   111   118   210   156    53    44    35    55   193   188   109   100    72   213   188   127   174   163   143    55   137   190   128   132    60   133    83    85    57   128   117   127   111    90   151    73   187    59   164   121    93    66    37   121   202   173    62   120   139    79   141    57    53   205   114   142   169   121    99   106    39    58   216    56   118   124   166    89    99   202   200   117    95   209   150    77   214   203    35   115   163   105   218    93   208   183   114    99    46   219   104   202    60   109    62   207   188   218   213    41   103    85   169   191    35    37   173   192    99   196   136   183   126   149   123   136   203   191    79    39   185    51   182   219   213   141   175   139    72    52   139   205    97   193   126   215    96    74   205    43   146    71   142   130   104   150   127   164    90    56   171   159   123    85   140   179   128   134   168   184   107    85   128   152   214    84   162   142    63    90    52   204    41   200   113   181   216   124    99    83    41    66    57   161    72   140    94   155    64   197   203    50    55    44   100    67    78   166   119    55   106   194    77    99    47    77    86    79    75    43    98    60   171   206   143   188    85   204   212    78   126   178   128   195   107    54    95   168   111    80   201    34   102    94    34   108    96   154   195   211    79   138   210    88   202   176    88    52   149    89   145   200   149    74   100   191   119   141   201   152   131   123    46    67   145   129   177   190   136   219    47   134   199    39   139   206    72    66    70   142   132   113   189    89    81   168   208   154   218   153   145   189   144    74   218   144   150   217   166    55   162   173    64   165   184   138   220   204   110    92   174   147   219   167   162   215   138    74   215   120    53    80    79   212    39    73   148    45   201    36   114   191   174    49   105   202    43    72   121   156   163   209   204   104    61   103   152   210   152   112   214   137   149   106    36    81   103   193   215    86    81   218    67   176   191   121    90   144    55    88   199   180   116    50   164   134    38   108    93   206   114   123    61   123   127   217    70    78    56    93   186   192   179   106    37    40    81    53   174   216    78    92    38   124   220   116    51    41   123   144   166   207   210   172   185    88    36   202   213   191   157   105   158    43   214    72    84    54   116   214   218   109   159   177   148   126    75   218   217   202   153   187    89   105   170   179   151    62    74   207   131   171    78    71    85   178   103   163   154   175   191    36   187    77   102    81   174   202    95   186   118   118   159    87   135    85    53   114   155   133    46   106    91   161   199    58   189   216   201   162   149    39   130   167   104   160   126   192   125    49    41   156   181    61   149    95   195   113   102   122   124   115   114   105   168   182   154    96   138   180   186   186    75    75   188   204   111    83    53   160   119   101   210    82    38   140   165   205   169   202   134   165    43    66    92    92    66   175   152   208   105   148    64   164    48    44   176   101   181    52    78    98   114   106   204   214   182   170    72   173   132   219   115    44   150   107   202   217    47   172   160   131   119   115   113   112   141    67   122   149    98    86    92    69   111   200    94   165    53    85   108   182   143   125    90    95    67    65    37   106    58   143   216   214    66    55   160   204   180   163   188    55   157   125    59    60   137   116    77   174    51    91   186    68   206   205   161   181   153    97   192   133   141    78   202   139   106   179   178   143   112    95    44    33   140   199    48   204    68   151    73   123    90   185   206    66    42   199   112   129   141   131   144   126   213   120   162    39   119   138   104   195   103   209   195    84   203   111   207   150   199    80   207   198    40   219   168   205   136    96   150   182   171    61   142   188   143    84   144   130   191   134   212   118   116    70   124    40   133   122   210   219    74    33    42   146   143    68   195   103    71    76   173   217    58   202    42    60   143    80   169   177    48    62   123   192    66    68    36    57    57    77   160    47    55    67    69   113    75   137    36    87    90    46   127   128   217   151    74   159   140   158   102   217    74   125   192   127    50   104    92    67   126    51    72   197   139    37    45    66    86   121   147   214   162    83   128   139   161    66   164   121   209   189   182   192    79    80    51    69   126   159   162   130   102   142   108   197   195   135   142    48   151   189   196   172   170   134    78    82   169   204   151    96    91   192   200   181    93    71    95    98    96   124   214    56    65    53   192   208   168   210   148   189   185   153   110   101    98   127    69   171   134   177    79   133    80    80    54   132    86    46   209    68    78    84   136   144    60   167   103   195   166    55   216   144   134    47   189    59    36   167   179   202   201   219    83   123   113   113   158   215    37   114    57   213    86   112   166   174   204    92    58   147   139   128
   127   150   205    39   163    36   136   187   113   195   114    70   209   164    94    81   189   170   126   161    87   135    50   148   208    77    79   212   108   180   175    43    41   167   213   191   126   132   175   158   176    83   163    82   169    76   166   186    59   153   164    45    60    68   160   168   169   105   153   121    95    61   104   188   196   132   133   197    39   169    64   137    37    85   175   220   129   117    68   189   160   140   140   152    46   105   167   120   206   206   164    86   106   218   129   218   135   193   101   182    41   152    98    86   204   152   193    49   109   118   207   156    54    45    35    55   194   187   109    99    71   213   189   128   173   162   142    55   136   190   128   133    61   133    84    85    58   128   117   126   111    90   151    75   186    58   163   122    93    66    38   120   203   173    63   119   139    78   142    57    54   204   115   142   169   121   100   107    41    59   215    55   117   125   165    89    99   202   201   117    95   208   149    77   214   203    35   116   163   105   218    94   208   183   113    99    45   218   104   201    61   109    61   207   188   218   212    39   104    85   170   192    36    37   173   193   100   197   135   182   126   149   123   135   203   191    80    39   186    50   182   218   213   142   174   137    72    52   139   204    98   193   127   215    96    73   204    42   146    71   143   130   105   150   127   164    90    56   172   158   123    85   140   180   130   134   167   183   108    87   126   151   214    84   161   143    63    91    51   203    41   200   113   182   216   124    99    83    41    66    58   160    71   140    93   156    64   196   203    49    55    44   101    67    78   165   119    55   105   194    76   101    47    77    87    79    75    43    99    60   170   205   144   188    86   203   212    77   126   177   128   196   106    54    96   169   111    81   200    34   100    94    34   109    96   155   194   211    80   138   209    89   202   175    87    52   149    89   145   200   149    74    99   191   120   140   201   151   132   123    46    65   145   127   177   191   137   219    46   133   199    40   139   206    72    66    71   143   132   113   189    89    80   167   208   153   219   154   144   189   144    73   217   144   149   217   166    56   162   172    64   164   184   137   218   204   109    93   174   146   219   167   162   214   138    74   215   121    52    80    79   212    40    72   148    45   201    35   113   192   174    50   104   202    43    73   121   155   163   209   205   106    61   103   152   210   151   113   214   137   149   105    36    80   104   192   214    86    81   218    67   176   191   121    90   143    56    89   200   181   116    50   165   135    37   108    93   207   113   124    61   124   128   219    71    79    56    93   186   192   179   106    38    40    81    52   173   217    77    94    38   124   219   115    52    41   123   143   165   206   210   174   185    87    35   203   212   190   155   105   158    44   215    72    84    53   116   214   219   109   159   176   148   127    75   217   216   202   154   188    89   104   170   180   150    61    75   207   131   171    77    71    86   177   103   162   154   174   191    37   187    76   102    82   175   202    95   186   117   118   161    87   135    85    53   114   156   132    44   106    91   162   199    58   189   216   202   162   150    37   130   167   104   160   127   192   126    49    42   155   181    62   149    96   195   112   103   122   125   115   114   105   170   181   155    96   137   181   185   185    73    75   187   204   110    82    53   160   119   101   209    82    40   141   164   206   170   201   135   166    41    64    93    92    66   175   151   208   105   148    64   165    48    43   174   102   181    50    79    98   114   106   203   214   183   171    71   172   132   219   116    46   150   107   201   216    47   172   161   130   118   113   113   111   140    68   121   149    99    85    91    69   111   201    94   166    54    85   109   180   143   125    90    94    67    65    38   106    57   143   216   215    67    55   159   204   180   163   186    53   155   125    59    61   137   114    78   174    51    92   185    67   205   206   161   181   153    97   192   133   141    79   203   139   106   180   178   141   113    95    43    35   139   199    48   204    67   151    73   123    90   184   206    67    42   199   113   129   142   131   144   126   214   118   163    38   120   138   104   196   102   210   195    84   202   111   207   149   199    79   207   197    40   219   169   206   136    96   149   181   171    60   142   187   142    84   144   129   191   133   212   118   116    71   124    39   133   123   211   219    74    33    42   144   143    68   196   104    71    77   173   219    57   201    43    62   144    80   168   178    47    61   124   192    67    68    34    57    56    77   160    47    55    67    68   113    74   137    35    87    91    47   127   128   218   151    73   159   141   158   102   217    74   124   191   128    50   105    91    68   127    52    71   197   138    37    45    67    86   122   147   215   162    82   128   140   159    67   164   121   209   188   182   192    78    81    50    68   126   159   162   131   102   141   109   196   195   134   142    48   151   188   195   171   170   134    78    80   169   205   151    95    90   192   199   182    94    71    94    98    96   123   215    56    66    52   192   207   168   210   148   189   185   152   110   100    99   127    70   171   135   176    79   134    79    78    54   132    86    46   208    68    76    84   136   144    61   167   104   195   167    55   217   143   133    48   189    59    36   165   180   202   201   219    82   123   114   113   159   215    37   114    57   214    86   112   165   173   204    91    59   148   139   128
   126   151   205    39   162    37   136   187   114   195   113    69   209   164    94    81   189   170   126   161    87   135    50   148   208    77    78   212   107   180   175    43    41   167   213   191   126   132   176   158   176    82   163    82   169    75   166   186    59   153   165    45    61    68   161   168   169   105   153   121    95    61   104   188   196   131   133   198    39   169    65   137    38    86   175   220   128   117    68   189   161   140   140   152    46   106   167   120   206   206   164    87   106   218   129   218   135   193   102   181    41   152    98    87   205   152   193    49   109   118   208   156    54    45    35    55   193   187   108    99    71   213   190   128   173   163   142    55   137   190   128   133    61   132    84    86    58   127   117   126   112    89   151    74   187    58   164   122    93    65    38   120   202   173    63   119   139    78   142    57    53   204   115   142   170   121    99   107    41    59   216    55   118   124   165    89    99   202   201   117    95   208   149    77   214   204    35   116   163   105   217    94   208   183   113    99    45   218   104   201    61   109    61   207   188   217   212    40   104    84   170   192    35    38   173   193   100   197   135   182   126   149   123   135   203   191    80    39   186    50   182   219   213   142   174   137    72    52   139   204    98   193   127   216    97    74   204    42   147    71   143   130   105   150   127   163    91    56   171   158   123    84   141   180   131   134   167   184   108    87   126   151   214    84   162   143    63    91    52   204    41   200   113   182   216   125    99    83    41    66    58   160    72   140    93   156    63   196   203    49    55    44   101    67    78   165   119    55   105   194    76   101    47    76    87    79    75    43    99    60   170   205   144   188    86   203   213    77   126   177   128   195   105    54    95   169   111    81   200    33   101    94    34   109    96   154   194   211    80   138   209    89   202   175    87    52   150    89   145   200   150    73    99   191   119   140   201   152   132   123    47    65   145   127   177   191   137   219    46   133   199    40   139   206    72    65    71   143   132   113   188    89    81   168   208   153   219   154   144   189   144    73   217   144   149   217   166    56   162   172    64   163   184   137   218   204   109    93   174   147   219   168   162   214   138    74   215   121    52    80    79   212    40    72   148    45   201    35   113   192   174    49   104   202    43    73   121   155   163   209   205   105    61   103   152   210   151   113   214   137   148   106    36    80   104   191   214    86    81   219    68   175   191   121    90   143    56    89   200   181   116    50   165   135    36   107    93   207   113   124    61   124   127   219    70    79    56    93   185   193   179   105    38    41    81    53   173   217    77    94    38   124   220   115    51    41   124   144   166   206   210   174   185    87    35   202   212   190   156   104   158    43   215    72    84    54   116   214   218   109   159   177   148   126    75   217   216   202   154   187    89   105   169   180   150    61    75   206   131   171    77    71    85   177   103   162   154   174   191    37   187    76   103    82   175   202    96   186   117   118   161    87   135    86    53   114   156   132    44   106    91   162   199    58   189   217   202   162   150    38   130   168   104   159   126   192   125    49    42   155   181    62   148    95   195   112   103   122   125   115   114   105   170   181   155    96   136   181   186   185    73    75   187   205   111    82    53   160   119   101   210    82    40   141   165   205   170   202   135   166    41    64    93    92    67   175   151   208   105   148    64   165    48    43   175   102   181    50    79    98   114   105   203   214   183   170    71   173   133   219   115    46   150   107   201   216    48   172   161   131   118   113   113   111   140    67   122   150    99    85    91    70   111   201    94   165    55    85   108   181   143   126    90    93    67    65    38   106    56   143   217   215    67    55   159   205   180   163   187    54   155   125    59    61   137   114    78   175    51    92   185    67   205   206   162   182   153    97   192   132   141    79   204   139   106   180   178   141   113    95    44    35   139   200    49   204    67   151    74   123    90   184   207    67    42   199   113   129   142   131   143   126   214   118   163    38   120   138   103   196   102   209   195    84   203   112   207   149   199    79   207   197    40   220   169   205   136    96   149   181   171    61   142   187   142    84   143   129   191   133   212   118   116    71   124    40   133   122   211   219    73    34    42   145   143    68   196   104    71    77   173   219    57   201    42    61   143    80   168   177    47    61   124   192    67    69    34    57    56    78   160    47    55    67    68   113    74   137    35    87    90    47   127   128   217   151    73   159   140   159   102   217    73   124   191   128    50   105    92    68   127    51    71   197   139    37    45    67    87   122   146   214   162    82   128   140   159    67   164   121   209   188   182   192    78    81    50    68   126   159   161   131   103   141   109   196   195   135   142    48   151   188   196   171   171   134    78    80   170   205   150    95    90   192   199   182    94    71    94    98    96   124   215    55    66    52   192   208   168   210   149   189   185   152   110   100    99   127    69   171   135   176    80   134    79    78    53   132    86    46   209    68    76    83   137   145    60   167   104   196   166    55   218   143   134    48   189    59    36   165   179   202   201   219    82   123   114   114   159   214    37   114    57   214    86   112   166   173   204    91    58   148   139   128
   126   151   205    39   163    36   136   187   113   195   113    70   209   164    94    81   189   169   126   160    87   135    50   148   208    77    79   212   107   180   175    43    41   167   213   191   126   132   175   158   176    83   164    82   169    76   166   186    58   153   165    45    60    68   160   168   169   105   153   121    95    61   105   188   196   131   133   197    39   169    64   137    38    85   175   220   129   117    68   189   160   140   140   152    46   106   167   120   206   206   165    86   106   218   129   219   135   193   101   182    41   152    98    86   204   152   193    49   109   118   208   156    54    44    35    55   193   187   109   100    71   213   189   128   173   162   142    55   136   190   128   133    61   133    84    85    57   128   117   126   111    90   151    75   186    58   163   122    93    66    38   119   203   173    63   119   139    78   142    57    54   204   115   142   170   121    99   107    41    59   215    55   117   125   165    89    99   202   200   117    95   208   149    77   214   204    35   116   163   105   218    94   208   183   112    99    45   218   104   201    61   109    61   206   188   218   212    40   104    85   170   192    35    37   173   193   100   197   135   182   126   149   123   135   203   191    80    39   186    50   182   219   213   142   174   137    72    52   139   204    98   193   127   215    96    73   204    42   146    71   142   130   105   150   127   164    90    56   172   158   123    85   141   179   130   134   167   184   108    87   126   151   214    84   161   143    63    91    51   204    41   200   113   182   216   124    99    83    41    66    58   160    71   140    93   155    63   196   203    49    55    44   101    67    78   165   119    55   105   194    77   100    47    76    87    78    76    43    99    60   170   205   144   188    86   203   212    77   126   177   128   196   105    54    96   169   111    81   200    34   101    94    34   109    96   154   194   211    80   138   209    89   202   175    87    52   150    89   145   200   150    74    99   191   119   140   201   152   131   123    47    65   145   127   178   191   137   219    46   133   199    40   139   206    72    66    71   143   132   113   188    89    80   168   208   153   219   154   144   189   144    73   217   144   149   217   166    55   162   172    64   163   184   137   218   204   109    93   174   147   219   167   161   215   138    74   215   121    52    80    79   212    40    72   148    45   201    35   113   192   174    50   104   202    43    73   121   155   163   209   205   106    61   103   152   211   151   113   214   137   148   105    36    80   104   191   214    86    81   219    68   176   192   121    91   143    56    89   200   181   116    50   165   135    36   108    93   207   113   124    61   124   127   219    71    79    56    93   185   193   179   106    38    41    81    53   174   217    77    93    38   123   219   115    52    41   123   143   165   206   210   174   185    88    35   203   212   190   156   105   158    44   215    72    84    54   116   214   218   109   159   176   148   127    75   217   216   201   153   187    89   105   169   180   150    61    75   206   131   171    77    71    86   177   103   163   154   174   191    37   187    76   103    82   175   202    96   186   117   118   161    87   135    86    53   114   156   132    44   107    91   162   199    58   189   217   202   162   150    37   130   167   104   159   127   192   125    49    43   155   181    62   149    96   195   112   103   122   125   115   114   105   169   181   155    97   137   181   185   186    73    75   187   204   110    82    53   161   119   101   210    82    40   141   164   206   170   201   135   166    41    65    93    92    66   175   151   208   105   148    64   165    48    43   175   103   181    50    79    97   114   106   203   214   183   171    71   172   132   219   116    46   150   107   201   216    47   173   161   130   118   114   113   111   140    67   121   149    99    85    91    70   111   201    95   166    54    85   108   181   143   126    90    94    66    65    38   106    57   143   216   215    67    55   159   205   180   163   187    54   155   125    60    60   137   114    78   174    51    91   185    67   205   205   161   181   153    97   192   133   141    79   203   140   106   180   178   141   114    95    43    34   139   199    48   204    67   151    73   123    90   184   206    67    42   199   113   129   142   131   144   126   214   118   162    38   120   139   104   195   102   209   195    85   203   112   207   149   199    79   207   197    40   220   169   206   136    95   150   181   171    60   142   187   142    84   144   129   191   134   212   118   116    71   125    40   133   123   211   219    73    34    41   145   143    68   196   104    71    77   173   219    57   201    43    62   143    80   168   178    47    61   124   192    67    68    34    57    56    77   160    47    54    67    68   113    74   137    35    87    91    47   128   128   217   151    73   159   140   159   102   217    74   124   191   128    50   105    92    68   127    52    71   197   138    37    45    67    86   122   147   215   162    82   128   140   160    67   164   121   209   188   182   192    78    80    50    68   125   159   162   131   102   141   109   196   195   134   142    48   151   188   196   171   170   134    78    80   169   205   151    95    90   192   199   182    94    71    94    98    96   124   215    55    66    52   192   207   168   210   149   189   185   152   110   100    99   127    69   171   134   176    79   134    79    78    54   132    86    46   209    68    76    84   136   144    60   167   104   195   167    54   217   143   133    48   190    59    36   165   180   202   201   219    82   123   114   113   159   215    37   114    57   213    86   112   166   173   204    91    59   148   139   128
   126   151   205    39   163    37   136   187   113   195   113    70   209   163    94    82   189   170   126   161    87   135    50   148   209    77    78   212   108   181   175    43    41   167   213   191   126   132   176   159   176    83   164    82   169    76   166   185    58   153   165    46    60    68   160   168   170   104   154   121    95    62   105   188   196   132   133   198    39   169    65   137    38    85   175   220   129   117    68   188   160   140   140   152    46   106   167   120   207   206   164    87   106   218   129   218   135   193   101   181    41   152    98    86   204   152   193    49   109   118   207   157    54    44    35    55   193   187   109   100    71   213   189   128   173   162   142    55   136   189   128   133    61   132    84    85    57   128   117   126   111    90   151    74   186    58   164   122    94    65    38   120   202   173    62   119   138    78   142    57    54   204   115   142   169   121    99   106    41    59   216    56   117   125   165    89   100   201   200   117    95   208   149    76   214   204    34   117   163   106   218    94   208   182   112    99    45   218   104   201    61   109    61   206   188   218   212    39   104    84   171   192    36    37   173   192   100   197   135   182   126   149   122   135   203   191    80    39   186    50   182   219   212   142   174   137    72    52   139   205    98   194   127   215    96    73   204    42   146    71   142   130   105   150   127   163    91    56   171   158   123    85   140   180   130   134   167   184   108    86   126   152   214    84   162   143    64    91    52   203    42   200   113   182   215   123    98    83    41    66    58   160    71   140    93   155    63   196   203    49    55    44   101    67    78   165   119    56   105   194    77   101    47    76    87    79    76    43    99    60   170   205   144   188    87   203   212    77   126   177   128   196   106    55    96   169   111    81   200    34   100    94    34   109    97   155   195   211    80   138   209    89   202   175    87    52   149    89   145   200   150    74    99   191   120   141   201   152   131   123    47    65   144   128   178   191   137   219    46   133   199    40   139   206    72    66    71   143   132   112   189    89    80   168   208   154   219   154   144   189   144    73   217   144   149   217   166    56   163   172    65   164   184   137   218   204   109    93   174   146   218   168   162   214   138    74   215   120    53    79    79   212    40    72   148    45   201    36   113   192   174    50   104   202    43    73   121   156   163   209   205   106    61   103   152   211   151   113   214   137   148   106    37    80   103   192   214    86    80   218    67   175   191   121    90   143    56    89   200   181   116    50   165   135    36   108    93   207   113   124    61   124   127   219    71    79    56    93   185   193   180   106    38    40    81    52   173   217    77    94    38   123   219   116    51    41   123   143   165   206   210   173   185    88    35   203   212   190   155   105   158    44   215    72    84    54   116   214   218   108   158   177   148   126    75   217   216   201   153   188    89   105   169   180   150    61    74   206   131   171    77    71    86   178   103   163   154   174   191    37   187    76   103    82   175   202    96   186   117   119   161    87   135    85    54   114   156   132    45   106    91   162   199    58   188   216   202   162   150    37   130   168   104   159   127   192   126    48    42   155   181    62   149    95   195   113   103   122   124   115   114   105   169   181   155    96   137   180   186   185    74    75   187   204   110    82    53   160   119   101   210    81    39   141   165   206   170   201   135   166    41    65    93    92    66   175   152   208   105   148    64   165    47    43   174   103   182    51    79    97   114   105   204   214   183   171    71   172   132   219   116    46   151   107   202   216    47   173   161   130   118   113   113   111   140    67   122   149    99    86    91    70   111   200    94   166    55    85   109   180   143   125    90    94    66    65    37   105    56   143   216   215    67    55   159   205   180   163   187    53   154   125    59    61   138   114    78   175    51    92   185    67   205   206   161   182   153    97   192   133   142    79   203   140   106   180   178   141   114    95    43    34   139   199    48   204    67   151    74   123    90   185   206    67    41   199   113   128   142   131   144   125   214   118   163    38   120   138   104   196   103   209   195    85   203   112   207   149   199    79   207   197    41   220   169   206   136    96   150   181   171    61   142   186   142    84   144   130   191   133   212   118   116    72   124    40   133   123   211   219    74    34    41   145   143    68   196   104    71    77   172   219    57   202    43    61   143    80   168   178    47    61   123   192    67    68    34    57    56    77   160    47    55    66    67   113    74   137    35    87    91    47   128   128   217   151    74   159   140   158   102   217    73   124   191   128    50   105    91    68   126    52    71   197   139    37    45    67    86   122   146   215   161    82   128   140   160    67   164   121   209   188   182   192    78    80    51    68   126   159   161   131   103   141   109   196   195   135   142    48   151   188   195   171   170   134    79    80   169   205   151    95    89   192   199   182    94    71    94    98    96   123   215    55    66    52   192   207   168   210   149   190   185   152   111   100    99   127    70   171   134   176    80   134    79    78    54   132    86    46   209    68    76    83   137   145    60   167   104   195   167    55   217   143   133    48   190    59    36   165   180   202   202   219    82   123   114   114   159   215    37   113    57   213    86   112   166   173   204    91    59   148   139   128
   127   150   204    39   162    37   136   187   113   195   113    69   209   163    94    81   189   169   127   161    87   135    49   148   208    78    79   212   107   180   175    43    41   166   213   192   126   132   176   159   176    83   164    82   169    76   166   186    59   153   165    45    60    68   160   169   170   105   154   121    95    61   105   188   195   131   132   197    39   169    64   137    38    85   175   219   129   117    67   189   160   140   141   152    46   106   168   119   206   206   164    86   107   218   128   219   135   193   101   182    41   152    98    87   205   152   193    50   109   118   207   157    54    45    35    55   194   188   108   100    71   214   190   128   172   162   142    55   136   190   128   133    61   133    84    86    57   128   117   127   111    90   151    74   186    59   163   122    93    66    37   120   203   173    62   118   139    79   142    56    53   205   115   142   169   121   100   106    40    58   215    56   117   124   165    89   100   201   200   118    96   208   150    77   214   203    34   117   163   105   218    95   208   183   112    99    45   219   105   202    61   109    62   206   188   218   212    40   104    84   169   192    35    38   173   194   100   197   135   183   126   149   122   135   203   191    80    40   186    50   183   219   213   142   175   137    72    53   139   204    97   193   126   216    97    72   203    42   146    71   143   130   106   150   127   164    91    56   172   158   123    84   141   180   130   134   168   183   108    87   126   151   214    83   161   142    64    91    51   204    42   201   113   182   217   124    99    83    41    65    58   160    71   139    93   156    64   197   203    49    56    44   101    66    78   165   119    55   105   194    76   101    47    76    87    78    76    43    99    60   170   205   144   189    86   203   213    77   126   177   128   196   106    55    96   170   111    81   200    33   100    95    33   109    96   154   194   211    79   139   210    88   201   175    88    53   150    89   146   201   149    74    99   191   119   141   201   152   132   122    47    64   145   128   178   190   137   219    46   133   199    40   138   206    72    66    71   143   132   113   188    89    80   168   208   153   219   154   144   188   144    73   216   144   149   217   165    55   163   172    65   164   184   137   218   205   109    94   174   146   218   167   161   214   139    74   215   121    52    80    78   213    40    72   148    45   201    35   114   191   174    50   104   202    43    73   121   155   163   208   205   105    61   103   152   211   152   113   214   138   148   106    36    80   104   191   213    86    81   219    68   175   191   121    90   143    56    89   201   181   116    50   165   135    37   108    93   206   113   123    60   125   128   219    71    78    56    93   185   193   179   107    38    40    81    52   173   217    78    94    39   124   219   116    51    41   123   144   165   207   210   173   185    88    35   202   212   191   155   105   157    44   216    72    84    54   116   214   219   108   158   176   148   126    75   218   216   201   153   188    89   105   169   179   149    62    75   207   131   171    78    71    87   178   103   163   154   174   190    37   187    76   103    83   175   203    95   187   117   118   161    87   135    86    53   114   156   132    44   106    91   162   199    59   189   217   202   162   149    38   130   168   104   159   127   191   125    48    43   156   181    62   148    96   196   113   103   121   125   114   114   105   170   180   155    96   137   181   185   186    74    75   188   204   111    82    53   161   118   100   210    82    39   142   163   206   169   202   135   166    42    65    93    92    66   175   151   208   105   149    65   164    48    44   176   102   181    50    79    98   113   106   204   214   184   170    71   172   133   219   115    46   150   107   202   216    48   173   162   130   118   113   114   111   141    67   121   149    98    86    91    70   111   201    94   166    55    85   109   180   143   125    90    93    66    64    37   106    57   143   216   215    66    55   160   205   180   163   186    53   156   125    59    60   138   114    78   175    51    92   186    67   205   206   161   181   153    97   192   132   141    79   203   139   106   180   177   141   113    95    43    35   139   200    48   203    67   151    74   123    90   184   206    66    41   198   112   128   142   131   143   126   214   118   163    38   120   138   103   195   103   209   194    85   202   112   206   150   199    79   207   198    40   221   169   206   136    96   149   182   170    60   142   187   142    84   144   130   191   133   212   117   116    71   124    39   133   122   211   218    74    33    41   144   143    68   195   104    70    77   172   219    57   201    43    61   143    80   169   177    48    61   124   192    67    69    35    58    56    78   160    46    55    66    68   113    74   137    35    87    91    47   127   128   217   150    73   160   141   159   102   217    72   125   191   128    50   105    92    69   127    52    71   197   138    37    46    66    87   122   147   215   162    83   128   140   158    67   164   122   209   188   182   192    78    80    50    69   125   159   162   131   102   141   109   197   196   135   142    47   150   187   196   170   170   133    78    80   169   204   151    96    89   192   199   182    94    71    95    98    96   123   214    55    66    51   192   208   168   211   149   189   185   153   111   100    99   127    69   170   135   175    79   134    79    78    54   131    86    46   209    68    76    84   136   144    61   167   104   196   167    54   217   144   133    47   189    59    36   165   181   202   201   219    82   123   115   113   159   215    37   113    56   213    87   113   165   173   204    90    58   148   139   127
   126   150   206    39   162    36   136   187   113   195   113    70   209   163    94    81   190   169   126   160    87   135    50   149   209    77    78   212   107   180   175    43    41   167   213   191   126   132   175   158   176    83   164    82   169    76   166   186    58   153   165    45    59    68   160   168   169   104   153   120    95    61   104   188   196   132   133   197    39   169    65   137    38    86   175   220   129   117    68   188   161   140   140   152    45   105   168   119   206   207   165    86   106   218   129   219   135   193   101   182    41   152    99    86   204   152   193    49   109   118   207   156    54    44    35    55   194   188   108   100    70   213   189   128   173   162   142    55   136   190   128   133    61   132    83    85    58   128   117   127   111    90   151    75   187    58   163   121    93    65    38   120   203   173    63   119   138    78   142    56    53   204   115   142   170   121    99   106    41    59   215    55   117   125   166    89    99   202   200   117    96   207   149    77   214   203    34   117   163   105   218    94   208   183   112    99    45   218   104   201    61   109    62   206   188   218   212    39   104    84   170   192    35    38   173   194   100   198   136   182   126   149   123   135   203   191    80    39   186    50   182   219   213   143   174   137    72    52   139   204    97   193   126   216    96    73   204    42   147    71   143   130   106   150   127   163    91    56   171   158   124    85   141   179   130   134   167   184   108    87   126   151   214    84   161   142    64    91    51   203    42   200   113   182   216   124    99    84    41    66    58   160    71   140    92   155    64   196   203    49    55    44   100    67    78   165   119    55   105   194    76   101    47    76    87    79    76    43    98    60   170   205   144   187    87   203   213    77   126   177   128   195   105    54    96   169   111    81   200    34   100    94    34   109    96   155   194   211    80   138   209    89   202   175    86    53   149    89   145   200   150    74    99   191   120   141   201   151   131   123    47    65   144   127   178   191   136   218    46   133   199    40   139   206    73    66    71   143   132   113   188    89    80   169   208   153   219   154   144   189   144    73   216   144   149   217   166    56   162   172    64   164   183   137   218   204   109    94   174   146   219   168   162   215   138    74   215   121    52    80    79   212    40    71   149    44   201    36   113   192   174    50   104   202    43    74   121   156   163   209   205   106    61   103   152   210   151   113   214   137   148   105    36    80   104   191   214    86    81   218    68   176   191   121    91   143    56    89   200   181   116    50   165   135    37   108    93   206   113   124    61   124   128   219    71    79    56    93   185   193   179   106    38    40    81    52   173   217    77    94    38   123   219   115    51    40   124   143   165   207   210   173   186    87    35   203   212   190   155   105   158    44   215    72    84    54   116   214   218   109   159   177   148   127    75   217   216   202   154   188    89   105   170   180   149    61    75   206   131   171    77    70    86   177   103   162   154   174   191    37   187    76   103    82   175   201    95   186   117   118   160    87   134    86    54   114   156   132    44   107    91   162   199    58   189   217   202   162   149    38   130   167   104   159   126   192   125    49    43   155   181    62   149    96   195   113   103   122   124   115   114   105   169   181   155    97   137   180   186   185    74    75   187   204   110    82    53   161   118   101   210    81    40   141   165   206   170   201   135   166    41    65    93    92    66   175   151   208   105   148    64   165    48    43   174   102   181    50    78    97   113   105   204   215   183   171    70   172   133   220   116    45   151   107   201   216    48   173   161   131   118   114   113   112   140    67   121   149    98    85    91    70   111   200    94   166    54    85   109   181   143   125    90    93    67    64    38   105    57   143   216   215    67    55   159   205   180   163   187    53   155   125    60    60   137   115    78   174    51    91   185    68   205   206   161   181   153    97   193   132   141    79   203   140   105   180   178   141   113    95    43    35   139   199    48   204    67   151    73   123    90   184   206    67    42   199   113   129   142   131   144   126   214   118   163    38   120   138   104   196   102   209   195    85   203   112   207   149   199    79   207   198    40   219   168   206   136    95   150   181   171    60   142   187   142    84   143   130   191   133   212   117   116    71   124    40   133   123   211   219    74    33    41   145   143    68   197   104    70    77   173   218    57   201    43    61   143    80   168   178    47    61   124   192    67    68    35    57    56    78   161    47    55    66    67   113    74   136    35    87    91    47   128   128   217   151    74   159   140   159   102   217    74   124   191   128    50   105    91    67   127    52    71   197   138    37    45    66    87   122   146   215   162    82   128   140   160    66   164   122   209   188   182   192    78    81    50    68   125   159   162   131   102   141   109   196   195   134   141    47   151   188   196   170   170   134    78    80   169   205   151    95    90   192   199   182    94    71    94    98    96   123   215    56    66    52   192   208   168   210   149   189   184   152   111    99    99   127    69   171   134   176    79   135    79    79    54   131    86    46   209    68    77    83   136   144    60   166   104   195   167    55   217   143   134    47   190    59    36   165   179   202   201   219    82   123   114   114   159   215    37   114    57   214    85   113   165   173   204    91    59   148   139   128
   127   149   205    38   162    36   136   189   113   195   112    71   210   164    93    82   190   170   126   160    87   135    50   148   209    77    80   213   108   180   174    43    41   168   214   192   126   131   176   158   176    83   164    82   170    75   167   185    58   153   165    46    60    68   161   169   169   104   152   123    95    62   105   189   196   131   134   197    39   168    64   137    38    86   176   220   129   117    68   189   160   140   140   152    45   106   168   120   205   205   164    87   106   217   128   220   136   193   102   182    41   152    97    86   205   152   194    50   109   118   208   156    55    44    35    55   193   188   109   100    71   214   189   128   173   161   142    55   136   190   128   133    61   132    83    85    57   127   117   126   110    89   152    75   186    58   165   122    93    65    38   121   203   173    62   120   139    79   142    56    53   206   115   141   170   120    98   106    40    59   215    55   118   125   164    89   100   201   200   117    95   209   150    75   214   204    36   116   164   104   218    93   207   183   113   100    46   219   104   201    61   110    61   207   188   218   212    41   105    84   168   192    36    36   173   192   100   197   136   182   126   148   123   136   204   193    80    39   186    50   182   219   213   142   174   138    72    51   139   204    98   193   126   215    97    74   204    42   146    72   143   131   106   150   127   164    90    56   172   159   123    85   140   179   131   135   167   183   108    86   126   152   214    84   161   144    64    92    52   203    41   198   113   181   215   125   101    84    40    64    57   160    72   139    93   156    64   196   204    49    57    44   100    65    79   165   119    55   104   194    77   100    46    76    88    78    75    43    98    61   171   205   145   188    86   205   212    77   126   176   128   195   105    55    96   170   111    81   198    33   101    94    35   110    97   155   194   211    79   138   209    87   202   174    86    52   150    89   144   201   150    74    99   190   119   139   201   152   131   123    46    64   145   127   176   191   136   219    46   133   198    40   139   207    72    66    72   143   132   115   188    89    80   168   209   153   218   155   144   188   143    72   216   144   150   217   166    55   162   172    64   162   186   137   218   205   108    94   173   146   218   168   162   215   137    73   214   121    52    80    80   212    40    72   148    45   200    37   114   192   173    50   104   201    43    73   122   156   163   209   207   106    62   104   151   210   151   113   215   137   147   105    37    79   103   190   214    86    80   217    69   176   193   122    90   142    56    89   198   181   115    49   163   135    36   108    93   207   113   124    61   124   128   219    71    79    57    92   185   194   179   107    38    41    80    54   173   218    78    92    39   123   220   114    53    41   124   143   165   205   210   174   186    88    36   202   213   191   155   104   158    44   215    73    84    53   117   214   218   109   159   177   149   127    75   218   217   202   155   187    89   105   171   181   150    61    74   207   132   171    76    70    86   178   104   163   154   174   191    37   187    76   102    81   174   201    96   186   117   119   160    88   134    85    54   113   156   131    43   107    91   162   199    59   189   216   202   163   150    37   129   168   104   160   126   191   125    49    43   154   181    62   149    96   195   113   103   122   125   114   116   106   169   180   154    97   136   179   187   185    73    75   187   203   111    83    53   161   119   102   210    82    39   142   164   206   170   201   136   166    40    64    93    92    67   175   151   208   104   148    64   165    47    43   175   101   181    51    79    97   114   106   203   214   183   170    72   172   132   221   116    44   151   107   201   215    48   171   162   130   117   114   113   111   140    68   120   149    99    86    90    70   112   199    95   166    54    85   109   180   143   125    90    93    67    65    36   106    57   143   217   215    67    56   159   205   180   163   186    52   155   125    59    62   138   113    77   173    51    92   186    68   206   206   161   181   153    99   193   132   142    81   203   140   105   181   178   142   114    95    42    34   139   200    48   205    68   151    73   122    90   183   206    68    41   199   112   128   142   132   143   126   214   118   164    39   121   139   104   195   103   210   195    85   203   112   207   149   200    77   208   198    41   221   169   206   137    95   150   181   171    60   142   187   141    83   144   131   192   135   212   118   116    71   125    40   133   123   211   220    74    34    41   145   143    68   196   105    70    78   172   220    57   202    43    62   142    80   167   177    47    62   123   192    66    68    35    57    56    78   160    46    55    65    66   112    74   138    36    87    89    47   126   129   216   152    74   158   139   158   102   215    73   124   191   127    50   105    92    67   126    52    72   198   137    36    46    68    86   122   146   215   161    82   128   138   159    67   164   121   209   189   182   193    79    79    49    69   126   159   162   130   103   143   109   197   195   134   143    46   151   189   196   171   169   133    77    79   169   205   151    94    89   193   198   182    95    72    94    99    96   123   215    55    65    51   191   207   168   209   149   189   185   151   110   100   100   127    70   170   134   176    79   135    79    79    53   131    85    47   209    68    75    84   136   145    61   166   103   196   167    55   217   143   132    47   189    59    35   165   181   202   201   220    81   123   116   113   159   215    37   113    57   214    86   112   165   173   205    92    59   148   140   128
   127   150   205    40   164    36   136   188   112   195   113    69   209   163    92    82   188   170   126   160    86   135    51   148   206    77    80   212   107   180   177    43    43   167   214   193   125   132   175   160   175    83   163    82   169    75   164   186    58   155   165    46    59    68   161   170   171   104   152   120    95    62   104   189   196   132   133   196    40   169    65   137    39    83   175   220   129   118    68   190   162   139   139   153    43   106   169   120   208   206   164    87   106   218   129   217   135   193   101   181    41   152    99    85   204   154   192    48   108   117   208   158    53    46    36    56   194   187   109   101    72   214   189   129   173   162   141    55   134   191   130   134    60   132    85    86    57   127   117   126   110    88   151    75   186    56   163   121    93    66    38   120   203   172    63   121   139    78   143    56    53   204   114   142   170   122    99   107    42    59   216    54   116   125   165    89    99   202   202   115    96   207   150    77   215   203    35   117   163   104   217    93   209   182   110   100    45   219   104   201    62   109    61   206   188   217   212    41   105    85   169   192    34    38   173   195   100   196   134   182   125   149   123   135   201   192    80    41   187    49   184   220   213   142   173   136    71    51   139   204    98   194   127   216    95    73   204    43   147    70   144   131   105   149   127   164    90    56   171   158   123    86   141   180   132   132   169   185   108    87   126   152   214    85   160   143    64    92    52   203    40   203   113   181   217   124    99    84    40    67    57   161    72   140    92   157    62   195   204    48    56    43   101    67    78   163   119    54   105   193    76   102    45    74    87    77    75    45    98    60   169   205   144   186    87   202   213    78   127   175   128   195   105    55    95   167   111    82   199    33   100    95    33   110    96   153   193   210    78   140   208    89   202   176    87    53   149    89   143   200   149    73   100   190   120   142   201   152   131   123    46    65   145   130   178   191   137   218    46   134   199    40   139   206    72    66    71   142   133   114   189    89    80   168   208   154   219   154   143   190   145    72   216   144   148   218   167    57   162   173    64   165   183   137   218   205   109    91   175   147   220   168   163   215   138    75   213   121    53    81    79   214    38    72   148    44   200    37   113   192   173    49   105   202    42    74   121   156   164   210   206   105    61   103   153   213   150   112   214   139   148   105    37    80   103   191   214    85    81   218    69   175   192   120    89   144    55    87   199   180   115    51   165   133    36   110    91   207   113   123    61   125   127   219    71    77    56    92   187   193   179   106    40    40    82    53   174   217    76    94    40   124   219   115    52    41   123   143   165   206   211   173   187    87    36   202   211   189   156   104   158    44   214    72    83    53   117   213   219   109   158   177   149   127    74   220   216   203   155   186    88   104   172   180   150    62    74   207   132   172    77    70    87   178   102   162   157   174   190    36   190    75   103    82   176   202    94   186   118   118   160    87   133    86    52   115   158   131    45   107    91   162   198    58   188   216   201   163   150    37   131   167   104   161   126   192   125    49    42   154   180    61   150    96   196   112   104   122   125   116   115   104   169   182   155    96   138   181   184   185    75    74   188   203   113    82    53   159   118   100   210    81    41   142   164   205   170   203   136   166    40    65    92    92    66   175   150   207   104   147    65   166    47    44   174   102   180    51    78   100   114   107   204   215   181   170    72   172   131   218   115    44   152   107   202   215    46   172   162   129   118   115   115   110   140    68   121   149    99    84    90    68   111   201    93   166    55    86   109   180   142   125    89    94    67    64    38   105    56   141   218   215    67    55   160   205   180   163   187    54   155   123    60    60   138   114    78   173    52    92   187    68   204   208   163   182   153    97   193   133   141    79   203   138   104   179   178   142   113    95    42    34   138   200    49   204    67   149    73   122    90   183   205    68    42   198   112   130   141   131   144   125   215   119   162    36   119   138   103   195   102   208   193    84   204   111   207   149   199    80   207   198    40   220   169   204   136    95   150   180   173    60   142   185   142    86   143   129   190   132   212   117   116    71   123    41   133   119   212   218    73    34    41   145   144    69   195   105    72    77   174   218    58   200    42    62   143    80   168   177    46    63   124   193    66    68    34    57    57    77   160    46    55    66    68   113    74   135    35    89    91    47   127   127   215   151    75   158   139   159   103   217    73   124   191   125    48   104    91    68   126    53    71   197   137    37    46    68    86   122   146   214   162    82   129   139   160    67   164   121   208   188   182   191    78    80    52    69   125   159   161   132   103   143   108   196   195   134   140    48   151   187   195   172   170   134    78    81   169   206   152    93    89   193   199   182    95    72    93    99    96   124   215    56    66    53   191   207   168   208   147   189   185   152   109   101    99   127    68   170   135   175    78   135    78    78    54   132    86    46   208    69    78    83   137   141    60   168   104   195   166    55   217   143   133    48   190    58    36   165   180   200   201   220    80   123   114   113   158   215    38   114    57   213    86   112   165   173   204    91    59   148   139   128
   126   151   205    39   163    37   136   187   113   195   114    70   209   163    94    81   189   170   127   160    87   135    50   148   208    77    79   212   108   180   175    43    41   167   213   191   126   132   175   158   176    83   163    82   169    76   166   186    58   153   165    45    60    68   160   168   169   105   154   121    95    61   104   188   196   132   133   198    39   169    64   137    37    85   175   220   129   117    68   188   160   140   140   152    46   106   167   119   206   206   164    86   107   218   129   219   135   193   102   181    41   152    98    86   204   152   193    49   109   118   208   156    54    44    35    55   193   187   109   100    71   213   188   128   174   162   142    55   136   189   128   133    61   132    84    85    57   127   117   126   111    89   151    74   186    58   164   122    93    66    38   120   202   173    63   119   139    78   142    57    53   204   115   142   169   121   100   107    41    59   215    55   117   124   166    89    99   202   200   117    95   208   149    77   214   204    35   117   164   105   218    94   208   183   113    99    45   218   105   201    61   109    61   206   189   218   212    39   104    84   170   192    36    37   173   193   100   197   135   182   126   149   123   135   203   191    80    39   186    49   183   219   213   142   174   137    72    52   139   205    98   193   127   215    97    73   204    42   147    71   142   130   105   150   127   164    91    56   171   158   123    85   141   180   130   134   167   184   108    87   126   152   213    84   161   142    64    91    51   203    41   200   113   182   216   124    99    83    41    66    58   160    72   140    93   155    64   196   203    49    55    44   101    67    78   166   119    55   104   194    77   101    47    76    87    79    76    43    99    60   170   205   144   188    86   203   212    77   127   177   128   195   106    55    96   168   111    81   200    34   100    94    34   109    96   154   194   211    80   139   209    89   202   175    87    52   150    89   145   200   149    74    99   191   120   140   201   152   132   123    47    65   145   128   178   190   137   219    47   133   199    40   139   206    73    66    71   143   132   113   188    89    80   168   208   153   219   155   144   189   144    73   217   144   149   217   166    55   162   172    64   163   184   137   218   204   109    93   174   147   219   167   162   215   138    74   215   121    53    79    79   212    40    72   148    45   201    35   113   191   174    50   104   202    43    73   121   155   163   209   205   105    61   103   152   211   151   113   215   137   148   105    36    80   104   192   214    86    81   219    68   176   191   121    90   143    56    89   200   181   116    50   165   135    37   108    93   207   113   124    61   124   127   219    70    79    56    93   186   192   179   106    38    40    80    52   174   217    77    94    38   123   219   116    51    41   123   143   166   207   210   173   186    88    35   203   212   190   156   105   158    44   215    73    84    54   116   214   218   108   159   177   148   127    75   218   216   201   154   188    89   105   170   180   149    61    74   207   131   171    77    71    86   177   103   163   154   174   191    38   187    76   102    83   175   202    96   186   117   118   161    87   135    86    53   114   156   132    44   106    91   162   198    58   189   217   202   162   150    37   130   168   104   160   127   192   125    49    42   155   182    62   149    96   195   112   104   122   125   115   114   105   170   181   155    96   137   180   185   185    74    75   187   204   111    82    53   160   119   101   210    82    40   140   164   206   170   202   135   166    41    64    93    92    66   175   151   208   104   148    64   164    48    43   174   103   181    50    79    97   114   106   203   214   183   171    71   171   133   219   116    45   150   106   201   215    47   173   161   130   118   113   113   111   140    67   122   149    99    85    92    69   111   201    94   166    55    85   109   181   144   125    90    94    66    65    38   106    57   143   216   215    67    55   159   204   181   163   187    53   155   125    60    60   138   114    78   174    50    92   185    67   205   205   162   182   153    97   192   133   142    79   204   140   106   180   178   141   114    95    43    34   139   199    48   204    67   151    73   123    90   184   207    67    42   199   112   129   142   131   144   125   214   118   162    38   120   139   104   195   102   209   195    85   202   112   207   149   200    79   207   198    40   219   169   205   136    95   149   181   171    60   142   187   142    84   143   130   191   133   212   118   116    71   125    40   133   123   211   219    73    34    41   145   143    68   196   105    70    77   173   219    57   201    42    61   143    80   168   177    47    62   124   192    67    69    34    57    56    77   161    47    55    67    68   113    74   137    35    87    91    47   127   128   217   151    73   159   140   158   102   216    73   125   191   128    50   104    92    68   127    52    72   197   138    37    45    67    86   122   146   215   161    82   128   140   160    67   164   122   209   188   182   192    78    80    50    68   126   159   162   131   103   141   109   196   195   134   142    48   151   187   196   171   170   133    78    80   170   205   151    95    90   192   198   182    94    71    94    98    96   123   215    55    66    52   192   207   169   210   148   189   185   153   110   100    99   127    69   170   135   176    79   135    79    78    53   132    85    46   209    68    77    83   137   144    60   167   104   195   167    55   217   143   133    47   189    59    36   165   180   202   201   219    83   123   114   113   158   215    37   114    57   213    86   112   165   173   204    91    59   148   138   127
   126   151   205    39   162    36   136   187   113   195   113    70   209   164    94    81   189   170   126   160    87   135    50   148   208    77    79   212   108   180   175    43    41   167   213   191   126   132   175   158   176    83   164    82   169    76   166   186    59   153   165    45    60    68   160   168   169   105   153   121    95    61   105   189   196   131   133   197    39   169    64   137    38    85   175   220   129   117    68   189   160   140   140   152    46   106   167   120   206   206   165    86   106   218   129   218   135   193   101   182    41   152    98    86   204   152   193    49   109   118   208   156    54    45    35    55   193   187   109   100    71   213   189   128   173   162   142    55   136   190   128   133    61   133    84    85    58   127   117   126   111    89   151    75   186    58   163   122    93    66    38   120   203   173    63   119   139    78   142    57    54   204   115   142   169   121   100   107    41    59   215    55   117   125   165    89   100   202   200   117    96   208   149    77   214   204    35   116   163   105   218    94   208   183   113    99    45   218   104   201    61   109    61   206   188   218   212    40   104    85   170   192    35    37   173   193   100   197   135   182   126   149   123   135   203   191    80    39   186    50   182   219   213   142   174   137    72    52   139   204    98   193   127   215    96    73   204    42   146    71   142   130   106   150   127   164    91    56   171   158   123    85   140   179   130   134   167   183   108    87   126   151   214    84   161   143    63    91    51   203    41   200   113   182   216   124    99    83    41    66    58   160    71   140    93   155    64   196   203    49    55    44   101    67    78   165   119    55   105   194    76   101    47    76    87    79    76    43    99    60   170   205   144   188    86   203   212    77   126   177   128   195   105    54    96   169   111    81   200    34   101    94    34   109    96   154   194   211    80   138   209    89   202   175    87    52   150    89   145   200   149    74    99   191   119   140   201   152   131   123    47    65   145   128   178   191   137   219    46   133   199    40   139   206    72    66    71   143   132   113   188    89    80   168   208   153   218   154   144   189   144    73   217   144   149   217   166    56   162   172    64   164   184   137   218   204   109    93   174   147   219   167   162   215   138    74   215   121    52    80    79   212    40    72   148    45   201    36   113   192   174    50   104   202    43    74   121   156   163   209   205   106    61   103   152   211   151   113   214   137   148   105    36    80   104   192   214    86    81   218    67   175   192   121    90   143    56    89   200   181   116    50   165   135    37   108    93   207   113   124    61   124   127   219    71    79    56    93   185   193   179   106    38    40    81    52   173   217    77    94    38   123   219   115    52    41   123   143   165   206   210   174   185    87    35   203   212   190   156   105   158    44   215    72    84    54   116   214   218   109   159   176   148   127    75   217   216   201   153   187    89   105   170   180   150    61    75   206   131   171    77    71    86   177   103   163   154   174   191    37   187    76   103    82   175   202    96   186   117   118   161    87   135    86    53   114   156   132    44   106    91   162   199    58   189   217   202   162   150    37   130   168   104   159   127   192   125    49    42   155   181    62   149    96   195   112   103   122   125   115   114   105   169   181   155    97   137   181   185   185    73    75   187   204   111    82    53   161   119   101   210    82    40   141   165   206   170   201   135   166    41    65    93    92    67   175   151   208   105   148    64   165    48    43   175   102   182    50    79    97   114   105   203   215   183   171    71   172   132   219   116    45   150   107   201   216    47   173   161   130   118   113   113   111   140    67   121   149    99    85    91    70   111   201    94   166    54    85   109   181   143   125    90    93    66    65    38   106    57   143   216   215    67    55   159   205   180   163   187    53   155   125    59    60   137   114    78   175    51    91   185    67   205   206   161   181   153    97   192   133   141    79   203   139   106   180   178   141   113    95    43    34   139   199    48   204    67   151    73   123    90   184   206    67    42   199   113   129   142   131   143   126   214   118   162    38   120   138   104   195   102   209   195    85   202   112   207   149   199    79   207   197    40   220   169   206   136    95   150   181   171    60   142   187   142    84   144   130   191   133   212   118   116    71   125    40   133   123   211   219    74    34    41   145   143    68   196   104    70    77   173   219    57   201    43    61   143    80   168   178    47    62   124   192    67    68    34    57    56    77   160    47    55    67    68   113    74   137    35    87    91    47   128   128   217   151    74   159   140   158   102   217    73   124   191   128    50   105    91    68   127    52    71   197   138    37    45    67    86   122   147   215   162    82   128   140   159    67   164   122   209   189   182   192    78    81    50    68   125   159   162   131   102   141   109   196   195   134   142    48   151   188   196   171   170   134    78    80   169   205   151    95    89   192   199   182    94    71    94    98    96   123   215    55    66    52   192   207   168   210   149   189   185   152   110   100    99   127    69   171   135   176    80   134    79    78    54   132    86    46   209    68    76    84   136   144    60   167   104   195   166    54   217   143   133    48   190    59    36   165   180   202   201   219    82   123   114   113   159   215    37   114    57   213    86   112   165   173   204    91    59   148   139   128
   127   150   205    39   162    36   136   187   113   195   114    70   208   164    94    81   189   169   126   161    86   134    50   147   208    77    79   211   107   180   175    42    41   167   214   192   126   132   176   158   175    83   163    82   170    76   165   186    59   153   165    45    60    68   160   169   169   105   153   121    95    62   104   188   195   132   133   198    39   170    66   137    38    85   175   220   128   117    69   189   161   140   141   153    46   106   167   120   206   207   165    86   107   218   129   219   135   193   101   181    40   152    98    86   205   152   193    49   109   118   207   156    54    45    36    55   193   188   109    99    71   213   189   128   174   162   141    55   137   190   128   133    61   133    84    85    58   128   117   127   111    89   151    74   186    58   163   122    93    65    37   120   203   173    63   120   138    78   143    57    54   204   115   142   170   121    99   107    41    59   215    55   117   125   165    88    99   202   200   117    96   208   149    76   214   204    34   116   163   104   218    95   209   183   114    99    45   218   104   201    61   109    60   206   189   218   212    39   103    84   169   192    35    38   173   193   100   197   135   183   126   149   124   134   202   191    80    39   187    49   183   219   213   143   174   137    72    52   139   204    98   193   128   215    97    73   203    42   146    70   142   130   105   151   127   164    91    56   171   158   124    85   141   180   130   134   167   184   108    86   125   152   215    84   161   142    63    91    51   204    42   201   112   182   216   124    99    83    41    67    58   161    72   139    93   156    63   196   203    50    55    43   100    66    79   165   119    56   104   195    77   101    47    77    86    78    75    42    99    59   170   205   144   189    87   203   212    77   126   177   127   196   105    54    96   169   111    81   200    34   100    94    33   109    97   154   195   212    80   138   209    89   202   175    87    53   149    89   145   200   149    74    98   191   120   140   201   153   131   123    47    66   144   128   177   190   136   218    47   133   199    39   138   205    71    65    71   143   132   112   188    89    80   168   208   153   219   154   144   189   145    73   217   144   148   217   167    56   162   172    64   163   184   138   219   205   109    93   175   146   220   168   161   214   138    74   216   122    52    79    78   212    40    72   148    45   201    36   113   192   174    50   104   202    43    73   121   155   163   209   205   106    61   103   152   210   151   113   214   137   148   105    36    80   103   192   214    86    81   218    68   176   191   122    90   142    56    89   200   181   116    49   165   134    37   108    93   206   114   124    61   124   127   219    71    80    56    93   185   193   180   106    39    41    81    52   173   217    78    93    38   123   219   115    51    40   123   143   165   206   210   173   186    88    35   203   213   190   156   105   158    44   216    72    84    54   116   214   218   108   157   177   148   127    75   217   216   201   153   188    88   104   169   180   149    61    75   206   131   172    77    72    86   177   103   162   154   174   191    38   188    77   102    82   175   202    95   186   117   118   162    87   135    85    53   114   156   132    44   107    91   162   198    58   189   217   202   162   150    38   130   168   104   159   127   193   125    49    43   156   181    62   148    96   195   113   103   122   124   115   114   106   169   180   154    97   137   181   186   184    73    75   187   204   111    82    52   160   119   100   209    82    40   141   165   206   170   202   135   166    40    65    93    93    66   175   151   208   105   147    64   165    48    43   174   103   181    50    79    97   114   106   203   215   183   171    71   172   132   219   116    45   151   106   201   216    46   173   161   131   118   114   113   112   140    67   122   149    98    86    91    69   111   200    94   165    55    85   109   181   142   125    90    93    67    65    37   107    57   142   216   216    67    55   159   205   180   164   187    54   155   125    59    61   138   114    77   174    52    91   185    68   205   205   161   181   153    97   191   132   141    79   203   139   105   179   178   142   113    95    43    34   139   200    49   204    68   150    73   123    90   184   206    68    43   198   112   128   142   132   143   126   214   119   162    38   120   138   104   195   103   209   194    85   202   112   207   149   200    78   207   197    40   220   169   205   137    95   150   181   172    60   142   187   142    84   144   129   192   133   212   118   116    71   124    39   134   122   211   218    73    34    41   144   143    67   196   104    71    77   173   219    57   201    43    62   143    81   168   178    47    61   124   192    67    68    34    57    56    77   160    47    54    66    68   113    74   137    35    87    90    48   128   128   217   151    73   159   141   160   102   216    73   125   191   128    50   105    92    67   127    51    72   197   139    37    45    66    87   122   147   215   161    82   129   140   160    67   163   121   209   188   182   191    78    81    50    68   126   159   161   131   103   141   108   197   195   134   142    48   151   187   196   170   170   133    79    80   169   205   151    95    91   192   199   182    94    71    95    98    97   123   215    56    66    53   192   207   168   211   149   189   185   152   110   100    99   127    70   170   134   176    79   134    78    79    54   132    85    46   209    67    77    83   137   145    61   167   103   195   167    54   217   143   134    48   189    59    36   165   180   202   201   219    82   123   114   114   158   214    37   114    57   214    86   112   165   172   204    91    59   148   139   128
   126   150   205    39   163    37   136   187   113   196   113    70   209   164    94    82   189   169   126   160    87   135    50   148   208    77    79   212   107   180   175    43    41   167   213   191   126   132   175   158   175    83   164    82   169    76   166   185    58   153   164    45    60    68   160   168   169   105   153   121    95    61   104   188   196   132   133   198    39   169    65   137    37    85   175   220   129   117    68   188   160   140   140   152    46   106   167   119   206   207   165    86   107   218   129   218   135   193   101   181    41   152    98    86   204   153   193    49   110   118   208   156    55    44    35    55   194   187   109   100    71   213   189   128   173   162   142    55   136   190   128   133    61   133    84    86    58   128   117   126   111    89   152    74   186    58   163   122    93    66    37   120   203   173    63   119   139    78   142    57    53   204   116   142   169   121    99   107    41    59   215    56   117   124   165    89    99   201   201   117    95   208   150    77   214   203    35   116   163   105   218    94   208   183   112    99    45   218   104   201    61   109    61   206   188   218   212    40   104    85   170   192    36    37   173   193   100   197   135   183   126   149   123   135   203   191    80    39   186    50   182   219   212   142   175   137    72    52   139   204    98   194   127   215    97    73   204    41   146    71   142   130   105   150   127   164    90    56   172   159   123    85   140   180   130   134   168   184   108    87   126   151   214    84   161   143    63    91    51   203    41   200   113   182   216   124   100    83    41    66    58   160    71   140    93   156    64   196   202    49    55    44   101    67    78   165   119    55   105   194    77   101    47    77    87    78    75    42    99    60   170   205   144   188    86   204   212    77   125   177   128   196   105    54    96   169   111    81   200    33   101    94    34   109    96   154   194   211    80   138   209    89   202   175    87    52   149    89   145   200   149    73    98   191   120   140   201   152   131   123    47    65   145   128   177   191   136   218    46   133   199    40   139   206    72    66    71   143   132   113   188    89    80   168   208   153   218   154   144   189   145    73   217   144   149   217   166    55   162   172    64   164   184   137   218   204   109    93   174   147   219   167   162   214   138    74   215   121    53    80    78   212    39    72   148    45   200    35   113   192   174    50   104   202    43    73   121   156   163   209   205   106    61   103   152   211   151   113   215   137   148   105    36    80   104   191   214    86    81   219    68   175   191   121    90   143    56    89   200   181   116    50   165   135    37   108    93   207   113   124    61   125   127   219    71    79    56    92   186   193   179   106    38    41    81    52   173   217    77    93    38   123   219   115    52    40   124   143   165   206   210   174   185    87    35   203   212   190   156   104   158    43   215    72    84    53   116   214   218   108   159   176   148   127    75   217   216   201   154   188    89   105   169   180   149    61    75   206   131   171    77    70    86   177   103   163   154   174   191    37   187    76   102    83   175   202    95   186   117   118   161    87   135    86    53   114   156   132    44   107    91   162   199    58   189   217   202   162   150    37   130   168   104   160   127   192   126    49    42   155   181    62   149    95   195   112   103   122   125   115   114   105   169   181   155    97   137   181   185   185    73    75   187   204   110    82    53   160   119   100   210    82    40   141   165   206   169   201   135   166    41    65    93    92    67   175   151   208   105   148    64   165    48    43   175   102   181    51    79    98   114   106   203   215   183   170    71   172   132   219   116    45   150   107   202   216    48   173   162   130   118   114   113   111   141    67   121   149    98    86    91    70   111   201    95   166    54    85   109   181   143   126    90    94    66    64    37   106    57   142   217   215    67    55   159   205   180   163   187    53   155   125    60    61   137   114    78   175    51    92   185    67   206   205   161   181   153    97   192   133   141    79   204   140   106   180   178   141   113    95    43    34   139   200    48   204    67   151    74   123    90   184   206    67    42   198   112   129   142   131   144   125   214   118   162    38   120   138   103   196   103   209   195    84   203   112   207   149   199    79   207   197    40   220   169   206   136    95   150   181   171    60   142   187   142    84   143   129   191   133   212   118   116    71   125    40   133   123   211   219    73    33    41   145   143    68   196   104    71    77   172   219    57   201    43    61   144    80   168   177    47    62   124   192    67    68    35    57    56    77   160    47    54    67    68   113    74   137    35    87    91    47   128   128   217   151    74   159   141   158   102   217    73   125   191   128    50   105    91    68   127    51    71   197   138    38    45    67    86   122   146   215   162    82   128   140   159    67   163   122   209   188   182   192    78    80    50    68   126   159   161   130   102   141   109   196   195   134   141    48   151   187   196   171   170   134    78    80   169   205   151    95    90   192   199   182    94    71    94    98    96   123   215    55    66    52   192   207   168   210   149   189   184   152   111   100    99   127    69   171   134   176    80   135    79    78    54   132    86    46   209    68    77    83   136   144    60   167   104   195   166    54   217   143   133    48   189    60    36   165   180   202   201   219    82   123   114   113   158   215    37   114    57   213    85   112   165   173   204    91    59   148   139   128
   127   151   205    39   162    37   136   187   113   195   114    70   209   163    94    82   189   169   126   160    87   135    50   148   209    78    79   213   108   180   175    43    42   167   214   191   126   132   175   158   175    83   165    82   169    76   166   186    59   153   165    45    60    68   160   168   169   105   153   121    95    61   105   188   196   131   133   198    39   169    64   137    37    85   175   220   129   117    68   189   161   140   140   153    46   105   168   119   206   206   165    86   106   218   129   219   135   193   101   182    41   152    97    86   204   153   193    49   110   118   208   156    54    45    35    55   193   187   109   100    71   213   189   129   174   162   142    55   137   190   128   133    61   133    84    85    58   127   118   126   111    90   152    75   186    58   163   122    94    65    38   120   202   173    62   119   139    78   141    57    53   204   115   142   169   121    99   107    41    59   215    55   117   124   165    89    99   202   201   117    96   208   149    77   213   203    36   116   163   105   218    95   208   183   113    99    45   218   104   201    61   108    61   207   188   218   212    40   103    85   170   192    36    38   174   193   100   197   135   182   126   149   123   134   203   190    79    39   185    49   182   218   212   141   175   137    72    52   139   204    97   193   127   215    96    74   203    42   147    71   143   130   105   149   127   163    91    56   171   158   124    85   141   180   130   134   168   183   108    87   126   151   214    83   161   142    63    91    52   203    42   200   113   182   216   124    99    83    41    67    57   160    72   140    93   155    63   196   203    49    55    43   101    66    78   165   118    56   105   193    76   100    47    76    87    79    75    43    98    60   170   205   144   187    86   203   212    77   126   177   128   196   105    54    96   169   111    81   200    33   100    95    34   109    96   154   194   211    79   139   208    89   202   175    87    53   149    89   145   201   149    74    99   191   120   140   201   151   131   123    46    65   145   128   178   192   137   219    47   133   198    40   139   206    72    65    71   143   132   113   188    89    81   168   208   153   220   154   144   190   145    72   217   144   149   217   166    55   162   172    64   163   184   137   218   204   109    93   174   147   218   167   162   215   138    73   215   121    52    80    78   212    40    72   148    45   201    35   113   191   174    50   105   202    43    73   121   155   163   209   205   106    61   103   152   211   151   113   215   137   148   106    36    81   104   191   213    86    80   218    67   176   192   121    90   143    57    89   200   182   116    50   165   134    36   108    93   207   113   124    61   124   128   219    71    79    56    93   186   192   179   106    38    40    82    52   173   217    78    93    38   122   219   115    52    40   123   143   165   207   210   173   185    87    35   203   212   190   156   105   158    44   216    72    84    53   116   213   218   109   158   177   148   127    75   217   216   201   153   188    89   105   170   180   150    61    75   206   131   171    77    70    87   178   103   163   154   174   191    37   186    77   103    82   174   203    96   187   117   118   161    86   135    86    53   114   156   132    44   107    91   162   199    58   189   217   202   162   150    37   129   168   103   159   126   192   125    49    42   155   181    62   149    95   195   112   104   122   125   115   114   105   171   181   155    97   136   180   185   186    73    75   188   205   111    82    53   161   119   101   209    82    40   141   165   207   170   202   135   166    40    65    94    92    66   174   151   208   105   148    64   164    47    43   174   102   182    50    79    98   114   105   204   215   183   171    71   172   133   218   115    46   150   107   201   215    48   173   162   130   118   114   114   111   140    68   121   149    98    85    91    69   111   201    95   165    54    85   108   180   144   125    89    93    66    65    38   105    57   143   216   215    68    55   160   205   180   164   187    53   155   125    59    61   137   114    78   175    52    91   186    67   205   206   161   181   154    97   192   132   141    79   203   140   106   180   178   141   112    95    43    34   139   199    48   204    68   150    73   123    90   184   207    66    43   199   113   128   142   131   143   126   214   119   163    38   120   139   103   195   103   210   195    84   203   112   207   149   199    79   206   198    40   220   169   206   136    96   149   181   171    61   142   186   142    83   143   129   191   133   213   117   116    71   125    40   133   122   211   219    73    34    41   144   143    68   196   104    71    78   173   219    57   201    43    62   144    80   168   177    47    62   124   192    67    68    34    56    56    77   160    46    55    66    67   113    75   137    36    87    91    47   127   127   218   151    73   159   140   158   102   216    74   124   191   128    50   104    92    68   127    51    71   197   138    37    45    67    87   122   146   215   162    82   128   140   160    67   164   122   209   188   182   192    78    81    51    68   125   159   161   131   102   141   108   196   195   134   142    48   151   187   196   170   171   134    79    79   170   205   151    94    89   192   199   182    93    71    94    97    96   124   215    55    65    51   192   207   168   210   149   189   185   152   110    99    99   127    70   171   134   176    80   135    79    78    54   132    87    46   209    67    76    83   136   145    61   167   104   195   166    54   218   143   133    47   190    59    36   165   180   201   201   219    82   123   113   114   158   215    37   114    57   214    86   112   166   173   204    91    59   148   140   128
   126   151   205    39   162    35   135   186   114   196   112    69   209   163    94    82   189   170   126   160    87   135    50   149   208    78    79   212   107   181   174    43    41   167   213   191   126   132   175   158   175    82   164    82   169    76   166   186    59   153   165    46    59    68   160   168   169   104   154   121    94    62   105   188   196   131   133   198    39   168    65   137    37    85   175   220   129   117    68   189   161   140   139   152    47   106   167   119   206   207   165    86   106   218   129   219   135   193   101   181    41   152    98    87   204   152   193    49   109   119   207   156    53    44    35    55   193   188   109    99    71   214   190   129   173   162   143    55   136   189   127   133    61   133    83    85    58   128   117   126   110    90   151    74   186    59   163   123    93    65    38   120   203   173    62   119   139    78   141    57    53   205   115   142   171   121    99   107    40    59   216    55   117   125   166    89    99   202   201   117    95   207   149    76   214   203    35   116   163   105   219    95   208   182   113   100    46   218   104   201    61   108    61   206   188   218   212    40   104    85   170   191    36    37   174   193   100   197   136   182   126   148   123   135   204   191    79    39   187    50   182   218   212   142   174   136    72    52   139   205    98   194   128   215    96    74   205    43   146    71   142   130   105   150   128   164    91    56   172   157   124    85   140   179   129   134   168   183   108    87   126   151   215    83   161   142    63    91    51   203    41   200   114   182   217   124   100    83    42    65    58   160    70   140    94   156    64   196   203    49    54    43   101    66    78   166   119    55   104   193    76   100    47    76    87    78    75    43    98    61   170   205   144   187    85   203   212    77   126   177   128   196   105    55    95   169   112    81   200    34   100    94    33   109    96   155   194   210    80   139   208    90   201   175    87    53   150    89   145   199   149    74   100   190   119   141   200   152   132   122    46    64   144   127   178   192   137   219    46   134   199    39   139   207    72    66    71   142   132   113   188    88    80   168   208   153   219   154   144   190   144    73   217   144   149   217   167    55   162   172    64   164   184   137   218   204   109    93   175   147   219   168   162   215   138    74   215   120    53    80    79   212    40    72   149    45   200    35   113   191   174    50   105   203    44    73   121   156   162   209   204   106    61   103   152   212   152   113   214   138   148   105    36    80   104   192   214    85    80   219    67   175   191   121    90   144    56    89   200   181   117    50   165   135    36   109    93   206   113   124    61   124   128   219    70    79    57    92   186   193   178   106    38    41    81    52   174   216    77    94    38   124   219   115    52    41   123   143   165   206   211   174   185    87    35   202   213   191   156   105   158    44   214    72    84    54   115   214   219   108   158   177   149   127    75   217   215   202   153   188    88   104   170   180   150    61    75   206   131   170    77    70    86   178   103   163   154   174   190    38   188    76   103    82   174   201    95   186   117   117   161    86   135    85    53   114   156   131    44   106    91   162   199    58   189   216   202   163   150    38   130   167   104   159   127   192   125    49    42   155   182    63   149    95   196   113   103   123   125   115   114   105   170   181   155    96   137   181   186   185    73    75   188   205   111    82    53   161   119   101   210    82    40   140   165   206   169   202   135   166    41    65    93    92    67   175   151   208   104   149    63   164    48    43   175   102   182    50    78    98   113   106   204   214   183   171    71   172   132   220   116    46   150   107   202   216    47   173   161   130   117   115   113   111   140    67   121   150    99    84    92    69   111   201    94   167    55    86   109   180   143   125    90    93    66    65    38   106    56   142   215   215    67    55   159   205   181   164   186    54   155   125    61    60   138   114    77   175    51    92   186    67   205   205   161   181   154    97   192   133   141    79   203   140   106   180   178   141   113    95    44    35   140   199    48   203    68   151    73   124    90   184   207    67    41   199   112   129   141   132   144   126   214   119   163    38   120   139   104   195   102   208   196    85   202   112   207   149   199    79   208   197    40   219   169   206   136    96   149   182   171    61   142   187   141    84   144   129   191   133   212   118   116    71   125    39   133   123   211   220    73    33    41   144   143    67   196   104    71    77   173   219    57   201    43    60   144    80   168   177    48    61   123   192    67    69    34    57    56    77   161    46    55    67    69   112    74   137    35    86    91    47   128   127   218   151    74   159   140   159   102   217    73   124   191   127    50   105    91    67   127    52    71   198   138    37    45    67    87   122   146   216   161    81   128   140   159    67   164   122   209   189   182   192    78    81    50    68   125   158   161   130   102   142   109   197   195   134   143    48   151   187   195   170   170   134    78    80   169   205   151    95    90   192   199   182    94    71    94    98    96   123   214    55    66    52   193   208   168   209   149   189   185   152   110   100    99   127    71   171   135   175    80   134    80    78    54   132    86    46   209    69    76    82   137   144    61   168   104   195   167    54   217   143   132    48   189    59    36   165   180   202   201   219    82   122   114   113   159   215    37   113    56   213    85   112   166   173   203    91    59   148   138   127
   127   150   204    39   162    36   137   187   113   195   115    68   211   166    93    82   191   170   126   161    87   135    50   148   208    76    79   212   107   180   175    44    42   166   213   192   127   131   176   158   177    84   163    84   168    77   167   187    58   153   165    44    61    66   161   169   169   105   153   121    96    61   104   187   194   133   133   197    38   169    65   139    39    86   175   220   129   118    67   190   160   140   141   152    45   106   167   120   206   205   163    86   106   219   128   219   136   193   100   182    41   152   100    86   204   153   193    48   110   119   208   156    55    46    38    54   194   187   108    99    73   213   190   128   173   162   141    54   137   189   128   134    60   133    83    85    57   126   117   125   112    88   151    76   186    57   163   122    94    66    39   120   204   173    63   119   138    78   142    56    52   203   116   142   169   123    99   107    39    60   215    55   118   125   165    90    99   202   202   117    97   206   149    77   213   203    36   116   165   106   218    93   206   183   115   100    45   219   105   201    62   108    60   207   187   217   212    39   103    86   171   193    36    37   174   194   100   197   135   183   125   151   122   134   203   192    80    40   186    50   183   220   212   142   175   136    70    53   140   203    97   193   127   215    98    74   203    42   146    71   141   129   105   148   127   164    88    56   172   157   123    83   142   179   132   134   167   184   109    85   126   152   214    83   162   143    64    90    52   203    41   201   114   181   216   124    99    84    41    66    58   160    72   138    93   156    65   196   204    49    54    43   102    66    79   166   119    54   104   193    76   101    47    76    86    79    76    43   100    59   172   205   143   189    86   204   212    77   125   177   127   197   108    55    95   169   111    82   200    33   101    94    35   109    96   155   195   211    81   139   209    88   202   176    88    52   150    88   145   201   150    74   100   191   119   140   200   152   131   123    48    65   144   126   177   192   136   220    46   133   200    39   139   206    71    64    73   143   133   113   188    87    80   169   209   153   218   154   143   189   145    71   217   143   150   216   165    55   162   173    65   164   185   136   218   206   111    93   174   145   218   167   161   215   137    74   215   121    54    79    80   212    39    73   148    45   200    36   112   191   174    50   104   202    42    74   123   156   162   210   205   104    60   103   151   212   152   113   214   137   146   105    37    79   102   192   216    88    82   217    69   174   190   121    90   144    55    89   200   181   116    49   164   135    36   107    93   206   113   122    60   125   127   219    72    78    57    92   185   192   178   107    38    42    80    52   174   217    78    92    38   122   219   115    52    40   124   143   165   206   212   172   185    88    34   203   211   191   156   105   157    45   214    73    84    54   115   213   217   108   159   178   148   127    76   216   216   203   154   187    88   105   169   181   150    60    76   207   131   170    77    72    86   178   103   162   153   174   191    37   189    75   103    83   176   203    95   186   118   118   162    88   135    87    53   113   156   134    46   108    90   162   199    59   189   218   201   162   149    38   130   168   105   159   126   193   126    48    42   154   181    62   149    96   195   114   104   122   126   115   112   105   169   182   154    96   138   179   183   186    74    75   187   204   111    81    55   160   121    99   209    82    41   140   166   207   169   202   135   164    42    65    92    91    66   175   152   208   105   148    65   164    47    44   175   103   182    50    79    97   113   106   203   215   182   170    71   172   133   219   115    45   151   107   200   215    47   173   162   130   119   113   112   112   141    65   122   149    98    86    91    70   110   201    94   165    54    83   110   181   142   123    90    92    68    64    39   106    57   142   216   215    67    55   159   203   180   163   186    53   156   125    61    59   138   115    77   175    52    92   184    69   206   205   162   182   155    99   191   132   141    79   202   139   105   180   177   141   113    95    43    35   139   198    48   203    68   151    74   124    91   185   206    68    42   198   113   128   142   132   144   126   214   120   163    37   121   140   105   194   102   210   195    84   202   111   208   149   200    79   206   198    40   219   169   207   135    98   149   181   171    61   141   187   142    84   144   128   191   133   213   118   117    72   124    40   134   122   211   220    73    34    41   145   143    68   196   105    70    78   173   219    57   201    43    62   142    78   167   178    47    61   123   193    68    68    36    57    56    76   161    46    56    67    66   112    74   137    35    87    92    48   128   126   219   150    73   159   141   159   101   216    74   124   192   128    49   106    92    67   128    52    71   196   139    37    45    67    85   121   147   215   162    82   129   139   161    68   163   121   209   188   182   193    79    80    52    68   125   160   162   130   102   140   110   195   196   133   142    49   151   187   196   171   169   134    79    80   169   205   151    94    89   191   199   182    95    71    93    98    97   122   214    54    66    52   191   207   167   209   149   188   185   151   111    98    99   128    70   171   134   175    78   133    79    77    55   132    86    46   208    69    75    85   136   144    59   167   105   196   167    55   217   144   133    49   191    60    35   164   180   202   202   218    82   122   114   113   158   215    36   117    56   214    86   112   166   175   205    91    60   150   140   126
   126   150   205    39   163    36   136   187   113   195   113    70   209   164    94    81   190   169   126   160    87   135    50   148   208    78    79   211   108   180   175    43    41   166   213   192   126   133   175   158   175    83   164    82   169    76   166   185    58   152   165    45    60    69   160   168   169   104   153   121    95    61   105   188   196   132   132   198    39   169    64   137    38    85   175   220   129   117    68   189   160   140   140   153    45   106   167   119   206   207   164    87   106   218   129   218   135   193   101   182    41   152    97    86   205   152   193    50   109   118   207   156    54    44    35    55   193   187   109   100    71   213   189   128   174   162   142    55   136   190   128   133    61   133    84    85    57   128   117   126   111    90   152    75   186    58   163   122    94    66    37   120   202   173    63   119   139    78   141    56    54   204   115   142   169   121   100   107    41    59   216    55   117   125   165    89    99   202   201   117    95   208   150    77   214   204    35   116   163   105   218    94   208   183   112    99    45   218   104   201    61   109    61   206   189   218   212    40   104    84   169   193    35    37   173   193   100   197   135   183   126   148   123   135   203   191    79    40   186    49   182   219   213   142   175   137    71    52   139   205    98   193   126   215    96    73   204    42   147    71   143   130   105   150   127   164    91    56   172   159   123    85   140   180   130   134   167   183   108    87   126   152   214    83   161   143    63    92    51   204    41   200   113   181   216   124    99    83    41    66    58   160    71   139    93   156    64   196   203    49    54    44   101    67    79   165   119    55   105   194    76   101    47    76    87    79    76    42    98    60   171   205   145   188    86   203   213    77   126   177   128   196   105    54    96   169   111    81   200    34   101    94    34   109    96   155   195   211    80   139   209    89   202   175    87    52   150    89   145   201   149    74    99   191   119   140   201   151   131   123    46    64   145   128   178   190   137   219    46   133   199    40   138   206    72    66    71   143   132   113   188    88    80   168   208   153   219   154   144   190   144    73   217   144   149   217   166    56   162   172    64   164   184   137   218   205   109    93   174   147   218   167   162   215   138    73   215   121    52    80    79   213    40    72   148    46   201    35   113   191   174    49   105   202    43    74   121   155   163   210   205   105    61   103   152   210   151   113   214   138   149   106    37    80   104   192   214    85    80   219    67   175   191   121    90   143    56    89   200   181   116    50   164   134    37   107    93   206   113   124    60   125   127   219    70    79    56    93   186   193   179   105    37    41    80    52   173   217    78    94    37   123   219   115    51    41   123   143   165   206   210   173   185    87    35   203   212   190   156   104   158    44   215    72    84    54   116   214   218   109   159   176   149   127    75   217   216   202   154   188    88   104   169   180   149    62    75   207   131   171    77    71    86   177   102   162   154   175   191    38   187    76   103    82   175   202    96   186   117   118   161    87   135    85    53   114   156   132    44   106    91   162   199    58   189   217   202   162   150    37   130   168   104   159   127   192   126    49    43   155   182    62   149    96   195   113   102   122   125   115   114   105   169   181   154    96   137   180   186   185    73    75   187   204   111    82    53   161   119   101   209    82    40   141   164   206   170   202   135   166    41    64    93    93    67   175   151   208   105   148    64   164    48    43   175   102   182    50    79    98   114   105   204   214   182   170    71   172   133   219   115    46   150   107   201   216    47   173   162   130   118   113   113   112   140    67   122   149    99    86    92    70   111   201    95   165    55    85   108   180   143   125    90    93    66    64    38   106    57   143   216   215    67    55   159   205   181   163   186    53   155   125    59    60   137   114    78   174    51    92   185    67   205   205   161   181   153    98   192   132   141    79   203   139   106   180   178   141   113    95    43    34   140   199    48   205    67   151    73   123    90   185   206    66    42   199   112   128   142   131   144   126   214   119   162    38   119   138   103   195   103   209   194    85   202   112   207   150   199    79   207   198    40   220   169   206   136    95   149   180   171    60   141   187   142    84   143   129   192   133   212   118   116    71   124    39   133   123   211   218    73    34    41   144   143    68   195   104    71    77   172   219    57   201    43    61   143    81   168   178    47    61   123   193    67    68    34    56    56    77   160    47    55    66    68   113    75   136    35    87    91    47   128   127   217   151    74   159   140   159   102   217    74   124   191   128    50   105    92    68   126    52    71   198   138    37    45    66    87   122   147   215   162    82   128   140   159    67   164   122   209   188   182   192    78    80    50    69   126   159   161   130   102   141   109   196   194   134   142    48   151   187   196   171   170   133    78    80   169   204   151    94    90   191   199   182    94    71    94    98    96   124   215    55    66    52   192   208   168   211   149   189   185   152   110    99    99   126    69   170   134   176    79   134    79    78    54   132    85    46   209    68    76    84   136   144    60   167   104   195   167    55   217   143   133    48   189    59    36   165   179   201   201   219    81   122   114   113   159   215    37   114    57   214    86   112   165   173   204    92    58   149   139   128
   126   151   205    39   162    36   136   187   113   196   113    70   209   164    94    82   189   169   126   161    87   135    50   148   208    77    79   212   107   180   175    43    41   167   213   191   126   132   175   158   176    83   164    82   169    76   166   186    59   153   165    45    60    68   160   168   169   104   153   121    95    61   104   189   196   131   133   197    39   169    64   137    38    85   175   220   129   117    68   189   160   140   140   152    46   106   167   120   206   206   165    86   106   218   129   219   136   193   101   181    41   152    98    86   204   152   193    49   109   118   208   156    54    44    35    55   193   187   109   100    71   213   189   128   173   162   142    55   136   190   128   133    61   133    84    85    57   128   117   126   111    89   151    74   186    58   163   122    93    66    38   120   202   173    63   119   138    78   142    57    53   204   115   142   169   121    99   107    41    59   215    55   117   125   165    89    99   202   200   117    95   208   149    77   214   203    35   116   163   105   218    94   208   183   113    99    45   218   104   201    61   109    61   206   188   218   212    40   104    84   170   192    36    37   173   193   100   197   135   182   126   149   123   135   203   191    80    39   186    50   182   219   213   142   174   137    72    52   139   204    98   193   127   215    96    73   204    42   146    71   143   130   106   150   127   164    90    56   172   158   123    85   141   179   130   134   167   183   108    87   126   151   214    84   162   143    63    91    51   203    41   201   113   182   216   124    99    83    41    66    58   160    72   140    93   155    64   196   203    49    55    43   101    67    78   165   119    55   105   194    76   100    47    77    87    79    75    43    99    60   170   205   144   188    86   203   212    77   126   177   128   195   105    54    96   169   111    81   200    34   101    94    34   109    96   154   194   211    80   138   209    89   202   175    87    52   150    89   145   200   149    74    99   191   119   140   201   152   131   123    47    65   145   128   178   191   137   219    46   133   199    40   139   206    72    66    71   143   132   113   188    89    80   168   208   153   219   154   144   189   144    73   217   144   149   217   166    55   162   172    64   164   184   137   218   204   109    93   174   146   219   168   162   215   138    74   215   121    52    80    79   212    40    72   148    45   201    36   113   192   174    50   104   202    43    73   121   156   163   209   205   106    61   103   152   211   151   113   214   137   148   105    36    80   104   191   214    86    81   218    67   175   192   121    90   143    56    89   200   181   116    50   165   135    37   108    93   206   113   124    61   124   128   219    70    79    56    93   186   193   179   106    38    41    81    52   173   217    77    94    38   123   219   115    52    40   123   143   165   207   210   173   185    87    35   203   212   190   156   105   158    43   215    72    84    54   116   214   218   109   159   176   148   127    75   217   216   202   153   187    89   104   170   180   149    61    75   206   131   171    77    71    86   177   103   163   154   174   191    37   187    76   103    82   175   202    95   186   117   118   161    86   135    85    54   114   156   132    44   106    91   162   199    58   189   217   202   162   150    37   130   167   104   159   127   192   125    49    43   155   181    62   149    95   195   112   103   122   125   115   114   105   170   181   155    96   137   181   185   186    74    75   187   204   111    82    53   160   119   101   210    82    40   141   165   206   170   201   135   166    41    65    93    92    66   175   151   208   105   148    64   165    48    43   175   102   182    50    79    97   114   106   203   214   183   171    71   172   133   219   116    45   150   107   202   216    47   173   161   130   118   114   113   111   140    67   121   149    98    85    91    69   111   201    94   165    54    85   108   180   143   126    90    93    67    65    38   106    57   143   216   215    67    55   159   205   180   163   187    53   155   125    59    60   137   114    78   175    51    91   185    67   205   206   161   181   153    97   192   133   141    80   203   140   106   180   178   141   113    95    43    34   139   199    48   204    67   151    74   123    90   184   206    67    42   199   113   128   142   131   144   126   214   119   163    38   120   138   103   195   102   209   195    85   202   112   207   149   199    79   207   197    41   220   169   206   136    95   149   181   171    60   142   187   142    84   144   129   191   134   212   118   116    71   124    40   133   123   211   219    74    34    41   145   143    68   196   104    71    77   173   219    57   201    43    62   143    80   168   177    47    62   124   192    67    68    34    57    56    77   160    47    55    67    68   113    74   137    35    87    91    47   128   128   217   151    74   159   141   158   102   217    74   124   191   128    50   105    91    68   127    52    71   197   138    37    45    67    86   122   146   215   162    82   128   140   159    67   164   122   209   188   182   192    78    81    50    68   125   159   161   131   102   141   109   196   195   134   142    48   151   187   196   171   170   134    78    80   169   205   151    95    90   192   199   182    94    71    94    98    96   124   215    55    66    52   192   208   168   210   149   189   185   152   110   100    99   127    69   171   134   176    79   134    79    78    54   132    86    46   209    68    76    83   136   144    61   167   104   195   167    55   217   143   133    48   189    59    36   165   180   202   201   219    82   123   114   113   158   215    37   114    57   214    86   112   165   173   204    91    59   148   139   128
   127   150   205    39   162    36   136   187   113   196   113    70   209   163    94    81   189   169   126   160    87   135    50   148   208    77    78   212   107   180   175    43    41   167   213   191   126   133   175   158   176    82   164    82   169    76   166   186    58   152   165    45    60    69   161   169   169   105   153   121    95    61   105   189   196   131   133   197    40   169    64   137    38    86   175   220   129   117    68   189   160   140   140   153    46   105   168   120   206   207   164    86   106   218   129   218   135   193   101   181    41   152    98    86   204   152   193    49   109   118   208   156    55    44    35    54   193   187   109   100    72   214   189   128   173   162   141    55   136   190   128   133    61   132    84    85    57   127   117   126   111    90   151    75   187    58   163   122    93    66    38   119   202   173    63   119   139    78   142    56    53   204   115   142   170   121   100   107    41    59   215    55   117   124   165    89    99   202   201   117    96   208   149    77   213   203    35   117   163   106   218    94   208   183   113    99    45   218   104   201    61   109    62   206   188   218   212    39   104    85   170   192    35    37   173   193   101   197   136   182   126   149   123   135   203   191    80    39   186    49   182   219   212   142   174   137    71    51   139   204    97   194   127   215    96    74   204    42   146    71   142   130   106   150   127   164    90    55   172   158   124    85   140   180   131   134   168   184   108    87   126   152   215    84   161   143    63    91    52   203    42   200   113   182   216   124   100    83    41    66    57   161    71   140    93   155    63   196   203    49    56    44   100    66    78   166   119    55   104   194    77   100    46    77    87    78    75    43    99    60   170   205   144   188    86   203   212    77   126   177   128   195   105    55    96   169   111    80   200    34   100    94    34   109    96   155   194   211    79   139   209    89   202   175    87    53   149    89   145   200   150    74    99   191   119   140   201   152   131   123    47    65   145   128   177   191   136   219    47   133   199    40   139   206    72    66    71   142   132   113   188    89    80   168   208   153   219   154   144   189   144    73   217   144   149   217   166    55   162   172    64   164   184   137   219   204   109    93   174   147   219   168   162   215   138    74   215   121    53    80    78   212    40    72   148    45   201    35   113   192   174    50   104   202    44    73   121   155   162   209   205   106    61   103   152   211   151   113   214   137   148   105    36    81   103   191   214    86    81   218    67   176   192   121    91   144    56    89   200   181   116    50   165   135    37   108    93   207   113   124    60   125   127   219    70    79    56    93   186   193   179   106    38    40    81    52   173   217    77    94    38   123   219   115    52    40   123   143   165   206   210   173   185    87    35   203   212   190   155   104   158    44   214    72    84    54   116   214   218   109   159   176   148   127    75   218   217   202   153   188    89   104   169   180   149    62    75   206   131   171    77    70    86   177   103   163   154   174   191    37   187    76   103    82   175   202    96   186   117   118   161    87   134    86    53   114   156   132    44   106    91   162   199    58   189   217   203   162   150    38   130   167   104   159   127   192   125    49    42   155   181    62   149    95   194   112   103   122   125   115   114   105   169   181   155    97   137   180   185   185    74    75   187   205   111    82    53   161   119   101   209    82    39   140   164   206   170   202   135   166    41    65    93    92    66   175   151   208   105   148    64   165    47    43   175   102   181    50    79    97   114   106   203   215   183   171    71   172   133   219   116    45   150   106   202   216    48   173   161   130   118   114   114   111   140    68   121   148    98    85    92    70   111   201    95   166    54    86   108   180   143   125    90    94    67    64    37   106    57   143   216   215    67    55   159   205   179   163   187    53   155   125    59    61   137   114    77   174    51    91   185    68   206   205   162   182   153    97   192   133   141    79   204   139   106   180   178   141   113    94    43    35   139   199    48   204    67   151    73   123    91   184   206    66    42   199   113   129   142   131   144   125   214   118   163    38   119   138   104   196   102   209   194    85   203   112   207   148   199    79   207   198    40   220   169   206   136    95   150   181   171    61   142   187   142    84   144   129   191   133   212   117   116    71   124    40   133   123   211   218    73    34    41   145   143    68   197   104    71    77   173   219    57   201    42    62   143    80   168   178    47    61   124   192    67    69    34    57    56    77   160    47    55    67    68   113    74   137    35    87    91    48   128   128   218   151    74   160   141   159   102   217    73   125   191   127    50   105    91    68   127    52    72   197   138    37    45    67    87   122   146   215   162    82   128   140   160    66   164   121   209   188   182   192    78    81    50    68   126   159   162   130   102   142   109   197   195   134   142    48   151   187   196   171   170   134    78    80   169   205   151    95    90   191   198   181    94    71    95    98    96   123   215    55    65    53   192   207   168   210   148   189   185   152   109   100    99   127    69   170   133   176    80   134    79    78    54   132    86    46   209    68    76    83   137   144    60   167   104   195   167    55   217   143   133    47   189    59    36   165   180   202   202   219    82   123   114   113   159   215    37   114    57   214    86   112   165   172   204    91    58   148   139   128
   126   150   205    39   162    36   136   188   113   195   114    70   209   163    94    82   190   169   125   160    87   135    49   148   209    77    79   212   108   180   175    43    40   167   214   192   126   132   176   159   176    82   164    81   168    76   166   185    59   152   164    45    60    68   160   168   169   104   153   121    94    61   105   188   196   132   133   197    39   170    65   137    37    85   175   220   130   117    68   188   160   140   140   152    45   107   167   119   207   206   165    86   108   219   129   218   135   193   101   182    41   152    98    85   205   152   193    49   110   119   207   157    55    44    35    55   193   187   109   100    71   213   189   128   173   162   141    55   137   190   127   134    60   131    83    86    57   127   117   126   111    88   152    74   187    57   164   123    93    64    38   119   202   173    63   119   139    78   140    57    54   204   115   141   170   122    99   107    40    59   215    55   117   125   166    89    99   201   200   117    96   207   149    76   214   203    34   117   162   105   217    93   208   183   112   100    46   219   104   202    61   109    61   206   189   218   211    40   104    84   169   192    36    37   173   193   100   198   136   183   125   149   123   135   203   191    79    39   186    48   182   219   212   142   175   137    72    52   139   204    98   193   127   215    96    73   205    42   146    71   142   130   106   151   127   164    90    56   172   158   124    85   141   180   130   133   168   183   107    87   126   152   214    84   162   143    63    91    51   204    41   201   113   181   217   124    99    83    40    66    58   160    71   139    93   155    64   196   203    50    55    44   101    66    78   166   118    55   105   193    76   101    46    77    87    78    75    42    99    59   171   206   144   188    86   204   213    78   126   177   128   196   105    54    96   168   110    81   200    33   101    94    35   109    97   154   194   211    80   138   209    89   202   175    86    52   150    89   144   200   149    74    99   190   120   140   201   152   132   123    46    64   144   127   177   191   138   219    45   133   199    39   138   207    71    66    71   143   133   113   189    89    81   168   209   153   218   154   144   189   145    73   217   144   149   217   166    55   162   172    64   163   183   137   218   204   109    93   174   147   218   167   162   215   138    74   215   121    53    81    78   213    40    72   148    45   201    35   113   192   174    50   103   203    43    73   121   154   163   210   205   106    61   103   152   211   152   112   214   137   148   105    37    80   103   192   214    87    81   219    67   176   191   121    91   144    56    90   200   182   115    51   165   134    36   107    93   208   112   124    60   125   128   219    72    79    57    93   186   192   179   106    38    40    81    54   173   217    77    93    37   124   219   114    51    41   123   143   166   207   211   174   186    88    35   203   212   190   156   104   158    43   215    71    85    54   116   213   218   109   159   175   148   127    75   217   216   202   154   187    89   104   169   180   149    62    74   207   131   172    76    70    86   178   103   162   154   173   191    38   187    76   103    82   174   202    96   186   116   119   159    86   135    86    53   113   156   132    44   107    90   162   199    58   189   217   202   162   150    37   129   168   104   159   127   191   125    48    42   154   181    62   149    95   194   114   103   121   125   115   114   105   169   181   154    97   137   181   185   186    74    75   187   204   111    82    52   161   118   101   209    82    40   141   165   207   171   201   135   166    41    65    93    92    67   175   151   208   105   147    65   165    47    43   174   102   181    50    79    97   113   105   203   215   183   171    72   173   133   219   115    46   150   106   201   215    47   173   162   131   118   114   113   112   140    68   122   150    99    86    91    69   111   201    94   165    54    85   109   180   143   125    90    93    66    65    38   106    57   142   216   215    67    56   160   205   181   164   186    54   155   126    59    61   137   115    77   175    51    91   185    67   205   205   162   181   153    97   192   133   141    80   202   140   106   180   177   142   114    94    43    35   139   200    48   204    68   151    74   124    91   183   206    67    41   198   113   128   142   131   143   125   213   118   163    37   121   138   104   196   102   209   194    85   203   111   207   149   199    79   208   197    40   220   169   206   135    95   150   181   172    60   143   187   142    83   143   129   191   133   212   117   116    72   125    40   134   123   211   219    72    33    41   145   142    68   196   104    71    76   173   219    57   202    43    62   143    81   168   178    48    61   124   192    67    69    34    57    56    77   160    47    55    67    68   112    75   137    35    88    92    47   127   128   217   152    73   159   140   159   102   217    72   124   191   129    50   104    92    67   127    51    72   196   139    37    45    67    87   122   146   215   161    82   128   140   159    67   163   122   208   189   182   192    78    80    50    69   126   159   160   132   103   141   109   196   195   134   142    47   150   187   195   171   170   133    79    80   169   205   150    95    89   193   199   182    93    71    94    98    96   124   215    56    66    53   192   208   168   209   148   189   185   152   109   100    99   127    69   171   135   176    80   135    80    78    53   131    85    46   209    68    76    84   136   144    61   167   104   195   166    55   217   143   133    49   190    59    36   164   180   202   201   219    82   122   113   114   159   214    37   114    56   214    85   112   165   173   204    91    59   148   139   128
   126   151   205    41   163    36   137   186   113   196   113    70   209   164    94    82   189   169   126   162    87   135    50   149   208    79    78   211   107   181   175    43    41   167   213   191   126   132   174   158   175    84   165    82   170    76   167   186    58   152   165    46    60    68   160   168   169   105   154   122    94    62   104   188   196   131   133   199    39   169    64   138    37    85   175   220   128   118    68   190   160   141   140   152    47   106   167   120   205   207   163    87   107   218   130   219   135   193   101   182    41   151    97    86   204   153   193    49   110   118   207   156    54    45    34    55   194   187   108   100    71   215   188   127   173   163   141    55   136   191   128   134    62   132    84    85    56   127   117   126   111    90   152    74   185    57   164   123    93    65    38   120   203   173    62   119   138    78   142    56    53   204   116   143   169   121   100   106    42    60   215    56   117   125   165    89    98   200   201   116    96   208   149    78   214   203    36   116   163   105   218    94   209   181   112   100    44   217   104   201    61   108    61   206   189   218   212    39   104    85   169   192    35    37   174   193   100   197   134   183   126   148   123   135   204   191    78    40   188    49   182   220   213   141   175   137    72    52   138   205    98   194   127   215    96    73   203    42   147    71   143   130   106   150   128   164    90    56   172   159   122    84   141   180   130   134   168   183   109    86   126   151   215    84   160   143    62    92    52   203    42   199   114   182   216   125    98    83    41    67    57   160    72   140    93   155    64   196   203    49    55    44   101    67    79   166   118    55   105   194    76   101    46    75    88    78    75    45   100    61   170   205   143   188    85   203   212    77   126   177   129   196   106    54    95   169   110    81   200    34   100    94    35   109    97   154   192   210    80   139   210    88   202   175    87    53   149    88   146   201   150    74    98   192   119   141   200   153   132   122    46    65   145   128   177   191   137   219    45   134   200    40   139   206    73    66    71   143   132   113   188    89    80   168   207   154   218   154   145   189   145    73   218   143   148   216   165    55   161   172    65   164   183   137   219   204   109    91   175   147   219   167   163   215   138    73   216   121    52    80    78   211    39    72   148    45   202    35   113   190   174    49   105   202    42    74   121   156   164   209   205   105    63   102   153   212   151   113   215   138   148   106    36    80   104   193   213    85    80   218    68   176   191   121    91   143    54    89   200   182   115    50   165   135    35   109    92   207   113   125    61   125   127   220    71    79    57    92   185   192   179   106    38    41    81    53   173   217    77    93    38   124   220   115    52    40   123   143   166   206   210   173   185    88    35   203   213   190   156   105   158    43   215    72    84    53   117   215   218   108   159   176   148   125    76   218   217   201   153   188    88   105   169   181   150    61    75   207   132   171    78    71    86   177   104   163   154   174   190    36   187    76   103    82   175   201    96   187   117   117   161    86   134    86    53   115   157   132    44   106    91   162   199    58   188   218   201   163   151    37   131   168   104   159   127   192   126    49    42   156   180    62   147    95   196   111   103   122   124   115   114   104   169   181   155    96   138   180   185   185    73    76   187   204   110    82    53   161   119   101   209    82    40   141   165   207   170   201   134   164    41    64    94    91    66   175   151   207   105   148    64   165    46    44   174   103   181    49    79    97   114   106   204   215   182   170    71   173   133   220   116    45   151   107   201   216    46   174   161   130   118   113   113   111   139    68   122   150    99    85    91    69   112   201    94   165    55    86   109   180   144   125    90    93    66    65    37   107    57   143   217   214    67    55   159   204   179   164   188    53   153   124    60    60   137   114    77   174    51    91   184    68   206   205   163   181   154    98   191   133   141    80   203   141   106   180   178   143   114    94    43    34   138   199    49   205    67   152    73   124    90   184   206    66    42   199   113   129   142   130   143   126   213   119   163    36   120   138   104   196   102   210   194    85   203   111   207   150   200    79   208   196    40   220   169   206   137    96   149   181   170    61   142   186   143    83   144   130   191   133   212   119   116    71   124    39   134   123   210   219    74    33    42   145   143    69   195   104    71    77   173   220    57   202    44    62   143    79   168   177    47    62   123   191    66    69    33    57    55    77   160    46    54    66    68   113    74   138    35    86    91    46   128   127   218   150    74   160   141   158   101   218    74   125   191   127    50   104    92    68   127    52    71   196   138    37    46    66    86   122   146   214   162    83   128   139   159    68   164   121   208   189   183   192    78    80    50    68   125   159   161   130   103   142   110   196   196   135   141    48   150   188   195   170   169   134    77    81   168   205   151    94    88   192   200   181    94    72    95    98    96   122   215    55    66    52   193   207   169   210   148   189   184   153   111   100    99   126    68   171   135   176    79   134    79    77    55   132    86    46   209    68    77    83   135   143    59   167   104   195   167    54   217   143   133    47   190    58    36   165   179   202   201   220    82   123   114   113   159   215    37   114    57   214    85   113   164   173   204    91    59   148   139   127
   126   150   205    39   162    37   136   187   114   195   113    70   209   164    94    81   189   170   126   160    87   134    50   148   208    77    79   212   108   180   175    43    41   167   213   192   126   132   175   158   176    83   164    82   169    75   166   186    59   153   165    45    60    68   160   168   169   105   153   121    95    62   105   189   196   131   133   198    39   169    64   137    37    85   175   220   129   117    68   188   160   140   140   152    46   106   167   120   206   207   164    86   106   218   129   218   136   193   101   182    41   152    98    86   204   153   193    49   110   118   208   156    54    45    36    55   193   186   108   100    71   213   189   128   173   162   142    55   136   190   128   133    61   133    84    85    57   128   117   126   111    89   152    74   187    58   164   122    93    66    38   120   203   173    63   119   138    79   142    56    54   204   115   142   170   121    99   107    41    59   215    55   117   124   165    89   100   202   201   117    95   208   149    77   214   204    35   117   163   105   218    94   208   183   113    99    45   218   104   201    61   109    61   206   188   218   212    40   104    85   170   192    36    37   173   193   100   197   135   182   126   149   123   135   203   191    80    39   186    50   183   219   213   142   175   137    72    52   139   204    98   193   127   215    96    73   204    41   146    71   143   130   105   150   127   163    91    56   172   158   124    85   141   180   130   134   167   184   108    87   126   151   214    84   161   143    63    91    51   204    41   201   113   182   216   124    99    83    42    66    57   160    71   140    93   156    63   196   202    49    55    44   101    66    79   165   119    55   105   194    76   100    47    76    88    79    75    43    99    60   170   205   144   187    86   203   212    77   126   177   128   196   105    54    96   168   111    81   200    34   101    94    34   109    97   154   194   211    80   139   209    89   202   175    87    52   149    89   145   200   150    74    99   191   119   140   201   151   132   123    46    65   145   128   177   191   137   219    46   133   199    40   138   207    72    66    72   143   132   113   188    89    80   168   208   153   218   154   144   189   145    73   217   144   149   217   166    56   162   172    64   163   184   137   219   204   109    93   174   147   219   168   161   215   138    73   215   121    52    80    79   212    40    72   148    45   201    35   113   191   174    50   104   202    43    74   121   156   162   209   205   106    62   103   152   211   151   113   214   137   148   105    36    80   104   192   214    86    81   218    68   175   192   120    90   143    56    89   200   181   116    50   165   135    37   108    93   207   113   124    61   124   127   219    71    79    56    93   185   192   179   106    38    40    81    53   173   217    77    93    38   123   220   115    52    40   123   143   165   206   210   174   185    88    35   203   212   190   156   105   158    44   216    72    83    54   116   214   218   109   159   177   148   126    75   217   216   201   154   187    89   105   170   180   150    62    75   206   131   171    77    71    86   177   103   163   155   174   191    37   187    76   102    83   175   202    96   186   117   118   161    87   135    86    53   114   156   132    45   107    91   162   198    58   189   217   202   162   150    38   130   168   104   159   127   192   125    49    43   155   181    62   149    95   195   112   103   122   125   115   114   105   170   181   155    97   137   180   186   185    73    75   187   205   110    82    53   160   119   101   209    82    40   141   165   206   169   202   135   166    41    65    93    92    66   175   151   208   105   148    64   165    47    43   174   103   181    50    79    98   114   106   204   214   183   170    71   172   132   219   116    45   150   107   201   216    47   173   161   130   118   113   114   111   140    67   122   149    99    85    91    69   111   201    95   165    54    85   108   180   143   126    90    94    67    65    38   106    57   142   216   215    67    55   159   205   180   164   187    53   155   125    60    60   138   114    78   175    51    91   185    67   205   206   161   181   153    97   192   133   142    79   203   140   106   180   178   142   113    95    43    34   139   200    49   204    67   151    73   123    90   185   206    67    42   199   113   129   142   131   144   126   214   118   162    38   120   139   104   195   102   209   195    84   203   112   207   149   199    79   207   198    40   219   168   206   135    95   150   181   171    60   142   187   142    84   144   129   191   133   212   118   116    71   124    39   133   123   211   219    74    34    42   144   143    68   196   104    71    77   173   219    57   201    43    62   143    80   169   177    47    62   124   192    67    68    34    57    56    77   160    47    55    67    68   113    74   136    35    87    91    47   128   128   217   151    74   160   140   159   102   217    74   124   191   128    50   105    91    68   127    51    71   197   138    37    45    66    87   122   147   215   162    82   128   140   160    67   164   122   208   188   182   192    78    81    50    68   125   159   162   131   102   141   109   196   195   134   142    48   151   187   196   170   170   134    78    80   170   204   151    95    90   192   198   182    94    71    94    98    96   124   215    55    66    52   192   207   168   210   148   189   185   153   110   100    99   126    69   171   135   176    80   135    80    78    54   132    86    46   209    68    76    83   137   144    60   167   104   195   167    54   217   143   133    48   189    59    36   165   180   202   201   219    82   122   114   113   159   215    37   114    57   214    85   112   165   173   203    92    59   148   139   128
   126   151   206    39   163    37   136   187   113   195   113    70   209   164    95    81   189   170   126   161    86   135    49   148   208    77    78   212   108   180   175    43    41   166   213   191   126   133   176   158   176    83   163    82   169    76   165   186    58   153   164    46    60    68   160   168   170   105   154   121    94    62   103   189   196   131   133   197    39   169    64   137    37    86   175   220   129   116    68   188   160   141   140   152    46   106   167   119   207   206   164    86   107   218   129   219   135   193   101   182    41   152    98    86   205   153   194    49   109   117   208   156    54    44    35    55   194   187   108    99    71   213   190   128   173   162   142    55   136   190   128   133    60   133    84    85    57   128   117   127   111    90   151    75   186    58   164   122    93    65    38   120   202   173    63   119   139    79   142    56    54   204   115   142   170   122   100   106    41    59   215    55   117   125   165    89    99   201   200   117    96   208   150    77   214   203    35   116   163   105   218    94   207   183   113    99    45   218   104   201    61   109    61   207   188   218   212    40   104    85   170   191    36    37   173   193   100   197   135   183   126   149   122   135   203   191    80    39   186    49   182   219   212   142   174   136    72    51   139   204    98   193   127   215    97    73   204    41   147    71   142   130   106   150   127   164    91    55   171   159   123    85   141   180   130   135   167   184   108    86   126   152   214    84   162   143    63    91    52   203    41   200   113   182   216   124   100    84    40    66    57   160    71   140    93   156    64   196   203    49    55    44   101    66    78   165   119    56   105   194    76   101    47    76    87    78    75    43    99    60   170   205   144   188    86   203   212    77   126   177   128   196   106    54    96   169   112    81   200    33   101    94    34   109    97   154   194   211    80   138   208    89   202   175    88    52   150    89   145   200   150    74    99   191   120   140   201   152   132   123    47    65   145   127   177   190   137   219    46   134   199    40   139   206    72    66    72   143   132   113   188    88    80   168   208   153   219   155   144   189   144    73   216   144   149   217   166    55   162   173    65   164   184   138   218   204   110    94   174   147   219   168   161   214   138    74   214   121    52    80    79   213    40    72   148    45   201    35   113   192   174    50   105   203    43    73   121   155   163   209   206   105    62   103   152   211   151   113   214   137   148   106    37    80   104   192   214    86    80   218    67   175   192   121    90   143    56    89   200   181   116    50   165   135    37   108    93   207   114   123    61   124   127   219    71    79    56    93   186   193   179   105    38    41    80    52   173   218    77    94    38   123   219   115    52    41   123   143   165   207   210   173   186    87    35   203   211   190   156   105   158    44   215    72    83    54   116   214   218   108   159   177   148   127    75   217   216   201   154   188    89   104   169   180   150    62    75   206   131   170    78    71    86   177   103   163   154   174   191    37   187    76   102    82   175   202    96   187   117   119   161    86   135    86    54   114   156   132    44   106    91   162   199    58   189   216   201   162   149    37   130   168   104   159   126   192   125    49    42   155   181    63   149    96   195   112   103   122   125   115   114   105   169   181   155    97   137   181   186   185    73    75   187   204   111    83    53   160   119   101   209    82    39   141   165   206   170   201   135   166    41    65    94    93    67   175   151   208   105   148    64   165    48    43   175   103   182    50    79    98   113   106   204   214   183   171    71   172   132   219   116    46   151   107   201   216    47   173   162   130   118   114   113   112   140    67   121   149    99    86    91    70   111   201    94   165    54    85   109   181   143   125    90    94    66    65    38   106    57   143   217   215    66    55   159   205   180   163   187    53   155   125    59    61   137   114    78   175    51    91   185    67   206   205   161   182   153    97   192   133   141    79   204   139   105   180   178   141   114    95    43    34   138   199    48   203    67   151    73   124    90   185   206    66    42   199   113   129   141   131   143   125   213   118   163    38   120   139   104   196   102   209   194    85   203   112   207   149   199    79   207   197    41   220   169   206   136    95   149   181   170    60   141   187   142    83   143   129   191   133   212   118   116    71   125    40   134   123   211   218    73    33    42   145   143    68   196   104    70    77   172   219    57   201    42    61   144    80   168   177    47    61   124   192    67    69    34    57    56    77   161    46    55    66    68   113    74   136    35    87    90    46   127   128   218   151    74   159   141   159   102   217    73   124   191   128    50   104    91    68   127    52    71   197   138    37    45    67    87   122   147   215   161    82   128   140   160    67   164   122   208   189   182   192    78    81    50    68   125   159   161   131   102   141   108   196   195   134   142    48   151   187   196   171   171   134    78    80   169   205   151    95    90   191   199   182    93    70    95    98    96   124   215    55    66    53   192   207   168   210   149   190   185   153   111   100    99   127    69   171   134   176    79   134    79    78    54   132    85    46   209    68    76    84   136   144    60   167   104   195   166    54   217   143   134    48   189    59    36   165   179   202   201   219    82   123   114   114   159   215    37   114    57   214    86   113   166   173   204    91    59   148   139   127
   126   150   205    39   162    36   136   187   113   195   114    70   209   163    94    81   189   170   126   161    87   135    50   148   208    77    79   212   107   180   175    43    41   167   213   191   126   132   175   158   176    83   164    82   169    76   166   186    59   153   165    45    60    68   160   168   169   105   153   121    95    61   104   188   196   131   133   198    39   169    64   137    38    85   175   220   129   116    68   188   160   140   140   152    46   106   167   119   206   206   165    86   107   218   129   218   135   193   101   182    41   152    98    86   204   152   193    49   109   118   207   156    54    44    35    55   193   187   109   100    71   213   189   128   173   162   142    55   136   190   128   133    61   133    84    85    58   128   117   126   111    90   151    75   186    58   163   122    93    66    38   120   202   173    63   119   139    78   142    57    54   204   115   142   170   121    99   107    41    59   215    55   117   125   165    89    99   202   200   117    96   208   149    76   214   204    35   116   163   105   218    94   208   183   113    99    45   218   104   201    61   109    61   206   188   218   212    40   104    85   170   192    36    37   173   193   100   197   135   182   126   149   123   135   203   191    80    39   186    49   182   219   213   142   174   137    72    52   139   205    98   193   127   215    96    73   204    42   146    71   143   130   105   150   127   164    90    56   172   158   123    85   140   180   130   134   167   183   108    86   126   151   214    84   161   143    63    91    51   203    41   200   113   182   216   124    99    83    41    66    58   160    71   140    93   155    63   196   203    49    55    44   101    67    78   165   119    55   105   194    76   100    47    77    87    79    75    43    99    60   170   205   144   188    86   203   212    77   126   177   128   196   106    55    96   169   111    81   200    34   101    94    34   109    96   154   194   211    80   138   209    89   202   175    87    52   150    89   145   200   149    74    99   191   120   140   201   152   131   123    47    65   145   128   178   191   137   219    46   133   199    40   139   206    72    66    71   143   132   113   188    89    80   168   208   153   219   154   144   189   144    73   217   144   149   217   166    56   162   172    64   164   184   137   218   204   109    93   174   147   219   168   162   215   138    74   215   121    52    80    79   212    40    72   148    45   201    35   113   192   174    50   104   202    43    73   121   155   163   209   205   106    61   103   152   211   151   113   214   137   148   105    36    80   104   192   214    86    81   219    67   176   191   121    91   143    56    89   200   181   116    50   165   135    37   108    93   207   113   124    61   124   128   219    71    79    56    93   185   193   179   106    38    40    81    52   173   217    77    94    38   123   219   115    52    41   123   143   165   206   210   173   185    87    35   203   212   190   156   104   158    44   215    72    84    54   116   214   218   109   159   176   148   127    75   217   216   202   154   188    89   105   170   180   150    61    75   206   131   171    77    71    86   177   103   163   154   174   191    37   187    76   103    83   175   202    96   186   117   118   161    87   135    85    53   114   156   132    44   106    91   162   199    58   189   216   202   162   150    37   130   168   104   159   127   192   125    49    43   155   181    62   149    96   195   112   103   122   125   115   114   105   170   181   155    97   137   180   185   185    73    75   187   204   111    82    53   161   119   101   210    81    40   141   165   206   170   201   135   166    41    65    93    92    66   175   151   208   105   148    64   165    48    43   174   102   182    50    79    97   114   105   203   215   183   171    71   172   133   219   116    46   150   107   202   216    47   173   161   130   118   114   113   111   140    67   121   149    99    85    91    70   111   201    94   166    54    85   108   181   143   125    90    94    66    65    37   106    57   143   216   215    67    55   159   205   180   163   187    53   155   125    59    61   137   115    78   175    51    91   185    67   205   205   162   181   153    97   192   132   141    79   203   140   106   180   178   141   113    95    43    34   139   199    48   204    67   151    73   123    90   184   206    67    42   199   113   128   142   131   144   126   213   118   162    38   120   138   104   196   103   209   194    85   202   112   207   149   199    79   207   197    40   220   169   206   136    96   150   181   171    60   142   187   142    84   144   129   191   133   212   118   116    71   124    40   133   123   211   219    74    33    41   145   143    68   196   104    71    77   173   219    57   201    43    61   143    80   168   177    47    61   124   192    67    69    34    57    56    77   160    46    55    66    68   113    74   137    35    87    91    47   128   128   218   151    73   159   140   158   102   217    73   124   191   128    50   105    92    68   127    52    71   197   138    37    45    67    86   122   146   215   162    82   128   140   160    67   164   122   209   188   182   192    78    81    50    68   125   159   162   131   102   141   108   197   195   134   142    48   151   188   195   171   170   134    78    80   169   205   151    95    89   192   199   182    94    71    94    98    96   123   215    56    66    52   192   208   168   210   149   189   185   152   111    99    99   127    69   171   134   176    80   134    79    78    54   132    86    46   209    68    76    84   136   144    60   167   104   195   167    55   217   143   133    48   189    59    36   165   180   202   201   219    82   123   114   113   158   215    37   114    57   213    86   112   165   173   204    91    59   148   139   128
   126   150   206    40   163    36   137   188   113   196   114    69   210   163    94    82   190   170   126   161    87   135    50   148   207    77    79   211   108   181   175    44    41   167   213   191   126   133   175   157   175    82   164    83   170    74   166   186    60   154   165    46    59    69   161   168   169   105   154   121    94    62   104   189   196   131   133   198    38   170    64   136    38    85   175   220   128   116    68   190   161   141   141   152    45   107   167   119   206   206   166    86   106   219   130   218   135   193   102   181    41   153    98    86   205   152   194    50   110   118   208   156    55    44    35    56   193   189   109   100    72   214   188   129   174   161   142    55   136   190   128   132    61   132    84    86    57   128   117   126   111    90   151    75   186    57   163   122    93    66    38   121   202   174    62   119   139    77   141    56    53   205   114   142   169   121    99   107    42    59   214    55   117   124   166    89    99   202   201   116    95   209   149    76   214   204    36   116   163   105   219    95   208   183   113   100    44   220   103   201    63   108    62   206   189   218   213    39   103    84   171   192    35    37   174   192    99   196   134   183   127   148   123   135   203   191    79    39   187    50   181   219   213   142   174   137    72    51   139   204    98   193   127   215    96    73   205    41   147    70   143   130   105   149   127   164    91    56   172   158   123    86   142   180   131   134   168   183   108    88   127   152   214    85   162   143    63    91    52   203    41   201   114   182   215   124   100    84    42    66    59   160    70   140    93   157    63   197   203    49    56    44   101    67    78   165   118    56   105   194    76   101    47    76    87    79    75    43    99    60   170   204   145   189    86   203   213    77   126   177   127   196   105    54    96   168   112    81   199    33   101    94    34   109    97   154   194   211    80   138   208    88   203   175    86    52   149    89   146   201   149    73    99   191   120   141   201   153   132   123    48    65   145   126   177   191   136   219    46   132   198    40   138   206    73    65    71   142   132   112   188    88    81   169   208   153   219   155   144   189   144    71   217   143   149   216   166    55   164   173    64   164   185   137   218   205   109    92   173   148   219   167   161   215   137    72   215   121    52    80    79   213    41    72   148    44   200    36   113   190   175    51   104   202    44    74   122   156   163   209   205   106    62   102   152   212   152   113   213   138   147   104    37    80   104   191   213    85    81   219    68   177   193   121    91   144    55    89   200   182   116    50   165   135    36   109    92   207   114   123    60   124   127   218    71    79    56    93   185   192   178   106    38    40    81    52   175   217    77    93    38   124   218   116    52    40   123   143   166   206   210   173   186    87    35   203   213   190   156   104   158    44   215    73    84    55   116   214   218   109   158   177   148   127    74   217   215   201   154   187    88   105   168   179   148    61    76   206   131   172    77    70    87   178   103   163   154   173   190    38   187    75   102    83   176   202    94   186   117   119   160    88   134    86    54   114   157   131    44   108    91   162   197    59   188   218   202   163   150    37   130   168   104   159   127   193   126    49    43   155   181    62   150    97   194   113   104   122   125   114   114   105   169   180   155    97   137   180   186   186    74    75   187   204   110    82    52   160   118   100   209    81    41   141   165   206   170   202   134   166    40    65    92    92    67   175   152   209   104   148    64   165    47    44   175   102   182    51    80    97   113   106   203   214   182   171    70   173   133   219   116    45   150   106   201   216    46   173   162   130   118   113   113   111   140    67   121   149    99    85    90    69   110   200    94   165    55    85   109   181   143   125    91    93    67    66    38   105    57   143   216   215    67    56   159   206   179   162   186    53   154   125    59    61   138   114    76   176    52    91   186    68   205   205   162   182   152    97   191   133   141    79   203   141   106   180   177   141   114    95    43    34   140   200    48   203    68   151    74   123    90   185   206    67    42   198   113   129   141   130   143   127   214   119   163    39   119   138   103   196   102   208   195    84   202   111   208   149   200    79   206   197    40   220   169   204   135    96   149   180   170    59   143   187   142    85   145   128   191   134   211   117   116    70   125    40   133   123   210   219    72    34    41   144   144    66   197   104    71    76   174   220    57   201    42    62   144    81   168   177    47    63   125   190    67    71    34    57    56    78   160    46    55    67    68   113    76   136    35    87    90    48   129   128   216   152    74   160   140   159   102   216    74   125   190   129    51   104    92    66   127    52    71   197   139    36    45    67    87   122   147   214   163    82   128   140   159    67   166   121   209   186   182   193    79    81    51    68   126   160   161   130   102   142   109   196   196   135   142    47   150   187   196   170   171   134    79    79   170   205   151    93    90   192   199   181    94    71    95    98    95   123   214    55    65    51   192   209   168   210   148   189   183   153   110   100    99   126    70   171   134   176    80   135    80    79    55   132    85    46   209    68    75    84   137   144    60   168   103   195   166    55   217   143   133    47   190    60    36   165   181   201   201   220    81   123   114   113   158   214    37   114    57   213    85   112   165   173   203    91    58   147   139   128
   126   151   205    39   162    37   136   187   113   195   113    70   209   163    94    82   189   170   126   160    87   135    50   148   208    77    79   212   108   180   175    43    41   167   213   191   126   133   175   158   176    83   164    82   169    76   166   186    58   153   164    45    60    68   160   168   169   104   153   121    94    61   105   188   196   131   133   198    39   169    65   137    38    85   175   220   129   117    68   189   160   140   140   152    46   105   167   119   206   206   164    86   106   218   129   218   135   193   102   182    41   152    98    86   204   152   193    50   109   118   207   156    54    44    35    55   193   187   109   100    71   213   189   128   173   162   142    55   136   189   128   133    61   133    84    85    58   128   117   126   111    90   151    75   186    58   163   122    93    66    38   120   202   173    63   119   139    78   142    57    53   204   115   142   170   121    99   107    41    59   215    55   117   125   165    89    99   202   200   117    95   208   149    77   214   203    35   116   163   105   218    94   208   183   113    99    45   218   104   201    61   109    61   206   188   218   212    40   104    85   170   192    36    37   173   193   100   197   135   182   126   149   123   135   203   191    80    39   186    49   182   219   213   142   174   137    72    52   139   205    98   193   127   215    97    73   204    42   146    71   142   130   105   150   127   164    91    56   172   158   123    85   141   180   130   134   168   184   108    86   126   151   214    84   161   143    63    91    51   204    41   201   113   182   216   124    99    83    41    66    57   160    71   140    93   155    64   196   203    49    55    44   101    67    78   165   119    55   105   194    77   100    47    76    87    78    75    43    99    60   170   205   144   188    86   203   212    77   126   177   128   196   105    54    96   169   111    81   200    34   101    94    34   109    96   155   194   211    79   138   209    89   202   175    87    52   149    89   145   200   149    74    99   191   120   140   201   152   132   123    46    65   145   128   178   191   137   219    46   133   199    39   139   206    72    65    71   143   132   113   188    89    80   168   208   153   219   154   144   189   145    73   217   144   149   217   166    55   162   172    64   163   184   137   218   204   109    93   174   147   219   167   161   214   138    74   215   121    52    80    79   212    40    72   148    45   201    36   113   192   174    50   104   202    43    73   121   156   163   209   205   105    61   103   152   211   151   113   214   138   149   105    36    80   104   191   214    86    81   219    68   176   192   121    90   143    56    89   200   181   115    50   165   135    37   108    93   207   113   124    61   124   127   219    71    79    56    93   186   193   179   106    38    41    81    53   173   217    77    94    38   123   220   115    52    40   123   143   165   207   210   174   185    87    35   203   212   190   156   105   158    43   215    72    84    54   116   214   218   109   159   176   148   127    75   217   216   202   154   188    89   105   169   180   150    61    75   207   131   171    77    71    86   177   103   163   154   174   190    37   187    76   103    82   175   202    96   186   117   118   161    87   135    85    53   114   156   132    44   106    91   162   199    59   189   217   202   162   150    38   130   168   104   159   127   192   125    49    42   155   181    62   149    95   195   112   103   122   125   114   114   105   170   181   155    97   137   181   186   185    74    75   187   204   110    82    53   160   119   101   209    81    40   140   165   206   170   201   135   166    41    64    93    92    66   175   151   208   105   148    64   165    48    43   175   102   181    50    79    97   113   106   203   214   183   171    71   172   133   219   116    45   150   107   201   216    48   172   161   130   118   114   113   111   140    67   122   149    99    85    91    69   111   201    95   166    54    86   108   181   143   125    90    93    67    65    38   106    57   143   216   215    67    55   159   205   180   163   187    53   155   125    59    60   138   114    78   174    51    91   185    67   205   206   161   182   153    97   192   133   141    79   203   139   106   180   178   141   113    95    43    34   139   199    48   204    67   151    73   123    90   184   206    67    42   199   112   129   142   131   143   125   214   118   162    38   120   138   103   196   103   209   195    85   203   112   207   150   199    79   207   198    40   220   169   206   136    96   150   181   171    60   142   187   142    84   143   129   191   134   212   118   116    71   125    40   133   123   211   219    73    33    41   145   143    68   196   104    71    77   173   219    57   201    43    61   143    80   168   178    47    61   124   192    67    69    34    57    56    77   160    47    55    67    68   113    74   137    36    87    91    47   127   128   218   151    74   159   141   159   102   216    73   124   191   128    50   104    91    68   127    52    71   197   138    37    45    67    87   122   147   215   162    82   128   140   159    67   164   121   208   188   182   192    78    81    50    68   125   159   162   131   102   141   108   196   195   134   142    48   151   188   196   171   170   134    78    80   169   205   151    95    90   192   199   182    94    71    94    98    96   123   215    55    66    52   192   207   168   210   148   189   185   152   110   100    99   127    69   170   135   176    80   134    79    78    54   132    86    46   209    68    76    84   137   144    60   167   104   195   167    54   217   143   133    47   190    59    36   165   180   201   201   219    82   123   114   113   159   215    37   114    57   213    86   112   165   173   204    91    59   148   139   128
   127   149   204    40   163    36   135   186   113   193   113    69   209   161    94    82   188   170   124   160    87   136    48   149   209    78    79   213   107   181   174    44    42   167   212   190   124   131   175   160   177    83   164    82   168    74   165   185    57   154   165    47    62    68   157   169   170   105   153   121    95    59   106   188   194   131   134   197    37   167    65   137    37    85   174   221   129   116    66   186   160   141   140   153    44   105   167   120   207   206   166    85   106   217   131   221   134   194   101   181    40   152    99    87   206   152   193    50   110   119   207   156    54    43    36    57   194   186   109    99    70   214   188   130   170   161   143    55   136   190   127   133    61   132    85    85    60   127   116   126   112    91   151    74   187    58   163   122    93    65    37   121   202   174    63   119   140    79   143    58    53   205   115   142   170   121    99   107    39    59   213    55   116   125   166    88    99   199   199   117    96   209   149    77   214   205    35   115   163   106   218    93   207   184   113   100    46   219   104   200    61   110    61   207   188   218   209    40   103    85   169   192    34    38   172   194   101   196   135   183   127   150   123   133   202   190    80    40   186    49   181   218   212   141   175   137    72    51   138   204    96   191   128   215    97    73   206    40   144    71   141   130   105   149   125   163    91    55   171   160   122    85   141   177   132   134   167   185   108    88   128   153   214    84   161   145    62    90    52   204    43   201   113   183   215   123    98    83    42    66    56   160    70   139    92   155    64   195   204    50    54    45   101    66    77   166   120    56   102   195    77   103    47    78    85    80    77    44    99    59   169   207   145   188    86   204   214    79   127   176   129   196   106    54    97   170   111    81   201    34   100    94    34   109    95   154   196   211    81   138   209    88   201   174    88    52   150    89   146   201   148    74    99   190   119   139   201   151   131   123    46    65   144   129   177   190   137   219    46   133   197    41   138   206    73    66    71   142   133   115   188    88    81   168   208   154   219   154   146   190   143    71   217   143   148   216   165    57   163   173    65   163   183   138   218   204   109    93   174   148   217   166   163   215   137    74   214   122    53    82    79   212    40    74   149    44   200    35   115   191   174    48   103   203    43    74   122   156   162   209   206   106    60   102   153   211   151   115   215   138   147   106    36    82   104   194   212    88    82   218    66   175   191   120    92   144    57    89   199   182   115    49   165   135    37   107    90   207   112   124    61   124   126   220    71    79    57    93   186   193   177   105    38    41    82    53   172   216    78    94    37   126   220   116    51    39   122   144   167   204   212   174   184    88    37   201   212   193   156   106   158    43   215    72    84    53   115   215   220   108   157   177   147   126    75   217   215   201   155   189    87   106   170   176   150    62    75   206   131   169    78    72    84   178   103   162   155   174   190    37   186    77   104    83   174   202    96   187   118   117   163    88   135    86    53   117   156   132    44   107    91   160   198    58   190   216   202   160   148    36   129   168   104   159   127   192   125    49    40   154   182    63   149    95   195   113   104   121   124   117   113   105   169   181   154    97   137   180   184   183    74    74   187   204   112    81    53   160   120   101   210    82    41   141   165   205   171   202   134   165    41    64    94    93    67   173   150   207   105   149    65   165    47    45   174   104   184    50    78    98   113   106   204   214   182   171    69   173   132   217   116    45   151   106   203   215    47   172   160   130   118   115   113   110   140    67   123   149   100    85    90    68   111   202    94   166    54    86   109   181   142   126    93    96    67    65    39   105    56   142   217   215    68    54   159   205   180   163   186    53   157   126    59    62   137   115    77   176    52    91   186    68   206   207   162   180   152    99   192   132   141    79   203   140   107   180   178   141   113    95    43    34   140   197    49   203    68   152    74   122    91   184   206    67    43   199   112   128   140   132   142   126   213   119   162    38   121   137   103   194   102   208   196    84   203   110   206   150   199    79   206   197    41   221   171   205   134    94   149   183   172    62   144   186   141    85   143   128   192   133   212   119   116    69   124    39   133   122   213   218    75    33    42   144   143    69   196   104    70    75   172   220    57   201    42    63   142    80   168   178    46    62   123   192    67    69    33    56    57    77   160    46    55    67    67   112    73   138    34    88    92    46   129   130   219   152    74   160   140   158   102   217    72   124   191   128    50   105    91    66   127    50    74   198   140    37    46    65    87   125   144   213   161    82   127   139   159    67   163   122   209   190   182   191    78    81    52    68   125   160   162   131   101   141   110   196   195   134   141    45   151   188   196   172   170   135    79    78   169   206   152    94    90   191   199   181    93    69    93    98    97   123   214    55    66    53   193   208   167   212   150   189   186   154   111   101    99   127    69   171   135   175    80   134    78    78    54   131    85    45   210    67    76    83   135   144    61   165   103   195   168    56   216   145   133    47   189    58    38   165   179   202   202   219    81   123   114   114   160   217    38   114    58   214    85   111   165   172   204    91    58   149   138   127
   125   151   206    39   163    37   137   187   114   196   114    70   209   164    94    80   189   169   125   160    86   134    51   147   209    77    79   212   107   180   175    43    41   166   213   192   126   132   176   159   175    83   164    82   170    77   166   184    59   153   164    44    60    70   160   168   169   105   154   122    96    61   105   188   196   131   133   197    39   169    65   138    37    86   175   220   129   117    68   188   162   140   141   152    46   105   168   120   206   206   163    86   106   218   130   219   136   194   101   181    41   151    98    87   203   153   193    49   110   119   207   156    54    45    35    54   195   186   110   100    72   213   190   128   173   163   142    56   137   190   127   132    61   133    83    86    57   127   117   127   112    89   151    74   187    58   164   122    93    65    37   121   201   175    63   119   138    79   142    57    54   204   115   143   169   121   100   107    41    60   215    56   118   123   165    88    99   201   199   116    96   207   149    76   213   204    36   116   163   104   218    95   210   183   112   100    45   218   102   201    61   108    61   207   189   218   212    38   104    84   171   193    34    37   174   194   100   196   135   181   126   149   123   134   202   192    80    39   186    50   182   219   212   142   174   136    72    52   139   205    97   193   127   216    97    74   205    41   145    71   142   131   106   150   126   163    92    57   172   157   123    84   141   180   131   134   168   184   108    87   127   151   215    82   162   142    64    91    52   204    41   200   113   182   216   124    99    84    40    67    58   160    71   140    93   156    65   196   202    49    54    44   100    67    79   165   119    56   105   194    78   100    47    76    88    78    75    42    99    60   169   205   144   188    88   204   212    78   126   178   128   195   106    54    95   169   110    81   200    34   102    94    34   109    97   154   196   209    78   138   209    89   202   175    88    52   149    88   145   201   150    74    98   191   119   140   201   153   132   124    47    64   144   127   178   191   136   219    45   133   199    39   139   206    72    64    70   143   131   113   188    88    80   168   208   154   219   154   144   190   145    71   217   144   149   217   166    56   162   171    64   164   185   137   217   205   110    94   174   148   219   166   161   215   140    73   216   121    53    80    79   213    38    72   148    45   201    35   114   192   175    50   103   203    43    73   120   157   162   209   205   106    62   102   152   211   152   113   214   137   148   105    36    80   104   191   213    85    81   218    66   176   192   121    91   143    55    89   201   182   115    50   165   134    37   108    94   206   113   122    61   124   128   219    71    78    56    93   186   194   179   106    38    40    81    53   174   217    78    94    37   122   220   115    52    40   123   142   165   207   211   174   186    87    35   203   212   190   156   103   158    43   214    72    83    54   116   214   219   109   158   176   150   126    75   217   216   202   153   187    89   104   170   181   149    61    76   206   131   171    77    71    86   177   102   162   154   174   191    37   188    76   102    82   176   201    96   186   118   119   160    86   135    85    54   114   156   131    44   106    91   162   199    58   190   218   201   162   150    38   129   168   104   160   125   192   126    49    42   155   181    63   149    96   195   113   103   123   124   114   114   105   170   182   155    98   138   180   185   185    74    75   187   204   110    83    52   161   119   100   210    81    39   142   165   206   170   202   134   166    40    65    93    92    68   176   152   207   104   149    64   166    48    44   175   102   181    50    78    97   115   106   203   214   184   172    70   171   133   219   116    46   150   108   202   215    47   172   161   131   118   114   112   112   140    68   123   149    98    85    90    70   111   202    95   167    54    86   109   180   143   125    90    93    66    65    37   106    57   142   216   216    68    55   158   205   180   164   187    53   155   125    59    60   137   114    79   174    49    92   185    66   206   205   161   181   153    98   193   133   141    79   203   139   105   180   177   142   113    95    43    34   140   199    47   203    67   152    75   123    89   184   206    66    41   199   112   129   142   131   143   126   214   118   162    38   120   139   104   196   102   210   195    85   203   112   208   150   200    78   208   197    40   219   168   206   136    95   150   181   172    61   142   187   143    84   146   129   192   134   213   119   116    70   125    40   133   122   211   219    74    34    41   145   143    68   197   105    71    77   172   219    57   201    43    62   143    79   168   178    47    62   123   193    67    69    35    57    57    77   160    47    54    67    69   112    74   137    35    86    91    48   127   128   218   151    73   159   141   159   102   215    73   125   192   128    49   106    93    68   128    50    71   197   139    38    46    65    86   124   147   214   162    82   129   140   160    65   164   122   209   188   182   190    77    82    50    68   125   159   160   130   102   142   110   195   194   135   142    48   151   189   195   171   171   134    78    80   169   205   150    95    89   193   197   180    94    72    94    98    96   124   214    56    65    53   192   208   168   210   150   189   185   153   110    99    98   127    70   171   135   176    81   134    79    78    53   132    86    47   209    68    76    84   136   145    61   167   104   195   167    55   217   144   134    47   189    59    36   166   180   203   202   218    83   122   113   113   159   215    38   113    57   214    86   111   166   173   203    91    59   149   139   127
   126   150   205    39   163    34   136   188   113   196   113    70   210   163    95    81   190   168   125   159    87   134    50   147   209    77    79   212   107   181   176    43    40   166   214   192   127   132   175   158   176    83   164    82   169    76   165   186    58   153   164    45    59    68   160   169   170   105   153   122    94    60   104   189   196   131   132   197    40   169    65   136    37    86   175   220   129   117    68   189   160   140   140   152    46   106   167   119   205   207   164    87   106   218   130   218   135   193   102   182    41   151    98    87   204   152   194    49   110   118   208   157    54    44    35    56   194   187   110   100    71   213   190   128   174   162   141    54   136   190   127   133    60   132    84    85    58   128   116   127   111    89   152    75   187    57   163   122    93    65    38   120   202   172    63   119   139    79   143    57    52   204   116   142   169   121    99   106    41    59   215    55   118   126   166    87    99   202   201   117    95   209   149    76   214   202    35   116   163   105   218    93   208   183   112    98    46   218   104   202    62   108    61   207   188   217   212    40   103    85   169   192    35    38   173   193   100   197   134   183   126   147   123   135   204   191    78    39   186    51   182   219   212   141   175   137    71    52   138   205    98   194   126   215    98    73   204    41   147    71   142   130   105   150   127   163    90    56   172   158   123    85   141   179   130   134   168   184   108    86   126   151   214    84   160   143    64    91    51   204    42   201   114   182   216   124    99    83    40    66    58   159    72   141    93   156    64   195   203    49    56    44   101    67    77   166   119    56   105   194    77   100    47    77    87    78    77    42    99    60   169   205   144   188    86   204   212    77   127   176   129   195   105    55    95   168   112    81   200    34   100    94    35   109    95   153   194   211    80   139   209    89   202   174    88    53   149    89   145   200   148    74    98   191   119   139   201   153   131   123    46    64   144   126   178   192   136   219    46   134   200    39   139   206    72    66    72   143   132   113   188    89    80   167   208   153   219   153   144   189   145    73   217   143   148   217   165    55   162   172    64   163   184   137   218   205   109    93   174   147   219   168   161   213   138    73   215   121    53    80    79   213    40    71   148    46   200    36   112   191   173    50   104   201    43    73   121   156   162   209   206   105    62   102   153   210   151   113   215   137   147   105    36    79   105   193   214    85    81   219    67   176   191   122    90   143    56    89   199   182   115    50   165   134    37   108    93   206   112   125    61   124   128   220    70    78    56    93   185   191   179   107    38    40    80    53   173   216    77    94    38   124   220   115    52    41   124   144   165   205   209   174   186    88    35   203   212   190   156   105   157    44   215    71    83    53   116   214   218   109   159   177   148   126    75   217   215   202   153   187    89   105   169   179   150    62    76   207   131   170    77    70    86   177   103   164   154   173   191    37   187    77   103    83   174   202    95   186   116   118   161    87   135    85    52   113   156   131    45   107    90   162   198    57   189   216   203   162   149    38   130   167   104   159   126   192   125    50    43   155   181    62   149    96   195   111   105   122   124   115   114   105   170   181   153    97   137   182   185   186    73    76   186   205   111    82    53   159   118   101   209    81    39   141   164   206   170   201   135   165    42    64    93    92    67   175   152   208   104   148    64   164    47    44   175   102   182    49    78    98   114   107   203   214   184   171    71   173   132   219   116    45   149   106   202   216    47   172   161   131   118   113   113   111   140    68   122   150    98    86    91    70   111   202    95   165    55    85   107   180   143   124    90    93    66    65    37   105    57   143   216   215    66    55   159   206   181   164   186    53   155   125    60    60   138   114    78   176    51    91   185    68   206   206   161   182   153    97   192   133   142    79   203   139   105   180   177   142   112    95    43    34   140   200    48   205    68   150    73   123    91   183   206    66    42   198   113   129   143   131   143   126   215   118   162    38   119   139   104   196   103   208   195    85   203   112   207   149   200    80   206   197    41   220   168   205   135    95   149   182   171    60   142   186   143    85   144   130   192   135   212   117   116    71   124    40   134   123   210   219    73    33    41   145   144    68   197   104    71    77   172   219    58   201    43    62   144    79   167   177    47    60   123   191    67    68    34    57    55    78   160    47    55    66    69   112    74   137    35    87    92    46   128   128   217   151    72   159   141   159   102   217    73   126   191   128    50   104    91    66   127    52    71   198   138    38    45    67    88   122   146   215   161    81   128   140   159    67   164   121   209   187   182   192    78    81    49    68   124   159   161   130   103   140   110   197   195   134   142    48   150   188   196   171   169   134    79    79   169   205   152    95    89   192   198   182    93    72    94    97    96   124   215    56    66    52   191   208   169   210   148   190   186   153   111    99    98   127    69   171   134   176    79   135    79    78    53   132    86    47   208    68    76    84   137   144    61   167   104   195   166    54   217   142   134    47   189    59    36   166   179   202   201   219    82   123   114   113   159   214    36   113    57   214    86   112   166   173   204    90    58   149   138   127
   126   150   205    39   162    36   136   187   113   195   113    70   209   163    94    81   189   170   126   160    87   135    50   148   208    77    79   212   108   180   175    43    41   167   213   191   126   132   175   158   176    83   164    82   169    76   166   186    59   153   165    45    60    68   160   168   169   105   153   121    95    61   105   188   196   131   133   197    39   169    64   137    38    85   175   220   129   117    68   189   160   140   140   152    46   106   167   120   206   206   165    86   106   218   129   218   135   193   101   182    41   152    98    86   204   152   193    49   109   118   208   156    54    44    35    55   193   187   109   100    71   213   189   128   173   162   142    55   136   190   128   133    61   133    84    85    57   128   117   126   111    89   151    75   186    58   163   122    93    66    38   120   203   173    63   119   139    78   142    57    54   204   115   142   169   121    99   107    41    59   215    55   117   125   165    89    99   202   200   117    95   208   149    77   214   204    35   116   163   105   218    94   208   183   113    99    45   218   104   201    61   109    61   206   188   218   212    40   104    85   170   192    36    37   173   193   100   197   135   182   126   149   123   135   203   191    80    39   186    50   182   219   213   142   174   137    72    52   139   204    98   193   127   215    96    73   204    42   146    71   142   130   105   150   127   164    91    56   171   158   123    85   140   180   130   134   167   184   108    87   126   151   214    84   161   143    63    91    51   203    41   200   113   182   216   124    99    83    41    66    58   160    71   140    93   155    64   196   203    49    55    44   101    67    78   165   119    55   105   194    77   101    47    76    87    79    75    43    99    60   170   205   144   188    86   203   212    77   126   177   128   196   105    54    96   169   111    81   200    34   101    94    34   109    96   155   194   211    80   138   209    89   202   175    87    52   150    89   145   200   149    74    99   191   119   140   201   152   132   123    47    65   145   128   178   191   137   219    46   133   199    40   139   206    72    66    71   143   132   113   188    89    80   168   208   153   219   154   144   189   144    73   217   144   149   217   166    56   162   172    64   164   184   137   218   204   109    93   174   147   219   167   162   214   138    74   215   121    52    80    79   212    40    72   148    45   201    35   113   192   174    50   104   202    43    73   121   156   163   209   205   106    61   103   152   211   151   113   214   137   148   105    36    80   104   192   214    86    81   218    67   175   192   121    90   143    56    89   200   181   116    50   165   135    37   108    93   207   113   124    61   124   127   219    71    79    56    93   186   193   179   106    38    40    81    52   173   217    77    94    38   123   219   115    52    41   123   143   165   206   210   173   185    88    35   203   212   190   156   105   158    44   215    72    84    54   116   214   218   109   159   176   148   127    75   217   216   202   154   188    89   105   170   180   150    61    75   206   131   171    77    71    86   177   103   163   154   174   191    37   187    76   103    82   175   202    96   186   117   118   161    87   135    86    53   114   156   132    44   106    91   162   199    58   189   217   202   162   150    37   130   168   104   159   127   192   125    49    43   155   181    62   149    95   195   112   103   122   125   115   114   105   169   181   155    97   137   181   185   185    74    75   187   204   111    82    53   161   119   101   210    82    40   141   165   206   170   201   135   166    41    65    93    92    67   175   151   208   105   148    64   165    48    43   175   102   181    50    79    97   114   106   203   215   183   171    71   172   132   219   116    45   150   107   201   216    47   173   161   130   118   114   113   111   140    67   121   149    99    85    91    70   111   201    94   166    54    85   109   181   143   125    90    94    66    65    38   106    57   143   216   215    67    55   159   205   180   163   187    53   155   125    59    60   137   114    78   175    51    91   185    67   205   206   161   181   153    97   192   133   141    79   203   139   106   180   178   141   113    95    43    34   139   199    48   204    67   151    73   123    90   184   206    67    42   199   113   129   142   131   143   126   214   118   163    38   120   138   104   196   102   209   195    85   202   112   207   149   199    79   207   197    40   220   169   206   136    95   150   181   171    60   142   187   142    84   144   129   191   133   212   118   116    71   125    40   133   123   211   219    73    34    41   145   143    68   196   104    71    77   173   219    57   201    43    62   143    80   168   177    47    61   124   192    67    68    34    57    56    77   160    47    55    67    68   113    74   137    35    87    91    47   128   128   217   151    73   159   140   158   102   217    73   124   191   128    50   105    92    68   127    52    71   197   138    37    45    67    86   122   146   215   162    82   128   140   160    67   164   122   209   188   182   192    78    81    50    68   125   159   162   131   102   141   109   196   195   134   142    48   151   188   196   171   170   134    78    80   169   205   151    95    90   192   199   182    94    71    94    98    96   123   215    55    66    52   192   207   168   210   149   189   185   152   110   100    99   127    69   171   134   176    80   134    79    78    54   132    86    46   209    68    76    84   136   144    60   167   104   195   167    55   217   143   133    48   189    59    36   165   180   202   201   219    82   123   114   113   158   215    37   114    57   213    86   112   165   173   204    91    59   148   139   128
   127   150   205    38   162    37   136   187   113   195   115    70   209   163    93    81   190   169   126   161    88   136    49   148   208    77    79   212   107   180   175    43    41   167   214   191   126   133   175   158   175    83   164    81   169    76   165   186    59   153   165    44    59    69   161   169   169   106   154   122    95    60   104   189   194   132   132   198    39   169    64   137    37    85   176   220   129   117    68   188   160   141   141   152    45   106   168   119   206   207   164    86   106   218   128   219   134   193   102   181    41   153    97    86   204   153   192    49   109   118   207   155    53    43    35    55   194   188   109    99    71   214   189   128   174   162   142    56   136   189   127   132    60   132    83    85    57   128   116   127   110    89   150    74   188    58   164   122    93    66    38   120   203   173    63   120   139    79   142    57    54   204   114   142   169   121    99   107    41    59   216    56   118   123   164    89    98   202   201   117    95   208   150    76   214   202    34   117   164   106   218    92   208   184   113   100    46   218   105   201    62   108    61   206   188   219   212    40   104    86   170   192    36    36   173   193    99   197   135   182   126   149   123   135   203   191    79    39   185    49   182   218   212   143   176   137    72    52   140   204    98   192   126   215    96    73   205    42   145    71   142   129   106   150   127   164    90    56   172   158   124    85   141   181   130   134   168   184   109    86   125   151   214    83   162   142    63    91    53   204    42   201   114   183   216   124   100    83    40    67    58   159    70   140    93   155    64   197   204    49    55    44   101    66    78   163   119    56   105   194    77   101    47    76    87    79    75    44    99    59   170   205   145   188    85   204   212    78   126   177   128   195   106    54    96   169   110    81   200    35   101    95    34   109    97   154   194   210    80   138   209    88   202   176    87    52   150    89   146   200   149    74    99   191   120   142   201   150   131   123    46    63   146   128   179   190   137   218    46   132   200    39   139   206    72    66    71   142   132   114   188    89    80   168   208   153   219   154   144   190   145    74   217   144   149   217   165    55   162   173    65   164   185   137   218   204   110    94   174   147   220   167   163   214   137    73   214   121    52    79    79   213    41    72   149    44   201    35   113   192   173    49   105   202    42    74   121   155   162   209   207   106    62   103   153   210   152   112   214   137   148   107    36    80   104   191   213    85    81   218    68   175   192   121    90   143    56    88   200   181   115    50   165   135    37   108    92   206   113   124    59   124   127   220    71    78    56    93   185   193   179   107    38    41    82    53   173   217    78    95    38   123   219   115    51    41   123   142   165   207   210   173   185    87    34   204   211   190   156   104   159    43   215    73    84    54   117   214   219   109   159   176   149   127    74   217   216   200   153   187    89   104   169   180   150    61    75   207   130   171    78    70    85   178   103   162   155   174   191    39   187    77   104    84   174   202    96   186   117   117   161    87   134    86    55   115   155   131    44   106    92   162   199    59   189   217   203   162   150    37   131   166   104   160   126   192   125    50    42   155   182    62   148    95   194   112   103   123   125   115   114   106   169   182   155    96   138   181   186   185    74    76   187   204   111    82    52   161   118   100   209    83    39   141   165   206   168   201   134   165    41    64    93    91    67   175   152   208   105   148    63   166    48    44   174   102   183    49    79    98   114   105   204   215   182   170    72   171   133   218   116    46   150   107   202   215    48   173   161   130   119   114   113   111   141    67   121   150    99    85    91    69   111   200    94   166    54    84   108   180   144   125    91    93    67    64    39   105    57   143   216   215    67    55   158   204   180   163   186    53   154   125    59    60   138   115    78   176    52    92   185    68   205   205   162   182   154    98   191   133   141    79   203   140   106   180   178   142   112    95    44    35   139   199    47   204    67   151    72   123    91   185   206    67    42   199   114   127   142   131   144   127   214   119   162    37   120   139   103   196   103   210   195    85   202   110   206   149   199    79   207   197    41   221   168   206   137    96   150   181   171    60   142   187   142    84   143   128   190   134   212   118   116    71   125    40   135   123   211   218    73    33    42   145   143    67   196   104    71    77   173   220    57   201    43    61   143    80   169   178    48    62   124   192    66    68    35    57    55    78   160    47    54    66    68   112    74   138    34    87    91    46   127   127   217   152    74   160   141   157   103   217    74   124   190   129    50   104    92    67   127    53    72   197   138    36    44    67    88   122   146   215   163    82   128   139   160    67   163   122   209   188   182   191    79    81    51    68   125   158   161   130   103   142   108   196   195   135   141    48   151   187   196   170   172   134    78    80   170   203   151    94    89   191   199   181    93    71    94    98    96   123   215    56    67    51   192   208   169   210   148   190   184   153   111    98    99   127    69   171   134   176    79   134    79    78    53   132    85    47   207    69    76    83   136   144    61   167   103   195   167    54   218   143   134    46   189    59    36   165   181   201   201   219    81   123   114   114   159   215    38   114    57   213    86   112   166   173   204    92    58   148   140   128
   126   151   205    40   163    39   138   188   115   193   113    70   210   164    94    82   189   169   126   160    88   135    50   147   210    77    79   213   107   181   174    42    41   165   212   192   125   131   175   157   176    82   164    82   170    76   167   185    59   152   166    45    60    68   160   169   169   106   153   121    95    61   105   188   195   131   134   196    40   171    64   136    38    86   174   218   129   116    68   189   162   140   140   152    46   105   167   121   206   207   165    86   107   217   128   219   136   194   101   181    41   152    98    88   204   153   192    49   110   118   206   157    53    44    35    54   194   188   107   100    71   212   189   127   173   163   142    55   136   189   127   134    61   132    84    85    57   127   115   127   111    89   152    74   186    58   164   123    94    65    38   119   203   173    63   119   139    78   142    55    53   205   116   141   169   120    99   106    41    59   215    55   117   124   166    90   100   202   200   118    94   210   150    77   216   204    35   117   163   107   218    94   208   182   112   100    46   218   104   202    61   109    60   206   190   218   212    39   104    86   169   192    35    38   174   192   100   198   136   182   127   149   124   135   203   190    80    39   186    50   183   220   213   141   174   137    72    51   139   204    98   192   127   215    98    75   204    42   147    70   143   131   105   151   125   165    91    56   171   158   124    86   140   181   131   134   168   185   109    87   124   151   214    83   161   143    63    91    52   204    41   201   114   182   215   124   100    82    42    66    59   160    72   141    94   154    63   196   203    49    55    42   100    68    79   165   119    56   104   194    76    99    46    77    85    79    75    41   100    59   169   206   144   188    86   205   211    77   127   178   127   196   104    54    95   168   111    81   201    35   100    93    34   109    97   153   195   212    81   138   210    91   202   175    88    52   150    88   145   200   149    73   100   191   120   140   201   152   132   122    47    66   145   128   179   190   137   218    48   133   199    40   138   206    72    66    71   143   133   113   188    88    80   168   208   154   218   153   145   189   144    73   217   144   150   217   164    54   163   174    64   164   184   136   219   203   108    93   172   146   219   168   162   215   138    74   215   121    53    79    79   212    40    73   147    45   201    35   113   190   176    49   104   202    43    73   121   157   162   209   204   106    62   104   152   211   153   113   214   137   149   104    37    81   103   191   214    87    80   219    67   174   192   122    91   144    57    89   200   180   116    49   165   135    36   107    93   206   114   123    60   124   127   220    70    79    57    92   185   193   179   106    38    39    82    52   173   218    78    93    38   122   219   115    52    41   123   143   165   207   210   172   185    87    35   203   211   190   156   104   158    44   214    73    84    53   116   214   220   108   158   177   149   126    75   217   216   201   153   188    89   105   171   180   149    59    75   208   131   170    76    70    87   177   102   164   154   173   191    36   188    76   103    82   173   202    95   184   117   118   162    86   135    85    52   114   156   132    45   107    91   161   198    58   188   216   201   161   149    38   131   167   104   161   127   193   125    50    43   154   180    62   150    94   194   112   103   121   124   115   115   106   169   181   154    95   137   181   185   186    73    76   188   203   111    81    53   160   118   102   209    83    40   141   165   207   171   200   134   167    41    66    93    91    66   174   150   208   104   148    65   165    48    44   175   102   181    50    79    98   114   105   204   213   183   171    71   172   133   220   116    46   150   107   202   215    47   172   161   130   118   115   113   111   141    67   119   151    97    87    92    70   112   201    94   166    54    85   108   180   142   126    90    94    66    65    37   106    56   143   217   215    67    54   159   205   180   163   187    53   154   125    59    61   137   114    78   175    51    91   185    67   206   205   161   182   153    97   193   131   142    79   204   139   106   180   178   141   114    95    45    34   139   199    48   204    67   151    73   123    91   184   205    68    43   199   113   129   142   131   144   125   215   118   162    38   120   138   104   196   102   210   195    85   202   112   207   148   199    78   207   197    40   219   169   206   134    97   148   181   170    60   142   187   143    83   145   129   190   133   211   118   117    72   125    42   133   121   210   219    73    34    40   145   143    67   196   105    72    78   172   219    57   201    42    62   143    81   169   178    47    61   124   191    66    68    34    56    56    78   162    47    54    67    69   112    74   136    36    87    91    47   128   129   217   152    74   160   141   158   103   216    74   124   192   128    50   104    92    68   127    53    72   198   138    38    45    66    87   122   147   214   162    81   128   140   159    68   165   120   208   187   181   192    78    81    50    69   126   160   161   129   101   141   110   196   195   135   142    48   150   187   195   170   171   134    79    79   168   205   151    96    90   191   201   184    92    71    94    98    95   123   215    56    66    53   192   208   169   209   149   189   185   151   110   100    99   127    71   169   135   175    81   134    78    78    55   132    85    46   210    69    76    82   136   145    60   166   105   195   166    53   218   143   134    48   189    58    37   166   179   202   202   219    81   121   114   113   158   215    37   114    56   213    85   112   166   173   203    92    59   148   138   127
   126   150   205    39   162    36   136   187   113   195   113    70   209   164    94    81   189   170   126   161    87   135    50   148   208    77    79   212   107   180   175    43    41   167   213   191   126   132   175   158   176    83   164    82   169    76   166   186    59   153   165    45    60    68   160   168   169   105   153   121    95    61   105   188   196   131   133   197    39   169    64   137    38    85   175   220   129   117    68   189   160   140   140   152    46   106   167   120   206   206   165    86   106   218   129   218   135   193   101   182    41   152    98    86   204   152   193    49   109   118   208   156    54    44    35    55   193   187   109   100    71   213   189   128   173   162   142    55   136   190   128   133    61   133    84    85    57   128   117   126   111    89   151    75   186    58   163   122    93    66    38   120   203   173    63   119   139    78   142    57    54   204   115   142   170   121    99   107    41    59   215    55   117   125   165    89    99   202   200   117    95   208   149    77   214   204    35   116   163   105   218    94   208   183   113    99    45   218   104   201    61   109    61   206   188   218   212    40   104    85   170   192    35    37   173   193   100   197   135   182   126   149   123   135   203   191    80    39   186    50   182   219   213   142   174   137    72    52   139   204    98   193   127   215    96    73   204    42   146    71   142   130   105   150   127   164    91    56   172   158   123    85   140   180   130   134   167   183   108    87   126   151   214    84   161   143    63    91    51   203    41   200   113   182   216   124    99    83    41    66    58   160    71   140    93   156    64   196   203    49    55    44   101    67    78   165   119    55   105   194    77   101    47    76    87    78    75    43    99    60   170   205   144   188    86   203   212    77   126   177   128   196   105    54    96   169   111    81   200    34   101    94    34   109    96   154   194   211    80   138   209    89   202   175    87    52   149    89   145   200   149    74    99   191   119   140   201   152   132   123    47    65   145   128   178   191   137   219    46   133   199    40   139   206    72    66    71   143   132   113   188    89    80   168   208   153   219   154   144   189   144    73   217   144   149   217   166    56   162   172    64   164   184   137   218   204   109    93   174   147   219   167   162   215   138    74   215   121    52    80    79   212    40    72   148    45   201    35   113   191   174    50   104   202    43    73   121   156   163   209   205   106    61   103   152   211   151   113   214   137   148   105    36    80   104   192   214    86    81   218    67   175   192   121    90   143    56    89   200   181   116    50   165   135    37   108    93   207   113   124    61   124   127   219    71    79    56    93   185   193   179   106    38    41    81    52   173   217    77    94    38   123   219   115    52    41   123   143   165   206   210   173   185    87    35   203   212   190   156   105   158    44   215    72    84    54   116   214   218   109   159   176   148   127    75   217   216   202   154   187    89   105   170   180   150    61    75   206   131   171    77    71    86   177   103   163   154   174   191    37   187    76   103    82   175   202    96   186   117   118   161    87   135    86    53   114   156   132    44   106    91   162   199    58   189   217   202   162   150    37   130   168   104   159   127   192   125    49    43   155   181    62   149    95   195   112   103   122   125   115   114   105   170   181   155    97   137   181   185   185    74    75   187   204   110    82    53   161   119   101   210    82    40   141   165   206   170   201   135   166    41    65    93    92    67   175   151   208   105   148    64   165    48    43   175   102   181    50    79    97   114   106   203   214   183   171    71   172   132   219   116    45   150   107   201   216    47   173   161   130   118   114   113   111   140    67   121   149    99    85    91    70   111   201    94   166    54    85   109   181   143   125    90    94    66    65    38   106    57   143   216   215    67    55   159   205   180   163   187    54   155   125    59    60   137   114    78   175    51    91   185    67   205   206   161   181   153    97   192   133   141    79   203   139   106   180   178   141   113    95    43    34   139   199    48   204    67   151    73   123    90   184   206    67    42   199   113   129   142   131   143   126   214   118   163    38   120   138   104   195   102   209   195    85   203   112   207   149   199    79   207   197    40   220   169   206   136    95   149   181   171    60   142   187   142    84   144   129   191   133   212   118   116    71   125    40   133   123   211   219    73    34    41   145   143    68   196   104    71    77   173   219    57   201    43    61   143    80   168   177    47    62   124   192    67    68    34    57    56    77   160    47    55    67    68   113    74   137    35    87    91    47   128   128   217   151    73   159   140   158   102   217    73   124   191   128    50   105    92    68   127    52    71   197   138    37    45    67    86   122   147   215   162    82   128   140   159    67   164   122   209   188   182   192    78    81    50    68   125   159   162   131   102   141   109   196   195   134   142    48   151   188   196   171   170   134    78    80   169   205   151    95    90   192   199   182    94    71    94    98    96   124   215    55    66    52   192   207   168   210   149   189   185   152   110   100    99   127    69   171   134   176    79   134    79    78    54   132    86    46   209    68    76    83   136   144    60   167   104   195   167    54   217   143   133    48   190    59    36   165   180   202   201   219    82   123   114   113   158   215    37   114    57   213    86   112   165   173   204    91    59   148   139   128
   126   150   204    40   162    36   136   187   114   195   113    69   209   164    95    81   189   170   126   160    86   135    50   148   208    76    79   212   107   180   176    43    40   167   214   191   126   132   175   158   175    83   164    81   169    76   165   186    59   152   164    45    60    69   161   169   169   104   154   121    95    61   104   188   196   131   134   197    40   170    65   136    38    85   174   219   129   116    68   188   160   140   140   151    45   105   168   119   207   206   165    87   106   218   128   219   136   194   101   182    40   152    99    86   204   153   193    49   110   118   208   156    54    44    35    55   193   187   109   100    71   214   189   128   173   162   142    54   136   190   128   134    61   133    84    86    58   128   117   126   111    90   151    75   187    59   164   121    95    65    37   120   202   173    63   119   138    78   143    57    54   204   115   142   169   121    99   107    40    60   215    55   117   124   166    89    99   201   201   117    95   208   150    76   214   204    35   116   163   106   218    94   207   182   113    98    46   218   104   201    61   110    61   207   188   218   212    40   103    85   170   192    35    37   173   193    99   197   135   182   127   148   123   135   204   190    80    39   186    50   182   218   213   142   174   136    71    52   138   205    97   193   126   215    96    74   203    42   146    72   143   130   105   150   127   164    90    56   171   159   123    84   141   180   130   133   167   184   109    86   125   151   214    83   161   142    64    90    52   204    41   200   113   182   216   124    99    83    41    66    58   161    72   140    92   156    63   196   203    50    54    44   100    67    78   165   118    55   105   193    75   101    48    76    86    79    75    42    98    59   170   205   145   187    86   203   212    78   126   178   128   195   104    54    95   169   111    82   200    33   101    94    34   109    97   154   193   211    80   139   209    89   202   174    87    53   149    89   145   201   149    73    99   191   120   140   201   152   132   123    45    64   144   128   177   191   137   219    48   133   199    40   139   207    72    66    71   142   133   112   188    88    80   168   208   154   219   154   145   190   145    73   217   144   150   217   166    55   162   172    64   163   185   138   218   205   108    93   173   147   219   167   162   215   137    74   216   121    52    80    79   212    39    72   148    46   201    35   112   192   174    50   104   203    43    73   121   156   163   208   204   105    62   103   153   211   151   113   214   137   149   106    37    81   104   193   214    85    81   218    68   175   191   121    90   143    55    90   200   182   116    51   164   135    36   107    92   206   113   124    62   125   127   219    70    79    57    92   186   192   179   106    38    41    81    53   173   218    77    94    38   123   219   115    53    40   123   143   165   206   209   174   185    86    35   204   213   191   156   104   158    44   215    73    84    54   116   214   218   109   158   177   149   127    76   218   216   201   153   188    89   104   169   181   149    62    74   207   131   170    77    70    86   178   104   162   154   173   190    37   187    76   102    83   175   201    95   187   117   118   161    86   135    86    54   114   156   132    45   107    91   162   199    60   189   217   201   163   150    38   131   167   103   159   127   191   125    49    43   154   181    62   150    95   195   113   103   122   124   115   114   106   169   181   155    97   136   181   185   185    74    75   187   204   110    82    53   161   119   101   210    81    40   141   165   206   169   202   135   166    42    64    93    92    65   175   151   208   105   148    65   164    47    43   174   102   181    51    78    97   114   105   204   215   183   172    71   172   133   219   116    45   151   107   200   216    47   172   161   130   118   113   114   111   140    67   122   149    98    86    91    69   112   201    95   166    54    85   109   180   143   125    90    93    66    65    38   106    57   143   217   215    67    55   159   205   181   164   186    54   155   125    60    60   137   115    78   176    51    92   186    67   205   205   162   182   153    97   192   132   142    79   203   140   106   180   178   142   114    96    43    34   139   199    48   203    67   151    73   124    91   184   207    67    42   199   113   129   142   131   143   126   213   118   162    39   121   138   103   196   103   209   195    85   202   112   206   150   199    79   206   197    40   220   169   205   136    96   149   181   172    58   142   188   143    84   143   130   191   133   211   117   116    70   124    39   133   122   211   220    73    33    41   145   143    68   195   104    71    77   172   219    58   201    42    61   143    80   168   177    47    61   124   192    66    68    35    56    56    77   160    46    54    66    67   113    75   137    35    87    91    47   128   127   218   152    73   159   141   159   102   217    73   125   191   127    51   104    92    67   126    52    71   197   139    36    45    66    86   122   146   215   162    83   129   140   159    68   164   122   209   189   183   192    77    80    49    68   125   159   161   131   103   141   109   197   195   134   142    48   151   189   195   171   171   134    78    80   170   205   151    94    89   191   198   182    94    71    94    98    96   123   215    55    66    53   191   207   169   211   147   189   185   152   110   100    99   127    69   170   135   175    79   134    79    78    53   132    86    45   209    68    77    83   137   145    60   166   104   196   167    54   218   143   134    48   189    59    36   165   179   202   201   219    83   122   114   113   159   215    36   114    57   214    86   112   165   174   204    91    59   149   139   128
   126   150   205    39   162    36   136   187   113   195   113    70   209   164    94    81   189   170   126   160    87   135    50   148   208    77    79   212   108   180   175    43    41   167   213   191   126   132   175   158   176    83   164    82   169    76   166   186    59   153   165    45    60    68   160   168   169   105   153   121    95    61   105   188   196   132   133   197    39   169    64   137    37    85   175   220   129   117    68   188   160   140   140   152    46   106   167   119   206   206   165    86   106   218   129   218   135   193   101   182    41   152    98    86   204   152   193    49   109   118   208   156    54    44    35    55   193   187   109   100    71   213   189   128   173   162   142    55   136   190   128   133    61   133    84    85    58   128   117   126   111    89   151    75   186    58   163   122    93    66    38   120   203   173    63   119   139    78   142    57    54   204   115   142   169   121    99   107    41    59   215    55   117   125   166    89    99   202   201   117    95   208   149    77   214   204    35   116   163   105   218    94   208   183   112    99    45   218   104   201    61   109    61   207   188   218   212    40   104    85   170   192    35    37   173   193   100   197   135   182   126   149   123   135   203   191    80    39   186    50   182   219   213   142   174   137    72    52   139   205    98   193   127   215    96    73   204    42   146    71   142   130   105   150   127   164    91    56   172   158   123    85   140   179   130   134   167   184   108    87   126   151   214    84   161   143    63    91    51   203    41   200   113   182   216   124    99    83    41    66    58   160    71   140    93   156    64   196   203    49    55    44   101    67    78   165   119    55   105   194    77   101    47    76    87    79    75    43    99    60   170   205   144   188    86   203   212    77   126   177   128   195   105    54    96   169   111    81   200    34   101    94    34   109    96   155   194   211    80   138   209    89   202   175    87    52   149    89   145   200   149    74    99   191   119   140   201   152   132   123    47    65   145   128   178   191   137   219    46   133   199    40   139   206    72    66    71   143   132   113   188    89    80   168   208   153   218   154   144   189   144    73   217   144   149   217   166    55   162   172    64   164   184   137   218   204   109    93   174   147   219   167   162   214   138    74   215   121    52    80    79   212    40    72   148    45   201    35   113   191   174    50   104   202    43    73   121   156   163   209   205   106    61   103   152   211   151   113   214   137   148   106    36    80   104   192   214    86    81   218    67   176   191   121    90   143    56    89   200   181   116    50   165   135    37   108    93   207   113   124    61   124   127   219    71    79    56    93   186   193   179   106    38    40    81    52   173   217    77    94    38   123   219   115    52    41   123   143   165   206   210   173   185    88    35   203   212   190   156   105   158    44   215    72    84    54   116   214   218   109   159   176   149   127    75   217   216   202   154   187    89   105   170   180   150    61    75   206   131   171    77    71    86   177   103   163   154   174   191    37   187    76   103    82   175   202    96   186   117   118   161    87   135    86    53   114   156   132    44   106    91   162   199    58   189   217   202   162   150    37   130   168   104   159   127   192   125    49    43   155   181    62   149    96   195   112   103   122   125   115   114   105   170   181   155    97   137   181   186   186    74    75   187   204   111    82    53   161   119   101   210    82    40   141   165   206   170   201   135   166    41    65    93    92    66   175   151   208   105   148    64   165    48    43   175   102   181    50    79    97   114   105   203   215   183   171    71   172   132   219   116    46   150   107   201   216    47   173   161   130   118   114   113   111   140    67   121   149    98    85    91    69   111   201    95   166    54    85   109   181   143   125    90    94    67    65    38   106    57   143   216   215    67    55   159   205   180   163   187    53   155   125    59    60   137   114    78   175    51    91   185    67   205   206   161   181   153    97   192   132   141    79   203   139   106   180   178   141   113    95    43    34   139   199    48   204    67   151    74   123    90   184   206    67    42   199   113   129   142   131   143   126   214   118   163    38   120   138   104   196   102   209   195    85   202   112   207   149   199    79   207   197    40   220   169   206   136    96   149   181   171    60   142   187   142    84   144   129   191   133   212   118   116    71   125    40   133   123   211   219    73    34    41   145   143    68   196   104    70    77   173   219    57   201    43    61   143    80   168   178    47    62   124   192    67    68    34    57    56    77   160    47    55    67    68   113    74   137    35    87    91    47   128   128   217   151    74   159   140   158   102   217    73   124   191   128    50   105    92    68   127    52    71   197   138    37    45    67    87   122   147   215   162    82   128   140   159    67   164   122   209   188   182   192    78    81    50    68   125   159   162   131   102   141   109   196   195   134   142    48   151   188   196   171   170   134    78    80   169   205   151    95    90   192   199   182    94    71    94    98    96   123   215    55    66    52   192   207   168   210   149   189   185   152   110   100    99   127    69   171   134   176    79   134    79    78    54   132    86    46   209    68    76    84   136   144    60   167   104   195   167    55   217   143   133    48   190    59    36   165   180   202   201   219    82   123   114   113   158   215    37   114    57   213    86   112   165   173   204    91    59   148   139   128
   126   151   205    39   162    36   136   187   113   195   113    69   209   163    94    81   189   169   126   160    87   135    50   148   209    77    79   212   108   180   175    43    42   166   213   192   126   132   176   158   176    83   163    82   169    76   166   186    58   153   165    46    60    68   160   168   169   104   153   121    95    61   104   189   196   132   133   197    39   169    64   137    38    86   175   220   128   117    68   188   160   140   139   152    45   106   168   119   206   206   164    87   107   218   129   218   135   193   102   182    40   152    98    86   204   152   193    49   109   118   207   156    54    45    35    54   193   187   109   100    71   214   189   128   173   163   141    55   136   190   128   133    61   133    84    85    57   127   117   126   111    89   152    75   187    58   164   122    93    66    38   120   203   173    62   119   138    78   142    57    54   204   115   142   169   121    99   106    41    59   216    55   117   125   166    89   100   201   200   117    96   207   149    77   214   203    35   116   163   105   218    94   208   183   113    99    45   218   104   201    61   108    62   207   188   218   212    39   104    85   169   192    35    37   173   193   100   197   135   183   126   148   122   134   203   190    79    39   186    50   182   219   213   142   174   137    71    52   140   204    98   193   127   216    96    73   204    42   147    71   143   130   106   150   127   164    91    56   171   158   124    85   141   179   130   134   167   184   108    87   126   151   214    83   161   143    63    91    52   203    41   200   113   183   216   124    99    83    42    66    58   160    71   140    93   155    64   196   203    49    55    43   101    67    78   166   119    55   104   194    77   100    47    76    87    79    76    43    99    60   170   205   144   188    86   203   212    77   126   177   127   196   105    54    96   169   111    82   200    34   100    94    35   109    96   154   194   211    80   138   209    89   202   175    87    52   149    89   145   201   149    74    99   190   119   141   201   152   132   124    47    64   145   128   177   191   136   219    46   133   200    40   138   206    72    66    71   143   132   113   188    88    80   168   208   153   219   154   144   189   144    73   216   144   149   216   166    56   162   172    64   163   184   138   217   204   109    93   175   147   219   167   162   214   138    74   215   121    52    80    79   213    40    72   148    45   201    35   113   191   173    50   104   202    43    74   121   156   163   209   205   106    61   103   152   211   151   112   214   138   148   105    36    80   103   191   213    85    80   218    67   175   192   121    90   143    56    89   200   181   116    50   165   134    36   108    94   207   113   123    61   125   127   219    71    79    56    93   186   193   179   106    38    41    81    52   173   217    78    94    38   124   219   116    52    41   123   143   166   206   210   173   185    87    35   203   212   190   156   105   158    43   215    73    83    54   116   214   218   108   159   177   149   127    75   217   216   201   154   187    88   105   170   180   150    61    75   207   131   171    77    71    86   177   103   162   154   174   191    38   187    76   102    82   174   202    96   186   117   118   161    87   135    86    53   114   156   132    44   107    91   162   198    58   189   216   202   162   150    37   130   168   104   159   127   192   125    49    42   155   181    63   149    95   195   112   102   122   125   115   114   105   169   182   155    97   137   180   186   185    74    75   187   204   110    82    53   161   118   100   210    82    40   140   164   206   170   202   135   166    41    64    93    92    66   175   151   207   105   148    64   165    48    43   175   102   182    50    79    97   114   106   203   214   183   170    71   172   132   219   115    45   150   107   201   216    48   173   161   130   118   113   113   111   140    68   121   149    98    85    91    70   111   201    94   165    54    85   109   180   143   126    90    94    66    65    37   105    56   143   216   215    67    55   159   205   181   163   186    53   155   125    60    60   137   115    78   174    51    91   185    68   205   206   162   181   154    98   192   132   142    79   203   140   106   180   179   141   113    95    43    35   139   199    48   204    68   151    73   123    91   184   207    67    42   198   112   128   142   131   143   126   215   119   163    39   120   138   104   196   102   209   195    85   203   111   207   149   200    79   207   198    40   220   169   206   136    95   150   181   171    60   142   187   142    84   144   129   191   133   212   117   116    71   124    40   133   123   211   219    74    33    41   145   143    68   196   104    71    76   173   219    57   201    43    61   144    81   169   178    47    62   123   192    67    69    34    57    56    77   160    46    55    67    67   113    74   137    36    86    91    47   128   128   218   151    74   159   141   159   102   216    74   124   191   128    50   105    91    67   126    52    71   198   138    37    45    66    86   122   146   214   162    82   128   140   160    66   164   122   208   188   182   192    79    80    50    68   125   159   161   130   102   141   109   197   195   134   142    48   151   188   196   171   170   134    78    80   169   204   151    95    90   191   199   182    94    71    94    98    96   123   215    55    66    52   192   208   168   210   149   189   185   152   110    99    99   127    69   170   135   176    79   134    80    79    54   132    85    46   208    68    76    84   136   144    60   166   104   195   167    55   217   143   133    47   190    59    36   165   179   202   202   219    82   123   114   113   158   215    37   114    57   213    86   112   165   173   204    92    59   147   139   128
   127   150   205    39   162    37   136   187   113   195   114    70   209   163    93    81   190   170   126   161    86   135    51   148   209    77    79   212   108   180   175    43    41   167   213   191   126   133   174   158   176    82   164    82   169    76   166   186    58   153   165    46    60    69   160   169   170   105   153   122    94    61   105   188   195   131   133   197    39   169    64   137    38    85   175   220   129   117    68   189   160   140   140   152    46   106   167   119   206   206   165    87   106   218   129   219   135   194   101   181    40   152    98    86   204   153   193    49   109   119   207   156    54    44    35    55   193   187   109   100    71   213   189   129   174   162   141    55   136   190   127   132    61   133    84    86    58   127   117   126   112    89   151    74   187    58   163   122    93    65    37   119   202   173    63   119   139    78   142    57    54   205   114   142   169   121   100   107    41    60   214    55   117   125   165    89    98   202   201   117    95   208   150    76   213   204    35   116   162   104   218    94   208   183   113    99    44   218   104   201    61   109    61   206   188   217   212    40   103    84   170   192    36    38   173   193   100   196   135   182   125   149   123   135   203   191    79    39   186    50   182   219   213   143   174   137    71    51   138   205    98   193   126   215    96    73   204    41   146    71   142   130   105   150   127   163    91    56   171   159   123    85   141   180   131   134   167   184   108    87   126   151   214    83   162   143    63    91    51   203    41   201   113   182   216   124    99    83    41    66    58   160    71   140    93   156    64   196   203    50    55    44   101    66    78   165   119    55   105   193    77   101    46    76    87    79    75    42    99    60   170   205   144   188    86   204   213    77   126   177   128   195   105    54    95   169   111    81   200    33   101    94    34   108    97   154   194   211    79   138   209    89   202   174    87    52   149    89   145   200   149    73    99   191   119   140   200   152   132   123    47    65   145   127   177   191   137   218    46   133   199    40   139   206    73    66    71   143   133   113   188    89    80   168   209   153   219   154   144   189   145    73   217   144   149   217   166    55   162   172    64   163   183   137   218   205   109    93   173   147   219   167   161   215   138    74   215   121    53    80    79   212    40    73   149    45   201    35   112   191   174    50   104   202    43    74   121   156   163   209   205   106    61   103   152   211   151   113   214   137   149   105    36    79   104   191   213    86    80   218    67   175   192   121    90   143    56    89   199   182   116    50   166   134    36   108    92   207   113   124    61   125   127   219    71    79    56    93   186   193   179   106    38    40    80    53   173   217    78    93    38   124   219   115    52    41   123   143   165   207   210   174   186    88    34   203   212   190   156   105   158    43   214    72    84    54   116   214   218   109   159   176   149   127    75   218   216   202   153   188    89   105   169   180   150    61    75   207   131   170    77    71    86   177   103   163   154   174   191    37   188    76   103    83   175   203    95   186   117   118   161    86   134    86    53   114   156   133    45   107    91   162   198    59   189   217   201   163   149    38   130   168   104   159   127   192   125    49    43   155   181    63   148    95   195   112   104   122   124   114   114   105   169   181   155    96   136   180   185   185    73    75   188   204   111    82    52   161   119   101   210    82    40   141   165   206   169   201   135   167    42    65    94    93    66   176   151   208   105   148    64   165    47    43   175   103   182    50    79    98   113   106   203   215   182   170    71   172   132   219   116    45   150   106   202   215    47   172   161   130   118   114   114   112   140    68   121   149    99    85    91    70   111   201    95   166    54    85   109   181   142   125    90    93    66    65    38   105    56   143   216   215    67    55   160   205   180   164   186    53   155   125    60    60   138   114    78   175    51    91   185    67   205   206   162   181   153    97   192   132   141    80   203   140   106   180   178   141   113    95    44    34   139   200    49   204    68   151    73   124    91   184   206    67    41   200   112   129   142   131   143   126   214   118   163    38   120   138   103   196   103   209   195    85   203   112   207   150   199    79   207   197    40   220   169   206   136    95   149   181   171    61   142   186   142    84   144   129   191   133   212   118   116    70   125    40   133   123   211   219    73    33    41   145   142    68   197   104    71    78   173   219    56   202    42    61   143    80   168   178    47    61   124   192    67    69    35    57    56    77   160    47    55    67    69   112    74   137    35    87    91    47   128   128   217   151    73   159   141   159   103   216    73   125   192   128    50   104    91    68   126    52    71   196   139    37    45    67    86   122   147   215   162    82   128   139   160    66   164   122   209   189   182   192    78    81    50    68   127   159   162   131   102   141   109   196   195   134   141    47   151   187   195   171   170   134    78    80   169   204   152    95    89   192   199   183    94    71    94    98    96   123   215    56    66    52   191   208   168   209   148   189   186   153   111    99    99   127    69   171   134   175    79   135    79    78    54   132    85    45   208    68    76    84   136   144    61   167   104   195   167    55   217   143   133    47   190    59    37   165   180   202   201   219    82   122   114   114   158   215    37   113    57   214    85   112   165   173   204    92    58   148   139   128
   126   150   205    39   162    37   136   187   113   195   113    70   209   163    94    81   189   169   126   160    87   135    50   148   208    77    79   212   108   180   175    43    41   167   213   192   126   132   175   158   176    83   164    82   169    76   166   186    58   153   165    45    60    68   160   168   169   105   153   121    95    61   104   188   196   131   133   198    39   169    64   137    38    85   175   220   129   117    68   189   160   140   140   152    46   106   167   119   206   206   165    86   106   218   129   218   135   193   101   181    41   152    98    86   204   152   193    49   109   118   207   156    54    44    35    55   193   187   109   100    71   213   189   128   173   162   142    55   136   190   128   133    61   133    84    85    57   127   117   126   111    90   151    75   186    58   163   122    93    66    37   120   203   173    63   119   138    78   142    57    54   204   115   142   170   121   100   107    41    59   215    55   117   125   165    89    99   202   201   117    95   208   149    77   214   203    35   116   163   105   218    94   208   183   112    99    45   218   104   201    61   109    61   206   188   218   212    40   104    85   170   192    35    37   173   193   100   197   135   182   126   149   123   135   203   191    80    39   186    49   183   219   213   142   174   137    72    52   139   204    98   193   127   215    96    73   204    42   146    71   142   130   105   150   127   164    91    56   172   158   123    85   141   180   130   134   167   183   108    86   126   151   214    84   161   143    63    91    52   203    41   201   113   182   216   124    99    83    41    66    58   160    71   140    93   156    64   196   203    49    55    44   101    66    78   165   119    55   105   194    76   100    47    76    87    78    75    43    99    60   170   205   144   188    86   203   212    77   126   177   128   196   105    54    96   169   111    81   200    34   101    94    34   109    96   154   194   211    80   138   209    89   202   175    87    52   149    89   145   200   150    74    99   191   119   140   201   152   132   123    47    65   144   128   178   191   137   219    46   133   199    40   139   206    72    66    72   143   132   113   188    89    80   168   208   153   219   154   144   189   145    73   217   144   149   217   166    55   162   172    64   163   184   137   218   204   109    93   174   147   219   167   162   215   138    74   215   121    53    80    79   212    40    72   148    45   201    35   113   192   174    50   104   202    43    73   121   156   163   209   205   106    61   103   152   211   151   113   215   137   148   105    36    80   104   192   214    86    81   219    68   175   192   121    90   143    56    89   200   181   116    50   165   135    37   108    93   206   113   124    61   124   128   219    71    79    56    93   185   193   179   106    38    41    81    52   173   217    77    94    38   123   219   115    52    41   123   143   165   206   210   174   185    87    35   203   212   190   156   104   158    44   215    72    84    54   116   214   218   109   159   176   148   127    75   217   216   202   153   188    89   105   170   180   150    61    75   206   131   171    77    71    86   177   103   163   154   174   191    37   187    76   103    83   175   202    96   186   117   118   161    87   135    86    53   114   156   132    44   106    91   162   199    58   189   216   202   162   150    37   130   168   104   159   127   192   125    49    43   155   181    62   149    95   195   112   103   122   125   115   114   105   169   181   155    97   137   181   185   185    74    75   187   204   111    82    53   160   119   101   210    82    40   141   165   206   170   201   135   166    41    65    93    92    66   175   151   208   105   148    64   165    48    43   175   102   181    50    79    97   114   105   203   214   183   170    71   172   132   219   116    46   150   107   202   216    47   173   162   130   118   114   114   111   140    67   121   149    98    85    91    69   111   201    94   165    54    85   109   181   143   125    90    93    66    65    38   106    57   143   216   215    67    55   159   205   180   163   187    53   155   125    59    60   137   114    78   175    51    91   185    67   205   206   161   182   153    97   192   133   141    79   203   140   106   180   178   141   113    95    43    34   139   199    48   204    67   151    73   123    90   184   206    67    42   199   112   129   142   131   144   126   214   118   163    38   120   138   103   196   102   209   195    84   203   112   207   149   199    79   207   197    40   220   169   206   136    96   150   181   171    60   142   187   142    84   144   129   191   133   212   118   116    71   124    39   133   123   211   219    74    33    41   145   143    68   196   105    71    77   173   219    57   201    43    61   143    80   168   177    47    61   124   192    67    69    35    57    56    77   160    47    55    67    68   113    74   137    35    87    91    47   128   128   218   151    73   159   140   158   102   216    73   124   191   128    50   104    91    68   127    52    71   197   138    37    45    67    86   122   146   215   161    82   128   140   160    67   164   121   209   188   182   192    78    80    50    68   125   159   162   131   102   141   109   196   195   134   142    48   151   188   196   171   170   134    78    80   169   205   151    95    90   192   199   182    94    71    94    98    96   123   215    55    66    52   192   208   168   210   149   189   185   152   111   100    99   127    69   170   134   176    80   134    79    78    54   132    86    46   209    68    76    83   136   144    60   166   104   195   167    54   217   143   133    47   189    59    36   165   180   202   201   219    82   122   114   113   159   215    37   114    57   214    86   112   165   173   204    91    59   148   139   128
   126   150   205    39   163    37   136   187   114   196   113    70   209   162    94    81   190   169   126   160    87   134    50   148   209    77    79   212   108   181   174    43    42   167   214   191   127   132   175   158   176    82   164    82   169    76   166   186    59   153   164    45    60    69   159   168   169   104   153   122    95    61   104   189   196   132   133   198    39   169    64   137    37    85   175   221   129   116    68   188   160   140   140   153    46   106   168   120   206   207   165    86   106   219   128   218   135   193   101   182    41   151    98    86   204   152   192    50   109   119   208   155    54    45    36    55   194   186   109   101    71   213   189   127   173   163   142    55   136   190   128   133    60   132    83    86    58   128   117   126   110    90   152    75   186    59   164   122    94    66    37   120   203   173    63   119   139    78   142    56    53   205   115   142   170   121   100   107    41    60   215    55   117   124   165    90   100   201   200   116    95   208   150    76   214   203    35   117   163   104   218    94   207   183   113    99    45   218   105   201    61   108    62   206   189   218   212    40   104    86   171   192    36    37   174   193   101   198   135   183   126   149   122   135   204   191    80    39   186    50   182   219   213   142   173   137    73    51   139   205    97   193   128   215    97    73   204    41   146    70   143   130   105   149   127   164    91    55   172   157   123    84   141   180   129   135   167   183   108    86   127   151   214    83   161   143    64    92    51   203    41   200   113   182   215   124    99    84    40    66    58   160    71   140    94   156    63   196   202    49    55    44   100    66    78   166   119    56   106   193    77   101    47    76    87    78    76    43    99    60   170   205   145   187    87   203   212    76   126   177   128   195   106    54    96   168   111    81   199    34   101    94    34   109    96   154   194   210    80   139   209    89   202   174    86    54   149    89   145   201   149    74    99   190   120   141   201   153   131   122    46    65   144   128   177   190   136   219    46   134   199    39   139   206    71    65    72   143   132   113   187    88    80   169   208   153   219   155   145   189   145    73   216   144   148   217   167    56   161   172    64   164   184   138   218   204   110    93   175   146   219   167   161   214   138    74   215   121    53    80    79   212    38    72   148    45   201    35   112   192   174    50   105   202    42    74   121   155   162   208   205   106    62   102   152   211   151   113   214   137   149   104    36    80   103   192   215    85    80   218    68   176   192   121    90   144    56    89   201   182   116    51   165   134    37   109    93   207   112   124    61   125   128   219    71    79    56    93   186   194   179   106    38    41    81    53   175   217    78    94    38   124   219   115    52    41   123   143   165   207   210   173   185    87    35   203   212   190   156   105   158    43   216    73    84    54   116   214   218   108   158   177   148   127    75   217   215   202   152   187    88   104   170   181   149    62    74   206   131   170    78    71    87   178   103   163   154   174   190    38   188    76   103    83   175   202    96   186   116   118   160    87   135    85    54   115   156   133    44   106    91   162   199    58   189   217   202   162   149    37   129   168   104   159   126   192   125    49    42   155   181    62   149    95   196   112   102   121   125   115   114   106   169   181   155    97   137   181   186   185    73    75   188   204   110    82    53   161   119   101   210    82    40   142   164   205   170   201   135   166    41    65    93    91    66   176   151   208   105   148    64   165    48    42   174   103   182    50    78    98   113   105   204   214   182   171    71   172   132   219   116    46   150   106   201   216    47   173   162   131   118   113   113   112   141    67   122   148    97    86    91    69   111   200    95   166    54    86   109   180   144   126    89    93    67    66    37   105    57   142   217   215    67    55   160   204   181   163   186    54   156   125    60    61   137   115    77   176    51    92   185    68   204   205   162   181   153    97   192   132   141    79   204   140   105   181   178   141   113    95    44    34   140   199    49   203    67   151    73   125    90   184   206    67    42   199   113   129   141   132   143   126   214   118   162    38   120   139   104   195   102   210   195    85   202   111   207   149   199    79   207   198    41   220   168   206   136    96   149   181   171    60   142   187   142    83   143   129   191   134   212   118   116    72   124    39   133   122   211   218    74    33    41   144   142    68   196   105    70    77   173   219    56   202    43    61   144    80   168   177    47    61   124   193    67    69    34    57    56    77   160    47    54    67    67   112    75   137    34    88    91    47   128   128   217   151    73   160   140   159   102   217    73   124   191   127    50   104    91    68   127    52    71   197   138    37    45    66    86   122   147   215   161    82   127   139   159    66   164   122   209   189   181   192    78    81    50    69   125   160   161   131   102   141   109   196   195   135   141    48   150   188   196   171   171   134    78    80   169   205   150    95    89   192   199   182    93    71    94    97    96   124   215    56    65    52   192   206   169   210   149   189   184   153   110    99    99   127    69   171   135   176    80   134    80    78    54   132    86    46   208    68    75    83   136   145    61   167   104   195   167    54   218   142   133    48   190    59    35   165   179   202   201   220    83   123   115   113   157   215    37   114    57   214    86   112   166   173   204    92    58   148   139   127
   126   150   205    39   162    36   136   188   114   194   113    68   210   163    94    82   189   169   126   161    87   135    50   149   209    77    79   213   108   181   175    43    41   167   212   191   126   133   175   157   177    82   163    82   168    75   166   187    58   151   166    46    60    68   161   168   168   105   155   120    95    61   105   189   196   133   132   198    39   169    64   137    38    85   175   220   129   117    68   188   160   140   140   152    46   105   167   119   207   206   166    86   107   217   130   218   135   194   101   181    41   152    98    86   204   152   193    50   110   118   207   156    55    45    36    54   193   187   109   101    70   213   188   129   173   163   141    55   136   190   128   134    60   132    83    86    58   126   117   126   111    88   152    75   185    58   163   121    94    66    38   120   202   173    63   119   138    79   142    57    52   205   115   142   169   120   100   107    41    58   215    55   117   124   164    88    99   202   201   116    96   208   149    77   214   204    35   117   162   106   217    94   208   182   112    99    46   219   104   201    61   109    63   207   188   216   212    40   105    84   169   193    36    38   173   194   100   197   136   182   126   149   123   135   202   192    80    39   186    48   183   219   213   142   175   137    71    52   140   204    98   193   127   216    95    74   204    41   147    71   142   131   106   150   127   163    91    54   171   158   124    85   141   180   130   135   168   183   110    86   126   151   214    84   161   142    63    91    51   203    42   202   113   181   216   125   101    84    41    66    58   160    71   140    93   155    64   198   204    49    56    43   100    67    77   166   119    55   106   194    78   101    48    77    88    79    75    42    99    60   170   206   145   188    85   203   212    77   125   176   128   197   106    55    96   169   111    82   200    35   101    93    34   109    98   154   194   212    80   139   210    89   202   174    87    52   150    88   145   200   150    74    98   191   121   140   201   153   132   123    47    66   145   128   177   191   136   219    45   133   199    40   139   207    71    65    71   143   132   113   188    89    79   167   208   154   218   154   143   188   144    72   216   143   150   217   167    57   161   172    64   164   185   137   217   204   109    94   173   147   218   168   160   215   138    75   215   121    54    80    79   213    40    71   147    45   201    35   112   191   175    50   104   202    43    74   121   155   163   210   206   105    62   103   152   210   151   113   214   139   148   105    37    80   104   191   214    87    80   219    67   175   191   122    90   144    56    89   200   181   115    50   165   134    36   108    94   207   112   123    61   125   129   219    71    77    55    93   187   194   179   105    38    41    80    53   173   217    76    94    39   123   220   116    52    41   122   144   165   207   210   174   186    88    35   202   212   191   155   105   158    43   214    72    84    53   117   213   217   109   158   177   150   126    74   216   217   202   153   189    89   103   170   179   149    61    75   206   131   171    77    71    85   177   104   162   153   173   191    38   186    76   102    83   176   202    94   186   117   118   160    87   134    86    53   114   156   132    44   107    92   162   199    58   189   216   202   164   149    37   129   168   106   159   128   192   125    49    42   155   181    62   149    96   195   113   103   121   126   115   115   105   170   181   154    97   137   183   185   185    74    76   187   205   110    82    54   161   119   101   210    82    40   141   163   206   169   201   135   166    40    64    94    93    66   175   151   209   105   148    63   165    47    43   174   102   182    50    79    98   115   106   204   216   184   171    71   172   133   219   116    45   150   107   202   216    47   173   162   132   118   113   115   111   140    67   121   149    98    84    90    69   111   200    94   167    54    86   110   181   142   127    90    93    66    64    37   106    57   143   216   217    67    54   160   205   179   164   186    54   155   124    60    62   137   114    78   174    51    91   185    68   205   205   162   180   154    96   192   131   141    79   204   140   105   181   178   141   112    95    43    36   139   200    49   204    67   150    73   124    90   185   206    68    42   200   112   129   141   131   143   125   214   118   162    37   119   138   104   195   102   210   195    84   202   112   208   150   200    78   207   197    40   220   169   206   136    95   149   180   172    60   143   187   142    84   143   129   192   133   212   117   117    71   124    39   133   122   210   218    74    34    42   145   144    68   196   104    70    77   173   218    56   201    43    62   143    81   168   177    47    62   125   192    67    67    34    58    56    78   161    46    53    67    67   112    75   136    34    87    90    46   128   127   216   151    74   160   140   159   103   216    74   124   191   128    50   104    91    69   126    53    72   198   139    36    46    66    87   122   147   215   161    83   127   140   160    67   164   122   209   188   182   191    78    81    52    69   125   160   163   131   103   142   108   196   196   135   142    47   151   189   196   170   171   134    77    78   169   204   150    94    90   190   200   182    93    70    94    99    96   125   214    55    66    52   191   208   168   210   148   189   186   152   109    99    98   128    71   171   136   174    79   134    80    77    53   132    86    47   209    68    76    84   138   144    60   167   103   193   167    54   216   145   134    47   189    59    36   166   180   201   201   219    82   123   114   113   158   215    37   114    56   213    86   112   166   173   203    91    59   148   139   128
   126   150   207    40   162    38   136   186   114   194   114    71   210   162    95    80   189   168   126   160    87   136    49   147   208    78    79   212   107   180   175    43    40   167   213   191   127   133   176   158   177    82   163    84   170    76   167   185    59   152   164    46    60    69   159   170   170   104   153   122    96    60   104   190   193   131   133   197    37   169    64   138    38    87   175   218   128   120    70   189   161   142   140   153    45   106   167   120   205   207   164    87   104   217   130   218   136   194   102   180    42   151    99    87   204   150   194    49   109   118   206   158    54    42    37    53   193   186   109   100    72   212   189   129   174   161   141    56   136   188   126   133    60   132    84    85    59   129   117   126   111    89   151    75   189    59   165   123    93    64    39   117   202   174    64   120   137    78   141    57    53   205   115   144   170   120    98   106    39    58   213    55   117   122   162    90   100   202   202   118    95   209   149    76   213   202    34   116   164   107   219    93   207   185   114   100    45   220   104   200    62   109    62   207   189   218   212    38   103    85   169   191    36    37   173   195   102   198   136   183   126   150   124   134   202   192    78    39   188    50   181   218   211   142   173   138    70    52   139   204    97   194   126   216    98    74   205    42   147    70   143   130   104   149   128   163    92    57   172   159   124    84   140   177   131   134   166   183   107    88   125   150   215    84   162   142    64    93    53   205    40   200   113   181   216   125    98    83    40    68    58   160    73   140    91   156    66   196   202    51    54    44   101    66    78   165   121    55   105   196    75   100    47    78    86    78    75    40   100    61   170   206   143   187    88   204   212    77   127   177   127   197   105    55    95   169   110    80   199    33   101    94    33   111    95   154   195   210    80   139   209    88   201   177    85    51   149    89   146   200   148    73   101   191   118   141   200   150   132   122    45    65   147   128   178   190   137   219    46   133   199    41   141   204    74    65    71   142   131   113   187    88    79   167   209   154   221   153   145   189   145    71   216   143   149   217   167    56   163   173    65   163   186   135   218   204   110    92   174   146   218   169   162   214   136    74   214   120    53    82    81   213    40    71   149    47   201    35   112   194   173    51   106   201    44    75   122   155   163   210   205   106    61   104   152   210   150   114   213   136   149   107    36    80   103   193   214    85    82   219    69   176   191   120    91   143    57    90   200   183   115    50   166   134    34   108    93   206   114   124    60   124   128   219    70    77    57    94   187   194   181   105    38    41    79    52   175   217    79    94    37   123   218   116    51    41   123   142   166   205   210   172   184    85    35   204   214   190   157   103   160    43   215    72    84    55   116   215   218   107   160   176   150   127    77   218   218   203   153   188    89   107   171   180   151    61    74   206   130   170    76    70    85   179   104   164   153   174   190    35   187    77   104    83   174   203    96   186   116   117   160    86   135    86    55   116   155   131    43   106    91   161   198    58   189   216   203   163   149    38   128   166   103   159   127   191   126    48    43   156   180    65   147    94   197   112   102   123   126   114   113   105   169   182   154    97   138   179   185   185    73    76   187   204   110    84    53   159   118   101   208    82    40   139   164   205   166   202   136   167    42    63    94    94    68   176   153   208   106   147    64   166    47    45   174   102   184    50    77    98   113   104   204   214   181   170    70   172   132   219   118    47   151   107   201   216    47   174   162   131   118   114   114   111   143    67   122   150    99    84    92    69   112   200    94   164    53    84   109   182   144   126    89    94    65    65    37   106    57   143   216   215    68    55   158   204   180   162   187    54   156   125    59    61   136   114    79   176    52    91   183    67   204   205   161   182   153    98   192   134   141    81   203   138   106   181   177   141   112    96    43    36   141   199    48   203    67   150    74   125    92   184   208    68    40   199   111   130   143   131   143   127   213   118   162    39   120   138   103   195   101   210   194    85   201   111   205   151   198    78   208   197    41   220   167   206   137    94   152   180   170    60   141   187   143    83   145   129   192   135   213   118   116    70   123    40   134   122   211   217    73    33    41   144   142    69   194   104    70    76   174   219    56   202    42    61   143    80   171   178    46    62   126   193    66    69    33    58    57    77   161    47    56    64    70   113    74   137    35    87    90    47   127   129   215   150    75   161   139   158   103   219    75   125   192   127    50   105    91    67   128    53    72   197   139    37    44    67    89   122   147   215   162    82   129   139   158    67   165   121   208   187   180   193    77    82    52    70   125   159   163   132   102   141   110   199   195   136   142    47   152   188   195   170   171   133    79    79   169   204   151    96    91   192   199   180    93    71    95    97    97   123   215    56    65    52   190   208   168   209   149   192   184   152   110   100   101   126    68   171   134   175    77   135    79    80    55   131    86    48   210    69    75    83   136   143    61   169   104   196   166    53   218   143   133    47   191    60    37   166   181   203   200   218    82   123   113   114   159   216    37   114    59   214    84   113   164   174   204    93    60   146   138   127
   127   150   205    39   163    36   136   187   113   196   113    71   209   163    94    82   189   170   125   161    86   135    50   148   209    77    78   212   107   181   175    42    42   166   213   192   127   132   175   159   175    83   164    81   169    75   167   186    58   154   165    46    60    68   161   168   169   105   153   121    95    62   105   188   195   132   132   198    39   169    64   137    38    85   175   219   129   117    68   189   160   140   140   152    46   105   168   120   206   206   164    86   106   218   129   218   135   193   102   182    42   152    98    86   205   152   193    50   110   118   208   156    54    44    35    54   194   187   108    99    72   213   189   127   173   162   142    55   136   189   128   133    61   132    83    85    58   127   117   126   112    90   151    75   187    58   163   123    93    66    38   120   202   173    63   119   139    78   142    56    53   204   115   142   170   120   100   107    41    59   216    55   117   124   165    90    99   202   200   116    95   208   149    76   214   204    35   116   163   105   218    94   208   183   112    99    45   218   104   202    61   109    61   207   188   217   212    40   104    85   170   192    35    38   173   193   100   198   137   183   126   149   123   135   203   191    80    39   186    49   183   219   213   142   174   136    72    52   139   205    97   193   127   214    97    73   204    42   147    71   142   130   105   151   127   164    90    56   171   159   123    84   141   179   131   134   167   184   108    87   127   151   214    84   161   143    63    91    51   204    41   201   113   182   216   125    99    83    42    66    58   160    72   140    93   155    64   196   203    49    54    44   101    66    79   165   119    56   104   194    77   101    46    76    87    79    75    43    98    60   170   205   144   187    86   203   212    77   126   177   128   196   106    54    96   168   110    81   200    34   100    93    34   108    96   154   194   211    80   138   209    89   201   175    87    52   149    89   145   202   150    74    98   191   120   140   201   152   132   124    47    65   145   127   178   190   136   219    46   133   199    40   138   206    73    66    71   143   132   113   189    88    80   168   208   153   218   155   144   189   145    73   217   144   148   218   166    56   162   172    65   163   183   137   218   205   109    94   174   147   219   168   161   214   139    74   215   120    52    80    79   213    40    71   148    45   200    35   114   192   174    50   104   202    44    73   121   155   163   209   205   106    61   102   152   211   151   113   214   138   148   105    36    80   104   191   214    86    80   219    68   175   191   121    90   143    55    89   200   181   116    50   165   136    37   108    93   207   113   123    62   124   127   219    71    79    56    92   186   194   179   106    38    39    80    53   173   217    77    94    38   123   218   115    51    39   122   143   165   207   211   173   185    89    35   203   213   190   156   105   158    44   215    72    83    54   116   214   219   108   159   176   148   127    75   217   216   202   154   188    89   105   169   180   150    62    75   206   131   171    77    71    86   177   103   162   154   174   190    36   187    77   103    82   175   202    95   187   117   118   161    87   134    86    54   114   156   131    44   107    92   162   198    58   189   217   202   162   150    38   130   167   103   159   127   191   125    49    43   155   181    62   150    95   195   112   103   121   125   115   114   106   169   181   154    97   137   181   186   186    74    75   185   205   111    82    52   161   119   101   210    82    40   141   165   205   170   201   135   166    41    65    93    92    67   175   150   207   104   148    64   165    48    43   175   103   181    50    78    98   113   106   203   214   183   171    71   172   132   219   116    45   151   107   201   216    47   173   161   131   118   114   114   112   140    67   122   149    99    85    91    69   111   201    95   166    54    86   109   181   143   125    90    93    66    65    37   106    57   143   216   215    68    55   159   205   180   163   187    54   155   125    60    60   137   114    78   174    51    92   185    67   205   206   161   182   153    97   192   133   141    79   203   139   106   180   178   142   114    94    44    35   139   200    48   204    68   151    74   123    90   184   206    67    41   199   112   128   142   131   143   126   215   118   162    38   120   138   103   195   103   209   194    85   203   112   208   150   199    78   207   198    41   219   169   206   136    95   150   181   171    60   142   187   142    83   143   130   192   134   212   117   115    71   125    39   133   123   211   219    73    33    41   144   143    68   196   104    71    77   173   218    57   201    43    61   143    80   168   177    47    61   124   192    67    69    34    57    56    77   160    47    55    67    68   113    74   136    36    87    91    47   127   128   218   151    73   159   141   158   102   217    73   125   191   128    50   105    92    68   127    52    71   197   138    37    45    67    86   122   146   215   162    82   128   139   159    66   164   122   208   189   183   193    78    81    50    69   126   159   161   131   102   142   109   197   195   135   142    48   150   188   196   171   170   134    78    80   169   205   151    94    89   192   198   182    94    71    94    98    95   123   215    55    66    52   192   207   169   210   149   189   185   152   110    99    99   127    70   171   135   176    79   135    79    78    53   131    85    46   209    68    76    84   137   144    61   167   104   196   167    54   218   143   135    48   190    59    35   165   180   202   202   219    82   122   114   114   158   215    37   114    57   213    85   112   165   174   204    91    59   148   139   128
   126   151   205    39   163    37   136   187   113   195   114    70   209   164    94    82   189   169   126   160    87   135    50   148   208    77    79   212   107   180   175    43    41   167   213   191   126   132   175   158   176    83   163    82   169    76   166   186    59   153   165    45    60    68   160   168   169   105   153   121    95    61   104   189   196   132   133   197    39   169    64   137    37    85   175   220   129   117    68   188   160   140   140   152    45   105   168   120   206   206   164    86   106   218   129   218   135   193   101   181    41   152    98    86   204   152   193    49   109   118   208   156    54    44    35    54   193   187   109   100    71   213   189   128   173   162   142    55   137   190   128   133    61   133    83    85    58   128   117   126   111    90   151    75   187    58   163   122    93    65    37   120   203   173    63   119   138    78   142    57    53   204   115   142   170   121    99   107    41    59   215    56   117   125   165    89    99   202   200   117    96   208   149    76   214   203    35   117   163   105   218    94   208   183   112    99    45   218   104   201    61   109    61   206   188   218   212    40   104    85   170   192    35    37   173   193   100   197   135   182   126   148   123   135   203   191    80    39   186    49   182   219   213   143   174   137    72    52   139   205    98   193   126   215    97    73   204    42   146    71   142   130   105   150   127   164    90    56   172   158   123    85   141   179   130   134   168   183   108    87   126   152   214    84   162   143    63    91    51   203    41   200   113   182   216   124    99    83    41    66    58   160    71   140    93   156    64   196   203    49    55    44   101    67    78   165   119    55   105   194    76   100    47    77    87    79    75    43    99    60   170   205   144   188    86   204   212    78   126   177   128   196   106    55    96   169   111    81   200    34   101    94    34   109    96   154   194   211    80   138   209    89   202   175    87    53   149    89   145   200   150    74    99   191   119   140   201   152   132   123    47    65   144   128   177   191   137   219    46   133   199    40   138   206    72    66    71   143   132   113   188    88    80   168   208   153   219   154   144   189   145    73   217   143   149   217   166    56   162   172    64   164   183   137   218   204   109    94   174   147   219   168   162   215   138    74   215   121    52    80    79   213    40    72   148    45   201    36   113   192   174    50   104   202    43    74   121   155   163   209   205   105    61   103   153   211   151   113   214   138   148   105    36    80   104   192   214    86    81   218    67   175   191   121    90   143    56    89   200   181   116    50   165   135    37   108    93   207   113   124    61   124   127   219    71    79    56    92   186   193   179   106    38    40    81    53   173   217    78    94    38   123   219   115    52    41   124   144   165   207   210   173   185    88    35   202   212   190   156   105   158    44   215    72    84    54   116   214   219   108   158   177   149   127    75   217   216   202   153   187    89   105   170   180   150    61    75   206   131   171    77    71    86   177   103   163   154   174   191    37   187    76   102    82   175   202    95   186   117   118   161    87   135    86    53   114   156   132    44   107    91   162   198    58   189   217   201   162   150    37   130   168   104   159   127   192   125    49    42   155   181    62   149    96   195   112   103   122   125   115   114   105   170   181   155    97   137   180   186   185    73    75   187   204   111    82    53   160   119   101   210    82    40   141   165   206   170   202   135   166    41    64    93    92    66   175   151   208   105   148    64   165    48    43   175   103   181    50    79    97   114   105   203   214   183   171    71   172   133   219   116    46   151   107   202   215    47   173   161   130   118   113   113   112   140    67   121   149    98    85    91    69   111   201    95   166    54    85   108   181   143   126    90    94    66    65    38   106    57   143   216   215    67    55   159   205   180   163   186    53   155   125    59    60   137   114    77   174    51    92   185    67   205   206   162   181   153    97   192   132   142    79   203   139   106   180   178   141   113    95    43    34   139   200    48   204    67   151    73   123    91   184   207    67    42   199   113   129   142   131   143   126   214   118   162    38   120   138   104   195   102   209   195    85   202   112   207   149   199    79   207   198    40   219   169   206   136    96   149   181   171    61   142   187   142    84   144   129   191   134   212   118   116    71   125    39   133   123   211   219    73    34    41   145   143    68   196   104    70    77   173   219    57   201    43    62   143    80   168   177    47    61   124   192    67    68    34    57    56    77   160    47    55    67    68   113    74   137    35    87    91    47   127   128   217   151    73   160   140   158   102   216    73   124   191   128    50   105    92    68   127    52    72   197   138    37    45    67    86   122   147   215   162    82   128   140   160    67   164   122   209   189   183   192    78    81    50    68   125   159   162   131   102   141   108   196   195   134   142    48   151   188   196   171   170   134    78    80   169   205   151    95    90   192   199   182    94    71    94    98    96   123   215    55    66    52   192   207   168   210   149   189   185   152   111   100    99   127    69   171   135   176    79   134    79    78    54   132    86    46   209    68    76    84   136   144    60   167   104   195   167    55   217   143   133    48   190    59    36   165   180   202   201   219    82   123   114   113   158   215    37   114    57   213    85   112   166   173   204    91    59   148   139   127
   126   150   205    40   162    37   136   187   113   196   113    70   208   164    95    82   189   170   126   160    88   135    50   148   208    78    79   211   108   180   175    44    42   167   213   191   126   132   176   158   175    84   164    82   170    75   166   185    58   153   165    46    59    68   160   169   169   105   153   121    94    62   104   189   196   132   133   197    40   169    64   138    38    85   174   220   129   116    67   189   161   140   140   153    45   105   166   120   206   207   164    86   106   219   129   219   136   193   102   181    41   152    98    86   204   152   193    50   110   118   208   156    54    44    35    55   194   187   109    99    71   213   189   129   173   162   142    55   136   189   129   133    61   132    84    85    57   128   117   126   111    90   151    75   186    58   164   122    93    66    38   120   203   172    63   118   139    78   142    56    54   204   116   142   169   121    99   106    41    59   215    57   117   125   166    89    99   201   200   117    95   208   149    77   214   203    36   116   163   106   218    94   207   184   112    99    45   218   105   201    62   108    61   207   188   218   212    39   104    85   170   192    35    37   174   193   100   198   135   182   125   149   122   135   203   191    81    39   187    50   183   219   212   142   174   137    72    52   139   205    98   193   127   215    96    73   204    42   146    71   143   130   106   150   128   164    91    55   172   159   124    85   140   179   130   134   167   183   108    86   126   151   214    83   162   143    63    91    52   203    42   201   113   183   216   124    99    83    41    66    57   160    71   140    93   155    63   196   203    48    55    44   101    67    78   165   119    55   106   193    77   100    47    76    86    79    76    42    99    60   170   205   144   188    86   203   212    77   126   177   128   196   105    54    96   169   112    81   200    34   100    95    35   109    96   155   194   210    80   139   208    89   202   176    87    53   149    89   145   200   149    74   100   191   120   141   201   152   131   124    47    65   144   127   177   191   136   220    46   133   199    40   140   206    72    65    72   142   132   114   188    89    80   168   209   153   218   153   145   189   145    73   217   143   149   216   166    56   162   172    65   164   184   137   218   205   110    93   174   147   219   168   161   215   138    73   215   120    52    80    79   212    40    72   148    45   200    36   113   192   174    50   105   202    43    73   121   155   163   210   205   106    61   103   153   211   151   113   215   138   149   105    35    81   104   191   214    86    80   219    67   176   192   122    91   143    56    89   200   181   115    50   165   135    37   108    93   207   113   124    62   125   128   219    71    79    56    93   186   193   178   106    37    41    81    52   173   216    77    94    38   123   219   116    52    41   123   143   165   206   209   173   186    87    36   202   212   190   155   105   158    44   215    72    84    54   116   214   218   109   158   176   149   127    75   217   217   201   154   188    88   104   170   179   150    61    75   207   132   171    77    71    86   177   103   162   155   174   191    37   187    76   104    83   176   202    96   186   117   118   161    87   135    85    53   114   155   132    45   106    91   162   198    59   190   217   202   163   149    37   129   168   105   160   127   192   125    48    42   155   181    62   149    96   195   112   104   122   125   114   115   105   170   181   155    97   137   181   185   185    73    75   188   205   111    82    53   161   118   100   209    82    40   141   165   206   170   202   135   166    41    66    93    92    66   175   151   207   106   148    63   165    48    43   174   103   182    50    78    97   113   106   203   214   182   170    71   172   132   219   116    46   151   106   202   215    48   172   162   130   118   114   113   111   141    67   121   149    99    85    91    70   110   200    94   166    53    85   109   181   143   124    90    94    67    64    37   106    57   143   215   214    67    56   159   205   180   163   186    54   155   125    59    61   138   114    78   174    50    91   186    68   205   205   161   182   153    97   192   132   141    79   203   140   106   180   178   141   113    96    43    35   139   200    48   204    68   151    74   123    91   184   207    67    42   198   113   128   142   131   143   125   213   119   163    38   120   139   103   195   102   210   195    84   203   112   207   150   199    79   207   197    39   220   168   206   135    95   150   182   171    60   142   187   142    83   144   129   191   134   212   118   116    72   125    40   133   122   211   219    74    34    41   145   143    68   195   104    71    76   172   219    57   202    43    62   143    81   168   177    47    62   124   193    67    68    34    57    56    77   160    47    55    66    68   114    74   136    35    87    90    47   128   127   217   151    74   159   141   158   101   217    74   125   191   128    50   105    91    68   127    51    71   197   138    37    45    66    87   122   146   215   162    82   128   140   160    67   164   122   208   188   182   192    79    81    51    68   126   160   161   131   102   141   109   197   194   134   141    48   150   188   195   171   170   134    79    79   170   205   151    95    89   192   199   182    94    72    94    99    96   124   215    55    66    51   192   207   168   211   149   189   185   153   110   100    99   127    69   170   134   176    80   134    79    78    53   131    86    46   208    67    77    84   136   144    61   166   104   194   167    54   217   144   133    48   189    59    35   165   180   201   202   219    82   122   114   114   158   215    36   114    57   214    86   112   165   173   204    91    59   148   139   128
   127   150   205    39   163    37   136   187   114   196   113    70   209   164    94    82   188   169   126   160    87   135    50   148   208    77    79   212   108   180   174    42    42   167   213   191   126   133   175   158   176    83   165    81   170    75   166   186    59   153   164    45    60    68   160   168   170   105   153   121    94    61   105   188   196   132   133   197    40   170    64   137    37    85   175   220   129   117    68   189   161   140   140   152    46   105   167   119   207   207   164    87   106   218   128   218   135   193   101   182    41   153    98    86   205   153   193    50   110   118   207   156    54    44    35    55   193   187   109   100    72   214   190   128   173   162   142    55   136   190   128   133    61   133    84    85    58   127   117   126   112    90   151    74   187    58   163   122    93    66    37   120   203   174    63   119   139    78   142    57    54   204   116   142   169   121    99   107    40    59   216    56   117   125   166    89    99   201   200   117    96   208   148    76   213   203    34   116   162   106   219    94   208   183   112    99    45   218   104   201    61   108    61   207   188   218   212    39   104    85   170   193    35    36   173   193   100   196   135   182   126   149   122   135   204   191    79    39   186    49   182   219   213   142   174   137    71    52   139   205    98   193   127   215    97    73   203    42   146    71   143   130   106   150   127   163    91    56   173   158   123    85   141   181   131   135   167   183   108    86   125   150   214    84   162   142    63    91    53   204    41   200   113   182   216   124    99    83    41    66    57   161    71   140    93   156    64   196   203    49    55    44   101    66    79   166   119    56   105   193    77   101    47    77    87    78    75    43    98    60   170   205   144   188    86   204   212    77   126   177   128   195   106    55    95   169   111    81   200    34   100    94    34   110    97   155   194   211    80   139   209    89   202   175    87    52   150    89   145   200   150    74    99   191   120   140   201   151   131   122    47    64   144   128   178   192   137   218    46   133   198    40   139   206    72    66    70   143   132   112   189    88    80   167   209   153   218   153   144   189   144    73   217   144   149   218   165    56   163   173    64   165   184   137   218   204   109    94   174   146   219   167   161   214   138    74   215   121    53    80    79   212    40    71   149    46   201    35   113   192   175    49   105   202    43    73   121   155   163   209   205   106    61   103   152   212   151   113   215   137   148   106    36    81   104   191   214    85    80   219    67   176   193   121    90   144    56    90   201   182   115    50   164   135    36   108    93   207   113   124    62   125   127   219    71    79    56    93   185   192   179   106    37    41    80    52   173   217    77    93    37   124   220   115    52    41   123   142   166   206   210   173   185    87    35   203   212   190   156   105   158    44   215    73    84    53   116   214   218   109   158   176   148   127    75   217   217   202   153   188    90   105   169   180   150    61    75   206   131   171    77    71    86   177   103   162   154   173   190    37   187    76   103    82   175   202    96   187   117   118   160    86   136    85    53   114   156   132    43   106    90   162   198    58   189   217   202   162   149    37   129   168   105   159   127   192   125    49    43   155   182    62   148    96   196   112   103   122   124   115   113   105   169   181   154    97   137   181   186   185    74    75   188   204   111    83    53   161   119   101   210    81    41   140   165   206   170   202   134   166    40    65    93    92    67   176   150   208   105   148    64   165    47    43   175   102   181    51    79    97   114   106   202   214   183   170    71   173   132   219   116    46   150   106   202   215    47   174   162   129   118   113   114   111   140    68   121   148    98    85    91    69   110   200    94   166    54    86   109   180   142   125    90    93    66    64    37   106    56   143   217   216    67    55   159   205   180   164   186    53   155   125    59    60   138   114    78   175    51    91   186    67   205   205   161   181   153    97   192   133   142    80   203   140   106   180   179   142   113    95    43    35   140   199    48   204    68   151    74   123    90   184   207    66    42   199   113   128   142   131   144   126   214   119   163    38   119   139   104   195   102   209   195    85   203   111   207   149   200    79   207   197    40   219   168   206   136    95   149   181   171    60   142   187   141    84   143   129   191   133   212   118   115    71   124    40   133   123   211   219    73    34    41   145   142    69   196   104    71    77   174   218    57   201    43    61   143    80   167   177    47    62   123   192    67    69    34    57    57    77   160    47    55    67    68   113    74   136    35    88    91    47   127   128   217   151    74   160   140   158   102   216    73   124   192   128    50   105    91    67   127    52    71   197   138    37    45    67    86   122   146   215   161    83   128   140   160    67   164   122   210   188   182   191    78    81    50    68   126   159   161   131   103   141   108   196   196   134   142    48   151   187   195   171   170   134    78    80   170   205   151    94    90   192   198   182    93    71    94    98    96   124   215    55    66    52   192   208   168   210   148   190   185   153   111   100    99   127    69   170   135   176    79   134    80    79    54   131    86    46   209    68    77    83   136   145    61   166   104   195   167    54   217   143   133    48   190    59    36   165   180   202   201   219    82   123   114   113   158   214    37   114    57   213    85   112   165   173   205    91    59   148   139   128
   126   150   205    39   163    36   136   187   113   195   113    70   209   164    94    81   189   169   126   160    87   135    50   148   208    77    79   212   107   180   175    43    41   167   213   191   126   132   175   158   176    83   164    82   169    76   166   186    59   153   165    45    60    68   160   168   169   105   153   121    95    61   105   188   196   131   133   197    39   169    64   137    38    85   175   220   129   117    68   189   160   140   140   152    46   106   167   120   206   206   165    86   106   218   129   218   135   193   101   182    41   152    98    86   204   152   193    49   109   118   208   156    54    44    35    55   193   187   109   100    71   213   189   128   173   162   142    55   136   190   128   133    61   133    84    85    57   128   117   126   111    90   151    75   186    58   163   122    93    66    38   120   203   173    63   119   139    78   142    57    54   204   115   142   169   121    99   107    41    59   215    55   117   125   165    89    99   202   200   117    95   208   149    77   214   204    35   116   163   105   218    94   208   183   113    99    45   218   104   201    61   109    61   206   188   218   212    40   104    85   170   192    36    37   173   193   100   197   135   182   126   149   123   135   203   191    80    39   186    50   182   219   213   142   174   137    72    52   139   205    98   193   127   215    96    73   204    42   146    71   142   130   105   150   127   164    91    56   172   158   123    85   141   180   130   134   167   183   108    87   126   151   214    84   161   143    63    91    51   203    41   200   113   182   216   124    99    83    41    66    58   160    71   140    93   155    64   196   203    49    55    44   101    67    78   165   119    55   105   194    76   101    47    76    87    79    75    43    99    60   170   205   144   188    86   203   212    77   126   177   128   196   105    54    96   169   111    81   200    34   101    94    34   109    96   154   194   211    80   138   209    89   202   175    87    52   149    89   145   200   149    74    99   191   120   140   201   152   132   123    47    65   145   128   178   191   137   219    46   133   199    40   139   206    72    66    71   143   132   113   188    89    80   168   208   153   219   154   144   189   145    73   217   144   149   217   166    56   162   172    64   164   184   137   218   204   109    93   174   147   219   167   162   215   138    74   215   121    52    80    79   212    40    72   148    45   201    35   113   191   174    50   104   202    43    73   121   156   163   209   205   106    61   103   152   211   151   113   214   137   148   105    36    80   104   192   214    86    81   219    67   175   192   121    90   143    56    89   200   181   116    50   165   135    37   108    93   207   113   124    61   124   127   219    71    79    56    93   186   193   179   106    38    41    81    52   173   217    77    94    38   123   219   115    52    41   123   143   165   206   210   173   185    87    35   203   212   190   156   105   158    44   215    72    84    54   116   214   218   109   159   176   148   127    75   217   216   202   153   187    89   105   170   180   150    61    75   206   131   171    77    71    86   177   103   163   154   174   191    37   187    76   103    82   175   202    96   186   117   118   161    87   135    86    53   114   156   132    44   106    91   162   199    58   189   217   202   162   150    37   130   168   104   159   127   192   125    49    43   155   181    62   149    95   195   112   103   122   125   115   114   105   170   181   155    97   137   181   186   185    74    75   187   204   111    82    53   161   119   101   210    82    40   141   165   206   170   201   135   166    41    65    93    92    66   175   151   208   105   148    64   165    48    43   175   102   181    50    79    97   114   106   203   215   183   171    71   172   133   219   116    45   150   107   201   216    47   173   161   130   118   114   113   111   140    67   121   149    99    85    91    70   111   201    94   166    54    85   109   181   143   125    90    94    66    65    38   106    57   143   216   215    67    55   159   205   180   163   187    54   155   125    59    60   137   114    78   175    51    91   185    67   205   206   161   181   153    97   192   133   141    79   203   139   106   180   178   141   113    95    43    34   139   199    48   204    67   151    73   123    90   184   206    67    42   199   113   129   142   131   143   126   214   118   163    38   120   138   104   195   102   209   195    85   203   112   207   149   199    79   207   197    40   220   169   206   136    95   149   181   171    60   142   187   142    84   144   129   191   133   212   118   116    71   125    40   133   123   211   219    73    34    41   145   143    68   196   104    71    77   173   219    57   201    43    62   143    80   168   177    47    61   124   192    67    68    34    57    56    77   160    47    55    67    68   113    74   137    35    87    91    47   128   128   217   151    74   159   140   159   102   217    73   124   191   128    50   105    91    68   127    52    71   197   138    37    45    67    86   122   146   215   162    82   128   140   160    67   164   122   209   188   182   192    78    80    50    68   125   159   162   131   102   141   109   196   195   134   142    48   151   188   196   171   170   134    78    80   169   205   151    95    89   192   199   182    94    71    94    98    96   123   215    55    66    52   192   207   168   210   149   189   185   152   110   100    99   127    69   171   134   176    79   134    79    78    54   132    86    46   209    68    76    83   136   144    60   167   104   195   167    55   217   143   133    48   190    59    36   165   180   202   201   219    82   123   114   113   158   215    37   114    57   213    86   112   165   173   204    91    59   148   139   128
   126   150   205    39   162    36   136   187   113   195   113    70   209   164    94    81   189   170   126   160    87   135    50   148   208    77    79   212   107   180   175    43    41   167   213   191   126   132   175   158   176    83   164    82   169    76   166   186    59   153   165    45    60    68   160   168   169   105   153   121    95    61   105   188   196   131   133   197    39   169    64   137    38    85   175   220   129   117    68   189   160   140   140   152    46   106   167   120   206   206   164    86   106   218   129   218   135   193   101   182    41   152    98    86   204   152   193    49   109   118   208   156    54    44    35    55   193   187   109   100    71   213   189   128   173   162   142    55   136   190   128   133    61   133    84    85    57   128   117   126   111    90   151    75   186    58   163   122    93    66    38   120   203   173    63   119   139    78   142    57    54   204   115   142   169   121    99   107    41    59   215    55   117   125   165    89    99   202   200   117    95   208   149    77   214   204    35   116   163   105   218    94   208   183   113    99    45   218   104   201    61   109    61   206   188   218   212    40   104    85   170   192    36    37   173   193   100   197   135   182   126   149   123   135   203   191    80    39   186    50   182   219   213   142   174   137    72    52   139   204    98   193   127   215    96    73   204    42   146    71   142   130   105   150   127   164    91    56   172   158   123    85   141   180   130   134   167   183   108    87   126   151   214    84   161   143    63    91    51   203    41   200   113   182   216   124    99    83    41    66    58   160    71   140    93   156    64   196   203    49    55    44   101    67    78   165   119    55   105   194    77   101    47    76    87    79    75    43    99    60   170   205   144   188    86   203   212    77   126   177   128   196   105    54    96   169   111    81   200    34   101    94    34   109    96   154   194   211    80   138   209    89   202   175    87    52   149    89   145   200   149    74    99   191   119   140   201   152   132   123    47    65   145   128   178   191   137   219    46   133   199    40   139   206    72    66    71   143   132   113   188    89    80   168   208   153   219   154   144   189   144    73   217   144   149   217   166    56   162   172    64   164   184   137   218   204   109    93   174   147   219   167   162   215   138    74   215   121    52    80    79   212    40    72   148    45   201    35   113   191   174    50   104   202    43    73   121   156   163   209   205   106    61   103   152   211   151   113   214   137   148   105    36    80   104   192   214    86    81   218    67   175   192   121    90   143    56    89   200   181   116    50   165   135    37   108    93   207   113   124    61   124   127   219    71    79    56    93   185   193   179   106    38    41    81    52   173   217    77    94    38   123   219   115    52    41   123   143   165   206   210   173   185    87    35   203   212   190   156   105   158    44   215    72    84    54   116   214   218   109   159   176   148   127    75   217   216   202   153   187    89   105   170   180   150    61    75   206   131   171    77    71    86   177   103   163   154   174   191    37   187    76   103    82   175   202    96   186   117   118   161    87   135    86    53   114   156   132    44   106    91   162   199    58   189   217   202   162   150    37   130   168   104   159   127   192   125    49    43   155   181    62   149    95   195   112   103   122   125   115   114   105   169   181   155    97   137   181   186   185    74    75   187   204   111    82    53   160   119   101   210    82    40   141   165   206   170   201   135   166    41    65    93    92    67   175   151   208   105   148    64   165    48    43   175   102   181    50    79    97   114   106   203   214   183   171    71   172   132   219   116    45   150   107   201   216    47   173   161   130   118   114   113   111   140    67   121   149    99    85    91    70   111   201    94   166    54    85   109   181   143   125    90    94    66    65    38   106    57   143   216   215    67    55   159   205   180   163   187    54   155   125    59    60   137   114    78   175    51    91   185    67   205   206   161   181   153    97   192   133   141    79   203   139   106   180   178   141   113    95    43    34   139   199    48   204    67   151    73   123    90   184   206    67    42   199   113   129   142   131   143   126   214   118   163    38   120   138   103   195   102   209   195    85   203   112   207   149   199    79   207   197    40   220   169   206   136    95   149   181   171    60   142   187   142    84   144   129   191   133   212   118   116    71   125    40   133   123   211   219    73    34    41   145   143    68   196   104    70    77   173   219    57   201    43    61   143    80   168   177    47    61   124   192    67    68    34    57    56    77   160    47    55    67    68   113    74   137    35    87    91    47   128   128   217   151    73   159   140   158   102   217    73   124   191   128    50   105    92    68   127    52    71   197   138    37    45    67    86   122   147   215   162    82   128   140   160    67   164   122   209   188   182   192    78    81    50    68   125   159   162   131   102   141   109   196   195   134   142    48   151   188   196   171   170   134    78    80   169   205   151    95    90   192   199   182    94    71    94    98    96   123   215    55    66    52   192   207   168   210   149   189   185   152   110   100    99   127    69   171   134   176    79   134    79    78    54   132    86    46   209    68    76    84   136   144    60   167   104   195   167    55   217   143   133    48   190    59    36   165   180   202   201   219    82   123   114   113   158   215    37   114    57   213    86   112   165   173   204    91    59   148   139   128
   127   150   205    39   162    37   136   187   113   195   113    70   208   163    94    82   190   169   127   160    86   135    51   149   209    77    79   212   107   180   176    44    42   166   213   191   126   132   175   158   176    83   163    82   169    76   166   185    58   152   166    46    59    68   160   169   169   105   154   121    94    61   104   188   196   131   133   198    40   170    65   136    37    85   176   219   129   117    68   189   160   139   139   153    46   106   167   118   206   207   165    86   106   218   129   218   135   192   102   182    40   152    97    86   204   153   193    49   109   119   208   157    54    44    34    54   193   186   108    99    71   213   189   128   173   161   142    56   137   189   128   134    61   132    84    85    57   127   116   127   112    89   151    74   186    57   162   121    94    66    37   121   202   173    62   119   138    78   142    56    54   203   115   142   168   121    99   106    40    59   215    55   117   124   164    89   100   201   201   118    95   207   150    78   214   204    34   116   163   105   218    94   208   183   112    99    45   218   104   201    61   109    61   207   187   218   213    40   103    85   170   192    36    37   172   193   101   197   135   183   126   149   123   135   203   191    80    39   187    50   182   220   212   142   174   138    72    52   140   205    97   194   127   215    97    73   203    41   147    70   142   130   104   149   127   164    91    56   171   158   124    85   140   179   130   133   168   183   109    87   126   151   214    84   161   142    64    91    50   204    40   200   113   181   215   124    99    83    41    66    57   160    70   140    93   156    64   195   202    49    56    44   101    66    78   166   119    56   104   194    78   101    47    76    86    78    76    43    98    59   170   204   144   188    86   203   212    77   126   176   126   196   107    54    95   169   111    81   200    33   101    95    33   110    97   155   194   211    80   139   209    89   202   176    88    53   150    89   146   200   151    74    99   191   119   140   201   152   131   122    47    65   145   128   178   190   137   219    48   133   199    40   139   207    72    66    71   143   133   113   189    89    81   167   208   152   219   154   144   188   143    73   217   145   149   217   165    55   162   172    64   163   184   137   219   204   109    93   175   146   219   168   162   214   138    74   215   121    53    80    79   212    39    73   147    45   202    34   113   192   174    50   105   202    43    73   121   155   162   208   205   107    61   103   152   210   151   113   214   137   149   105    36    81   104   192   213    87    81   218    67   176   192   121    90   143    56    89   200   182   115    50   164   136    36   107    93   206   114   124    60   124   127   219    71    79    55    93   185   193   180   106    39    41    81    52   174   217    77    93    38   124   220   115    52    40   123   143   165   207   210   173   185    87    35   203   212   190   155   105   158    43   216    72    84    54   116   214   219   109   159   177   149   127    75   217   215   201   154   188    88   104   170   180   149    62    75   207   131   170    77    71    86   177   103   163   155   174   191    37   187    77   103    83   175   202    95   186   117   118   160    87   134    85    54   114   155   132    43   106    91   162   199    58   188   216   202   162   149    37   130   167   104   159   127   192   126    48    43   155   180    62   149    95   196   113   103   122   125   115   113   106   169   180   154    96   137   180   186   186    74    75   187   204   111    82    53   160   119   100   210    83    40   140   165   207   170   201   135   167    41    66    93    91    66   175   152   208   105   148    63   164    48    44   174   102   181    50    78    98   113   105   203   215   183   170    70   173   133   218   116    46   150   106   202   216    47   173   161   131   118   113   113   111   140    68   120   149   100    85    92    69   111   200    95   165    54    84   108   180   143   126    90    93    65    65    38   106    58   143   217   215    66    55   160   205   180   163   187    54   155   125    59    60   138   115    78   174    52    91   185    68   206   205   161   182   154    97   193   134   141    80   204   139   105   179   178   141   114    95    43    35   139   199    49   203    66   152    73   123    90   185   207    66    42   199   112   129   142   131   144   126   212   119   163    37   120   139   103   195   102   210   195    84   203   112   206   150   199    79   207   199    41   220   168   206   136    95   151   180   172    60   141   187   141    83   144   130   192   133   212   117   117    72   124    40   134   123   210   219    73    34    41   143   142    67   197   103    71    76   172   219    57   202    42    61   143    80   168   178    47    62   124   193    67    69    35    56    56    77   162    47    55    67    68   113    74   137    36    87    90    46   127   128   218   152    74   160   141   157   102   217    74   125   191   127    50   105    91    67   127    51    71   197   138    37    44    67    86   122   146   216   163    81   128   140   160    67   163   121   208   188   183   192    78    82    50    69   126   159   162   131   102   141   108   197   195   135   142    47   150   187   195   171   170   134    78    81   170   206   149    95    89   193   198   182    94    72    94    99    97   123   215    55    67    51   193   207   168   210   149   188   185   152   109   101    98   128    70   170   135   176    79   134    80    78    55   132    85    46   209    67    76    84   137   144    61   166   103   195   166    55   218   143   133    48   189    59    36   166   180   201   201   220    81   123   114   114   159   216    37   114    58   213    85   111   165   173   204    91    58   148   138   128
   125   151   204    39   164    36   135   189   112   195   113    69   208   162    93    81   189   168   125   160    87   134    51   150   208    77    80   212   108   178   176    42    41   165   212   190   125   132   176   157   176    83   166    82   170    75   167   186    60   152   165    46    60    67   160   167   169   103   154   120    95    61   103   189   195   131   134   196    40   169    65   138    38    86   175   221   129   116    69   188   160   140   140   152    46   107   167   118   207   206   164    86   105   219   128   218   138   193   101   183    40   151    99    87   206   153   192    49   108   118   207   158    53    45    36    56   192   188   108   100    70   214   189   130   173   161   142    55   136   190   130   133    61   135    83    85    58   128   117   126   112    90   153    74   188    57   164   121    94    65    38   119   204   172    63   120   137    78   141    56    54   205   116   144   169   120   100   107    40    59   216    57   116   124   167    90   100   201   201   116    96   210   149    76   213   203    36   116   162   105   219    93   209   184   113    99    47   217   104   201    59   109    62   207   188   218   212    40   104    82   169   192    35    37   173   194   101   197   135   181   126   147   122   135   203   192    78    40   187    50   184   218   212   142   176   138    71    51   139   204    98   193   130   215    96    74   204    44   146    73   142   130   107   150   127   162    89    55   171   158   124    84   141   177   129   134   168   183   109    88   127   149   214    83   160   142    65    92    52   203    43   200   113   183   215   123   100    83    41    66    57   159    70   141    94   157    64   195   204    48    54    44   101    66    80   165   119    56   105   192    77    99    45    78    87    79    75    41   100    59   169   205   146   188    85   203   212    77   127   178   126   195   106    55    95   169   109    82   200    35   101    94    34   108    95   153   195   209    80   139   209    89   201   173    88    53   150    89   145   200   148    74    99   190   120   140   201   150   133   124    47    66   144   128   178   192   137   219    46   133   200    41   138   205    73    65    73   141   132   111   188    89    80   168   208   153   219   155   145   189   144    72   217   143   148   216   166    56   163   172    63   165   182   137   220   205   110    93   174   148   217   167   161   214   136    73   214   119    52    80    79   212    40    73   148    43   200    35   114   192   175    50   104   202    43    73   120   156   162   210   204   104    63   105   152   211   150   114   213   137   149   106    37    82   105   193   213    86    81   218    67   175   191   121    93   142    57    89   200   183   116    50   166   135    38   108    91   208   116   123    60   124   126   219    70    78    58    93   184   193   178   106    37    41    80    52   172   217    78    93    38   123   218   116    52    41   123   142   165   207   208   173   186    88    34   204   212   190   157   104   158    44   216    70    84    55   118   213   218   109   159   178   149   125    75   217   217   203   154   186    90   104   169   179   149    61    75   205   133   169    77    70    86   178   104   163   154   175   191    37   189    76   102    84   175   203    96   186   117   119   161    86   133    85    54   115   156   132    44   107    92   165   198    58   188   216   203   162   148    38   131   166   105   159   125   190   126    47    42   156   181    63   147    96   195   113   102   123   125   114   115   104   168   182   153    99   136   183   186   186    73    73   186   204   112    82    54   161   118   101   209    82    41   139   165   206   168   202   135   167    39    64    94    92    69   175   152   209   105   149    63   165    49    43   174   102   182    51    78    97   115   106   202   215   183   172    71   173   133   220   116    46   150   107   203   215    47   173   161   130   118   114   114   112   139    67   122   150    97    86    90    69   111   202    94   164    53    85   110   182   144   125    89    95    68    62    39   106    57   143   217   216    65    54   158   206   182   163   187    52   155   125    59    58   138   114    78   175    51    92   185    67   206   205   162   181   154    96   191   132   141    79   202   140   105   181   179   143   113    96    43    34   139   200    48   202    68   152    74   123    90   184   207    66    41   200   113   130   142   132   143   125   214   118   162    38   121   140   102   197   103   209   195    86   202   112   206   148   199    76   205   196    41   220   169   206   136    95   150   181   172    61   143   186   142    86   144   128   191   135   212   117   116    72   123    39   133   124   211   218    74    33    40   146   143    67   194   104    70    76   174   219    58   201    43    63   143    83   168   178    48    61   123   190    69    69    34    58    56    77   160    47    55    66    67   113    75   136    35    87    90    49   129   129   218   150    74   160   140   159   102   215    75   125   192   129    51   103    92    68   127    52    71   199   138    38    44    68    86   123   146   216   161    82   128   139   157    65   163   123   208   187   184   191    81    81    50    68   125   159   162   131   102   140   109   196   195   136   140    47   150   186   194   171   169   133    78    80   169   205   151    94    90   191   201   181    94    70    94    99    96   124   213    55    64    51   190   208   169   210   148   189   183   149   111   100    97   129    70   171   133   175    81   134    79    79    53   133    87    48   209    68    77    84   136   144    62   165   105   195   165    54   217   143   134    48   189    59    35   167   181   201   201   219    80   121   114   113   159   216    36   115    58   212    85   112   165   174   204    92    58   149   139   128
   127   151   205    39   162    37   136   187   114   195   113    69   210   164    94    82   190   169   126   161    87   134    49   148   208    77    78   212   108   180   175    44    41   167   213   192   126   132   176   158   176    83   164    82   169    76   166   186    59   153   164    45    59    68   161   169   170   105   153   120    94    61   105   188   195   131   133   197    39   169    64   138    38    85   175   220   129   117    68   189   161   140   141   152    46   105   167   120   207   206   163    86   107   218   128   218   135   194   102   181    41   152    98    86   205   153   193    49   109   118   208   156    54    44    35    55   192   187   108   100    71   213   189   128   173   162   142    55   137   190   128   132    60   132    84    85    58   128   117   126   111    89   151    75   187    59   163   123    93    66    38   120   203   173    63   119   139    78   141    56    53   204   116   142   170   121   100   106    41    59   215    55   117   124   165    89    99   202   201   118    96   208   150    75   213   204    34   116   162   104   218    95   208   182   112    98    45   217   104   201    62   110    62   207   188   217   212    40   103    85   170   193    35    37   173   193   100   197   136   183   126   149   124   134   204   190    79    40   186    49   183   219   212   143   174   136    73    52   139   204    97   193   127   215    97    73   204    42   146    72   143   131   105   150   128   164    91    56   172   158   122    85   140   179   131   134   168   183   108    87   126   151   213    84   161   143    63    92    51   204    41   202   113   183   216   124    99    83    41    66    59   160    72   140    92   156    63   195   203    49    55    44   100    66    78   166   119    55   105   193    78   101    46    76    86    78    75    43    98    60   169   205   145   187    86   204   212    77   126   177   128   196   106    53    95   169   111    81   200    34   100    95    34   109    96   155   195   211    79   138   209    88   202   175    87    53   149    89   144   200   149    75    99   191   119   141   202   152   131   124    45    65   145   128   178   191   136   219    47   133   200    41   139   205    72    65    71   142   132   113   188    89    79   168   207   152   218   155   144   188   145    73   217   143   149   217   166    55   163   172    65   164   184   137   219   204   108    93   174   146   219   167   162   215   138    74   215   121    53    80    79   213    39    72   147    45   201    35   113   192   175    50   105   202    43    73   121   156   162   210   205   106    61   104   153   211   151   113   214   138   148   105    36    81   104   192   214    86    82   219    68   175   192   121    90   142    56    88   200   181   116    49   165   135    36   109    93   205   113   124    61   124   129   219    71    79    56    92   185   192   180   106    38    41    80    52   173   217    77    94    39   123   219   116    51    41   123   143   165   207   209   174   186    88    35   202   212   190   156   104   157    43   215    72    83    54   116   214   218   109   159   177   149   127    75   217   216   202   153   187    89   104   170   179   149    61    75   207   132   171    76    71    86   176   103   163   154   174   190    37   187    77   103    83   175   201    94   187   117   118   161    86   135    86    53   114   157   132    44   107    91   162   198    57   189   217   202   162   150    38   130   168   104   158   126   192   126    50    43   155   181    62   149    96   195   113   103   122   125   115   114   104   169   181   155    97   137   181   185   186    74    75   188   204   110    82    54   160   119   100   210    81    39   140   164   206   170   201   135   166    41    64    92    92    67   175   151   208   105   149    65   165    47    43   174   103   182    50    79    98   113   105   204   214   183   170    71   172   133   219   115    45   150   107   201   216    47   173   161   130   118   113   113   111   140    68   121   149    99    86    91    69   111   200    94   166    54    86   108   181   143   124    89    94    66    65    37   106    56   142   216   215    67    54   160   204   181   163   187    53   155   125    59    61   137   115    77   175    52    91   186    68   205   206   161   181   154    97   192   132   142    79   203   140   106   180   178   141   113    95    43    34   139   199    49   203    68   151    73   124    90   184   206    66    42   198   113   128   142   131   143   126   213   118   162    38   120   138   105   196   103   209   194    85   203   111   207   149   199    78   207   198    40   220   169   206   136    95   150   181   170    61   142   186   142    84   144   130   192   133   212   118   116    71   125    40   133   123   211   218    74    34    42   145   143    67   196   104    70    77   173   218    58   201    44    62   143    81   168   177    48    61   124   193    67    68    34    57    57    78   161    47    54    67    69   112    74   137    35    86    91    47   128   129   217   152    73   159   140   158   102   217    73   124   191   128    50   105    92    68   128    52    72   197   138    37    46    66    87   122   146   215   161    82   128   140   159    67   164   122   209   188   183   191    78    80    51    69   125   159   162   131   102   141   109   196   195   134   141    47   151   187   196   170   170   134    78    80   170   205   151    95    89   191   198   182    93    70    95    98    96   123   215    55    66    52   192   208   168   210   149   189   185   153   111   100    99   128    69   170   134   175    80   134    78    78    53   131    85    46   209    68    77    84   137   144    61   167   103   195   167    55   216   142   134    47   190    59    35   166   179   202   201   219    82   123   115   114   159   215    37   114    57   212    86   112   165   173   204    91    59   149   139   128
   126   150   205    39   162    36   136   187   113   195   113    70   209   163    94    82   189   170   126   161    87   135    50   148   208    77    79   212   107   180   175    43    41   167   213   191   126   132   175   158   176    83   164    82   169    76   166   186    59   153   165    45    60    68   160   168   169   105   153   121    95    61   105   188   196   132   133   198    39   169    64   137    38    85   175   220   129   117    68   189   160   140   140   152    46   106   167   119   206   206   165    86   106   218   129   218   135   193   101   182    41   152    98    86   204   152   193    49   109   118   208   156    54    44    35    55   193   187   109   100    71   213   189   128   173   162   142    55   136   190   128   133    61   133    84    85    57   128   117   126   111    89   151    75   186    58   163   122    93    65    38   120   203   173    63   119   139    78   142    57    54   204   115   142   169   121    99   107    41    59   215    55   117   125   166    89    99   202   200   117    95   208   149    77   214   204    35   116   163   105   218    94   208   183   113    99    45   218   104   201    61   109    61   207   188   218   212    40   104    85   170   192    35    37   173   193   100   197   135   182   126   149   123   135   203   191    80    39   186    50   182   219   212   142   174   137    72    52   139   204    98   193   127   215    96    73   204    42   146    71   142   130   105   150   127   164    90    56   172   158   123    85   141   179   130   134   167   184   108    87   126   151   214    84   161   143    63    91    51   204    41   200   113   182   216   124    99    83    41    66    58   160    71   140    93   156    64   196   203    49    55    44   101    67    78   165   119    55   105   194    76   101    47    76    87    79    75    43    99    60   170   205   144   188    86   203   212    77   126   177   128   196   105    55    96   169   111    81   200    34   101    94    34   109    97   155   194   211    80   138   209    89   202   175    87    52   149    89   145   200   149    74    99   191   120   140   201   152   132   123    47    65   145   128   178   191   137   219    46   133   199    40   139   206    72    66    71   143   132   113   188    89    80   168   208   153   219   154   144   189   145    73   217   144   149   217   166    56   162   172    64   164   184   137   218   204   109    93   174   147   219   168   162   214   138    74   215   121    53    80    79   212    40    72   148    45   201    35   113   191   174    50   104   202    43    73   121   156   163   209   205   106    61   103   152   211   151   113   214   137   148   105    36    80   104   192   214    86    81   218    67   175   192   121    91   143    56    89   200   181   115    50   165   135    37   108    93   207   113   124    61   124   127   219    71    79    56    93   185   193   179   106    38    40    81    52   173   217    77    94    38   123   219   115    52    41   123   143   165   206   210   173   185    87    35   203   212   190   156   105   158    44   215    72    84    54   116   214   218   109   159   176   148   127    75   217   216   202   154   188    89   105   170   180   150    61    75   206   131   171    77    71    86   177   103   163   154   174   191    37   187    76   103    82   175   202    96   186   117   118   161    87   135    86    53   114   156   132    44   106    91   162   199    58   189   217   202   162   150    37   130   167   104   159   127   192   125    49    43   155   181    62   149    95   195   112   103   122   125   115   114   105   169   181   155    97   137   181   186   185    73    75   187   204   111    82    53   161   119   101   210    82    40   141   165   206   170   201   135   166    41    65    93    92    66   175   151   208   105   148    64   165    48    43   175   102   181    50    79    98   113   106   203   215   183   171    71   172   132   219   116    45   150   107   202   216    47   173   161   130   118   114   113   111   140    67   121   149    99    86    91    70   111   201    95   166    54    85   109   181   143   125    90    93    66    64    38   106    57   143   216   215    67    55   159   205   180   164   187    54   155   125    59    60   137   114    78   175    51    92   185    67   205   206   161   181   153    97   192   133   141    79   203   139   106   180   178   141   113    95    43    34   139   199    48   204    67   151    74   123    90   184   206    67    42   199   113   129   142   131   143   126   214   118   162    38   120   138   104   195   102   209   195    85   203   112   207   149   199    79   207   197    40   220   169   206   136    95   149   181   171    60   142   187   142    84   144   129   191   133   212   118   116    71   125    40   133   123   211   219    73    34    41   145   143    68   196   104    70    77   173   219    57   201    43    61   143    80   168   177    47    62   124   192    67    68    34    57    56    77   160    46    55    67    68   113    74   137    35    87    91    47   127   128   217   151    73   159   140   158   102   217    73   124   191   128    50   105    92    68   127    52    71   197   138    37    45    67    86   122   146   215   162    82   128   140   160    67   164   122   209   188   182   192    78    81    50    68   125   159   162   131   102   141   109   196   195   134   142    48   151   187   196   171   170   134    78    80   169   205   151    95    90   192   199   182    94    71    94    98    96   123   215    55    66    52   192   207   168   210   149   189   185   152   110   100    99   127    69   171   134   176    79   134    79    78    54   132    86    46   209    68    76    84   136   144    60   167   104   195   167    54   217   143   133    48   189    59    36   165   180   202   201   219    82   122   114   114   158   215    37   114    57   213    86   112   165   173   204    91    59   148   139   128
   126   151   205    39   163    36   136   187   113   195   113    70   209   164    94    81   189   169   126   160    87   135    50   148   208    77    79   212   107   180   175    43    41   167   213   191   126   132   175   158   176    83   164    82   169    76   166   186    58   153   165    45    60    68   160   168   169   105   153   121    95    61   105   188   196   131   133   197    39   169    64   137    38    85   175   220   129   117    68   188   160   140   140   152    46   106   167   120   206   206   165    86   106   218   129   218   135   193   101   182    41   152    98    86   204   152   193    49   109   118   208   156    54    45    35    55   193   187   109   100    71   213   189   128   173   162   142    55   136   190   128   133    61   133    84    85    57   128   117   126   111    89   151    75   187    58   163   122    93    66    38   120   203   173    63   119   139    78   142    57    54   204   115   142   169   121    99   107    41    59   215    55   117   125   165    89    99   202   200   117    95   208   149    77   214   204    35   116   163   105   218    94   208   183   113    99    45   218   104   201    61   109    61   206   188   218   212    40   104    85   170   192    35    37   173   193   100   197   135   182   126   149   123   135   203   191    80    39   186    49   182   219   213   142   174   137    72    52   139   204    98   193   127   215    96    73   204    42   146    71   142   130   105   150   127   164    90    56   172   158   123    85   140   180   130   134   168   183   108    87   126   151   214    84   161   143    63    91    51   203    41   200   113   182   216   124    99    83    41    66    58   160    71   140    93   156    64   196   203    49    55    44   101    67    78   165   119    55   105   194    76   100    47    76    87    79    75    43    99    60   170   205   144   188    86   203   212    77   126   177   128   196   105    54    96   169   111    81   200    34   101    94    34   109    96   154   194   211    80   138   209    89   202   175    87    52   150    89   145   200   149    74    99   191   119   140   201   152   132   123    47    65   145   128   178   191   137   219    46   133   199    40   139   206    72    66    71   143   132   113   188    89    80   168   208   153   219   154   144   189   144    73   217   144   149   217   166    55   162   172    64   164   184   137   218   204   109    93   174   147   219   168   162   215   138    74   215   121    52    80    79   212    40    72   148    45   201    36   113   191   174    50   104   202    43    73   121   155   163   209   205   106    61   103   152   211   151   113   214   137   148   105    36    80   104   192   214    86    81   219    67   176   192   121    90   143    56    89   200   181   116    50   165   135    37   108    93   207   113   124    61   124   127   219    71    79    56    93   185   193   179   106    38    41    81    52   173   217    77    94    38   123   219   115    52    41   123   143   165   206   210   174   185    87    35   203   212   190   156   105   158    44   215    72    84    54   116   214   218   109   159   176   148   127    75   217   216   201   153   187    89   105   170   180   150    61    75   206   131   171    77    71    86   177   103   163   154   174   191    37   187    76   103    82   175   202    95   186   117   118   161    87   135    86    53   114   156   132    44   106    91   162   199    58   189   217   202   162   150    37   130   167   104   159   127   192   125    49    43   155   181    62   149    95   195   112   103   122   125   115   114   105   170   181   155    97   137   181   185   185    74    75   187   204   111    82    53   161   119   101   210    82    40   141   165   206   170   201   135   166    41    65    93    92    67   175   151   208   105   148    64   165    48    43   175   102   181    50    79    98   114   106   203   214   183   171    71   172   133   219   116    45   150   107   202   216    47   173   161   130   118   114   113   111   140    67   121   149    99    85    91    70   111   201    95   166    54    85   109   181   143   125    90    93    66    65    38   106    57   143   216   215    67    55   159   205   180   163   187    54   155   125    59    60   137   114    78   175    51    91   185    67   205   206   161   181   153    97   192   133   141    79   203   139   106   180   178   141   113    95    43    34   139   199    48   204    67   151    73   123    90   184   206    67    42   199   113   128   142   131   143   126   214   118   162    38   120   138   104   196   102   209   195    85   203   112   207   149   199    79   207   197    40   220   169   206   136    95   150   181   171    60   142   187   142    84   144   129   191   133   212   118   116    71   125    40   133   123   211   219    73    33    41   145   143    68   196   104    71    77   173   219    57   201    43    62   143    80   168   178    47    61   124   192    67    68    34    57    56    77   160    47    55    67    68   113    74   137    35    87    91    47   128   128   217   151    73   159   140   159   102   217    73   124   191   128    50   105    91    68   127    52    71   197   138    37    45    67    86   122   146   215   162    82   128   140   159    67   164   122   209   188   182   192    78    81    50    68   125   159   162   131   102   141   109   196   195   134   142    48   151   188   196   171   170   134    78    80   169   205   151    95    90   192   199   182    94    71    94    98    96   124   215    55    66    52   192   207   168   210   149   189   185   152   110   100    99   127    69   171   134   176    79   134    79    78    54   132    86    46   209    68    76    84   136   144    60   167   104   195   167    54   217   143   133    48   189    59    36   165   180   202   201   219    82   123   114   113   158   215    37   114    57   213    86   112   165   173   204    91    59   148   139   128
   127   150   205    39   163    36   136   187   113   195   113    69   208   163    93    81   189   170   126   160    87   135    51   148   208    77    78   211   108   180   175    43    42   167   213   191   126   132   176   158   175    83   164    81   169    76   167   186    59   152   165    45    61    68   161   168   169   105   153   121    94    61   105   189   196   131   133   198    39   169    64   137    37    85   174   220   129   116    67   189   160   140   141   153    46   106   167   119   206   206   165    86   107   218   129   218   135   193   101   181    41   152    98    86   204   153   193    49   109   118   208   155    54    45    35    55   193   187   109   101    71   212   188   128   173   163   141    55   136   190   128   133    61   133    84    85    57   128   117   126   111    89   151    75   187    58   163   122    94    67    38   120   202   174    63   119   138    79   141    57    53   204   116   142   169   122    99   107    42    59   215    55   118   125   165    88    99   202   201   117    95   208   149    77   214   203    35   117   164   105   217    94   208   183   113    98    45   218   104   200    60   109    61   207   189   218   213    39   103    84   169   192    36    38   173   193   100   197   135   183   126   148   122   135   203   190    80    40   186    50   182   220   212   143   174   137    71    52   139   204    98   194   127   215    97    73   205    42   146    70   143   130   105   150   127   164    90    55   172   159   122    85   141   180   130   134   168   183   108    87   126   151   215    84   161   143    63    91    51   204    41   200   113   182   216   125   100    83    41    67    57   160    71   140    93   155    63   196   202    48    55    43   102    66    78   165   119    55   105   194    76   101    47    77    86    79    76    43    99    60   170   205   144   188    86   203   213    77   126   178   128   196   105    54    96   168   111    81   200    33   100    95    34   109    97   154   193   211    80   139   208    89   202   175    88    53   149    89   146   200   149    73    99   191   119   141   202   152   132   124    46    65   145   127   178   191   137   219    46   133   199    40   139   206    71    66    71   143   133   113   188    89    80   168   208   153   218   154   144   190   144    72   216   144   149   217   165    55   162   172    63   163   183   138   218   204   109    94   174   146   218   168   162   215   137    74   215   122    53    80    80   213    40    72   149    45   201    35   112   191   174    49   104   202    43    74   121   156   162   209   205   106    61   103   152   211   152   113   214   137   148   105    36    80   103   192   214    85    81   219    66   175   191   121    91   143    55    88   200   181   115    50   165   135    37   108    94   206   113   123    61   124   127   219    70    79    57    92   186   193   179   106    38    40    81    53   173   217    77    93    37   123   219   115    52    41   123   143   166   206   210   173   185    87    35   202   212   190   157   105   158    44   216    72    83    54   116   214   218   109   158   176   149   127    76   217   216   201   153   188    89   105   169   180   150    62    74   207   132   171    76    71    86   178   102   163   154   174   190    37   187    76   103    83   175   202    95   187   118   117   160    86   135    86    52   113   156   132    44   106    91   161   198    58   189   216   202   162   149    38   130   167   104   159   127   192   126    49    44   154   183    61   149    95   195   112   104   121   126   115   114   105   169   181   154    96   137   180   186   185    74    75   187   204   111    82    53   161   119   100   210    81    40   141   165   207   169   201   134   165    41    64    93    91    66   175   151   208   105   148    64   165    47    43   174   102   181    50    79    97   114   106   204   214   183   171    71   172   132   220   116    45   150   107   201   215    48   173   161   130   118   114   114   111   141    68   121   149    99    86    92    70   111   200    94   166    55    85   109   180   143   126    91    95    67    64    37   105    57   142   216   214    66    55   160   205   180   164   187    54   154   125    59    61   137   114    77   175    51    91   185    67   205   206   162   182   153    98   192   132   142    79   203   139   106   180   177   142   114    96    44    35   139   200    48   203    68   151    73   123    91   185   206    67    41   199   113   130   142   131   143   126   213   119   163    37   120   138   103   196   102   209   195    85   203   112   207   149   199    79   207   197    40   220   168   206   136    95   150   182   171    60   142   187   142    83   144   129   192   133   212   117   116    72   124    40   134   122   211   219    73    34    42   144   143    67   196   105    71    78   173   219    57   201    43    61   143    80   169   178    47    61   124   193    66    69    35    57    56    77   161    47    55    67    68   113    75   137    35    87    90    47   128   127   217   151    74   159   140   159   102   216    74   125   191   128    50   105    92    68   127    52    71   197   139    37    45    66    86   122   147   215   161    82   129   139   159    67   164   121   209   189   182   192    78    80    50    69   125   160   161   131   102   141   109   196   196   135   141    48   152   188   196   171   170   134    78    80   169   205   151    95    90   191   199   182    94    71    94    98    95   123   215    55    65    53   193   208   168   210   149   189   184   152   109    99    98   127    69   171   134   175    79   135    79    78    54   131    85    45   208    68    77    84   136   144    60   167   103   195   167    55   217   143   133    48   190    59    36   165   180   202   201   219    81   123   114   114   158   215    37   114    57   213    86   113   165   173   205    91    58   148   138   128
   126   150   205    39   163    36   136   187   113   195   113    70   209   164    94    82   189   170   126   160    87   135    50   148   208    77    79   212   107   180   175    43    41   167   213   191   126   132   175   158   176    83   164    82   169    76   166   186    59   153   165    45    60    68   160   168   169   105   153   121    95    61   105   188   196   131   133   198    39   169    64   137    38    85   175   220   129   117    68   189   160   140   140   152    46   106   167   120   206   206   165    86   106   218   129   218   135   193   101   181    41   152    98    86   204   152   193    49   109   118   207   156    54    44    35    55   193   187   109   100    71   213   189   128   173   162   142    55   136   190   128   133    61   133    84    85    57   128   117   126   111    90   151    75   186    58   163   122    93    66    38   120   203   173    63   119   139    78   142    57    54   204   115   142   169   121    99   107    41    59   215    55   117   124   165    89    99   202   201   117    95   208   149    77   214   204    35   116   163   105   218    94   208   183   113    99    45   218   104   201    61   109    61   206   188   218   212    40   104    85   170   192    36    37   173   193   100   197   135   182   126   149   123   135   203   191    80    39   186    50   182   219   213   142   174   137    72    52   139   204    98   193   127   215    96    73   204    42   146    71   142   130   105   150   127   164    91    56   172   158   123    85   140   179   130   134   167   183   108    87   126   151   214    84   161   143    63    91    51   203    41   200   113   182   216   124    99    83    41    66    58   160    71   140    93   156    64   196   203    49    55    44   101    67    78   165   119    55   105   194    77   101    47    76    87    79    75    43    99    60   170   205   144   188    86   203   212    77   126   177   128   196   105    54    96   169   111    81   200    34   101    94    34   109    96   155   194   211    80   138   209    89   202   175    87    52   149    89   145   200   149    74    99   191   119   140   201   152   132   123    47    65   145   128   178   191   137   219    46   133   199    40   139   206    72    66    71   143   132   113   188    89    80   168   208   153   219   154   144   189   145    73   217   144   149   217   166    56   162   172    64   164   184   137   218   204   109    93   174   147   219   167   162   215   138    74   215   121    52    80    79   212    40    72   148    45   201    35   113   192   174    50   104   202    43    73   121   156   163   209   205   106    61   103   152   211   151   113   214   137   148   105    36    80   104   192   214    86    81   218    67   176   192   121    90   143    56    89   200   181   116    50   165   135    37   108    93   207   113   124    61   124   127   219    71    79    56    93   185   193   179   106    38    41    81    52   173   217    77    94    38   123   219   115    52    41   123   143   165   206   210   173   185    87    35   203   212   190   156   105   158    44   215    72    84    54   116   214   218   109   159   176   148   127    75   217   216   202   154   187    89   105   170   180   150    61    75   207   131   171    77    71    86   177   103   163   154   174   191    37   187    76   103    82   175   202    96   186   117   118   161    87   135    86    53   114   156   132    44   106    91   162   199    58   189   217   202   162   150    37   130   167   104   159   127   192   125    49    43   155   181    62   149    95   195   112   103   122   125   115   114   105   170   181   155    97   137   181   185   185    74    75   187   204   111    82    53   161   119   101   210    82    40   141   165   206   170   201   135   166    41    65    93    92    67   175   151   208   105   148    64   165    48    43   175   102   182    50    79    98   114   106   203   215   183   171    71   172   133   219   116    45   150   107   202   216    47   173   161   130   118   114   113   111   140    67   121   149    99    85    91    69   111   201    94   166    54    85   109   181   143   125    90    94    66    65    38   106    57   143   216   215    67    55   159   205   180   163   187    53   155   125    59    60   137   114    78   175    51    91   185    67   205   206   161   181   153    97   192   132   141    79   203   140   106   180   178   141   113    95    43    34   139   199    48   204    67   151    73   123    90   184   206    67    42   199   113   129   142   131   143   126   214   118   163    38   120   138   104   195   102   209   195    85   202   112   207   149   199    79   207   197    40   220   169   206   136    95   150   181   171    60   142   187   142    84   144   129   191   133   212   118   116    71   125    40   133   123   211   219    73    34    41   145   143    68   196   104    70    77   173   219    57   201    43    61   143    80   168   177    47    61   124   192    67    68    34    57    56    77   160    47    55    67    68   113    74   137    35    87    91    47   128   128   217   151    73   159   140   159   102   217    73   124   191   128    50   105    91    68   127    52    71   197   138    37    45    67    86   122   147   215   162    82   128   140   159    67   164   122   209   188   182   192    78    81    50    68   126   159   162   131   102   141   109   196   195   134   142    48   151   187   195   171   170   134    78    80   169   205   151    95    90   192   199   182    94    71    94    98    96   123   215    55    66    52   192   207   168   210   149   189   185   152   110   100    99   127    69   171   134   176    79   134    79    78    54   132    86    46   209    68    76    84   136   144    60   167   104   195   167    55   217   143   133    48   190    59    36   165   180   202   201   219    82   123   114   113   158   215    37   114    57   213    86   112   165   173   204    91    59   148   139   128
   126   150   204    39   161    37   136   188   112   195   113    70   210   164    93    81   190   169   126   160    87   135    50   148   208    78    79   212   107   180   175    43    41   167   214   191   127   132   176   159   176    83   164    82   170    75   166   186    58   154   165    46    60    69   161   168   169   104   153   121    95    61   104   189   195   132   132   197    39   168    65   137    38    86   175   220   129   117    67   188   160   141   140   153    45   106   168   119   206   206   164    86   106   218   130   218   135   193   102   181    41   152    98    86   204   152   193    49   110   118   207   156    54    45    35    55   193   188   109   100    70   213   190   129   173   162   142    55   136   190   128   133    61   133    84    86    57   128   117   127   112    90   151    74   186    58   163   122    93    65    37   118   202   173    63   119   138    78   142    56    54   204   115   142   169   120    99   107    41    59   215    56   118   124   166    89    99   202   201   116    96   207   150    77   214   203    35   117   164   105   218    94   208   182   113   100    45   218   104   201    60   109    61   207   189   218   212    39   104    85   169   191    35    38   172   193   100   197   136   182   126   149   123   135   203   191    80    38   186    49   182   219   213   142   175   137    72    52   139   204    98   194   127   216    96    73   204    42   147    71   143   131   105   151   127   163    91    57   172   159   123    85   141   180   130   134   168   183   107    87   125   151   214    83   162   142    63    91    51   204    42   201   113   182   217   124    99    83    41    66    58   160    72   140    94   156    64   196   203    49    55    44   101    66    78   165   118    55   105   193    77   101    47    75    86    78    75    43    99    60   169   205   144   188    86   203   213    77   126   177   127   196   106    55    96   169   111    81   200    34   101    94    34   109    96   155   195   211    80   139   208    88   203   174    87    52   149    89   145   200   149    74    99   191   119   140   200   151   131   124    46    65   145   128   177   190   137   219    47   134   199    40   138   206    72    65    71   143   133   113   188    88    81   168   209   153   218   154   144   189   145    73   217   145   149   218   167    55   162   173    65   163   184   137   219   204   110    94   174   146   219   168   162   215   139    74   215   121    52    79    80   212    41    72   148    45   201    35   113   192   174    49   104   203    43    73   121   155   163   210   205   106    61   102   152   211   152   112   214   138   148   105    36    80   104   192   214    86    81   219    68   175   192   120    90   143    56    90   200   181   116    51   165   134    36   109    94   206   114   124    61   123   127   219    71    79    56    92   186   193   179   106    38    40    80    53   173   218    77    93    38   123   219   115    51    41   123   143   165   206   209   174   185    88    35   203   212   190   156   104   158    44   215    72    84    53   116   214   218   108   159   177   148   127    75   218   216   201   154   187    89   104   169   180   149    62    75   207   131   170    76    71    86   177   103   162   155   173   191    37   188    76   102    83   175   201    95   186   117   118   161    86   135    86    54   114   156   132    44   106    91   163   199    58   190   217   202   163   150    37   129   167   104   160   127   190   125    49    42   155   181    62   149    95   196   112   103   122   125   115   114   106   169   182   154    96   136   181   185   185    74    75   188   204   111    82    54   160   118   100   210    82    40   141   164   206   169   202   135   166    41    65    93    92    66   175   151   207   104   149    64   165    47    42   175   103   181    50    79    97   114   106   203   214   183   170    71   171   132   219   116    45   150   107   203   215    47   173   161   131   117   114   113   112   140    67   121   149    98    85    92    70   111   201    95   165    54    85   109   180   143   125    90    94    67    65    38   106    57   143   216   215    66    55   159   204   180   164   186    53   155   124    59    61   137   114    77   174    51    91   185    67   205   205   161   182   154    97   193   132   141    79   203   139   106   180   178   141   113    96    43    34   139   199    48   204    67   151    74   123    90   184   206    67    42   199   113   128   142   131   143   126   214   119   163    38   119   137   104   196   102   209   195    84   202   111   207   149   200    79   208   197    40   220   169   206   136    96   150   181   171    61   142   187   142    83   143   130   191   134   212   118   116    72   125    40   133   122   210   219    73    34    41   144   143    68   196   104    70    78   172   220    56   201    43    61   144    80   168   177    47    61   124   192    68    68    35    57    56    77   160    47    55    67    68   112    74   137    35    87    91    47   127   127   217   151    74   159   140   158   102   216    73   124   191   128    51   105    91    68   126    52    71   197   138    37    45    66    87   122   146   215   161    83   128   140   159    66   163   122   208   188   182   192    78    80    50    69   126   159   162   130   103   141   108   197   194   135   142    48   151   188   196   171   170   134    78    79   169   204   151    95    89   192   199   182    94    71    95    98    96   123   215    55    66    53   192   208   169   210   148   190   184   152   110   100    99   126    69   171   134   176    79   134    79    78    54   132    86    46   209    68    76    84   136   144    60   167   104   195   166    55   217   144   133    48   189    59    36   166   180   202   201   220    82   123   114   114   159   214    37   114    57   212    85   112   165   173   204    91    59   148   140   128
   126   150   205    38   163    35   136   187   113   195   113    70   210   163    95    81   189   170   127   160    86   135    51   147   208    78    78   211   108   180   174    43    41   167   216   191   126   133   176   158   176    83   162    82   169    75   165   186    59   153   164    45    60    67   161   169   172   104   154   120    94    61   106   189   197   131   133   198    39   169    63   137    37    86   175   222   129   117    68   188   161   140   141   152    46   106   168   120   207   205   164    86   106   217   129   218   135   193   102   181    41   151    98    85   205   155   193    50   109   118   207   155    53    44    34    56   194   188   108   100    72   214   189   128   174   161   142    55   138   189   127   134    61   132    84    84    57   127   117   125   110    90   151    74   186    57   164   122    94    65    37   121   202   171    62   119   139    78   142    55    53   205   116   143   168   120   100   108    43    60   216    54   118   125   165    88    99   201   201   117    95   208   149    78   213   203    34   117   164   105   217    94   209   182   113   100    46   218   104   200    61   110    61   206   189   218   212    40   107    85   169   193    36    37   173   194   101   198   135   182   125   148   123   134   202   192    80    40   186    50   181   218   212   143   174   136    72    53   138   205   100   194   128   215    97    73   203    42   147    71   142   130   105   149   127   163    91    55   171   158   124    85   139   179   130   135   166   184   110    88   127   150   214    84   162   143    63    91    51   202    41   199   113   182   216   126    97    83    42    65    56   160    72   139    93   154    64   195   202    49    54    43   101    68    78   166   118    56   103   193    74   101    46    76    87    78    75    43   100    61   171   206   145   187    86   204   213    78   126   178   126   196   105    55    97   170   112    81   198    34   101    93    35   110    97   154   195   211    79   137   209    89   202   175    87    53   151    89   143   201   150    74    99   191   120   140   201   152   132   123    47    64   143   129   177   190   136   221    45   134   198    39   141   205    71    66    72   144   132   113   188    88    80   167   208   154   219   157   144   189   142    72   217   144   149   218   165    55   162   173    65   162   183   138   219   205   109    93   174   146   218   168   161   214   136    74   215   121    52    79    79   213    39    72   148    44   202    35   113   192   173    50   105   201    45    74   121   154   162   208   204   104    61   103   152   212   152   113   214   136   149   106    36    81   104   192   212    85    82   219    67   175   193   122    89   144    56    90   200   181   115    50   165   135    38   106    93   207   112   123    61   125   127   220    70    78    55    92   186   193   179   107    38    41    81    51   172   218    78    93    38   123   219   116    52    41   125   143   166   207   209   173   187    86    35   202   212   190   156   105   157    43   216    73    84    54   115   214   217   108   158   176   148   127    75   217   216   200   154   186    89   104   171   180   150    61    74   207   131   171    76    71    85   177   104   162   155   174   191    38   187    75   103    82   175   202    96   186   119   118   160    85   135    86    53   113   157   133    43   107    92   162   199    59   188   217   200   162   149    39   131   167   105   159   127   193   126    49    43   154   182    63   150    94   195   112   102   122   125   112   114   106   169   182   155    97   138   182   186   186    72    75   186   205   110    82    53   162   119   101   212    81    40   140   165   207   171   200   135   165    42    63    94    93    67   175   151   208   106   148    64   165    47    44   174   103   180    50    79    97   114   104   204   215   183   172    70   171   133   219   116    46   151   106   200   216    48   172   162   132   118   115   113   112   140    68   121   148   100    85    90    69   112   201    95   165    53    85   109   181   143   127    90    93    66    64    36   105    57   142   216   215    66    56   158   205   180   163   187    54   156   124    59    60   137   114    77   175    50    92   186    68   207   206   160   181   153    98   191   132   141    79   204   138   106   181   177   142   113    96    43    35   140   200    48   204    67   150    72   123    90   184   207    66    42   199   114   128   142   130   144   125   214   119   161    37   120   139   102   195   103   210   194    86   202   111   208   149   201    78   207   198    38   219   169   205   136    96   148   180   172    62   142   187   142    83   143   129   192   133   213   118   116    71   124    40   134   123   210   219    73    35    41   144   143    68   197   106    71    77   172   220    56   202    43    61   143    81   167   179    47    61   122   192    67    70    35    57    57    77   161    46    55    67    69   112    75   137    35    87    90    46   129   127   218   150    74   160   139   159   101   218    73   123   190   128    50   105    91    68   128    51    72   197   138    38    44    67    87   121   145   215   161    82   128   140   160    66   164   121   210   190   182   192    79    81    51    68   126   160   161   131   102   141   108   195   195   135   142    49   151   188   196   171   170   134    79    79   168   204   151    94    89   193   200   183    93    70    94    98    95   123   215    55    65    50   193   206   168   210   148   188   185   154   111   100    99   125    69   172   134   176    81   134    79    77    55   132    84    46   209    68    76    82   136   144    61   165   104   195   167    55   216   144   135    48   191    60    37   166   178   201   202   219    81   122   113   112   158   217    37   116    56   214    87   113   166   174   203    90    60   148   139   129
   126   150   204    39   162    37   136   188   114   195   113    70   209   164    94    81   190   170   128   161    87   136    49   147   209    77    80   212   107   180   174    44    42   166   212   192   127   133   176   159   175    83   165    83   170    76   166   186    59   153   165    45    60    68   160   168   170   106   153   121    94    61   103   188   195   132   132   198    39   168    63   138    39    84   175   219   129   116    67   189   159   139   140   152    45   106   168   119   206   208   165    86   107   218   130   219   134   193   101   183    41   153    98    87   205   153   193    49   109   119   208   157    53    44    34    55   193   186   108   100    70   212   188   128   174   162   142    55   136   189   128   133    61   133    85    84    57   127   116   126   112    89   152    74   186    59   162   123    94    66    37   121   202   173    62   120   139    79   142    57    54   204   115   141   168   122   100   107    42    60   216    55   117   125   165    88    99   201   200   116    95   208   151    77   213   204    34   116   163   105   219    93   209   183   113   101    45   218   104   201    61   109    62   207   188   218   212    40   105    85   170   193    35    37   173   191   100   197   135   182   126   150   122   136   205   191    80    41   186    51   183   219   212   142   174   137    71    52   139   205    98   194   127   215    96    73   205    42   147    71   143   129   104   150   127   164    90    56   173   158   124    85   141   181   131   134   167   185   108    85   126   150   214    84   162   146    63    92    52   202    42   201   114   182   217   125   100    83    43    66    58   161    71   140    94   155    63   196   203    50    56    43   100    66    77   165   119    55   105   195    77   102    47    76    87    79    77    42    99    59   171   205   145   187    86   203   211    76   126   177   127   195   105    54    95   169   111    81   199    33   100    94    34   108    97   154   195   211    78   138   208    90   201   175    88    52   149    89   146   202   149    75    98   191   119   141   201   151   132   124    45    64   145   127   177   190   136   217    46   133   199    40   138   206    72    66    70   143   132   114   189    89    80   168   208   154   219   155   143   189   144    73   215   145   149   217   166    56   161   173    64   163   184   137   217   205   112    93   174   148   218   169   162   215   138    74   216   121    52    80    78   213    40    71   147    44   200    36   112   192   173    50   104   203    42    72   121   155   163   208   205   106    61   103   152   211   151   113   215   136   149   107    36    79   104   192   213    85    80   218    67   175   191   121    90   143    56    90   200   181   115    49   166   134    37   108    93   206   113   126    60   123   126   220    71    79    57    94   186   193   179   105    38    41    81    53   172   217    79    93    38   123   220   115    52    41   124   144   166   205   210   175   186    88    34   203   212   189   157   105   160    44   216    73    85    53   116   215   219   108   159   177   149   127    75   218   216   200   153   187    88   106   170   179   149    62    75   208   130   170    77    70    86   178   103   163   154   174   191    38   186    76   102    83   176   203    97   188   117   118   162    87   135    86    54   114   156   130    44   107    91   163   197    59   189   216   203   162   149    37   129   167   105   158   126   192   126    49    43   154   182    62   149    95   195   112   103   122   124   114   114   106   169   182   154    97   136   180   186   186    73    75   187   204   111    82    53   160   119   101   210    82    38   141   164   207   171   202   134   166    42    65    92    92    67   174   150   207   106   150    64   166    48    43   175   102   182    51    79    98   114   105   202   215   183   170    71   172   132   219   117    46   150   106   202   215    47   172   162   130   118   114   113   112   139    67   120   150    99    84    90    71   112   201    94   166    53    85   108   180   143   126    91    95    67    64    38   107    57   143   215   216    68    56   159   205   179   163   187    52   154   124    60    59   137   115    79   175    51    93   186    67   206   206   161   181   154    99   192   132   143    79   203   140   106   180   178   142   114    96    44    35   139   199    48   205    67   151    74   123    90   183   207    67    41   200   113   127   142   131   143   126   214   118   165    38   120   139   103   195   102   210   196    85   203   112   206   149   199    80   207   195    40   220   170   204   137    97   149   181   172    60   142   187   144    85   144   129   191   133   213   117   117    71   123    38   133   122   211   219    73    34    41   144   143    68   197   103    71    77   172   219    57   202    42    62   143    80   169   178    46    62   123   193    67    69    36    57    57    76   160    48    54    66    68   113    76   136    36    87    91    45   129   130   217   151    73   159   139   159   102   217    74   124   191   127    51   104    91    67   127    51    71   197   139    37    45    68    87   122   147   216   161    83   128   139   160    67   164   122   209   188   182   192    78    80    50    69   125   160   162   130   102   143   109   195   195   134   142    47   152   188   193   171   170   134    77    80   169   205   151    93    89   191   200   181    94    72    95    98    96   124   215    56    66    53   192   207   168   210   149   189   185   152   111    99    98   126    69   170   135   175    78   134    79    77    54   132    85    47   209    69    76    85   137   144    61   168   102   194   166    54   217   144   134    47   190    58    36   164   179   201   200   218    83   123   115   113   159   216    37   113    58   214    86   111   165   172   203    92    60   149   140   128
    82   150    61   105    81   193   152    82    92   189    39   145   199   121    80   195    40    56   126   194   219    89   172   161    60   109    68    95   209   139   206   127   211    37    41    87   149   201    56   186    46   195   142   127   106   210    69    71   171   205    69    39   200   163   207   115   133    32   143    88   199    36   167   200   106   204   139   128   207   114    80    51    43    82   162   121   210   193    40    61   180    96   107   138   218    47   144    49   139   173   118   197   210   100   162   148    83    74   129   140    43    45   207   192   109    82   115   119    36   186    75   129   203   101    72   101   207   131   211   170   159    97   217   191   123    44   118   196   209    68   140   183   147   188   143   126   197    34   207    54   182   126   190   177    94   114   170   175   167    75    37   100   119   159    70   198   170   104    33   191    51    57   144    63    90   147   194   166   131   193    39   136   148   177    45    84    66   175    95   104   133   161    93    89   216    96    52   198   183   136   200   181    45    90   139   150   202   195    53   215   137   162   124    47    92    51   159   206   115   144   176    82   154    45   130   212    79   129    41   140   219    58    55   191   189   162   192   168    40   220   160   113    91   201    39   194   133   104   160    50   210    43   186   177   178   155   204   183   187   175   102    81    99   157    52   159    44   117   215   147    86   186    49   160   170   212    68   153   187    82    78    60    93   173    76   177   116   205   166    68    87   168   160    69    35   197    74   215   114    70   213   167    63    84   220   114   209    82   191   180   206   150   204   200   100   154   119   169   140    54   131   199    86   155    41   174   212    51   211   177    78    37   170   102    75    65   120    47   209    99   180   218    68   151    42   194    55   170   106    90    62    73    83   108   195    57   132    77    41   131    82   129    57    81   109    98   147   197    48   169   184   213    90   217    55   111   203   115    80    75   104   106    88   213   181    61   180    42   210   155    56    80    96   216    37   148    88   161   116    50   113   115   181   174   203    58   189   198   103   133   100   206   155   207   124   168    88    77   167   194   139   129   105   142   120   134   141   173   110    91   123    72   105    75    55    47    39   199    61    92   150    86   136   118   204    34   148   175   193   205   105   158   151   109    61   149   117    85   168   126   167    90   190   101   188    97    51   129   211   157   167   148    76    76    49   176   142   185    97   101   215    89    41   207   165    44    48   209   136   150   204    55    92    36   131   185   197   220    53   127    56   208    94   106   123   103   198   174   130   177   119    52   193   171    83    39   130   102   136   150    55   169   157    41   213    67    72   172   174   189    61   196    85    71   152   108   140    41   144   205   213    93    35   105   174   155    45   173   114   150   166    79   132   184   141   221   174   133   125   113   210    78   167   177   118   104   108   163   171    83    84    79    57   101   172    91   179    38   174   137    39   183    60   177   101    35    86    58   183   199   206   181   154   180    64   207   106   109   153   133   103   103   102   221   174   176   220   193    79    39    38   170   151    55    74   138    41    45   185   168    55   103   113    90   187   167   124    79   125    69   150   152    63   108   145   217    58   163    47   196   211   112   101   184   197    67   219   215   216   219   185   218   143   165   210    34   186    69   194   136   157    83   143    50   130    52    92   153    33   157   199   148   122    87   175   147   211    61   128   169    40    90   163    86   195   189    64   128    79   178    35   180   178    47    97    58    61    34    59   200    33   221   107   102   127   149   205    43    77   150    83    69    53   125    76   218   143   117   163   181   220   207   134   156   109   200   206   168    88   211   204   135   184    91   135    53   167    80   184   137   132   190   169    81   203   149   146   168   107   141   159   212    69    44   108   191    74    58   198    91    38    63    47    54   115   142   213    59    85    36   193   123    41   125   113   113    43   107    86    99   220   199   116   171   179   129   210    68   219   152    58   112    70    49   135    50    76   201   162    70    41   178   100   150   160   183   167   137   157    75   162    40   190   172   109    94    85   178   191   174    60   189   160    79   194    38   140   208    44   214   181    90   172   167   188   172   178    95   156    79   187   177    59   151    41    67    88   157   174    35   205   215   110    47   141    76    40   183    40    50   186   100    78    92   201   115   146   215    66   122    35   175   183    67    45   179   211    62   189    49   145   177    91    48   183   192    71    77   159    81   202   108    62    42   145   200   150    53   120    73   161    99    58   186   110   126   147   110   137   175   171   140   199   199   197    62   132   172   119    56   135    82   122   189    53   185   144   112   129   128   214   102    94   180   101   174   196   114   117    62   174   142   169    83    51    97   144    61    57   179   122   195   104   209   194   177   212    98    55    83    92   191   114    37    74    93   198   203   123   142   211    68    85    95    73   125    40    70    53   202    69   131    41   119    56   162   175   155   125   221    41    71    73   144   106   207    65   141   199   169   120   108   210    56   119   161    92   155   182    40   133   198    76    61   151   180    95    64    97    91   201   127   102    50   107   112   210   110   126    94   204    67   141    78
[truncated: 5,893,056 more chars]
