# Supplementary material for: Improved multi-objective clustering algorithm using particle swarm optimization
Source: PLoS One. 2017 Dec 5;12(12):e0188815. doi: 10.1371/journal.pone.0188815 (PMC5716574; doi:10.1371/journal.pone.0188815)
Supplement: S1 File — (ZIP) [file pone.0188815.s001.zip › datasets/high_dimension_datasets/dim128.txt]

   145   142   131   135   208   209    65   128   183   131   151   160   193   211   172    79   197   146   211    86   162   208   204   152   207    44   122   219   196    79   139   189    32   153   123   111    61   199   131   158   211   148    36    99   128   175    80   117    41    77   157   178    41   149   182    97   130   151   198   136    52    76    56   109   131    62   182   104   155   117   123   215    78    88   161    62    36    84   156    36   223   152   123    94   121   213    73    65   185   131   193   151    73   150   141   201   153   126   119    72   153   108   126   132   220    42   180   205    95   194   221   219   217   117    58   195    95   215   199   218   182    53   144   198    93    34    99    79
   149   148   137   137   213   209    71   125   183   125   149   162   192   212   172    77   195   151   209    86   164   206   206   155   206    47   122   220   195    82   138   191    34   157   120   113    59   204   138   158   211   149    37   100   130   172    80   121    43    78   156   178    34   148   178    95   130   151   203   138    53    73    56   107   126    64   181   104   159   118   119   218    79    92   162    59    38    86   157    38   220   151   123    96   119   214    71    66   185   128   188   148    70   148   141   197   150   129   118    72   154   110   122   126   223    42   180   203    95   195   225   224   219   118    59   195    95   219   198   222   182    52   148   198    97    35    99    78
   151   144   135   132   210   208    67   124   183   128   152   158   193   212   169    83   195   143   213    85   162   211   204   149   207    43   118   218   196    87   142   195    38   153   121   117    58   202   136   159   208   152    39    98   128   173    82   120    39    80   158   175    41   148   177    95   130   148   200   139    45    74    50   105   131    64   182   107   157   118   124   216    75    87   165    63    39    81   155    40   226   151   119    93   126   214    73    65   180   128   191   153    74   153   136   193   151   124   120    66   155   111   124   123   223    39   171   202    98   198   219   220   220   118    60   193    96   224   198   218   182    52   144   196    93    38   101    78
   148   141   136   135   207   209    65   127   184   130   151   161   191   211   169    79   200   146   210    88   160   204   205   153   207    48   122   221   194    81   138   190    34   156   121   115    56   202   137   154   210   150    37   100   128   175    81   120    41    75   157   176    41   150   182    98   127   151   200   135    53    79    55   109   130    65   182   107   155   116   120   216    77    89   163    61    37    87   158    37   223   149   128    96   121   214    71    59   185   131   188   152    72   153   140   200   151   122   121    71   155   109   121   126   221    44   178   205    96   196   219   221   218   119    60   195    97   219   197   219   184    50   144   198    92    36   101    82
   146   145   136   135   208   212    70   130   185   129   153   162   190   209   171    76   201   148   209    84   158   207   206   149   206    46   121   219   200    79   136   189    36   156   122   112    59   199   136   160   209   151    39   101   131   172    81   116    41    77   157   175    38   152   182    98   128   147   202   137    52    77    55   108   127    66   183   104   155   118   121   215    78    89   162    59    38    81   158    39   223   151   126    94   121   215    72    58   186   128   187   150    72   154   137   201   149   125   118    72   155   109   123   129   220    44   179   202    96   198   222   220   218   121    63   194    96   217   199   217   182    52   148   198    95    36    96    80
   143   141   121   141   205   208    74   129   184   125   151   162   192   216   170    79   193   145   216    91   162   205   209   152   213    53   122   221   201    86   131   193    24   158   124   115    63   198   141   152   207   147    35   100   131   171    77   129    46    78   151   175    36   152   183   102   129   151   203   135    55    71    54   110   130    63   177    99   152   118   114   215    73    88   166    61    34    86   154    32   220   149   125    83   121   218    72    63   192   128   194   144    71   149   144   200   161   118   121    72   162   109   118   132   225    42   179   202    98   196   219   220   219   118    57   190    93   219   203   212   178    47   139   195    95    40    98    71
   146   146   136   133   208   209    64   128   181   130   150   161   190   210   171    80   199   147   209    87   161   204   203   151   207    46   121   221   196    79   139   190    32   156   120   112    56   200   135   157   208   153    38   101   128   172    82   116    40    78   155   174    39   150   179    96   129   147   200   139    52    76    54   108   128    62   180   107   156   119   122   215    76    88   162    61    37    84   158    36   222   149   124    92   121   213    73    62   184   131   189   150    73   154   140   200   150   124   122    71   153   111   123   127   221    43   177   205    95   194   220   221   217   117    62   193    98   218   199   220   181    51   144   197    95    36    98    81
   153   141   138   140   216   201    73   124   178   129   152   159   192   206   166    71   204   140   191    90   158   198   210   148   203    48   122   222   184    80   141   195    27   156   110   117    45   197   133   159   214   141    41   111   122   181    90   128    37    71   153   178    29   155   177    91   137   149   200   146    44    77    53   104   118    70   166   104   159   109   125   210    81    81   161    72    40    75   163    38   233   150   134    83   118   209    57    60   190   130   194   152    82   154   142   196   146   132   121    69   163   102   118   124   222    40   174   214   108   196   223   222   225   119    68   194    94   222   207   218   192    64   157   182    94    37   115    75
   148   144   135   136   208   208    66   128   181   130   151   161   190   211   169    79   198   146   209    86   161   205   206   153   206    46   120   220   196    82   139   191    34   156   120   113    57   199   135   156   211   149    38   100   129   174    81   119    41    77   156   177    39   149   180    97   127   152   200   137    51    78    56   108   130    64   181   106   158   119   123   217    78    87   162    60    37    85   157    35   222   150   124    92   121   212    71    64   184   131   190   150    71   152   140   201   150   125   121    70   154   110   123   127   221    43   177   204    95   194   222   220   217   118    61   194    96   218   198   220   184    52   146   200    94    34   100    81
   148   147   134   135   208   214    64   129   180   130   148   158   195   211   174    82   198   147   209    80   157   208   202   150   200    46   128   223   197    82   141   196    27   159   122   116    61   200   132   154   211   150    35   110   130   175    75   124    37    81   157   177    38   153   176    97   123   151   200   136    53    81    54   109   127    60   178   106   157   115   121   217    76    81   158    60    39    86   159    36   224   149   126    96   119   218    74    62   180   130   189   151    69   151   140   199   156   126   121    68   155   104   120   128   223    40   177   202    96   199   226   223   221   114    60   192    96   219   195   221   181    50   147   200    99    38   100    80
   149   144   134   137   208   209    66   129   182   130   151   159   192   212   170    78   198   146   208    87   160   204   205   151   207    46   121   221   197    83   138   192    32   156   122   113    57   199   136   157   210   151    37   101   130   175    82   120    40    77   155   177    39   150   180    97   127   152   200   136    50    80    54   108   131    62   181   105   157   118   122   216    77    87   164    62    38    84   158    37   223   150   124    92   121   213    71    63   183   129   189   151    71   152   141   200   150   125   120    71   155   110   124   127   221    43   178   205    95   194   222   221   217   116    60   194    96   217   199   221   184    54   148   199    94    34    97    81
   149   144   130   135   206   209    65   126   184   127   151   161   190   212   170    80   197   148   208    86   162   204   206   151   206    47   119   220   197    81   139   191    32   155   122   113    57   201   134   156   209   150    38    99   131   172    81   120    40    80   157   174    39   150   179    94   128   149   201   138    53    76    54   106   131    63   178   104   156   120   122   216    80    86   163    63    39    86   158    38   221   149   125    97   121   215    73    64   186   131   191   151    72   151   139   201   152   123   119    70   154   109   121   126   224    42   177   207    98   192   222   218   218   119    59   192    94   215   198   219   185    48   149   199    92    39    97    83
   146   144   139   134   208   214    63   125   185   128   156   159   199   209   170    80   199   145   208    86   164   199   210   149   203    51   119   219   201    75   136   184    30   153   124   113    56   194   135   150   210   147    34    99   133   177    83   118    45    72   158   176    39   157   185    98   128   153   196   135    49    82    56   112   128    58   184   108   157   122   121   212    82    87   159    60    42    89   160    35   223   152   127    94   123   212    70    65   191   133   194   145    69   151   144   208   147   124   122    74   154   113   125   129   219    41   176   207    92   199   219   222   220   121    61   189    98   215   200   214   184    52   146   194    89    32   100    84
   148   145   135   136   208   210    66   126   182   129   151   159   190   210   168    79   197   148   208    85   160   205   205   151   207    47   123   220   196    82   138   191    33   155   122   113    56   199   134   156   209   149    37    99   129   176    82   119    41    77   158   177    37   150   182    98   128   151   200   137    53    78    56   109   131    63   180   105   158   119   124   215    78    89   162    61    37    83   159    37   222   151   124    93   122   213    70    62   186   130   189   151    71   152   139   201   150   126   122    71   154   109   122   128   220    42   177   204    96   195   222   219   217   119    61   192    98   218   198   220   183    53   146   200    92    34    99    80
   147   144   135   133   206   203    65   126   184   130   150   162   185   215   176    82   196   149   213    86   161   200   200   154   203    45   121   219   189    89   139   197    31   150   121   113    60   197   138   150   214   147    36    98   132   172    79   121    43    78   160   177    43   153   175    99   125   146   199   143    53    71    59   108   128    64   185   107   156   124   119   221    78    91   165    63    40    88   158    39   221   150   123    94   118   215    68    61   184   128   195   150    68   150   138   198   150   123   122    73   151   115   121   123   226    41   181   205    97   194   218   220   212   117    63   194    91   217   201   215   180    48   146   197    92    40    97    81
   151   143   135   136   208   210    66   128   182   130   149   160   191   213   168    79   195   147   210    85   163   205   208   153   207    46   121   220   195    82   138   194    34   158   120   111    58   198   136   158   211   151    37    99   131   174    82   120    42    76   155   177    37   150   180    97   126   151   200   139    54    79    55   109   130    64   181   105   156   120   123   218    79    88   163    63    38    85   159    35   223   150   124    92   124   212    71    61   184   130   192   150    70   153   141   202   153   125   120    72   154   109   123   126   223    43   176   206    95   193   222   221   218   117    58   194    95   218   199   218   181    54   148   200    90    36    99    81
   145   141   137   133   209   208    68   132   183   126   155   161   193   213   171    79   197   145   213    82   161   210   205   153   206    44   123   220   194    79   137   192    36   155   122   123    54   198   138   161   212   154    34   100   129   175    75   117    42    78   159   176    41   145   183    99   122   152   202   136    54    81    55   113   135    60   181   104   151   119   121   216    76    85   163    61    38    83   158    38   225   151   123    91   119   215    70    61   185   128   185   150    73   154   144   196   149   123   119    67   154   113   124   129   223    44   177   199    99   198   217   221   217   121    62   194    95   216   204   222   181    51   148   199    95    36    99    76
   150   145   133   138   206   212    63   123   182   129   149   161   192   211   170    77   195   144   210    84   159   209   205   151   208    47   123   222   196    82   137   188    33   155   119   112    59   198   137   156   210   151    36   103   127   173    84   117    40    78   155   176    40   148   181    94   126   152   201   137    49    76    58   105   128    62   175   103   155   119   123   218    80    89   160    62    37    83   155    35   220   149   125    89   124   208    68    67   185   130   189   152    76   157   140   202   150   128   122    70   158   109   120   130   222    43   182   203    99   189   222   219   213   118    58   191    93   215   200   218   182    53   148   201    92    32    95    79
   154   141   135   140   207   211    69   134   185   132   153   160   188   210   169    74   196   147   211    91   165   207   210   152   206    50   118   218   196    85   144   187    28   155   120   106    54   200   132   158   205   155    32    99   130   171    82   121    41    79   160   181    38   150   182    95   129   153   205   134    52    73    57   109   134    60   178    97   159   117   123   215    75    94   162    65    38    84   159    29   218   149   124    88   118   212    71    63   180   131   188   151    71   156   140   203   151   120   125    72   153   113   125   126   217    43   182   206    94   192   220   221   213   121    62   200    94   220   209   217   182    51   151   200    96    35   100    77
   144   149   126   139   213   209    70   131   183   145   147   153   195   215   165    73   193   137   211    95   166   201   211   158   206    43   126   220   199    81   141   197    36   150   122   113    56   200   123   160   204   150    42   101   127   167    72   118    44    77   163   187    42   153   189   103   126   150   205   136    43    68    66   100   132    56   181   101   165   123   126   217    79    89   170    67    30    80   156    39   224   152   117    91   115   211    74    60   193   120   203   143    69   147   148   208   148   120   129    66   163   112   132   133   218    49   176   194    93   199   218   219   214   126    62   193   101   221   203   215   183    47   148   192    85    37   102    79
   149   145   134   136   208   209    68   130   182   130   151   159   192   209   171    79   200   146   209    81   161   207   206   150   206    47   122   220   195    81   139   193    33   156   123   113    56   199   134   157   210   150    37   100   129   173    82   122    40    79   155   174    38   150   181    97   125   151   204   134    54    78    56   111   129    63   183   103   156   119   122   218    79    90   161    63    38    87   158    38   224   150   123    92   119   213    74    62   184   131   191   151    71   151   139   202   150   124   122    70   156   113   124   128   220    42   176   206    95   194   221   218   218   116    59   195    97   217   196   221   183    52   147   199    91    35   100    83
   149   145   133   134   207   208    66   128   182   129   150   160   190   212   170    80   199   147   210    85   160   203   205   152   206    47   122   221   197    80   139   189    34   155   120   112    59   199   136   156   209   151    38   100   129   175    81   119    43    78   155   177    38   150   182    98   128   151   201   137    53    77    55   108   130    64   183   105   156   120   122   218    76    86   161    61    38    85   158    36   222   149   124    92   122   212    70    63   185   129   189   149    72   152   141   203   150   123   120    69   153   110   121   126   221    44   179   204    95   196   222   219   216   117    59   192    97   215   198   221   182    51   144   198    92    36   100    81
   147   144   135   138   208   208    67   128   180   128   150   161   190   210   171    78   200   147   210    86   162   206   206   153   207    46   122   222   196    82   138   191    34   153   122   114    57   198   137   157   210   151    38   100   130   176    82   118    42    81   156   178    40   149   182    99   127   150   201   138    52    76    55   110   127    63   181   103   157   120   121   217    75    87   161    61    37    86   156    36   222   149   125    91   121   214    70    62   181   133   190   152    70   152   137   198   150   124   120    71   155   108   122   128   223    43   179   203    95   196   222   219   217   120    58   195    97   217   198   218   184    53   148   200    93    34   100    81
   150   143   136   135   209   211    66   128   182   131   153   158   189   212   172    77   199   148   210    86   163   203   207   151   205    48   122   218   195    80   137   192    34   157   120   112    56   198   137   155   210   152    38   100   130   174    82   121    40    77   156   177    38   150   179    97   128   150   202   137    56    76    56   110   130    63   179   106   156   118   121   216    81    87   165    59    38    86   159    35   220   152   124    93   122   213    71    65   187   129   188   149    68   153   138   202   152   123   122    71   153   111   122   126   221    44   176   202    96   193   221   219   220   118    60   193    96   220   197   218   184    52   146   198    94    36    98    81
   146   142   134   134   211   206    63   126   186   128   155   160   195   210   174    80   194   149   212    84   162   207   200   148   205    46   120   224   196    83   137   190    35   155   119   113    57   197   135   155   209   146    31    99   125   172    83   115    41    75   160   174    38   142   176    95   132   151   200   138    50    76    55   109   131    64   182   106   152   117   130   217    79    89   160    66    34    79   155    36   216   151   127    92   119   215    70    67   185   131   191   150    71   148   144   194   155   126   119    77   154   109   122   125   222    44   178   207    97   195   224   225   215   113    58   191    97   216   198   218   184    57   144   202    92    32    97    82
   148   145   134   136   209   209    67   128   181   128   151   160   191   210   171    79   196   147   210    86   160   205   206   152   206    48   121   220   196    82   138   191    33   156   120   114    57   199   136   157   210   150    37    99   129   175    82   119    40    77   158   176    38   150   182    97   128   152   201   137    52    77    56   109   129    64   181   104   156   119   123   216    77    88   162    61    37    85   158    38   222   151   123    92   122   213    71    63   185   130   189   149    71   152   139   201   150   125   121    70   153   109   122   127   221    43   178   204    95   194   222   219   218   118    60   193    95   217   198   219   183    53   146   200    93    36    98    81
   146   141   135   138   202   209    67   130   181   130   152   163   193   210   171    79   198   145   207    83   162   202   201   152   205    49   122   221   194    85   136   192    31   154   119   118    57   202   137   157   213   151    38   100   130   177    81   119    38    78   155   179    35   151   179    95   128   151   203   137    52    77    56   106   129    63   179   106   160   121   125   220    77    89   160    61    36    83   158    37   224   149   125    92   116   210    75    61   186   129   189   148    74   152   139   197   150   124   119    71   154   109   124   128   221    44   180   203    94   191   221   220   216   120    61   192    95   215   200   214   178    53   148   199    95    38    96    84
   149   144   134   136   208   209    66   128   182   129   151   160   191   210   170    79   198   147   209    85   161   205   206   152   206    47   122   220   196    81   138   191    33   156   121   113    57   199   136   157   210   151    37   100   129   175    82   119    41    78   157   177    39   149   180    97   127   151   201   137    53    77    56   109   129    64   181   104   157   120   122   216    77    88   162    61    37    85   157    36   222   150   124    92   121   213    71    63   184   130   190   150    72   152   140   201   151   125   120    71   153   109   123   127   221    42   177   204    95   195   221   219   217   119    60   194    96   217   198   219   183    52   146   199    93    35    99    80
   145   144   132   136   207   208    67   127   182   132   154   161   194   214   171    79   197   146   207    85   159   203   206   151   207    47   125   222   193    82   137   188    35   156   121   112    59   202   137   158   212   149    40    99   128   176    82   121    38    81   156   178    44   151   180    97   127   152   198   137    53    77    55   108   132    64   182   104   155   117   123   218    80    87   165    62    37    85   155    35   219   153   127    94   123   214    71    61   185   129   189   151    69   150   142   200   151   124   120    70   151   110   123   127   221    41   178   202    97   193   221   220   214   119    62   192    93   217   197   219   183    50   149   201    94    32    95    80
   142   142   136   140   205   206    65   130   180   127   149   159   188   211   170    77   200   148   211    84   161   207   203   153   208    43   121   224   197    83   141   190    35   156   116   116    60   197   130   157   212   158    36   103   129   174    80   118    43    78   158   173    34   149   180   101   126   148   198   134    56    80    55   106   129    57   185   104   162   120   122   214    74    84   164    59    39    87   157    35   228   148   125    92   120   213    70    67   185   130   189   150    69   157   134   196   152   122   121    71   153   110   123   126   218    38   174   209    93   196   215   220   214   120    60   189   100   217   202   220   185    51   146   201   101    37    99    84
   148   144   134   136   208   210    66   128   182   129   151   160   191   211   171    79   198   147   209    86   162   206   206   152   206    46   121   220   196    81   138   192    33   156   122   113    57   200   136   158   210   151    36   100   129   174    82   120    41    78   156   177    38   150   181    97   127   151   201   137    51    78    56   108   129    64   181   104   156   120   123   216    78    88   162    62    37    85   157    37   222   150   125    93   121   214    72    63   184   131   189   151    71   152   140   201   151   125   121    71   154   110   123   127   221    43   177   204    96   194   221   220   217   118    60   194    95   217   198   219   183    53   145   200    93    35    99    81
   148   143   134   137   210   205    64   129   183   128   155   155   189   211   169    78   197   149   208    86   160   207   207   151   209    44   126   221   192    82   136   189    36   152   121   113    60   197   137   156   210   149    34    99   131   178    81   117    41    80   159   179    37   151   180   100   129   150   207   137    55    75    57   108   128    62   182   103   155   117   125   214    81    87   165    62    37    86   156    35   223   147   122    92   122   214    69    64   183   132   189   152    69   151   138   202   153   126   123    68   156   110   122   128   223    46   177   202    98   196   220   217   214   118    58   195    96   215   199   220   186    52   145   202    94    35    98    79
   149   143   134   136   209   209    66   128   182   131   152   160   188   210   171    77   198   147   210    83   161   206   205   152   207    45   121   220   197    80   137   190    34   157   120   111    54   200   136   156   212   151    39   101   128   174    83   120    42    78   155   177    37   150   181    96   127   152   199   137    51    79    55   109   129    63   181   105   155   120   122   215    79    87   163    61    35    84   158    35   222   151   126    90   121   212    73    64   184   131   190   151    71   153   138   201   151   123   120    71   152   109   124   126   219    41   179   203    93   194   222   219   216   120    59   192    94   217   199   220   184    52   146   198    93    36    97    79
   148   145   135   137   208   209    66   128   182   129   152   160   190   210   171    79   198   147   209    85   161   205   206   152   206    47   122   221   195    82   138   191    33   156   122   113    57   199   136   156   210   151    37   100   130   175    82   119    41    77   156   176    38   150   180    98   127   151   201   137    53    78    56   108   129    63   181   105   157   120   123   217    78    88   162    61    37    85   157    37   221   150   125    92   122   213    71    63   184   131   190   151    71   153   140   200   151   125   120    71   153   110   122   128   221    43   177   204    94   195   222   219   216   118    59   194    96   217   198   219   183    52   146   200    93    35    98    80
   152   145   136   136   209   210    67   127   182   129   152   161   192   211   172    78   198   147   210    85   160   205   205   154   206    46   121   221   197    82   138   192    32   156   121   113    58   201   137   157   209   151    37   101   131   174    81   118    41    76   158   177    38   151   181    96   125   151   201   138    53    76    58   108   130    64   182   104   157   120   120   217    76    88   162    59    37    84   157    36   223   150   125    93   120   213    70    64   184   130   188   151    72   152   139   199   150   124   120    70   154   109   123   127   221    41   177   202    95   193   222   220   218   117    61   193    98   220   198   220   184    52   148   199    93    36    98    80
   149   144   134   136   209   209    64   130   183   127   149   160   189   210   174    78   197   145   210    86   158   207   204   152   205    45   119   220   197    80   139   190    33   157   123   110    58   202   134   156   210   152    37   100   130   175    81   118    42    76   158   175    39   152   181    97   125   151   200   136    52    77    53   107   132    63   183   104   156   120   123   216    78    90   162    61    37    86   156    40   223   148   125    95   121   213    70    61   185   131   190   151    72   154   140   201   150   124   123    70   156   108   124   127   219    41   177   206    94   194   224   220   218   117    62   194    96   215   198   219   184    52   146   199    95    36    98    80
   149   144   135   136   208   209    66   128   182   130   151   160   190   211   169    78   198   146   209    86   161   205   207   152   207    46   122   220   196    82   138   191    34   157   121   113    56   199   136   156   210   151    36   101   129   174    82   118    41    77   156   178    39   149   182    97   127   152   200   136    53    77    56   109   130    63   182   104   156   120   123   217    78    88   162    60    37    85   158    37   221   150   125    93   122   213    71    62   184   131   189   150    71   152   140   201   151   125   121    71   154   111   123   127   221    42   177   204    95   195   222   220   217   119    61   193    97   217   198   219   183    52   146   199    93    35    98    81
   142   153   133   136   205   203    63   133   181   132   151   165   188   210   174    74   197   142   211    88   169   211   207   146   211    38   125   216   192    78   140   188    31   155   120   119    59   195   147   157   211   146    39    95   133   173    79   119    42    79   159   170    45   150   185    96   127   154   201   139    54    79    56   108   131    71   178   115   154   112   125   215    75    93   165    59    33    82   163    34   227   152   126    86   124   212    70    61   193   136   186   148    61   150   142   194   149   126   120    70   156   100   121   123   226    45   182   206    99   192   217   222   216   118    63   191   101   218   195   221   189    53   147   206    97    41   100    81
   145   145   135   140   207   206    64   129   184   132   148   154   191   208   172    78   197   146   208    89   156   207   205   154   205    47   128   218   196    80   139   187    39   153   118   112    57   204   138   156   211   149    40   102   131   173    86   122    42    74   154   175    41   151   178    97   128   155   198   134    50    81    60   114   128    64   178   105   158   117   128   216    82    87   163    59    35    86   158    34   222   155   129    92   120   214    77    60   187   131   187   149    69   153   141   204   154   122   119    78   154   111   126   128   215    36   176   201    92   197   220   218   217   120    64   193    96   217   199   219   183    59   144   205    94    27    98    82
   144   144   153   134   208   210    75   123   177   138   148   157   195   211   174    80   199   145   212    79   157   203   208   155   214    46   122   220   198    84   136   188    38   160   126   115    63   198   132   151   213   147    46    99   137   171    80   114    44    80   147   178    44   149   180    95   129   146   194   140    53    84    64   107   133    72   182    98   158   122   123   217    75    85   165    60    41    88   161    31   221   149   121    91   121   215    68    55   187   122   191   145    67   151   137   195   155   120   120    71   155   104   123   128   225    47   185   207    97   185   220   217   219   120    70   201    97   226   188   224   176    55   151   200    86    35   100    74
   149   145   134   136   208   209    66   128   182   130   151   159   190   211   170    79   198   147   209    85   161   205   206   152   206    47   122   220   195    81   138   190    34   155   121   113    57   199   136   157   210   151    37   100   130   175    82   119    41    77   157   177    39   149   180    97   127   150   201   136    52    77    56   108   129    63   181   104   157   119   122   216    77    88   162    61    37    85   157    36   222   150   124    93   121   213    71    63   184   130   190   150    71   152   140   201   150   125   120    71   154   109   122   128   221    43   178   204    95   195   221   220   217   118    60   193    96   217   199   219   183    52   146   199    93    35    98    80
   149   144   134   136   208   209    66   128   182   129   152   161   190   211   171    79   197   146   209    84   161   205   206   152   205    47   121   220   195    81   138   192    33   155   121   113    57   199   136   157   210   150    37   100   129   174    82   119    41    77   157   176    39   149   181    97   128   151   201   137    53    77    56   109   129    64   182   104   156   119   123   215    78    88   162    61    37    84   158    37   222   150   125    93   121   213    71    63   184   130   190   150    71   152   140   201   151   124   120    71   154   109   123   126   221    42   178   204    95   194   222   219   218   118    60   194    96   218   199   219   183    52   146   199    93    35    99    81
   156   144   138   135   202   212    65   129   177   129   148   161   192   202   170    78   198   149   212    75   157   206   209   155   203    48   113   218   190    73   134   194    38   149   127   106    60   194   132   163   213   146    35    97   128   173    78   116    39    81   157   173    38   149   190    95   131   152   210   137    45    78    54   103   135    66   179   103   163   125   126   217    74    85   166    64    30    86   166    37   221   148   126    94   122   211    71    64   193   132   185   152    73   145   138   201   145   122   117    79   150   112   120   122   224    48   180   196    90   195   230   224   218   115    64   191    94   220   195   217   179    55   143   206    96    29    96    80
   147   145   136   135   207   209    65   129   181   130   152   160   193   212   173    79   198   148   211    87   160   204   207   152   206    45   120   219   196    81   139   192    31   155   121   114    57   198   136   159   209   150    36    98   129   175    83   118    40    78   157   177    39   151   181    99   129   152   203   136    53    76    54   109   130    63   181   106   157   119   124   217    77    91   162    62    38    83   159    36   223   152   125    93   121   213    71    64   185   130   187   149    71   152   138   199   152   126   121    71   153   111   123   128   223    41   177   202    95   195   222   219   218   117    59   194    98   218   197   221   184    55   144   200    93    36   100    80
   149   145   133   136   208   209    66   128   182   130   152   160   191   211   171    78   197   146   209    86   160   204   206   151   207    46   121   220   196    81   138   192    33   156   121   113    57   199   136   156   210   151    37   100   129   175    82   119    41    77   157   177    38   149   181    97   127   150   201   136    53    77    55   108   129    64   181   105   156   120   122   216    78    89   163    60    37    84   158    36   222   150   124    93   122   213    70    64   184   130   189   149    72   152   140   200   150   124   121    71   153   109   122   127   221    43   177   204    95   194   221   220   216   118    61   194    96   217   198   220   184    52   145   200    93    35    99    80
   150   141   137   140   205   208    65   130   184   128   147   159   191   210   172    77   197   146   211    85   160   206   201   153   205    45   124   220   198    82   137   193    34   158   120   115    59   202   137   157   211   152    37    99   126   173    85   123    40    79   159   176    37   152   184    95   132   150   200   135    50    74    54   109   132    64   180   106   156   115   125   216    82    86   162    57    36    83   157    38   222   149   127    92   120   213    74    66   182   131   191   151    73   152   141   199   153   126   120    71   158   110   124   127   225    40   176   205    94   195   223   220   217   116    57   192    98   219   200   220   182    53   147   197    93    32   101    82
   148   145   134   136   207   209    66   128   182   130   151   160   191   210   170    79   198   147   209    85   161   204   206   153   207    47   121   220   196    81   139   192    33   156   121   113    57   199   135   156   210   151    37   100   129   174    82   119    41    78   157   177    39   150   181    99   127   150   201   136    53    77    56   109   129    64   181   105   156   120   122   215    77    88   162    62    37    84   157    37   221   150   124    93   121   211    71    63   184   131   189   150    71   151   140   201   151   125   121    71   153   109   123   127   222    43   177   204    95   195   222   219   217   118    60   194    95   217   198   219   183    53   146   200    93    35    99    81
   149   143   135   135   205   208    67   128   181   129   150   160   191   212   172    78   197   147   210    85   160   205   203   152   208    45   122   221   194    82   138   193    33   156   120   113    56   201   135   158   208   151    37    99   129   173    83   118    41    76   156   176    37   151   181    98   128   152   202   137    51    77    56   108   130    63   182   105   156   119   123   214    77    88   162    63    38    84   158    36   223   149   124    92   123   214    72    62   186   131   190   149    72   152   140   202   151   126   119    71   153   109   121   128   221    43   176   204    94   194   222   221   217   118    60   195    94   217   200   220   183    52   146   200    94    35    99    82
   150   145   134   137   208   207    66   129   182   128   150   160   191   211   171    79   198   147   209    84   162   205   205   152   207    46   122   220   195    82   140   189    33   158   121   114    57   199   137   156   212   150    37   101   130   174    82   121    42    78   157   179    37   150   182    95   128   150   200   137    51    76    56   109   128    65   180   103   156   121   122   216    78    87   163    60    38    85   157    37   222   151   124    93   120   212    70    64   184   128   189   149    72   154   139   201   150   125   121    70   155   109   124   128   218    44   177   201    95   193   222   220   219   118    60   193    96   218   199   221   182    53   144   200    93    36    98    79
   151   144   133   137   207   208    65   126   181   129   152   160   190   210   171    80   199   147   210    85   160   203   206   154   206    45   123   221   197    83   140   192    34   156   121   112    58   201   136   157   211   152    38    98   129   175    83   119    41    78   155   174    39   150   181    97   129   149   201   135    50    77    56   109   128    63   179   105   155   120   124   216    81    88   160    63    38    83   158    36   221   149   125    96   121   212    71    62   185   129   189   150    73   151   141   202   150   124   121    68   152   109   123   127   220    42   177   205    95   193   223   218   217   118    61   194    96   217   199   221   182    52   147   200    94    34    99    82
   149   144   134   136   208   209    66   128   182   130   151   160   190   211   171    79   198   147   209    85   160   205   204   151   205    47   120   220   197    81   138   191    33   156   120   113    57   199   136   156   210   152    37   101   129   174    82   119    41    77   156   177    39   149   180    98   128   151   201   136    53    76    56   109   130    63   182   104   156   120   122   217    78    88   162    61    37    84   158    37   222   149   124    92   122   212    70    63   184   130   190   151    72   151   140   200   150   124   120    71   153   109   123   127   221    42   178   203    94   194   221   219   217   118    60   193    97   216   199   220   183    52   146   200    93    35    99    79
   148   145   135   137   210   210    64   125   183   129   152   161   191   212   169    80   200   150   207    84   161   204   205   151   206    47   119   221   196    79   138   190    33   157   120   115    56   197   137   156   213   154    36   101   128   176    78   120    41    74   154   174    40   149   180    98   127   151   201   138    52    80    54   108   131    63   181   104   151   119   124   216    80    86   163    62    39    81   156    35   225   150   125    93   120   212    73    65   185   129   189   150    71   156   140   199   147   126   120    69   152   108   122   128   223    43   176   204    92   195   220   218   214   115    59   195    96   217   198   220   183    52   147   198    94    35    98    83
   147   143   132   136   209   210    65   134   180   130   155   160   192   207   173    80   201   147   208    83   160   203   208   151   208    47   123   219   194    80   136   191    30   157   123   113    58   201   132   160   212   152    40   101   130   176    84   116    36    83   156   179    35   149   183    95   127   150   201   142    55    77    56   106   129    59   182   105   159   122   118   218    76    88   160    60    39    84   161    34   224   151   121    93   126   217    74    64   182   134   183   152    73   150   142   199   150   133   121    72   155   107   124   128   222    40   177   199    95   193   219   223   217   116    61   192   100   212   202   214   185    51   148   199    93    38   101    79
   149   142   133   135   207   209    67   127   182   130   151   160   192   211   172    80   198   147   210    87   163   206   203   153   207    46   122   218   197    81   138   190    33   154   122   112    60   198   137   155   209   150    38   101   128   176    82   120    41    79   157   178    38   148   182    99   127   150   203   137    51    78    55   108   131    63   180   103   156   118   124   214    78    84   164    61    39    83   156    38   220   151   125    91   125   212    70    64   186   131   190   152    72   150   143   201   151   126   119    71   155   110   122   128   223    41   180   204    94   194   223   219   217   118    60   194    97   217   195   218   182    56   147   199    96    37    98    84
   149   145   135   136   208   209    67   128   182   130   151   160   190   210   171    79   198   146   210    85   161   205   206   151   207    46   122   220   196    81   138   191    33   157   121   113    57   199   135   156   209   151    36   101   130   175    82   119    41    78   157   177    39   149   180    98   128   151   200   136    53    77    56   108   129    64   181   104   157   120   122   216    77    87   163    61    37    85   157    36   222   150   125    93   121   212    72    63   185   130   189   150    71   152   140   200   151   125   122    70   154   109   122   128   222    43   177   203    95   195   221   220   217   118    60   193    96   217   198   219   184    53   146   200    93    34    98    80
   149   144   135   137   212   209    66   128   181   126   149   161   189   212   169    79   197   146   211    86   160   204   203   151   205    45   119   221   194    81   140   191    33   156   120   112    59   199   135   159   211   150    36    99   133   175    82   119    42    77   154   177    40   150   182    98   129   152   201   138    52    77    57   109   129    63   180   105   156   120   120   217    77    88   159    61    38    85   159    37   222   148   125    93   121   212    73    62   186   129   190   150    71   153   140   202   150   126   121    71   152   111   124   129   221    43   177   202    95   196   220   217   217   119    62   194    97   215   199   220   181    53   145   200    94    37    99    80
   148   145   133   136   208   209    67   129   182   129   152   160   191   211   171    79   197   148   208    85   161   204   206   151   206    47   122   220   196    81   138   191    32   156   121   113    56   199   135   155   210   152    36   102   129   174    82   118    41    77   157   177    38   150   180    98   128   152   199   137    51    78    56   108   129    64   183   104   155   120   122   216    78    87   163    61    38    85   157    37   222   151   125    92   121   212    71    63   184   130   190   151    72   152   139   200   150   125   121    71   154   111   123   129   220    43   177   204    95   194   222   219   217   118    61   193    95   216   199   219   184    52   146   198    92    36    99    80
   149   140   138   140   206   208    69   126   179   130   154   159   192   213   169    84   197   149   207    83   157   202   209   155   202    44   117   225   194    85   144   192    36   155   128   110    60   201   141   158   205   153    39    97   123   172    82   119    40    79   157   176    38   150   179    99   132   149   199   131    51    76    57   113   126    59   181   110   158   119   121   222    79    88   162    66    37    85   162    40   217   145   123    91   127   216    64    65   181   132   189   146    75   151   137   200   151   124   120    74   151   108   118   127   222    41   179   202    91   188   224   213   219   115    60   195    95   216   201   217   183    52   146   202    95    33    99    80
   150   147   134   137   209   208    67   127   181   131   152   161   189   212   171    82   197   148   206    87   161   204   205   151   207    46   121   220   196    81   138   191    32   156   121   113    56   199   138   157   210   151    37   101   129   173    81   119    40    78   158   177    38   149   180    96   128   150   200   137    53    76    57   109   130    63   183   103   156   121   120   218    78    86   163    60    38    84   158    36   223   151   126    93   121   213    71    64   185   130   192   149    72   151   140   200   152   125   120    70   153   108   124   125   220    44   179   205    95   194   221   220   216   117    60   193    97   217   198   218   185    52   148   199    94    34   100    80
   150   146   136   136   208   209    67   128   183   127   151   161   191   209   175    78   195   146   207    88   156   206   206   154   209    49   121   218   195    80   139   188    32   156   122   114    57   197   135   156   211   152    37   103   128   174    81   116    43    75   157   178    37   148   179    95   127   154   203   138    54    79    55   110   131    63   179   104   154   117   122   217    78    86   165    62    36    84   158    37   221   148   124    97   125   212    72    65   184   131   189   150    72   153   140   200   152   122   120    70   158   111   123   127   220    41   181   204    93   193   221   218   217   121    61   192    95   216   199   221   185    53   146   198    94    38   100    81
   150   146   134   137   207   205    68   124   184   133   148   159   195   214   172    79   191   148   210    84   162   202   206   150   206    46   125   219   195    82   141   193    31   157   126   115    55   199   138   158   213   151    40   101   135   172    78   121    42    79   154   177    40   149   179    96   127   153   203   138    53    78    54   111   131    67   181   109   154   122   121   220    81    84   165    59    39    82   158    37   221   152   125    97   122   209    71    62   182   128   193   150    73   152   137   197   153   128   120    75   150   104   123   127   222    46   177   204    95   196   217   217   215   121    69   191    98   220   198   219   186    50   144   201    92    38   101    80
   150   146   134   140   208   211    69   130   188   133   154   164   190   212   177    84   200   148   206    79   165   199   202   153   208    43   125   220   203    84   140   190    35   156   120   115    63   196   133   166   215   153    38   102   130   179    84   118    43    83   153   172    34   145   183    96   129   147   202   137    53    80    56   108   131    60   183   101   159   123   111   219    78    93   157    60    38    87   149    38   221   148   121    91   121   218    75    66   183   135   191   144    64   153   144   201   154   122   122    73   150   105   126   134   217    46   178   200    90   187   218   218   221   121    68   194    99   221   200   212   183    49   150   198    92    44   101    75
   149   144   134   136   208   209    66   128   182   129   151   160   191   211   170    79   198   147   209    85   161   205   206   152   206    47   121   220   196    81   138   191    33   156   121   113    57   200   136   157   210   151    37   100   129   174    82   119    41    78   157   177    38   150   180    97   128   151   201   137    52    77    56   109   129    64   181   104   156   119   122   216    77    88   162    61    37    85   158    36   222   150   124    93   121   213    71    63   184   130   189   150    71   152   140   201   151   125   121    71   154   109   123   127   221    42   177   204    95   195   221   219   217   118    60   194    96   217   199   219   183    52   146   199    93    35    99    80
   148   144   136   134   207   208    66   131   182   129   151   161   189   212   174    80   198   148   211    84   161   206   206   155   208    46   122   220   196    81   140   192    33   156   120   112    56   201   135   158   210   149    36   100   128   172    80   117    41    77   156   178    38   150   179    98   127   151   202   137    53    77    56   111   131    63   181   105   156   119   121   215    77    87   163    62    37    84   157    37   222   151   125    92   122   214    73    63   187   131   190   152    72   154   140   202   152   124   121    72   154   110   122   128   221    43   177   205    95   195   225   220   216   117    62   195    94   217   199   218   185    52   146   199    93    35   100    82
   215   147   123   147    43    92    95   150    39   182    64   119   117    53   146    80   113   162    82    77   167    71   152    52    84    83   142    81   150   174    40   211    72    53    54    57   158    92   115   171   117   145   105   219   149   149   105    91    60   123    34   130    78   187   135    47   158   149   169   146    81    77   153   164    63   160   126   221   134   205   183    69    43   205   205   182   177   178   202   148    76   170    98   164    73   102   145   177    84   210   210   167   116   181   147   216    57    80   104    58   144    41    45    73   216   121    98    69    56    68    98   175   113   107    38   169   165   122   115   116   133   204    34    41   205    95    58   195
   215   146   124   149    43    93    96   149    40   182    63   120   117    54   144    81   115   161    81    76   167    70   152    50    84    82   140    82   150   173    41   211    72    53    53    55   158    91   113   171   116   146   105   219   149   148   107    90    60   123    34   130    79   186   135    47   159   149   168   146    82    78   153   164    63   161   128   222   135   206   183    68    44   205   205   182   178   177   202   147    75   169    98   164    74   100   145   178    84   210   209   166   116   181   146   216    57    81   105    56   145    41    45    73   215   121    98    68    58    66    97   175   112   107    37   168   165   121   116   117   133   204    35    40   204    95    58   195
   215   146   122   149    40    90    97   147    36   183    62   121   114    54   145    81   114   160    84    72   166    72   152    52    84    85   145    82   149   174    41   209    74    52    52    54   158    93   112   173   117   141   107   219   149   147   107    90    57   125    33   129    80   186   142    44   157   148   172   147    86    80   151   165    64   159   125   221   132   203   183    71    42   202   205   182   175   179   203   148    73   164    99   162    73   101   140   173    83   208   211   167   117   179   142   218    58    75   103    57   146    41    45    72   220   122   101    67    59    67    96   174   112   107    36   167   166   117   115   116   135   205    32    40   207    98    56   195
   217   146   123   149    43    93    96   148    40   182    63   119   118    54   145    80   115   161    82    77   167    71   153    50    85    82   142    82   150   174    41   210    74    53    52    57   157    92   113   171   115   146   105   219   150   149   107    89    59   122    34   130    80   186   136    45   159   149   168   147    81    77   152   165    65   159   128   222   134   204   183    69    46   204   206   183   176   177   203   147    74   168    99   164    73   101   144   177    84   210   209   165   115   182   146   215    57    79   104    57   144    42    46    72   217   122    95    68    58    67    97   175   114   104    38   169   165   121   117   117   133   204    34    40   205    95    58   195
   213   147   123   149    43    92    95   148    41   182    62   118   118    54   147    82   115   160    81    77   168    69   152    51    84    82   142    84   150   174    40   210    74    52    52    57   157    93   113   171   115   148   105   220   150   149   108    91    60   123    33   128    77   185   135    47   159   149   167   146    81    77   152   162    64   160   126   221   135   206   181    69    43   206   206   183   176   179   202   150    77   170    94   163    73   100   142   180    85   211   211   166   116   181   148   214    57    81   105    59   145    42    46    72   214   122    96    69    58    65    96   174   117   106    37   170   165   123   116   114   134   205    35    39   203    95    57   195
   215   147   124   149    42    93    96   149    40   183    63   119   117    54   145    80   115   161    82    76   167    71   151    51    84    83   143    82   150   174    41   212    73    52    54    56   157    92   114   171   117   146   105   219   149   148   106    90    60   123    33   130    81   187   135    48   160   149   169   146    81    77   153   164    64   159   126   221   134   204   182    69    43   206   206   182   177   178   202   147    75   169    99   164    73   101   144   178    85   210   211   166   117   181   147   215    58    80   105    58   145    40    45    73   216   121    97    68    57    66    97   175   113   106    39   169   165   121   115   116   133   205    34    40   206    95    59   196
   215   147   124   149    43    93    96   149    40   182    63   119   117    53   145    80   114   161    81    77   167    71   152    51    84    82   142    82   150   174    41   211    73    52    53    57   157    92   114   171   116   145   105   219   149   148   106    90    59   123    34   129    79   187   135    47   160   149   168   146    81    77   153   163    64   160   127   222   134   205   183    69    44   205   206   182   177   178   202   148    75   169    99   164    73   101   144   178    84   210   210   166   116   181   147   216    57    80   105    58   145    41    45    73   216   121    97    68    58    67    98   175   112   107    38   169   165   121   116   117   133   205    34    40   205    95    57   195
   215   146   123   150    42    93    97   149    41   182    63   119   117    53   145    80   114   161    82    77   167    72   151    50    85    82   142    82   149   175    39   211    74    52    53    58   158    92   113   171   117   145   105   218   150   147   105    90    60   122    34   130    79   187   136    47   159   149   169   145    80    76   153   163    63   157   127   220   134   204   183    69    46   207   207   181   176   179   203   149    75   170    98   163    72   101   142   177    83   210   211   166   119   182   148   217    56    79   105    57   145    40    46    74   215   122    97    68    59    66    97   175   111   107    35   167   165   120   116   117   132   206    33    40   205    95    58   195
   215   146   124   149    43    93    96   149    40   183    63   119   117    53   145    80   114   161    81    77   167    71   152    51    84    82   142    82   150   174    41   211    73    52    53    57   157    92   114   171   116   145   105   219   149   148   106    90    59   123    34   129    79   187   135    47   159   149   169   146    81    77   153   163    64   160   127   221   134   205   183    69    44   205   206   182   177   178   202   148    75   169    99   164    73   101   144   178    84   210   210   166   116   181   147   216    58    80   105    58   145    41    45    73   216   121    97    68    58    67    98   174   113   107    38   169   165   121   116   117   133   205    34    40   205    95    57   196
   215   147   123   148    43    92    95   150    39   183    63   119   118    53   145    81   114   161    81    76   167    71   151    50    85    82   141    81   150   174    40   211    72    52    53    57   156    92   113   171   116   144   105   219   148   147   107    91    60   123    35   129    79   187   135    47   159   150   169   146    82    78   153   163    63   161   127   223   135   205   183    69    44   206   206   182   177   178   202   147    75   168    99   163    72   101   145   177    83   209   210   166   117   181   147   215    58    81   104    58   144    41    45    73   216   121    97    68    58    67    98   174   112   107    38   168   165   122   115   117   133   205    35    40   205    95    58   195
   217   146   125   149    44    93    93   151    41   185    63   118   113    53   145    82   117   162    83    78   165    71   152    49    86    83   142    83   151   175    42   208    72    51    52    56   158    93   116   174   113   141   105   218   151   149   108    91    58   123    31   132    78   190   135    46   162   150   169   148    79    78   151   165    64   159   126   221   134   208   181    71    46   208   206   181   178   177   203   152    78   170    99   166    70   104   144   175    82   209   212   167   116   180   149   217    54    80   106    59   143    42    46    73   218   119    97    67    54    70    98   178   110   110    37   170   164   121   118   119   133   204    33    41   208    92    56   193
   215   146   124   149    43    93    95   149    40   183    63   119   117    53   145    80   114   161    81    77   167    71   152    50    84    82   142    82   150   174    41   211    73    52    53    57   157    92   114   171   116   145   105   219   149   148   106    90    59   123    34   130    79   187   136    47   159   149   169   146    81    77   153   163    64   160   127   222   134   205   183    69    44   205   206   182   177   178   202   148    75   169    99   164    73   101   144   177    84   210   210   166   116   181   147   216    57    80   105    58   145    41    45    73   216   122    97    68    58    67    98   175   113   106    38   169   165   121   116   116   133   205    34    40   205    95    57   195
   215   147   124   148    43    93    96   149    40   183    63   119   117    53   145    80   114   161    81    77   167    71   151    51    84    82   142    82   150   174    41   211    73    52    53    57   156    92   114   171   116   145   105   218   149   148   106    90    59   123    34   129    79   187   136    47   160   149   169   146    81    77   153   164    64   160   127   222   134   205   183    68    44   205   206   182   177   177   202   148    75   169    99   164    73   102   144   178    84   210   210   166   116   181   147   216    58    79   104    57   145    41    46    74   216   122    98    68    58    67    98   175   112   107    38   168   165   121   116   117   133   205    34    40   205    95    58   196
   214   144   127   147    40    95    90   145    39   183    59   119   118    53   145    81   117   164    83    82   169    71   156    48    78    82   140    83   150   172    42   213    65    52    51    57   160    96   110   172   114   147   104   222   147   147   108    92    59   124    38   123    77   191   139    50   157   150   170   149    79    77   152   165    61   162   126   224   131   201   187    69    48   209   207   181   177   177   198   150    74   166    97   163    72   103   143   174    81   209   207   163   116   180   145   214    53    78   106    60   143    42    44    72   217   121    96    65    60    64    96   172   108   110    37   166   165   116   115   120   136   202    33    37   210    93    62   195
   216   146   124   149    42    93    96   150    40   183    64   119   117    53   145    80   115   161    82    76   167    71   152    51    84    82   142    82   150   174    41   211    73    52    53    57   157    92   114   170   116   145   105   219   149   148   106    90    60   123    34   130    80   187   135    47   160   149   168   145    81    78   154   163    64   160   127   221   134   205   183    69    44   205   206   182   177   178   202   148    75   169    99   164    73   101   144   178    84   210   210   166   116   181   147   215    57    80   104    58   144    41    45    73   216   121    98    68    58    67    98   175   112   107    37   169   165   121   116   116   133   204    34    40   206    95    57   196
   215   146   124   149    43    92    96   150    40   183    63   119   117    53   145    80   114   161    82    77   167    71   152    50    84    82   142    82   150   174    41   211    73    52    52    57   157    92   114   171   116   145   105   219   149   148   106    90    59   123    34   129    79   187   135    47   160   149   169   146    81    77   153   163    64   160   127   222   134   205   183    69    44   205   206   182   177   178   202   148    75   168    99   164    73   101   144   177    84   210   210   166   116   181   147   216    57    80   105    58   145    41    46    73   216   121    97    68    58    66    97   175   112   107    38   169   165   121   116   116   133   204    34    40   205    95    58   196
   215   147   124   149    42    93    96   149    40   183    63   119   117    53   145    80   114   161    82    77   167    71   152    51    85    82   142    82   150   174    41   211    73    52    52    57   157    92   114   171   116   145   105   219   149   148   106    90    59   123    34   129    80   187   136    47   159   149   168   146    81    77   153   163    65   160   127   222   134   205   183    69    44   205   206   182   177   178   202   148    75   169    99   164    73   101   144   177    84   210   210   166   116   181   147   216    57    80   105    57   145    41    46    73   216   122    97    68    58    67    98   174   113   107    38   169   165   121   115   116   133   205    34    40   205    95    57   196
   216   146   124   148    43    94    95   149    40   182    63   119   117    54   145    80   114   160    82    76   166    71   151    50    84    83   142    82   150   173    42   211    73    53    53    56   157    92   115   171   116   145   105   219   148   149   106    90    60   123    33   129    79   187   135    48   160   149   169   147    82    78   152   164    65   159   127   222   134   205   183    68    44   206   205   182   177   177   201   148    75   169    99   164    72   101   144   177    84   210   209   166   117   181   147   217    58    79   105    58   145    40    46    74   216   121    96    68    57    67    98   174   112   107    37   169   165   122   115   117   133   204    34    40   204    95    58   195
   218   145   126   148    41    92    95   150    37   183    62   120   117    53   144    78   115   159    80    75   169    70   152    53    86    83   141    82   148   175    42   212    74    52    54    55   156    90   116   172   118   144   103   221   149   147   106    91    61   123    35   128    78   185   137    45   162   150   171   146    82    78   156   163    62   159   127   221   136   204   184    68    46   206   208   181   177   178   202   149    75   169    98   164    74   101   142   178    82   211   212   164   115   181   145   216    58    78   105    56   144    40    45    74   216   122    98    70    57    66    97   176   115   105    38   167   164   122   115   116   135   206    33    41   206    98    58   195
   217   148   124   149    42    92    95   149    41   182    64   119   116    54   146    80   114   163    81    76   167    72   151    51    85    82   142    81   149   175    41   212    74    53    52    55   156    91   115   172   116   145   104   219   149   148   106    91    59   124    36   130    79   186   136    48   162   149   169   144    80    78   153   162    64   160   127   222   134   205   183    69    43   205   207   179   178   178   203   147    76   168    99   164    73   101   144   178    84   210   209   166   116   181   147   215    58    78   104    58   146    41    44    73   217   120    98    68    58    65    98   175   113   106    38   169   165   121   117   116   133   205    33    39   205    94    57   195
   215   146   124   149    43    92    96   149    40   183    63   119   117    53   145    80   115   161    82    77   167    71   152    50    84    82   142    82   150   174    41   211    73    52    52    57   156    92   114   171   116   145   105   219   149   148   106    90    59   123    34   129    79   187   135    47   159   149   169   146    81    77   153   163    64   159   127   221   134   205   183    68    44   205   206   182   177   178   203   147    75   169    99   164    73   102   144   177    84   210   209   166   116   181   147   215    57    80   105    57   145    41    46    73   216   121    98    68    58    66    98   175   112   106    38   169   165   121   116   117   133   205    34    40   206    95    58   196
   215   146   124   149    43    93    96   149    40   183    63   119   117    53   145    80   114   161    81    77   167    71   152    51    84    82   142    82   150   174    41   211    73    52    53    57   157    92   114   171   116   145   105   219   149   148   106    90    59   123    34   129    80   187   135    47   159   149   169   146    81    77   153   163    64   160   127   221   134   205   183    68    44   205   206   182   177   178   202   148    75   169    99   164    73   101   144   177    84   210   210   166   116   181   147   216    57    80   105    58   145    41    45    73   216   121    97    68    58    67    98   175   113   107    38   169   165   121   116   117   133   205    34    40   205    95    57   196
   215   146   124   149    43    93    96   149    40   183    63   119   117    53   145    80   114   161    81    77   167    71   152    51    84    82   142    82   150   174    41   211    73    52    53    57   157    92   114   171   116   145   105   219   149   148   106    90    59   123    34   129    80   187   135    47   160   149   169   146    81    77   153   163    64   160   127   222   134   205   183    68    44   205   206   182   177   178   202   148    75   169    99   164    73   101   144   177    84   210   210   166   116   181   147   216    57    80   105    58   145    41    45    73   216   122    97    68    58    66    98   174   113   107    38   169   165   121   116   117   133   205    34    40   205    95    57   196
   215   146   124   149    43    93    96   150    40   183    63   119   116    53   145    80   114   161    81    77   167    71   152    51    84    82   142    82   150   174    41   211    73    52    53    57   156    92   114   171   116   145   105   219   149   148   106    90    59   123    34   130    80   187   135    47   159   149   168   146    81    77   153   163    64   160   127   221   134   205   183    68    44   205   206   182   177   178   202   148    75   169    99   164    73   101   144   177    84   210   210   166   116   181   147   215    57    80   105    58   145    41    45    73   216   121    97    68    58    67    98   175   113   106    38   169   165   121   116   116   133   205    34    40   205    95    57   195
   215   148   124   148    43    91    92   150    40   181    61   116   119    53   147    82   112   162    81    78   168    71   152    52    86    83   140    81   150   173    40   210    72    51    53    57   157    94   112   171   116   143   106   218   149   147   106    91    58   121    34   128    79   185   135    47   158   149   169   147    81    80   154   163    65   159   126   223   132   205   182    69    41   208   205   181   173   180   202   150    75   169    99   166    74   102   145   175    85   208   211   166   116   178   146   213    56    77   105    58   143    41    42    72   218   122    97    69    58    66    99   175   112   107    38   168   165   120   116   115   132   206    32    42   204    95    56   195
   215   148   123   151    43    94    92   150    40   183    63   117   120    54   146    80   118   163    80    75   163    71   147    52    82    84   143    83   152   172    43   209    73    52    50    58   156    89   111   172   117   148   105   220   146   150   106    95    58   121    34   130    75   187   133    51   161   151   169   146    79    78   157   162    64   158   126   221   130   203   182    68    45   205   207   182   176   175   204   145    76   169    99   165    74   100   143   179    84   210   214   167   114   181   151   219    58    82   105    58   142    38    47    70   215   119   100    70    55    65    96   175   110   107    38   171   168   124   114   118   134   205    34    39   206    95    56   191
   215   146   123   150    41    91    97   149    40   182    62   119   118    54   145    80   115   161    81    76   167    72   152    50    84    82   141    82   150   174    41   211    72    53    53    57   157    92   114   170   115   145   106   219   150   149   105    91    59   122    34   130    79   187   135    46   159   150   169   146    82    77   152   164    64   159   126   221   134   204   183    69    44   205   206   182   178   177   203   147    74   168    99   164    73   102   144   178    84   210   210   166   117   180   148   216    57    80   105    58   144    40    46    73   217   122    97    68    59    67    98   175   112   107    37   168   165   121   116   117   133   204    34    40   204    94    58   196
   216   147   124   148    43    93    96   149    40   182    63   119   117    53   145    80   114   162    81    76   167    71   151    51    84    82   142    82   150   174    41   211    73    52    52    57   156    92   114   171   116   145   105   218   149   148   106    90    59   123    34   130    79   187   135    47   159   149   168   146    81    78   153   163    64   160   127   222   134   204   183    69    44   205   206   182   177   177   202   148    75   169    99   164    73   101   144   177    84   210   210   166   116   181   147   216    57    80   105    58   145    41    46    74   216   121    97    68    58    67    98   174   113   107    38   169   165   121   116   117   133   205    34    40   205    95    58   195
   214   147   124   148    43    93    98   149    42   184    62   115   116    54   145    80   112   161    79    76   166    71   151    53    85    81   138    82   151   171    41   209    70    51    52    55   158    95   113   170   114   143   104   220   149   152   108    93    59   120    32   131    81   186   138    48   163   146   166   147    79    77   151   166    67   159   124   221   134   204   182    71    45   202   204   180   175   178   205   146    71   172    93   167    72   100   145   177    82   211   207   167   115   182   148   218    59    82   107    55   142    40    46    71   216   121   100    66    56    66   100   174   109   109    38   166   164   125   116   116   135   203    30    37   205    96    54   196
   215   144   122   148    46    91    97   150    43   184    64   119   115    55   145    80   116   162    83    78   166    73   154    51    85    81   140    84   150   171    44   210    75    54    53    57   156    89   113   170   116   143   104   218   149   147   109    91    59   123    33   127    80   185   136    48   163   150   167   146    81    77   151   163    64   161   128   222   133   204   184    70    42   205   208   182   179   179   202   147    75   169   100   162    73   102   142   178    84   209   211   167   119   182   147   217    57    83   104    58   146    40    47    72   213   120    95    68    58    68    98   175   111   104    40   170   164   121   115   117   133   203    37    37   204    95    58   196
   216   146   124   149    43    92    95   150    40   182    63   120   117    53   145    79   114   161    81    76   167    71   151    51    84    82   142    82   150   173    42   210    73    52    52    57   157    92   113   171   116   145   105   219   149   149   107    89    60   122    34   129    80   187   135    46   159   149   169   146    82    77   153   164    65   160   127   221   135   205   183    69    44   205   205   182   176   178   202   148    75   169   100   164    73   101   144   177    84   210   210   166   116   181   147   215    58    81   105    57   145    41    45    73   216   122    98    69    58    66    97   175   113   107    37   168   165   122   116   117   134   204    34    40   205    95    58   195
   215   147   124   148    44    90    95   149    42   183    65   121   115    53   145    78   116   162    80    78   168    71   148    51    84    83   139    82   150   173    42   208    73    51    53    56   157    94   113   170   117   145   102   219   148   148   104    86    60   121    34   128    80   186   137    47   159   148   168   147    82    78   151   165    64   159   125   222   132   205   181    69    42   204   207   181   175   178   203   150    73   167    96   163    72   102   142   176    85   211   209   164   115   183   146   215    57    80   107    57   144    43    46    73   218   119    97    67    58    68    95   173   113   107    39   168   167   121   115   117   132   206    34    39   205    94    58   196
   220   144   125   149    43    97    95   150    43   180    64   120   115    54   145    78   115   161    81    77   164    74   151    52    88    85   146    84   153   177    36   207    72    57    58    54   157    87   114   170   117   143   103   218   148   148   107    87    62   124    33   128    79   190   138    48   154   150   171   145    86    76   150   160    61   156   127   226   133   206   180    67    45   202   209   184   176   175   203   149    82   172    97   164    70   104   146   179    80   210   213   163   120   179   144   215    60    79   105    57   140    43    44    74   219   121    99    66    63    67    94   177   113   109    37   167   163   120   118   116   132   204    34    40   205    93    56   193
   216   146   124   148    42    92    96   150    40   183    64   120   116    53   145    80   114   161    82    77   167    71   152    51    85    82   142    82   150   174    40   211    73    53    52    57   157    92   114   171   117   144   105   218   149   148   107    90    59   123    34   129    79   186   136    47   160   149   168   146    81    78   154   164    64   160   128   221   135   204   182    68    44   205   206   182   177   178   202   147    74   169    98   164    73   101   144   177    84   210   210   166   116   181   147   216    58    80   104    58   145    40    46    73   215   121    97    68    57    66    98   175   113   107    38   168   165   121   116   116   133   204    34    40   206    95    58   196
   216   146   123   147    42    93    95   150    40   182    64   119   116    52   145    79   115   160    82    76   166    71   153    52    84    83   140    81   150   174    42   211    73    54    54    57   157    91   113   171   116   145   104   219   149   148   106    90    60   124    34   131    79   189   137    47   160   149   168   146    81    77   152   164    65   159   128   221   134   205   182    69    44   206   206   181   177   177   202   149    75   168    99   165    72   100   143   177    82   210   210   165   116   181   146   215    59    81   105    58   145    41    46    73   216   123    97    68    58    67    98   176   114   107    38   170   165   123   116   117   132   204    35    39   205    94    57   197
   216   147   123   146    40    92    96   154    42   184    62   121   116    54   148    82   114   157    86    70   165    69   153    54    84    85   141    75   150   176    42   208    74    50    50    59   157    91   112   169   118   144   105   217   147   146   107    91    60   121    35   128    81   185   140    42   160   146   168   145    79    77   148   168    67   159   127   220   132   205   177    73    42   209   203   183   179   178   201   146    78   167    96   165    79    99   141   178    81   212   213   168   115   179   147   213    63    74   105    56   146    42    46    75   217   117    99    72    58    67   100   174   113   106    37   166   166   123   117   120   131   201    31    43   202    94    55   200
   215   147   124   148    43    92    96   149    41   184    64   119   117    53   145    80   115   161    81    76   167    71   151    51    84    83   142    82   150   174    42   211    73    52    52    56   157    92   114   170   117   146   105   219   148   148   106    91    60   124    34   129    80   188   135    47   158   149   169   146    81    77   153   164    64   159   128   221   135   206   183    68    44   205   206   182   177   178   201   147    74   169    99   163    73   102   144   177    85   210   211   166   116   181   147   215    57    80   104    57   144    40    45    74   215   121    97    68    57    67    98   175   113   105    37   168   165   121   116   116   133   206    34    40   205    96    58   195
   218   145   121   148    43    96    97   148    39   180    64   121   114    51   149    79   114   164    78    78   169    71   152    48    85    81   147    81   149   171    41   216    70    50    54    54   160    91   113   170   114   141   106   212   146   149   106    94    57   127    31   131    79   185   133    48   159   141   168   141    83    76   153   162    63   158   130   224   140   204   180    69    45   204   210   184   177   177   207   144    76   165    99   161    69   108   140   179    83   210   213   168   119   182   144   219    59    82   108    59   146    40    46    78   218   118    99    62    53    66    95   180   115   105    39   165   162   122   118   115   129   201    32    42   204    96    58   198
   217   146   125   149    42    93    94   149    41   183    63   119   117    53   145    80   114   161    81    76   167    70   152    51    85    83   142    82   149   175    41   211    73    52    53    56   157    94   115   171   116   144   104   219   149   148   107    90    59   125    35   128    79   187   137    48   160   149   169   146    81    77   153   164    65   160   127   219   135   206   182    69    44   204   206   183   177   178   203   147    74   167   100   165    73   102   145   177    84   209   209   166   117   180   147   216    56    79   105    58   144    41    46    74   216   121    97    68    59    67    98   173   113   107    37   167   166   121   116   118   133   204    34    41   207    96    57   196
   217   144   127   146    46    94   100   150    39   178    63   117   112    54   144    82   113   164    79    78   167    76   147    48    87    82   141    79   147   176    42   209    73    53    53    55   156    94   119   170   118   146   105   216   146   147   113    93    58   125    33   128    75   187   135    44   162   148   164   147    82    75   151   160    62   161   128   217   142   206   183    68    47   211   206   176   174   180   207   150    79   169    97   168    74   103   144   182    85   207   209   164   116   179   144   216    52    78   104    60   148    43    41    73   213   120   101    73    60    66    96   182   111   102    42   171   171   118   122   116   130   202    31    41   202    97    60   198
   217   148   124   147    42    93    97   150    40   183    62   119   116    53   147    80   113   162    81    75   168    72   152    50    84    82   143    79   149   175    39   210    73    54    53    57   156    91   115   172   116   144   104   219   148   150   106    91    59   124    33   128    78   187   136    47   159   149   169   147    82    78   152   164    65   158   127   222   134   204   184    69    45   204   207   182   177   180   203   149    73   170    98   164    72   101   143   175    85   210   211   168   117   182   149   214    58    80   105    56   144    40    45    75   216   122    98    69    58    67    97   176   113   107    40   168   165   121   116   117   133   204    34    40   205    95    58   195
   217   150   120   148    43    95    95   151    41   183    63   120   114    56   143    81   114   162    81    76   167    72   154    52    87    79   143    79   150   175    42   215    76    53    50    54   160    92   113   169   115   144   105   218   149   148   107    91    56   122    37   126    78   186   137    49   160   150   168   150    86    76   153   164    65   164   124   220   133   203   187    70    42   203   209   183   176   181   206   151    77   168    99   164    74   106   143   179    82   208   211   167   120   182   144   216    62    80   108    60   146    41    49    77   216   120    94    67    58    67   100   177   110   106    32   170   165   122   116   118   135   207    32    39   204    89    57   198
   215   148   123   148    43    93    95   150    40   181    63   118   116    54   144    78   115   161    82    77   167    73   152    51    83    82   143    81   149   174    40   211    74    53    53    58   156    91   116   171   115   145   104   218   148   150   104    89    60   122    32   130    78   188   136    47   159   149   168   144    82    77   153   164    64   160   127   221   134   204   184    69    44   206   204   181   177   177   200   148    76   169    99   163    72    99   144   177    85   211   209   168   118   180   146   215    57    77   104    57   145    42    44    73   216   124    97    68    57    67    98   173   112   109    36   169   165   120   114   117   134   205    34    39   206    94    56   197
   214   147   128   150    39    91    98   153    38   180    65   120   123    56   145    83   115   161    80    76   168    69   149    56    85    76   145    86   150   173    42   214    72    52    53    62   161    91   114   170   116   151   103   224   143   154   103    91    61   121    33   125    81   188   137    46   159   145   168   145    83    80   151   164    69   159   127   214   132   204   187    72    47   205   204   180   174   177   205   143    73   171   101   164    70   104   146   175    84   211   206   163   114   181   148   214    59    78   107    57   145    40    44    68   212   120    98    67    59    66    99   173   110   107    33   167   162   121   116   119   127   204    30    42   201    98    61   195
   215   145   125   150    43    93    96   151    39   184    63   119   115    53   145    80   114   160    82    76   166    73   153    50    85    84   142    82   150   173    41   211    74    52    53    55   156    93   114   172   115   145   104   219   148   147   106    91    59   121    35   129    79   188   135    45   160   150   168   144    82    77   153   163    63   161   127   222   134   206   182    68    44   207   208   182   175   178   203   149    74   170   102   166    72   102   144   178    84   213   211   167   118   180   146   215    56    79   105    57   145    40    46    72   216   119    96    68    57    66    99   174   113   106    38   169   167   121   116   116   133   204    35    38   206    94    57   196
   216   146   122   150    43    92    97   150    43   183    61   118   115    54   146    81   111   159    83    78   166    71   152    51    83    84   141    80   151   173    42   211    72    52    53    55   160    92   115   170   116   145   104   220   150   149   105    89    61   125    33   129    76   186   136    47   160   148   169   146    82    77   153   164    65   159   129   223   137   204   184    67    43   206   208   183   174   177   203   149    77   168    99   164    72   102   145   178    84   211   208   166   117   181   144   215    57    82   107    58   141    39    44    73   216   121    97    68    55    68    99   174   113   105    38   170   165   121   116   117   133   203    34    41   207    94    57   196
   215   148   125   148    44    94    96   150    39   181    61   119   118    54   144    79   116   159    82    77   167    70   150    52    86    80   144    81   153   175    41   212    75    53    54    55   156    88   115   171   116   145   103   222   149   148   106    93    58   122    36   130    78   185   133    47   161   147   168   146    79    78   153   164    64   159   127   220   135   205   184    69    44   206   207   183   178   178   203   147    76   168    99   164    71   103   144   178    86   211   210   166   117   177   147   217    58    79   106    57   142    42    43    73   216   124    99    68    58    67    97   175   114   108    38   170   164   122   113   119   132   206    34    42   206    95    57   196
   216   146   123   149    42    91    96   149    39   182    61   119   116    53   145    80   114   159    82    77   168    72   153    51    83    80   142    82   150   173    41   212    74    51    53    57   157    93   113   171   116   145   105   219   149   149   107    90    59   124    35   129    79   186   137    49   160   150   169   148    80    77   154   164    63   159   126   222   134   204   184    69    44   204   208   183   177   178   200   148    75   169   100   164    72   101   145   177    84   211   210   166   116   181   148   215    57    80   105    57   144    43    46    74   215   122   100    68    58    64    98   175   115   105    37   170   166   121   116   116   133   204    35    41   205    95    55   196
   215   147   126   149    41    92    97   151    41   183    63   121   117    52   146    80   115   161    82    77   166    72   151    52    84    82   141    82   150   173    40   211    73    53    52    57   156    92   112   171   116   145   105   220   149   148   105    89    60   123    33   127    80   187   134    46   159   149   171   145    82    77   152   163    64   159   127   221   135   203   183    68    43   205   205   183   177   179   202   147    76   169    99   162    73   102   143   177    84   210   210   167   117   182   148   215    58    82   103    58   143    41    46    72   215   122    98    68    58    68    97   175   112   107    37   168   165   121   116   114   133   204    31    38   204    93    59   195
   214   145   125   147    38    96    96   151    43   181    63   121   122    56   146    79   118   162    86    76   170    72   152    48    87    78   149    84   151   173    37   207    72    51    50    54   153    92   118   170   118   146   100   218   145   144   105    90    59   123    30   130    84   188   134    43   163   147   169   145    81    78   158   166    62   158   126   213   134   209   182    70    43   204   210   179   179   178   202   148    76   166    97   162    76   101   146   175    86   213   211   166   115   179   151   215    59    77   104    56   143    40    45    75   217   115    95    68    58    67    96   173   110   107    41   169   161   122   112   118   137   206    33    38   207    95    62   190
   215   144   122   150    43    95    96   146    41   181    66   123   117    54   146    80   114   164    82    77   169    74   153    49    86    81   145    82   148   174    39   213    75    53    52    57   156    92   116   169   117   145   106   220   149   149   104    90    57   125    36   128    78   187   138    47   160   150   169   148    82    78   150   166    64   159   127   221   136   205   183    68    44   205   206   179   178   180   203   148    74   165    99   161    75   104   144   179    86   209   211   167   115   179   148   212    55    81   104    54   142    41    47    74   216   120    95    69    60    67    99   174   113   109    42   171   166   119   116   118   132   206    34    40   206    96    58   196
   214   148   125   149    42    93    96   150    40   181    63   118   117    52   147    81   115   162    80    78   166    70   152    52    86    83   142    80   149   173    41   210    74    53    53    58   159    91   114   169   117   144   105   219   150   148   107    90    60   123    34   130    79   190   135    46   159   150   168   146    83    78   152   164    63   159   128   222   135   206   182    68    44   204   205   183   178   177   201   146    76   169    98   164    73   101   144   176    86   211   209   165   117   181   146   216    56    78   104    58   145    39    46    73   216   122    99    68    59    67    99   174   111   106    37   169   165   121   116   117   136   203    35    41   205    95    57   195
   216   146   122   150    43    94    95   149    41   183    64   119   116    52   144    80   114   161    81    75   168    71   152    52    85    82   141    80   150   172    41   211    72    53    53    58   157    92   113   170   114   145   105   218   149   147   105    90    59   123    33   132    81   187   135    45   159   148   170   146    80    76   153   164    63   160   126   221   135   206   182    69    44   205   206   182   178   178   203   148    75   168    98   163    72   101   144   177    84   210   210   166   115   182   148   217    58    80   105    57   147    38    44    74   215   123    98    69    57    68    98   174   113   106    38   170   163   122   115   117   131   205    34    40   207    95    57   197
   215   146   124   149    43    93    96   150    40   183    63   119   116    53   145    80   115   161    81    77   167    71   152    51    84    82   142    82   150   174    41   211    73    52    52    57   157    92   114   171   116   145   105   219   149   148   106    90    60   123    34   129    79   187   135    47   160   149   168   146    81    77   153   163    64   160   127   221   134   205   183    68    44   205   206   182   177   178   202   148    75   169    99   164    73   101   144   178    84   210   210   166   116   181   147   216    57    80   105    58   145    41    45    73   216   121    97    68    58    67    98   175   112   106    38   169   165   121   116   117   133   205    34    40   205    95    58   196
   215   146   124   149    43    92    95   150    40   182    63   119   116    53   144    80   115   162    81    77   166    71   152    51    85    83   142    82   150   174    41   211    73    52    53    58   156    92   114   171   116   145   104   219   149   148   106    90    60   122    34   129    80   187   136    48   160   149   169   146    81    78   153   163    64   159   126   221   134   205   183    68    44   205   206   182   177   178   202   148    75   169    98   165    73   102   145   178    84   210   210   166   116   182   147   216    57    80   105    58   145    41    45    74   216   121    98    68    58    66    98   174   112   107    37   169   165   122   116   117   133   205    34    40   205    95    57   196
   218   149   123   150    42    93    96   151    39   180    63   117   118    55   144    81   114   158    81    75   168    71   151    51    82    82   141    80   152   173    40   212    70    56    53    58   159    93   112   168   114   145   104   219   151   149   106    90    60   124    34   130    80   184   137    48   161   149   169   148    81    78   154   162    64   161   130   220   136   201   183    71    46   205   203   183   176   177   199   148    75   167   100   164    74   102   143   179    84   207   209   166   116   182   147   219    55    82   106    57   145    41    47    72   215   123    97    67    57    67    99   174   113   106    40   168   166   118   114   120   132   207    33    40   203    96    57   197
   215   147   124   149    43    92    96   150    40   182    64   120   117    53   145    80   114   161    81    76   167    72   152    50    85    82   142    81   149   174    40   210    73    52    52    57   157    92   114   171   116   146   105   219   149   149   106    90    59   123    34   129    79   187   136    48   160   149   169   146    82    78   153   164    64   160   126   221   134   205   183    67    44   204   206   182   177   178   202   148    75   169    99   163    73   102   145   178    84   210   209   166   117   181   147   216    57    80   105    58   145    40    45    73   216   122    97    68    58    67    99   175   113   107    38   170   165   121   116   117   133   205    34    40   205    94    57   195
   214   146   126   149    43    94    96   152    39   182    64   119   118    51   146    81   114   161    81    78   166    70   150    49    85    82   142    80   150   174    40   212    73    52    55    57   156    92   114   171   117   148   104   219   149   148   104    89    60   124    35   131    81   188   136    46   160   150   168   147    80    77   153   165    65   161   126   222   135   203   184    68    45   203   205   181   177   176   200   147    75   168    99   162    73   101   146   177    83   210   208   167   119   180   145   216    56    80   105    58   144    39    45    75   214   120    98    67    58    66    97   172   113   106    37   169   165   122   115   117   132   206    35    39   205    97    57   195
   214   147   126   151    39    94    98   150    38   183    64   120   118    53   144    81   115   160    81    76   166    71   153    48    81    84   141    80   151   173    42   210    76    55    54    55   155    93   111   171   113   144   103   219   149   150   106    89    59   123    33   130    81   187   134    46   159   151   169   145    82    78   158   165    63   158   125   221   135   207   183    69    41   206   205   182   178   178   201   149    76   166    98   164    72   101   143   178    84   212   210   167   117   181   147   214    57    77   106    56   146    40    45    74   214   121    96    68    58    71    96   173   113   107    36   168   166   121   117   115   134   206    32    39   205    95    56   194
   220   144   124   148    35    92    96   153    38   178    62   117   114    58   142    80   112   162    83    78   169    73   152    51    83    78   140    82   148   174    45   213    70    52    59    61   153    91   111   169   116   150   111   215   150   149   104    98    64   124    32   132    80   182   134    51   167   145   165   142    83    77   150   163    68   157   119   218   138   207   180    65    51   201   206   179   175   174   199   148    73   168   101   169    73   104   144   176    83   208   212   169   117   180   153   219    64    78   106    57   145    38    45    69   217   122    97    68    58    64   100   173   108   105    37   165   169   123   117   117   128   203    37    38   208    91    57   198
   217   145   123   148    42    94    95   150    38   183    63   119   118    55   146    80   116   162    83    73   167    72   151    49    84    82   141    82   150   174    41   211    72    50    54    57   156    94   114   171   115   146   104   218   150   150   107    89    60   122    34   130    79   188   137    46   160   148   170   145    78    77   153   164    65   162   127   220   135   207   180    67    46   205   207   181   176   180   203   147    75   170    99   164    74   102   144   178    82   212   208   166   118   181   148   215    57    81   106    57   145    39    44    75   216   120    98    69    56    67    98   174   113   107    38   170   165   121   116   117   134   205    34    39   206    96    57   197
   215   146   124   149    43    93    96   149    40   183    63   119   117    53   145    80   114   161    81    77   167    71   152    51    84    82   142    82   150   174    41   211    73    52    53    57   157    92   114   171   116   145   105   219   149   148   106    90    59   123    34   129    80   187   136    47   159   149   168   146    81    77   153   163    64   160   127   221   134   205   183    68    44   205   206   182   177   178   202   148    75   169    99   164    73   101   144   178    84   210   210   166   117   181   147   216    57    80   105    58   145    41    45    73   216   121    97    68    58    67    98   175   113   106    38   169   165   121   116   117   133   205    34    40   206    95    57   195
   215   147   125   149    44    92    95   148    40   182    63   119   117    54   144    80   113   161    82    77   167    71   151    50    85    82   141    81   150   174    42   212    73    52    53    56   157    92   113   171   115   144   104   219   148   149   106    90    60   123    34   131    80   188   136    47   160   150   169   146    82    76   154   163    64   159   127   221   134   204   183    67    45   206   206   181   178   178   202   148    76   169    98   163    73   101   144   177    84   209   211   166   116   180   147   216    57    80   103    58   144    40    44    74   216   121    97    68    58    67    98   174   111   107    38   170   164   122   116   117   134   205    35    40   205    96    57   197
   214   145   123   148    43    93    94   148    41   183    62   121   115    53   144    79   114   162    78    75   168    70   151    53    84    81   142    79   152   175    43   209    72    53    51    56   155    93   114   172   115   146   107   219   148   149   108    89    58   122    34   130    79   186   134    46   158   148   171   148    83    77   153   163    64   158   124   222   134   206   182    69    43   207   206   184   178   179   200   149    73   170    97   164    72   104   144   179    84   210   209   166   119   179   148   216    57    82   105    55   146    40    46    72   217   123    95    67    57    67    96   176   113   108    36   169   165   123   119   118   134   205    35    38   205    95    57   195
   214    57   173   104   158   147    66   170   124    45    42   118    96    38   130    96   176   103   203   121   112    44    80   148   216   215   132   147   133   148   219    65   115   129    96   215   181   127    74   181   188   203   137   137    99   193   116   179    94   111   156    91    82   206   170   200    88    63    49    72   177   188   148    81   204   174   138   170   100   181   219    58   157    49   186   202   113    96   214    56    95   112    54    43   118   115   201    60   114   162   105   166    62   128   186    41    79   201   100   208    69   107   179    51    32    95   124    84   122    54   210   167   181   173   195    46   203   115    78    45   100   166   129   135   185    68    33   134
   214    58   173   104   159   147    66   171   124    46    42   118    95    38   131    96   176   103   203   121   111    44    79   147   216   215   132   147   134   147   219    65   115   129    96   215   181   127    74   181   188   203   137   137    99   193   116   179    95   110   156    91    82   206   169   199    88    62    49    72   177   188   147    81   204   174   138   170   100   181   219    58   157    49   186   202   113    96   214    55    95   112    54    44   117   115   201    60   114   161   105   165    62   128   186    40    79   201   100   208    69   107   179    51    32    95   124    84   122    53   210   167   181   173   195    46   203   115    77    45   101   166   130   135   186    68    32   134
   215    59   171   103   158   149    68   170   126    45    39   118    96    36   131    95   176   103   204   121   111    45    79   150   215   214   132   146   134   147   218    66   115   130    96   216   183   129    72   180   188   202   137   137    99   192   119   180    93   108   153    92    80   207   169   199    91    60    50    71   177   189   148    82   203   174   139   173    96   183   220    56   158    48   186   202   114    94   212    55    97   111    54    44   118   113   197    59   110   163   106   166    60   127   185    41    76   201    99   209    69   105   181    53    32    98   128    87   118    55   210   168   181   174   191    48   204   113    78    42   101   166   130   134   188    68    31   135
   214    57   173   104   158   147    66   170   124    45    42   118    95    38   130    96   176   103   203   121   111    44    79   147   216   215   132   147   133   148   219    65   115   129    96   215   181   127    74   181   188   203   137   137    99   193   116   179    94   111   156    91    81   206   170   200    88    62    49    72   177   189   148    81   204   174   138   171   100   181   219    58   157    49   186   202   113    96   214    55    95   112    54    44   117   115   201    60   114   161   105   165    62   128   186    40    79   201   100   208    69   107   179    51    32    95   124    84   122    54   210   167   181   173   195    46   203   115    78    45   100   166   129   135   185    68    32   135
   214    57   173   104   158   147    66   171   124    45    43   118    96    38   131    96   177   103   203   121   111    44    79   148   215   215   131   146   133   148   219    65   114   129    96   216   181   127    74   181   188   203   137   137    99   193   116   178    94   111   156    90    81   205   169   200    88    62    49    72   176   189   148    81   204   174   139   170   100   181   219    58   157    49   186   202   113    96   214    56    95   113    54    43   117   115   202    60   114   162   105   165    63   128   186    40    79   201   100   208    69   107   179    51    32    95   124    84   122    54   209   167   181   173   196    46   203   115    78    45   100   165   129   134   186    68    32   134
   214    57   173   104   158   147    66   170   124    45    42   118    95    38   130    96   176   103   203   121   112    44    79   148   216   215   132   147   133   148   219    65   115   129    96   215   181   127    74   181   188   203   137   137    99   193   116   179    94   111   156    91    82   206   170   200    88    62    49    72   177   189   148    81   204   174   138   171   100   181   219    58   157    49   186   202   113    96   214    55    95   112    54    43   117   115   201    60   114   161   105   165    62   128   186    40    79   201   100   208    69   107   179    51    32    95   124    84   122    54   210   167   181   173   195    46   203   115    78    45   100   166   129   135   185    68    32   135
   214    57   173   104   158   147    66   170   124    45    42   118    95    38   130    96   176   103   203   121   111    44    79   148   216   215   132   147   133   148   219    65   115   129    96   215   181   127    74   181   188   203   137   137    99   193   116   179    94   111   156    91    82   206   170   200    88    62    49    72   177   189   148    81   205   174   138   171   100   181   219    58   157    49   186   202   113    96   214    55    95   112    54    43   117   115   201    60   114   162   105   165    62   128   186    40    79   201   100   208    69   107   179    51    32    95   124    84   122    54   210   167   181   173   195    46   203   115    78    45   100   166   130   135   185    68    32   135
   213    61   174   104   159   145    66   169   122    44    41   119    96    39   130    98   178   105   199   121   113    45    76   150   217   216   131   149   133   147   218    68   117   130    95   216   184   125    75   181   191   204   136   134    96   192   116   179    95   109   155    90    81   205   172   198    89    66    48    72   177   190   147    85   207   175   139   172   103   182   217    56   156    49   185   201   116    96   215    55    96   113    55    44   117   114   202    56   112   164   108   169    62   130   186    40    79   201    97   208    67   107   180    53    33    97   122    85   124    53   213   169   182   172   194    48   203   113    76    43    99   167   127   131   186    68    33   135
   214    57   173   104   158   147    66   171   124    45    42   118    96    38   131    96   176   103   204   121   112    43    80   148   216   215   132   146   133   148   219    65   115   128    96   215   181   127    74   181   188   203   137   137    99   194   116   179    95   111   155    90    82   206   170   200    89    62    50    73   177   189   147    80   205   174   138   170   100   182   219    57   157    49   186   202   113    96   214    55    95   112    54    43   118   114   202    60   114   162   104   165    62   127   186    41    80   202    99   208    69   107   179    51    32    95   123    84   123    55   210   167   181   173   195    46   204   115    78    45   101   166   130   135   186    68    32   134
   215    58   174   105   158   148    67   169   124    45    43   119    96    39   130    95   176   104   204   122   112    44    81   150   215   216   131   147   134   148   219    65   115   129    95   216   181   128    75   181   188   203   136   137   100   193   117   179    95   111   157    91    81   206   169   199    88    63    49    70   177   189   148    80   206   175   138   171   100   181   218    58   157    49   187   202   113    96   213    55    95   113    55    42   117   115   202    61   113   161   106   165    63   128   185    41    80   201   100   209    69   108   180    52    33    93   124    85   122    54   210   167   181   173   195    46   203   115    79    45   101   166   130   136   186    69    33   134
   214    58   173   104   158   147    67   170   124    46    42   117    95    38   130    96   176   103   203   121   111    43    79   148   216   216   131   148   134   148   220    65   114   129    95   215   181   127    73   181   188   203   136   137    99   193   117   179    94   110   156    91    82   205   170   200    88    62    49    72   177   188   148    81   204   174   138   170   101   182   219    58   157    49   187   202   113    96   214    56    96   112    54    44   117   115   202    61   114   161   105   165    62   128   186    39    79   200    99   209    69   107   180    51    33    94   124    83   121    53   209   168   181   173   196    45   202   115    77    45   101   166   130   135   186    68    32   134
   214    57   174   104   159   148    66   170   124    46    42   118    95    38   130    96   177   103   204   121   111    45    79   147   216   215   132   147   134   148   218    65   115   129    96   216   180   127    75   181   189   203   136   137    99   193   116   179    95   111   156    91    82   206   171   200    89    62    48    72   177   189   147    81   204   173   139   170   101   183   219    58   157    49   186   201   113    96   213    54    94   112    55    43   117   116   201    60   114   161   106   165    62   128   186    40    79   202    99   208    69   108   178    50    32    96   124    84   122    54   209   166   182   174   195    46   203   114    78    45    99   165   129   135   186    67    32   134
   214    57   173   104   158   147    66   170   124    45    42   118    95    38   131    96   176   103   203   121   112    44    80   147   216   215   131   147   134   147   219    65   115   129    96   215   181   127    74   181   188   203   137   137    99   193   116   179    94   111   156    91    82   206   170   199    88    62    49    72   176   189   148    80   205   174   139   171   100   181   219    58   157    49   186   202   113    96   214    56    95   112    54    44   117   115   201    60   114   161   105   165    62   128   186    40    79   201    99   208    69   107   179    51    32    95   124    84   122    54   210   167   181   173   195    46   203   115    78    45   100   166   130   135   185    68    32   135
   214    57   173   104   158   148    66   171   124    45    42   118    95    38   130    95   176   103   203   121   112    43    79   148   216   215   132   147   134   148   219    65   114   129    96   216   181   127    74   181   188   203   136   137    99   193   116   179    94   110   156    91    82   205   169   200    88    62    49    72   177   188   148    81   205   174   139   170   101   181   219    58   157    49   187   202   113    96   214    56    95   112    54    43   117   115   202    60   114   161   105   166    62   128   186    40    79   201   100   208    69   107   179    51    32    95   124    83   122    54   210   167   182   173   195    46   203   115    77    45   100   166   129   134   185    68    32   135
   215    57   172   106   159   147    67   170   121    47    42   119    94    40   129    94   176   102   204   120   111    43    80   147   215   213   132   147   134   148   221    63   114   128    96   215   182   125    76   180   188   205   138   138   100   194   116   179    95   111   154    90    83   204   170   200    87    63    50    73   176   188   147    83   205   173   138   172   101   183   219    58   157    49   187   201   114    98   214    56    94   112    53    45   118   114   203    60   115   160   105   163    61   126   186    39    78   201   100   207    71   110   177    51    32    94   125    85   122    53   212   168   183   173   195    46   204   117    78    45   101   166   128   135   186    66    33   133
   214    58   173   104   158   147    66   170   124    45    42   118    95    38   130    96   176   103   203   121   111    43    80   148   216   215   132   147   133   148   219    65   115   129    96   216   181   127    74   181   188   203   137   137    99   193   116   178    94   111   156    91    82   206   170   200    88    62    49    72   177   189   148    81   205   174   139   170   100   181   219    58   157    49   187   202   113    96   214    56    95   112    54    43   118   115   201    60   114   162   105   165    62   128   186    40    79   201    99   208    69   107   179    51    33    95   124    84   122    54   210   167   181   173   195    46   203   115    78    45   100   166   130   135   185    68    33   135
   214    58   172   104   157   148    66   172   123    47    44   119    95    37   130    94   177   103   202   121   109    43    81   149   217   215   131   145   134   148   220    65   114   130    97   218   181   127    74   180   187   204   137   136   102   193   118   179    92   110   156    91    82   207   169   200    88    62    50    73   179   187   149    81   205   176   139   171   101   182   219    57   157    51   186   200   113    95   213    57    96   112    55    43   118   116   203    60   112   161   105   165    63   127   186    41    79   200   100   208    69   107   178    50    34    93   125    85   122    56   210   169   182   173   195    45   204   114    78    46   100   166   128   135   184    69    33   134
   214    57   174   104   159   148    66   170   124    45    42   119    94    38   131    95   176   103   203   122   111    44    79   148   216   215   132   147   133   147   219    64   115   129    95   215   181   127    75   181   188   204   137   137   100   193   117   179    94   111   156    92    81   205   171   200    88    63    50    71   177   189   147    81   205   174   139   170   101   182   219    58   157    50   186   202   113    95   215    55    95   113    54    44   117   115   202    61   113   162   106   165    62   127   185    40    79   201   100   207    69   107   179    51    33    94   124    84   122    55   210   166   182   174   195    45   201   115    78    45    99   165   128   134   186    67    33   134
   214    57   173   104   158   148    66   171   124    46    42   118    96    38   131    96   176   103   203   120   112    43    80   147   215   215   132   147   134   147   218    65   115   129    96   215   181   128    74   181   188   203   137   138    99   193   116   179    94   111   156    91    82   205   169   200    88    62    50    72   177   189   148    80   204   174   138   171   100   181   219    57   158    49   187   201   114    96   214    55    95   112    54    44   117   115   202    60   114   162   105   165    62   127   186    40    79   201    99   208    69   107   179    52    32    96   124    83   122    54   210   167   181   173   196    45   203   115    78    45   100   166   129   135   185    68    33   135
   213    61   169   105   159   148    61   172   124    47    38   116    94    37   129   101   178   100   204   119   108    42    80   150   212   216   127   146   134   148   219    65   118   130    91   218   179   124    75   184   189   199   137   140    97   193   117   184    96   113   155    94    84   208   170   202    87    59    50    72   177   188   153    77   208   175   138   171   107   182   221    59   157    51   190   201   111    98   214    53    94   115    53    41   114   113   203    60   116   164   103   165    64   123   184    38    79   204    99   211    67   108   183    49    31    98   120    82   122    56   211   165   185   175   191    45   206   114    77    43   100   166   130   137   185    69    30   137
   213    56   173   105   158   148    66   170   124    47    43   118    96    38   130    96   176   104   203   121   112    44    80   147   216   215   132   148   133   148   218    64   114   128    96   215   180   125    74   181   188   202   137   137    99   193   116   179    95   112   157    90    82   208   168   198    89    62    48    72   177   188   148    81   206   174   138   171   101   182   218    57   158    50   187   204   113    96   214    54    95   113    55    43   118   114   201    61   114   160   106   165    61   129   186    42    79   200    99   208    70   108   180    52    32    96   122    84   122    55   209   166   181   173   195    45   202   116    76    45   100   165   130   134   185    68    32   134
   209    58   172   105   157   144    69   172   123    46    40   118    93    38   131    92   176   105   203   118   108    44    80   148   217   214   131   146   136   149   217    63   119   130    95   216   185   130    76   183   188   201   135   135   101   188   117   177    95   113   154    90    84   205   168   203    85    62    50    71   173   187   146    81   202   173   141   169    98   186   218    60   157    42   189   205   112    93   216    55    95   111    53    45   117   116   204    59   116   162   100   162    64   127   186    39    83   200   102   208    73   105   180    50    36    96   126    81   122    57   207   167   182   175   198    48   203   115    75    46   101   162   130   137   184    70    34   133
   214    57   173   104   158   147    66   171   124    45    42   118    95    38   131    96   176   103   203   121   112    43    80   147   216   215   132   147   133   147   219    65   115   129    96   215   181   127    74   181   188   203   137   137    99   193   116   179    95   110   156    91    82   206   169   200    88    62    49    72   177   188   148    81   204   174   138   171   100   181   219    57   157    49   186   202   113    96   214    55    95   112    54    43   117   115   202    60   114   162   105   165    62   128   186    40    79   201   100   208    69   107   179    51    33    95   124    84   122    54   209   167   181   173   195    46   203   115    78    45   101   166   129   135   185    68    33   134
   214    58   173   104   159   147    66   170   123    45    42   118    95    38   131    96   176   103   203   121   112    44    80   148   216   215   132   147   134   148   219    64   115   129    97   215   181   126    75   180   188   203   137   137    99   193   117   179    94   111   156    91    81   206   170   199    88    62    50    72   177   189   148    80   205   174   138   171   100   181   219    57   156    49   187   202   113    96   214    56    96   112    54    44   118   114   202    60   114   162   105   166    63   127   186    40    79   202    99   208    69   107   179    51    32    95   124    83   122    54   210   168   181   173   195    46   204   115    77    44    99   166   130   134   186    68    32   135
   210    58   176   105   157   148    72   168   122    48    45   118    98    35   132    96   178   102   204   119   113    44    83   145   211   212   134   149   133   148   223    62   119   127    96   216   182   126    72   177   186   204   140   141   101   190   119   176    97   108   155    92    82   205   174   197    83    62    51    73   180   190   149    77   203   177   137   167    99   185   217    57   159    52   184   203   112    93   212    60   101   110    55    41   116   115   201    59   119   160   108   166    58   126   185    38    79   199    97   209    65   103   182    53    32    98   129    84   123    57   210   169   182   173   197    45   199   118    81    45    97   163   131   135   185    63    36   137
   214    57   172   103   158   148    66   170   123    44    43   117    95    37   131    97   177   103   203   121   112    45    79   148   216   215   132   147   134   148   219    65   115   130    96   215   181   126    75   181   188   204   136   136    99   193   116   179    93   111   156    90    81   205   170   200    88    63    48    72   177   188   148    81   205   175   138   172   100   180   220    57   157    49   186   200   114    96   213    56    95   111    53    43   117   115   204    60   114   161   105   164    63   127   186    42    79   201   101   208    69   108   179    52    33    95   123    83   122    54   208   167   181   174   195    47   203   115    78    46   100   166   129   135   185    68    32   135
   214    58   174   104   158   147    66   170   122    45    42   118    95    39   131    96   175   102   203   121   112    43    79   147   215   214   130   147   133   148   218    65   113   128    95   216   182   127    75   180   188   204   136   137   100   193   117   179    95   110   156    90    82   207   170   199    87    64    49    72   177   189   149    80   205   174   139   171   100   181   218    58   157    48   186   202   114    96   214    56    94   113    54    44   117   115   200    61   114   160   105   164    63   128   186    41    79   201    99   208    70   108   180    51    32    95   124    82   122    54   210   167   181   174   195    46   204   115    78    45   100   167   129   135   185    67    33   134
   214    57   173   104   158   148    66   170   124    45    42   118    96    38   131    96   176   103   203   121   112    44    79   148   216   215   132   147   133   148   219    65   115   129    96   215   181   127    74   181   188   203   137   137    99   193   116   179    94   111   156    91    82   206   170   200    88    62    49    72   177   189   148    80   204   174   138   171   100   181   219    58   157    49   186   202   113    96   214    55    95   112    54    44   117   115   201    60   114   161   105   165    62   128   186    40    79   201    99   208    69   107   179    51    32    95   124    84   122    54   210   167   181   173   195    46   203   115    78    45   100   166   129   135   185    68    33   134
   214    57   173   104   158   147    66   170   124    45    42   118    96    38   130    96   176   103   203   121   112    44    80   147   216   215   132   147   133   148   218    65   114   129    96   216   181   127    74   181   188   204   137   137    99   193   116   179    94   110   156    91    82   206   170   200    88    62    49    72   177   189   148    81   204   174   139   170   100   181   219    58   157    49   186   202   113    96   214    55    95   112    54    43   118   115   201    60   114   162   105   165    62   127   186    41    79   201    99   208    69   107   179    51    32    95   124    84   122    54   210   167   181   173   195    46   203   115    78    45   100   166   130   134   185    68    33   135
   214    57   173   104   158   147    66   170   124    45    42   118    96    38   130    96   176   103   203   121   111    44    79   148   216   215   132   147   133   148   219    65   115   129    96   215   181   127    74   181   188   203   137   137    99   193   116   179    94   110   156    91    82   206   170   200    88    63    49    72   177   188   148    81   205   174   138   170   100   181   219    58   157    49   186   202   113    96   214    55    95   112    54    43   118   115   201    60   114   161   105   165    62   128   186    41    79   201   100   208    69   107   179    51    33    95   124    84   121    54   210   167   181   173   195    46   203   115    78    45   100   166   129   135   185    68    33   135
   214    57   173   103   158   147    67   170   124    46    42   118    95    39   131    96   177   103   203   122   112    44    78   148   215   215   132   147   133   146   219    64   115   128    96   215   180   126    75   181   188   203   137   136    99   192   117   179    94   110   156    90    81   206   169   200    88    63    49    71   177   190   147    81   205   174   138   171   100   180   219    59   158    49   186   202   114    95   214    55    95   112    53    43   119   114   202    60   113   162   104   166    62   127   186    40    80   200   100   207    69   106   178    51    32    95   123    85   122    54   210   167   180   174   196    45   203   114    77    45   100   165   130   134   186    68    34   134
   214    57   172   104   158   150    66   171   123    45    42   119    96    39   130    95   177   102   203   121   110    42    79   148   216   216   132   146   134   148   220    64   115   130    96   216   181   127    75   182   188   202   137   137    99   193   117   178    96   111   157    91    81   205   169   201    87    62    49    72   176   187   147    81   204   173   140   169   100   181   219    57   158    49   185   201   115    96   213    56    95   113    53    43   119   115   201    60   114   161   104   167    62   129   186    40    80   201   100   209    68   108   181    51    32    97   125    84   121    53   210   167   181   173   195    46   203   115    77    45   100   166   130   135   185    69    33   134
   214    57   172   104   159   147    66   170   124    46    42   117    96    37   130    96   176   102   203   121   112    43    80   147   216   216   132   148   133   147   219    65   115   129    97   215   181   127    74   180   188   202   136   137    99   193   115   179    95   111   155    91    81   205   170   200    88    64    50    73   176   189   148    80   204   174   139   170    99   181   219    57   158    49   186   202   113    95   214    55    95   113    55    43   117   114   201    61   114   161   105   166    62   128   186    41    80   201    99   208    70   108   179    52    33    95   123    83   121    54   211   168   182   174   195    46   203   115    78    46   100   165   129   135   185    68    33   134
   214    57   173   104   159   147    66   170   123    45    42   118    95    38   131    96   176   103   203   121   111    44    79   148   216   215   132   147   133   147   219    65   114   130    96   215   181   127    74   181   188   203   136   137    99   193   117   179    94   110   155    91    81   206   169   200    88    62    49    72   176   189   148    81   204   174   138   171   100   181   219    57   157    50   187   202   113    96   214    55    95   112    54    44   117   115   202    60   114   161   104   166    62   128   186    41    79   201   100   208    69   107   179    51    32    96   124    83   122    54   210   167   181   173   195    46   203   115    77    45   100   166   130   134   185    67    33   134
   213    58   173   104   158   147    66   171   123    45    42   119    95    38   131    96   177   103   202   120   111    44    79   147   215   216   132   147   132   148   219    65   114   129    96   215   181   126    74   180   187   205   136   136    99   193   116   179    94   111   156    89    81   206   170   200    88    64    49    71   176   189   147    81   204   174   138   170   100   182   219    57   158    50   186   201   113    97   214    55    95   112    54    43   117   115   201    61   113   160   105   165    62   128   186    41    78   201    99   208    69   108   178    51    32    96   123    85   122    54   209   167   181   173   195    45   203   115    78    46   100   166   130   135   185    67    32   135
   214    57   173   104   158   147    66   171   123    45    42   118    95    39   130    96   176   103   203   121   111    44    80   148   216   215   132   146   134   147   219    65   115   129    96   216   181   127    74   181   188   203   137   137    99   194   117   178    95   110   155    91    81   205   169   200    88    62    49    72   177   189   148    81   205   174   138   171   100   181   219    58   157    49   186   201   113    96   214    56    95   111    54    44   118   115   201    60   113   161   105   166    62   128   186    41    79   201    99   208    70   107   178    51    33    95   124    84   122    53   210   167   181   173   195    46   202   116    78    44   100   166   129   135   185    68    32   134
   216    55   174   102   157   145    65   172   123    43    42   119    95    36   132    97   175   105   202   121   111    42    80   150   216   217   132   147   134   147   217    66   116   128    94   213   184   128    75   181   189   202   136   137   100   192   115   178    92   110   156    92    82   206   169   197    84    62    52    76   176   190   149    84   205   174   139   170   102   183   219    58   160    51   188   203   113    98   212    53    94   114    55    43   117   114   200    60   113   163   107   168    61   131   186    42    78   201    99   209    70   110   180    51    31    96   125    84   124    53   213   169   184   172   196    46   200   117    79    45   100   164   129   136   187    65    31   132
   213    57   174   104   159   148    66   170   124    44    43   117    96    38   130    96   176   103   203   121   112    43    79   148   216   216   132   147   134   147   218    66   115   129    95   215   181   128    75   182   187   204   137   137    99   193   116   179    93   111   155    91    80   206   169   200    88    62    49    71   176   189   147    81   205   175   138   170   100   182   218    58   157    49   187   202   113    96   214    56    95   113    54    43   117   115   201    60   113   161   106   166    62   128   186    41    78   201   100   208    70   107   179    51    32    95   123    84   122    53   211   167   181   173   196    46   204   114    78    45   100   166   130   135   184    67    32   135
   214    56   173   102   158   148    67   170   124    42    39   116    95    40   130    96   176   101   204   122   113    45    80   146   218   217   132   146   133   147   218    64   116   131    98   214   184   129    72   181   187   202   135   138   100   194   117   177    97   109   155    90    82   207   168   200    88    62    48    71   178   188   149    82   203   174   138   168    99   181   217    58   156    48   186   204   114    93   215    55    93   112    54    43   117   113   202    61   115   163   105   166    64   126   187    40    82   200    99   208    71   110   179    52    31    94   122    83   119    52   211   168   181   175   195    46   202   117    78    46   103   164   131   133   184    68    32   133
   214    58   172   103   160   149    66   170   124    46    43   119    95    38   130    96   175   103   203   122   113    44    79   147   216   214   132   146   134   147   219    64   115   130    96   216   180   128    75   181   188   202   137   136    98   193   115   179    95   111   156    92    81   205   169   199    89    63    49    72   176   190   149    80   204   175   139   171   100   181   218    58   158    49   186   202   113    96   214    56    95   112    54    42   117   115   201    60   113   160   104   165    63   129   185    40    79   201    98   208    69   108   180    51    33    95   123    84   122    54   210   168   181   173   196    46   203   114    77    46   101   166   129   135   186    68    33   134
   214    57   173   104   158   148    66   171   124    45    42   118    96    39   131    96   175   102   203   122   111    43    79   148   216   215   132   147   133   148   219    65   115   129    95   215   181   127    74   182   188   203   136   137    99   193   116   179    94   111   156    90    81   205   170   200    88    63    50    72   176   189   148    80   204   174   138   171    99   181   219    58   158    49   186   202   113    96   214    55    95   112    54    43   118   115   202    60   114   161   105   165    63   127   186    40    79   201   100   208    69   107   179    51    32    95   124    84   122    54   209   167   181   173   195    46   202   115    78    45   101   165   129   134   185    68    32   135
   214    57   173   104   158   147    66   170   124    46    42   118    95    38   130    96   176   102   204   121   112    44    80   147   216   215   132   146   133   148   219    65   115   129    96   216   181   127    74   181   188   203   137   137    99   193   116   179    94   111   156    91    81   206   170   199    88    62    49    72   177   189   148    80   204   174   139   171   100   181   219    58   157    49   187   202   113    96   214    55    95   112    54    43   117   115   201    60   114   162   105   165    62   128   186    41    79   201   100   208    69   107   179    51    33    95   124    84   122    54   210   167   182   173   195    46   203   115    78    45   100   166   129   135   185    68    33   134
   213    58   173   105   158   148    66   170   124    45    42   118    96    38   130    96   176   103   203   121   112    43    80   148   216   215   132   147   133   148   219    65   115   129    96   215   181   127    74   181   188   203   137   137    98   193   116   179    94   110   156    91    82   206   170   200    88    62    49    72   177   189   148    81   204   174   139   171   100   181   219    58   157    50   186   202   114    96   214    55    95   112    54    44   118   114   201    60   113   161   105   166    62   127   186    41    79   201   100   208    69   107   179    51    33    95   123    84   122    54   210   167   182   173   195    46   203   116    78    45   100   166   130   134   185    68    32   134
   214    58   173   104   159   147    66   171   124    47    42   118    96    39   130    96   176   103   204   121   111    44    79   148   216   216   132   147   134   147   219    65   114   129    96   216   182   127    74   181   188   203   136   137    98   193   116   179    94   110   156    90    82   206   169   200    88    62    49    71   177   188   148    80   205   174   139   169   100   181   219    57   157    49   186   203   113    96   214    55    94   112    54    43   118   116   201    60   114   161   105   166    62   127   186    40    79   201    99   207    70   107   178    52    32    95   124    83   122    54   210   167   181   173   195    45   203   115    77    45   100   166   129   136   186    68    33   134
   214    57   173   103   159   148    66   170   124    45    42   118    96    38   130    96   176   103   203   121   112    44    80   148   216   215   132   147   134   148   219    65   115   128    96   216   181   127    74   180   188   203   137   137    99   193   116   178    94   111   156    90    81   206   169   200    88    62    49    72   177   189   148    81   204   173   139   170   100   181   219    58   157    49   187   201   113    96   214    55    95   112    54    43   117   115   201    60   114   161   105   165    62   128   186    40    79   201    99   208    69   107   178    52    32    94   124    84   122    53   210   167   181   174   195    46   203   115    77    45   100   166   130   135   185    68    32   135
   214    58   174   102   157   150    66   168   124    46    44   117    96    41   128    95   178   103   205   121   114    43    81   148   217   213   132   149   135   145   217    64   118   131    94   214   181   125    74   180   188   203   135   137   100   194   118   179    94   111   158    93    80   204   170   199    88    64    49    73   177   187   148    80   206   176   140   170   103   181   217    58   156    50   191   202   112    97   214    57    98   111    53    43   117   115   201    59   115   162   103   166    60   128   187    42    78   201   100   208    69   109   180    52    34    94   126    85   122    54   209   166   180   174   198    45   205   118    77    46    98   166   129   135   184    70    31   136
   214    57   174   104   158   147    67   170   123    45    43   117    95    38   131    96   175   102   203   120   112    44    79   148   216   215   131   147   134   147   219    64   115   130    96   215   181   127    74   181   188   202   136   137    99   193   116   178    95   111   156    90    82   206   170   201    89    62    49    71   176   188   147    82   205   174   138   169   100   182   218    58   158    49   187   202   113    96   214    56    96   112    54    44   118   115   201    60   114   162   106   166    62   127   186    40    80   202    99   208    69   108   180    51    32    95   124    84   120    55   209   167   182   173   195    46   203   115    77    47   101   166   130   136   185    68    33   135
   214    57   173   104   159   147    66   171   124    46    43   118    95    38   131    95   176   103   203   120   111    44    80   148   216   215   131   147   133   148   219    65   115   129    96   215   182   127    74   181   188   203   137   137    99   193   116   179    94   110   155    91    82   205   169   200    88    62    50    72   177   189   148    80   205   174   139   170   100   181   219    58   158    49   187   202   113    96   214    55    95   112    55    43   117   116   201    59   114   162   105   165    63   127   186    40    79   200   100   207    69   108   179    50    32    95   124    84   122    54   210   168   182   173   195    46   203   116    77    46   100   166   130   135   186    67    33   134
   213    58   173   105   158   147    67   171   124    45    42   118    95    38   131    96   176   103   203   121   111    44    79   147   216   215   131   147   133   147   219    65   114   129    96   216   181   127    75   181   187   203   137   137   100   193   116   179    94   111   156    90    82   206   169   199    88    63    49    72   177   188   148    80   204   174   139   170   100   181   218    57   157    49   186   201   114    96   214    56    95   113    55    43   117   114   201    60   114   162   106   165    63   128   185    41    79   201    99   208    69   107   179    51    33    95   124    84   121    54   210   167   181   174   196    46   203   115    77    44   100   166   129   134   186    67    32   135
   214    63   175   107   162   152    69   171   129    41    41   118    96    40   131   100   179   106   204   121   109    42    79   149   216   213   133   144   133   141   214    63   117   129    92   216   177   130    74   179   185   200   135   137   101   190   113   184    94   111   160    91    78   206   163   203    91    61    51    69   176   191   151    79   208   180   142   167   104   184   221    65   154    47   179   200   111    95   216    54    95   112    53    43   121   113   205    60   110   161   103   165    60   123   186    43    76   202    99   210    69   114   186    51    33    96   125    87   116    56   213   170   178   170   197    45   206   115    80    46   102   166   134   134   186    66    31   133
   214    58   173   105   159   148    66   170   124    45    43   118    96    38   130    96   176   103   204   122   112    43    80   148   215   215   132   147   134   148   219    64   115   128    96   216   181   127    74   181   188   202   137   138    99   193   117   179    94   111   157    91    82   206   170   200    88    62    50    72   176   189   148    80   204   173   139   170   101   182   219    58   157    49   186   203   113    96   214    55    95   112    54    44   117   115   201    60   114   161   105   165    62   128   185    40    79   201   100   208    70   107   179    51    32    95   124    84   121    54   210   167   181   173   195    46   203   115    78    45   101   165   130   135   185    67    32   135
   214    57   173   104   159   147    66   170   124    45    43   118    95    38   131    96   176   103   203   121   111    43    80   147   216   215   132   147   133   148   219    65   115   129    96   216   181   127    74   181   188   203   136   137    99   193   116   179    94   111   156    90    81   206   170   200    88    62    49    72   177   189   148    81   205   174   139   171   100   181   218    57   157    49   187   202   113    96   214    55    95   113    54    44   118   115   201    60   114   162   105   165    62   128   186    40    79   201   100   208    69   107   179    51    33    95   124    84   122    54   210   167   181   173   195    46   203   115    78    45   100   166   130   134   185    68    32   134
   212    55   172   103   157   147    67   174   123    45    37   117    95    40   128    91   178    99   202   122   112    43    78   145   218   215   128   149   134   150   220    65   119   127    98   215   184   128    71   177   190   204   135   136   104   196   115   179    97   110   161    89    80   207   168   198    89    62    49    71   177   190   145    80   204   173   139   169   101   184   218    59   157    50   185   204   110    96   214    54    94   114    55    46   121   113   198    62   113   161   101   167    63   129   185    41    75   199    94   209    69   108   178    52    31    95   119    79   124    55   209   164   181   175   196    46   202   115    81    44   103   167   128   134   186    67    33   132
   214    58   172   104   158   148    67   169   124    46    43   118    96    38   131    96   177   103   203   120   111    45    79   146   215   216   133   146   134   148   217    65   116   129    97   215   181   126    73   181   187   202   136   138   100   193   117   177    95   111   156    90    82   205   170   199    88    61    50    70   176   190   148    81   206   175   139   171    99   182   221    59   157    50   186   202   112    95   212    56    95   113    53    43   118   114   202    61   114   162   104   166    63   126   186    40    78   201   100   209    69   106   179    49    33    94   123    84   121    54   211   165   179   172   195    47   204   115    78    45   100   166   130   133   185    69    33   135
   214    57   173   104   158   147    66   170   124    45    42   118    95    38   130    96   176   103   203   121   112    44    80   148   216   215   132   147   134   148   219    65   115   129    96   215   181   127    74   181   188   203   137   137    99   193   116   179    94   111   156    91    81   206   170   200    88    62    49    72   177   189   148    80   204   174   138   171   100   181   219    58   157    49   186   202   113    96   214    55    95   112    54    43   117   115   201    60   114   161   105   165    62   128   186    40    79   201   100   208    69   107   179    51    32    95   124    84   122    54   210   167   181   173   195    46   203   115    78    45   100   166   129   135   185    68    32   134
   213    57   172   104   159   147    65   170   124    45    43   118    95    39   131    96   177   102   203   120   111    44    79   147   216   214   132   146   133   148   219    64   115   129    97   216   181   126    75   181   188   203   136   135    99   194   117   178    95   109   157    91    83   205   169   200    88    61    50    72   176   189   148    80   204   174   138   171   100   180   218    57   158    50   188   201   111    96   212    56    95   111    54    42   118   116   202    60   114   160   104   165    62   127   188    40    78   201   100   207    67   108   179    51    31    95   123    82   122    53   209   167   180   173   195    45   203   115    77    45    99   164   129   134   185    68    32   134
   214    58   173   104   158   147    66   170   124    45    42   118    96    38   130    96   176   103   203   121   111    44    80   148   216   215   131   147   133   148   219    65   114   129    96   216   181   127    74   181   188   203   137   137    98   193   116   179    94   110   156    91    81   206   170   200    88    62    49    71   176   189   148    80   205   174   139   170   100   181   219    58   157    49   186   202   113    96   214    55    95   112    54    43   118   115   202    60   113   162   105   165    62   128   186    41    79   201   100   208    69   107   179    51    32    95   124    84   122    54   210   167   181   173   196    46   203   115    78    45   100   166   130   135   186    68    33   135
   214    57   173   104   158   147    66   170   124    45    42   118    95    38   130    96   176   103   203   121   112    44    79   148   216   215   132   147   133   148   219    65   115   129    96   215   181   127    74   181   188   203   137   137    99   193   116   179    94   111   156    91    82   206   170   200    88    62    49    72   177   189   148    81   204   174   138   171   100   181   219    58   157    49   186   202   113    96   214    55    95   112    54    43   117   115   201    60   114   161   105   165    62   128   186    40    79   201   100   208    69   107   179    51    32    95   124    84   122    54   210   167   181   173   195    46   203   115    78    45   100   166   129   135   185    68    32   135
   214    58   173   104   158   147    66   170   124    45    42   118    95    39   130    96   176   102   203   121   111    44    80   148   216   215   132   146   133   147   218    64   115   128    96   216   181   127    74   181   188   203   136   137    99   193   116   179    95   110   156    91    81   205   169   200    87    62    49    72   177   188   148    80   204   174   139   171   100   181   219    57   157    49   186   202   113    96   214    55    95   112    54    43   117   115   202    60   114   162   105   165    62   127   186    40    79   200   100   208    69   107   179    51    33    96   124    84   121    54   210   167   181   173   196    47   203   115    78    45   100   166   129   135   185    68    33   134
   216    59   174   101   162   149    67   175   122    49    47   119    95    35   130   100   174   105   203   121   110    43    79   148   215   221   131   149   135   147   223    66   115   128    96   215   184   128    76   178   191   202   133   138    98   194   115   177    93   110   156    95    79   203   171   200    85    62    51    73   179   188   147    78   206   173   139   171   101   180   221    59   159    50   187   203   112    94   217    56    93   111    57    47   115   112   201    64   116   163   100   162    62   126   182    42    84   207    99   209    64   109   183    52    33    92   122    84   119    50   209   161   179   174   194    46   203   112    77    43   102   169   131   138   184    70    32   135
   213    56   172   104   159   147    67   170   123    45    43   117    96    39   130    95   177   102   203   121   110    43    80   148   217   216   132   147   134   146   218    65   113   129    97   216   182   127    74   180   188   203   137   137    99   193   115   179    94   111   155    91    82   206   169   199    87    61    50    73   177   189   148    79   206   175   140   170    99   180   218    57   156    50   187   203   113    95   215    56    95   112    56    43   117   116   202    60   114   161   106   165    63   127   187    40    78   202    99   209    69   106   178    51    33    95   124    83   121    54   210   167   180   173   194    45   203   116    78    45   100   165   130   135   186    67    33   135
   214    57   173   104   159   148    66   169   124    43    42   118    94    38   130    95   178   103   202   121   112    44    79   147   217   216   132   146   135   148   219    64   116   129    96   214   180   128    74   181   189   204   137   136    99   193   117   179    94   112   155    91    82   205   170   200    87    62    49    71   176   189   149    80   205   172   138   171   101   179   219    57   157    50   187   202   113    95   214    55    95   113    54    43   118   115   201    60   113   161   105   164    62   127   186    39    77   201    99   208    70   108   178    52    33    94   124    85   121    54   209   167   182   173   195    46   205   115    78    46   102   167   129   134   186    67    32   134
   212    62   175   102   160   146    66   170   125    44    41   117    97    38   134    99   175   101   199   119   112    44    78   144   216   215   129   149   134   149   222    64   116   127    95   211   182   120    76   181   187   203   134   136    98   195   115   177    96   111   155    86    83   207   165   197    89    63    46    72   180   192   151    80   208   176   138   169   100   180   219    57   158    49   186   201   113    92   213    57    94   113    54    43   120   114   207    61   115   161   106   163    67   126   184    39    82   201   102   207    69   106   181    51    30    93   122    82   118    53   213   171   177   176   198    46   201   117    77    45   102   163   127   134   186    65    31   134
   214    57   173   105   158   148    66   170   124    45    42   118    96    38   131    96   176   103   202   120   112    44    80   148   217   215   132   146   133   148   218    65   115   129    96   215   181   127    74   182   188   203   136   137    99   193   117   178    95   110   156    91    82   206   170   200    89    63    50    72   177   189   148    79   204   175   138   170   100   181   218    58   157    49   186   201   113    96   214    56    95   113    54    44   118   116   201    60   114   162   105   166    62   128   186    41    79   201   100   208    69   108   179    51    33    96   125    84   122    54   210   168   182   174   196    46   202   115    77    45   100   165   129   135   185    68    33   134
    95   191   204   124   156   126    65    71   115   215   127    93   196   143   160   163   213   124   120   184   206    86   151   141   123   104    96   206    44   207    39    95   150    51   121   199   211    97    88   213   207   172    48    86    93   134    91   174   174   130   149   154    62    35   123   144   114   130   186   127   212   137   121   161    54    99    67   195   190    50   159   182   101    62   157   204    63    95   129   189   167    73   190   218    45    78   145   181   113   209   162    74   119    78   160   182   208   157   168   216    94    99   177    82   151    43    32    56    78   190    70   153   168   108    48   152    56   147   220   116    81   203   194    66   170    35   210   187
    96   191   203   124   156   125    65    71   115   214   127    94   197   141   160   161   214   124   120   184   207    88   149   143   123   104    96   206    44   207    39    94   149    51   120   198   212    98    89   214   209   172    48    85    94   135    90   174   174   131   148   153    63    35   123   144   114   129   186   127   213   139   120   163    56   101    68   196   190    51   160   182   100    62   157   205    64    96   129   191   168    74   189   217    44    78   145   182   112   208   166    74   119    76   160   180   209   156   169   217    94    98   176    83   151    43    33    56    79   190    70   154   169   109    47   152    57   148   220   117    81   204   194    66   171    35   209   188
    96   191   204   124   156   127    65    71   116   215   127    94   196   143   160   162   213   124   119   183   206    87   151   142   124   104    96   207    45   207    39    95   151    51   120   198   211    96    89   213   208   172    48    86    92   135    92   173   173   130   149   153    62    36   122   144   114   130   186   127   211   138   121   161    53    99    67   195   190    51   159   182   101    61   157   204    63    95   129   188   167    73   190   218    45    78   145   182   113   209   163    73   119    78   160   181   208   157   168   216    93   100   177    82   151    43    32    55    79   190    70   154   168   109    49   152    56   147   219   116    81   204   194    67   170    35   210   187
    95   191   204   124   156   130    66    69   114   213   127    92   198   143   158   163   215   124   118   182   207    86   151   141   124   103    98   207    46   207    39    96   151    49   121   200   211    98    89   214   206   172    46    85    92   135    92   172   175   131   150   155    62    34   123   145   114   132   188   124   210   137   120   160    56   100    67   194   191    50   158   181    99    61   154   203    62    92   130   188   168    75   190   217    44    75   146   179   113   208   164    75   119    77   162   181   209   157   170   217    92    98   178    83   150    42    33    57    78   188    68   155   168   109    49   152    57   148   219   114    83   206   196    66   169    34   209   188
    96   191   203   124   156   126    66    71   115   215   127    94   196   143   160   163   213   125   119   184   206    86   150   141   123   104    96   207    45   207    39    95   151    51   121   199   212    97    88   213   208   171    48    86    92   135    91   174   174   130   149   154    63    35   123   144   114   130   186   127   211   138   120   161    54    99    67   194   190    50   159   181   101    62   158   204    62    95   129   189   167    73   190   217    45    77   145   181   112   209   162    73   119    78   160   181   208   157   169   216    94    99   177    82   151    43    32    56    78   190    70   154   168   108    48   152    56   147   219   116    81   204   194    67   169    35   210   187
    95   193   204   123   156   125    63    69   114   218   126    95   195   143   160   161   212   122   120   183   206    87   154   144   125   105    98   210    46   207    36    95   152    54   119   198   213    98    85   212   207   174    49    87    92   137    92   172   175   132   149   153    58    38   126   145   114   131   185   129   212   136   120   160    55   100    66   195   189    49   157   184   101    58   156   206    62    94   129   188   168    73   190   214    44    77   144   183   114   212   167    74   118    77   160   180   209   159   168   220    94    99   177    82   155    44    32    54    77   190    67   152   167   108    49   150    54   147   219   115    80   202   191    63   166    35   211   187
    97   189   202   124   157   125    64    71   118   213   126    94   196   142   161   163   214   124   119   185   208    86   151   141   123   104    95   207    44   205    37    96   151    51   121   198   209    97    87   214   208   174    48    85    92   134    91   175   175   130   149   153    62    35   123   143   115   131   185   128   212   138   121   162    55    99    67   195   192    48   161   182   101    60   157   203    63    96   130   189   166    74   191   216    45    78   145   182   113   208   162    73   119    79   161   182   207   155   168   215    96    97   177    81   153    41    31    56    77   191    72   155   168   108    48   154    54   148   220   115    81   202   195    66   168    34   211   186
    94   190   205   124   158   125    64    71   117   213   126    93   199   141   159   161   215   123   121   183   206    86   152   139   122   104    95   202    44   209    39    95   154    50   121   198   212   101    90   214   206   174    48    85    91   134    89   175   176   130   148   152    64    35   125   146   112   131   188   127   214   136   119   160    52    99    65   196   188    50   160   183   103    63   160   204    61    94   133   189   165    71   189   219    43    78   145   180   112   207   165    72   118    78   158   185   208   158   169   216    93   100   175    83   151    42    32    51    77   188    71   156   170   110    48   150    56   147   216   118    81   206   194    66   167    37   210   187
    95   191   203   124   156   126    65    72   115   216   128    94   196   144   159   163   211   124   120   183   205    86   151   141   124   103    96   207    44   207    40    95   151    52   121   199   211    97    88   213   207   172    49    85    93   134    91   174   174   129   150   154    63    35   125   144   116   130   187   127   212   137   120   161    53    99    67   195   190    51   158   181   100    63   157   204    62    96   129   189   168    72   189   217    44    78   145   182   114   209   163    73   120    76   160   181   207   156   168   215    94   100   178    81   150    43    33    55    78   188    70   154   169   108    48   152    55   146   220   115    80   201   195    66   168    36   209   187
    95   191   204   123   157   127    65    71   116   215   128    93   196   143   159   163   212   124   120   183   206    86   150   141   124   104    97   206    45   207    38    94   151    51   121   199   212    97    88   214   208   172    48    86    92   135    92   174   174   130   149   153    62    35   123   144   113   130   186   126   213   138   120   162    53    99    67   194   190    51   158   182   101    61   157   204    63    96   128   189   167    73   191   218    44    77   146   181   112   209   163    73   120    78   159   182   209   158   169   216    95    98   177    81   151    43    32    56    78   190    70   154   168   109    48   152    56   146   220   115    81   204   193    67   170    35   209   187
    98   192   202   123   158   129    68    72   114   216   127    94   197   145   162   162   215   125   120   184   209    88   153   143   127   102    95   207    42   208    37    95   151    53   122   198   212    96    87   211   207   170    48    83    89   133    92   174   174   131   149   156    62    35   124   146   111   131   186   125   212   137   119   160    53    96    68   190   192    53   159   178   102    60   156   199    62    96   128   191   164    72   190   220    46    77   142   178   114   209   162    76   121    77   160   183   210   154   167   217    93   101   176    81   152    44    33    57    80   190    72   154   169   105    49   150    57   151   218   113    85   203   193    62   171    34   208   187
    95   191   204   123   156   126    65    71   116   215   127    94   196   143   160   163   212   125   119   184   206    86   151   141   123   104    96   207    45   207    39    94   150    51   121   199   211    97    88   213   208   171    48    86    93   135    91   174   174   130   149   154    62    35   124   144   114   130   186   127   212   137   121   161    53    99    67   194   190    50   159   182   101    62   158   204    63    95   129   189   167    73   190   218    45    78   145   181   113   209   162    74   119    78   160   181   208   157   168   216    94    99   177    82   151    43    32    56    78   190    70   153   168   109    48   153    56   147   219   116    81   203   194    67   169    35   210   187
    96   191   205   124   157   126    64    71   115   215   126    94   196   143   160   163   213   125   120   183   207    87   151   141   123   104    96   206    45   207    38    95   149    52   120   199   212    97    89   214   209   172    49    86    92   135    91   174   174   130   149   153    62    35   123   145   115   130   187   127   212   137   121   161    53    99    67   195   189    51   158   182   101    61   158   203    63    95   128   190   166    73   190   218    45    78   145   180   113   209   161    75   118    77   159   181   209   158   168   217    93    98   177    81   151    43    32    56    78   190    69   154   168   109    48   153    56   146   219   116    80   203   195    66   169    35   210   187
    96   191   204   123   156   126    65    71   116   215   127    94   196   142   160   163   213   124   119   184   206    87   151   141   123   104    96   207    44   207    39    94   150    51   121   198   211    97    88   213   208   172    48    86    93   135    91   174   174   130   149   154    63    35   123   144   114   130   186   127   211   137   121   161    53    99    67   194   190    50   158   182   101    61   158   204    63    95   129   189   167    72   190   218    45    78   145   181   113   209   162    73   119    77   159   182   208   157   168   216    93    99   177    82   152    43    32    56    79   190    70   154   169   109    48   153    55   147   219   116    81   204   194    66   170    35   210   187
    95   190   204   123   156   126    65    71   115   215   127    94   196   143   160   163   213   125   120   184   206    86   151   141   123   104    96   207    45   207    39    94   150    51   121   199   211    97    88   213   207   171    48    86    93   135    91   174   174   130   149   153    62    35   124   144   114   130   186   127   212   137   121   161    53    99    67   194   190    50   158   182   101    62   157   204    63    94   129   189   167    73   190   218    45    78   145   181   113   209   162    74   119    78   160   182   208   157   168   216    94    99   177    82   152    43    32    56    78   190    70   153   168   108    48   152    56   147   219   116    81   203   194    67   169    36   210   187
    95   190   203   123   154   126    64    72   117   214   127    94   197   142   159   162   212   122   117   186   205    84   151   142   125   105    96   205    46   205    38    94   150    52   123   202   211    97    89   210   207   171    49    86    93   137    88   174   171   130   147   150    64    36   124   146   113   131   185   129   211   134   117   163    53   100    67   195   189    52   159   181   100    61   156   204    59    96   130   188   165    75   190   217    44    78   145   179   111   211   162    74   121    79   158   183   209   156   170   214    95    97   177    80   154    43    32    56    78   189    69   154   169   109    48   153    55   146   218   115    82   204   196    68   170    34   209   187
    95   191   205   124   157   128    66    71   114   215   125    93   197   141   161   162   212   124   118   185   207    87   149   142   120   105    94   207    47   207    38    96   149    52   121   198   211    95    90   213   205   173    48    86    92   136    89   173   172   130   148   152    64    33   123   146   114   129   185   126   211   136   122   163    57   100    68   195   190    51   159   184   102    61   158   205    64    93   130   187   167    73   189   219    46    80   145   180   113   211   161    74   119    79   159   182   209   156   166   215    94   100   178    81   150    42    33    54    79   192    70   155   168   110    49   153    55   146   222   115    79   203   194    68   170    34   209   189
    96   191   204   123   156   126    66    71   115   215   127    94   196   143   159   163   213   124   120   184   206    86   150   141   123   104    96   207    44   207    39    95   150    51   121   199   212    96    89   213   208   171    48    86    92   135    91   174   174   130   149   153    63    35   124   144   114   130   186   127   211   137   120   161    53    99    67   194   190    50   158   182   101    61   157   204    63    95   129   189   167    73   189   218    44    78   145   181   113   209   162    74   118    78   160   182   208   157   169   216    94    99   177    82   152    43    32    56    78   190    70   154   168   109    48   152    55   147   219   116    81   203   194    66   169    35   210   187
    96   191   204   123   156   127    65    71   116   215   128    94   196   142   159   162   212   124   119   183   206    86   150   140   123   104    96   207    45   207    39    95   150    51   122   199   211    97    88   213   207   171    47    86    93   134    91   174   174   130   149   153    62    36   123   145   114   130   187   126   211   137   120   161    54    99    67   194   190    50   158   182   101    61   157   205    63    95   129   189   167    73   190   217    45    78   145   181   113   209   163    74   119    78   160   182   207   157   169   216    94    99   177    82   152    42    32    56    79   190    71   154   168   108    48   152    54   147   219   116    80   203   194    66   170    36   209   188
    95   191   205   123   156   128    64    70   117   213   127    93   197   143   161   161   214   123   121   184   205    87   151   143   124   101    97   208    45   205    40    96   151    53   120   199   213    94    88   213   205   171    49    88    90   133    89   175   175   130   150   155    63    35   123   145   114   131   187   126   214   137   121   161    52   101    67   195   193    50   158   184    99    63   157   204    62    94   130   187   167    71   192   217    46    80   143   182   111   208   162    73   118    79   161   179   204   156   169   217    95   101   177    82   152    40    30    55    77   193    71   152   170   110    51   152    57   145   221   113    80   203   194    67   167    35   209   187
    97   191   202   124   158   128    64    72   113   214   128    96   199   141   160   164   212   124   117   182   207    86   149   142   122   103    95   207    46   206    40    95   151    51   123   200   211    95    90   214   206   173    47    89    93   134    89   174   174   130   147   154    62    37   124   145   115   130   183   128   211   135   120   160    52   101    68   193   190    52   160   180   101    62   160   202    64    96   128   189   167    69   188   217    44    78   145   181   113   208   163    73   120    77   160   183   208   156   170   215    92   100   176    82   151    43    32    56    81   188    69   153   168   108    50   149    56   147   220   115    81   207   194    66   167    35   210   187
    96   190   203   123   156   126    66    71   115   215   128    94   196   143   160   163   213   124   120   184   205    87   151   141   124   104    96   207    44   207    38    95   151    51   121   199   211    97    88   213   208   171    48    86    92   136    91   174   173   131   148   153    62    36   124   144   114   130   186   127   211   138   121   161    54    99    67   195   190    50   158   181   100    62   158   204    63    94   129   189   167    72   190   218    44    78   145   181   112   209   162    73   120    78   159   182   207   157   168   216    93    99   177    82   151    43    31    56    78   190    70   153   169   109    48   151    56   147   219   116    80   203   194    67   170    36   209   187
    95   191   204   123   157   126    65    73   116   214   127    93   194   142   161   164   211   124   121   183   208    87   150   142   124   102    96   208    44   207    37    94   150    52   121   198   211    97    88   213   208   170    48    86    94   134    90   173   174   130   148   152    63    34   126   145   115   132   186   126   211   136   120   162    53   100    68   194   188    50   158   181   102    60   158   204    63    94   130   189   166    72   189   218    45    79   145   181   113   211   161    74   119    77   160   182   207   155   168   215    92   100   177    82   153    43    30    55    77   190    70   154   167   108    48   153    54   146   218   116    81   203   193    65   169    35   209   188
    91   190   204   119   158   126    65    72   116   216   127    92   197   143   159   160   213   128   119   184   206    87   147   144   127   105    96   204    43   207    36    95   152    51   119   200   213    99    90   215   211   170    47    84    93   135    90   173   174   131   149   154    62    37   121   143   117   128   185   127   211   136   120   162    52    98    68   196   196    51   160   181   102    58   159   206    60    97   131   189   167    72   190   217    45    79   143   185   113   209   164    72   116    81   159   178   208   156   167   217    94    99   177    83   151    43    31    54    82   191    69   151   166   109    51   155    56   146   218   115    83   202   196    67   169    37   210   187
    95   192   205   123   158   126    64    72   117   216   125    94   197   144   160   162   213   126   119   185   207    87   150   141   123   103    97   209    44   207    39    94   149    51   121   200   211    97    89   215   208   172    48    85    94   132    92   173   173   129   148   153    62    36   123   146   114   131   188   127   212   139   121   161    53   100    67   196   192    51   159   182   102    62   157   207    63    96   129   189   167    72   188   220    45    76   143   180   114   210   162    74   119    78   160   181   208   157   167   216    94    99   176    83   153    42    31    55    80   189    70   152   169   107    48   154    56   148   219   116    81   204   194    66   169    34   210   187
    95   191   204   124   156   127    65    70   115   215   127    94   197   143   160   162   213   124   120   184   206    87   150   141   124   104    96   207    45   207    39    95   151    51   121   199   211    96    88   213   207   172    48    85    93   134    91   174   174   131   148   153    62    35   124   144   114   130   187   127   212   138   121   161    54    99    67   194   190    50   158   182   101    61   157   204    62    95   129   189   167    73   190   217    45    78   145   181   113   209   163    74   118    78   159   182   207   157   168   216    93    99   177    81   151    43    33    56    78   190    70   153   168   108    48   152    55   147   220   116    81   203   194    66   170    35   209   187
    95   191   204   123   156   126    65    71   115   214   127    94   196   143   160   163   212   124   120   184   206    85   151   142   123   104    96   207    45   208    39    94   150    52   121   198   211    97    88   214   208   171    49    86    93   135    92   173   173   130   148   154    63    36   124   143   115   130   186   126   210   139   120   162    53   101    67   195   190    51   159   181   101    62   158   204    63    95   129   189   168    73   189   218    45    77   145   181   113   209   162    74   120    77   159   181   208   157   169   216    94    99   177    81   151    42    33    55    79   191    70   154   169   108    48   152    56   146   219   114    81   203   192    65   169    36   209   188
    96   189   204   124   154   124    66    71   115   216   128    93   196   144   160   160   212   124   122   184   206    87   151   140   125   103    95   208    45   207    38    94   152    53   121   198   211    96    88   212   210   170    47    86    91   135    92   173   173   130   149   152    63    34   124   145   116   129   186   126   212   135   119   162    53    97    65   191   189    51   158   183   101    62   158   204    65    98   130   190   166    72   189   218    45    78   147   181   112   212   162    72   121    79   160   181   208   158   168   215    92   101   177    82   151    41    31    57    76   188    71   154   169   108    49   151    56   147   222   115    78   204   193    67   168    35   211   187
    93   196   197   121   165   128    61    72   116   215   124    97   200   143   154   163   212   128   115   182   205    88   153   144   123   102   100   208    40   209    37    98   151    57   122   206   209    93    87   211   209   173    48    89    91   137    91   177   175   124   156   154    60    36   126   146   111   133   187   124   207   142   125   161    55    95    66   194   191    55   159   179   102    61   159   202    65    95   127   191   165    73   192   221    47    80   144   181   110   209   162    78   113    77   164   184   203   156   167   214    95    95   178    86   154    40    31    52    76   189    70   155   168   105    47   151    57   146   215   117    81   203   196    68   171    34   209   187
    96   191   204   123   157   126    65    71   115   215   127    94   196   142   160   163   213   124   120   184   206    86   151   141   123   104    96   207    45   207    39    95   150    51   121   199   211    97    88   213   208   171    48    86    92   135    91   174   174   130   149   154    62    35   124   144   114   130   186   127   212   138   121   162    53    99    67   194   190    50   158   181   101    61   158   204    63    95   129   189   167    72   190   218    45    78   145   181   113   209   162    74   119    78   160   181   208   157   168   216    94    99   177    81   151    43    32    55    78   190    70   153   168   109    48   152    56   147   219   116    80   203   194    66   169    35   209   187
    95   190   204   124   156   125    66    71   115   216   127    93   197   143   159   163   213   125   120   184   207    87   151   140   123   104    97   208    45   207    40    95   150    52   120   199   211    95    88   214   207   171    48    85    92   137    91   172   175   129   148   154    62    35   124   143   115   130   186   126   211   137   121   162    53    98    67   195   189    51   159   180   101    60   158   202    63    95   130   190   166    73   189   216    44    78   144   180   113   208   161    72   118    76   159   182   208   156   169   216    94    99   177    82   152    42    32    54    79   189    70   154   168   108    49   152    55   148   221   115    79   202   194    67   170    36   210   187
    92   191   204   122   157   126    63    70   113   216   127    92   197   144   159   161   211   128   120   184   206    86   150   141   122   104   101   206    43   207    37    96   154    51   121   197   210    94    88   213   207   171    47    84    95   137    93   175   174   128   148   151    64    34   122   143   113   131   188   126   211   136   121   160    55    96    64   197   191    50   156   182    97    61   158   202    61    93   131   189   166    74   190   218    44    77   144   180   113   209   163    74   117    78   160   183   211   158   169   213    95    99   177    85   155    41    31    60    78   191    70   155   170   110    48   153    58   147   217   114    81   206   194    68   170    36   211   185
    95   191   204   123   156   125    65    70   116   216   127    94   196   143   160   162   212   124   120   184   206    86   150   141   123   104    96   207    45   207    39    94   150    51   121   199   211    96    88   213   208   170    48    85    92   134    91   175   174   130   149   153    62    36   123   143   114   130   187   126   212   138   121   161    53   100    67   194   191    50   159   181   102    60   158   204    62    94   128   190   167    73   189   218    45    78   145   181   113   208   162    74   119    78   158   182   208   157   168   216    93    98   177    82   151    42    33    55    77   189    69   154   169   108    48   152    56   147   219   115    82   203   194    65   169    36   209   187
    93   190   203   124   158   126    65    71   116   212   123    94   195   141   161   162   213   123   120   186   208    90   150   138   125   102   100   206    45   205    41    94   147    51   122   199   212    98    87   213   209   170    48    85    93   137    90   177   176   130   152   157    62    36   124   145   114   130   185   129   210   140   122   159    52   101    66   197   190    50   156   182   101    62   157   203    63    95   129   189   166    71   188   220    45    80   146   180   113   210   163    75   117    76   160   182   208   157   167   219    95   101   176    82   152    43    31    53    76   188    74   154   167   107    49   154    56   145   217   117    82   206   192    67   168    36   209   186
    95   191   204   125   157   126    65    72   116   214   127    93   196   143   159   163   212   124   120   184   206    88   150   141   122   104    96   208    44   206    40    95   149    52   121   198   212    98    88   214   207   171    49    84    92   135    90   173   174   131   148   154    62    34   124   144   113   129   185   125   212   136   120   161    53    99    67   193   191    50   158   181   101    62   158   204    62    94   128   188   168    73   190   217    44    79   145   181   113   208   163    73   119    78   160   181   208   157   168   216    94    98   177    82   152    43    32    57    77   191    70   154   167   108    49   151    54   148   219   116    80   202   194    67   169    36   210   186
    96   192   203   123   157   125    66    72   115   214   128    94   196   142   160   163   213   125   119   185   206    87   151   141   122   104    96   207    45   208    38    96   151    52   121   198   211    96    88   212   207   170    48    87    94   134    90   176   174   131   148   152    61    35   123   144   113   130   187   127   212   137   121   162    54   100    66   194   191    52   158   180   101    61   158   203    63    94   130   190   168    73   190   218    45    78   145   179   112   208   162    74   120    79   160   182   207   157   166   215    94   100   178    82   151    42    31    55    79   190    70   154   168   109    48   153    56   147   220   116    81   202   193    66   169    34   209   187
    96   191   204   124   156   126    65    71   116   215   128    94   196   142   160   163   213   124   120   184   206    86   151   142   124   104    96   207    45   207    39    95   150    51   121   199   211    97    88   213   208   171    48    86    92   134    91   174   174   130   149   154    63    35   124   144   113   130   186   127   212   137   121   161    54    99    67   195   190    50   158   182   100    62   158   204    63    95   129   189   167    73   190   217    45    78   145   181   112   209   162    73   119    78   160   182   208   157   169   215    94    99   177    81   151    43    32    56    78   190    70   153   168   108    48   152    56   147   219   116    81   203   194    67   169    35   210   187
    96   190   204   123   156   126    65    71   115   215   127    93   196   142   160   163   213   124   119   184   206    86   150   141   123   104    96   207    45   207    39    95   150    51   121   199   211    96    88   213   207   171    48    86    92   135    91   174   174   130   149   153    63    35   123   144   114   130   186   126   212   137   121   161    54    99    67   194   190    50   158   181   101    62   158   204    63    95   129   189   167    73   190   217    45    78   145   181   112   209   162    74   119    78   159   182   208   157   168   216    94    99   177    82   152    43    32    55    78   190    70   154   168   108    48   152    55   147   219   116    81   203   194    66   169    35   210   187
    96   191   205   123   156   125    66    70   116   216   127    93   195   142   159   163   212   124   119   184   207    87   151   142   123   104    96   207    44   206    38    95   151    51   120   198   212    96    87   213   207   170    48    86    92   134    92   174   174   131   149   154    62    37   123   145   114   130   187   127   212   138   121   160    54   100    68   195   189    50   158   181   100    61   157   204    64    94   129   189   167    73   191   218    45    78   144   181   111   210   161    73   119    77   159   182   209   156   169   215    94   100   177    81   151    43    32    56    79   190    70   154   168   108    49   153    55   147   220   115    81   203   193    67   169    34   209   186
    95   190   204   123   157   126    65    70   115   215   127    93   197   142   160   162   213   125   119   183   206    86   149   141   124   104    96   206    45   207    39    94   150    52   121   198   211    97    88   213   208   171    48    87    92   134    91   173   174   131   148   153    62    35   123   144   114   130   187   127   212   137   121   161    53    99    66   193   190    51   158   182   100    61   158   204    62    95   129   188   167    73   190   218    44    77   145   180   113   209   162    73   119    78   160   182   208   157   169   216    94    99   177    82   152    43    32    55    79   190    70   153   169   108    49   153    56   146   219   116    81   203   194    66   169    35   209   187
    96   191   203   124   156   128    65    71   114   213   129    92   196   143   158   163   213   125   120   184   207    87   149   141   122   103    95   207    45   206    39    94   151    52   119   200   211    96    89   213   207   172    49    87    92   135    91   173   174   129   149   152    64    38   122   142   114   131   187   127   212   137   122   161    54   101    69   195   192    49   159   182   102    60   157   204    62    95   128   189   166    73   189   219    45    77   146   179   113   212   160    73   120    79   162   180   208   156   167   216    93   100   177    81   152    42    32    54    77   191    70   154   169   108    49   153    57   148   221   116    82   204   195    65   170    35   209   187
    96   191   204   124   157   126    64    74   115   214   128    94   195   143   160   162   213   123   118   182   207    88   152   142   124   106    96   206    44   207    39    94   150    51   120   198   210    97    88   214   207   172    46    87    94   135    90   174   173   131   150   156    62    36   124   144   113   131   185   126   209   137   121   160    55    98    66   194   189    49   158   182   100    61   157   206    62    95   130   191   169    72   191   217    46    79   145   179   113   210   160    74   120    77   158   181   206   159   168   216    94   101   176    82   152    42    33    54    78   188    68   152   166   108    50   153    56   146   219   116    81   204   194    66   169    35   210   186
    96   190   204   124   157   127    65    72   115   215   127    94   196   143   160   162   213   124   119   184   206    86   151   141   124   104    96   207    44   207    39    95   151    51   121   198   211    97    88   212   208   171    48    86    92   136    91   174   174   130   149   154    62    35   123   144   114   130   186   126   211   137   120   161    54    98    68   194   190    50   159   181   101    61   158   204    62    95   129   190   167    72   190   217    45    78   146   181   113   210   162    74   119    77   160   182   208   157   169   216    94    99   177    81   152    43    32    56    78   190    70   153   168   108    48   152    56   147   220   116    81   203   194    66   170    36   210   187
    95   190   204   124   157   127    64    70   115   215   128    94   196   143   159   162   213   125   119   184   207    87   150   141   122   104    95   207    45   206    38    95   150    51   120   199   212    97    88   213   207   171    48    86    93   135    91   174   174   129   148   153    62    35   123   144   115   131   187   127   211   137   121   161    54   100    67   195   191    50   159   181   100    62   158   203    63    94   130   189   167    73   190   218    44    78   145   181   112   209   162    74   120    79   159   181   208   156   168   216    94    98   177    81   151    43    33    56    78   190    70   153   168   109    47   152    55   148   220   116    81   203   194    67   168    35   209   187
    96   191   203   124   156   126    65    71   116   215   127    94   196   142   160   163   213   124   120   184   206    86   151   141   123   104    96   207    45   207    39    95   150    51   121   199   211    97    88   213   208   172    48    86    92   135    91   174   174   130   149   153    63    35   124   144   114   130   187   127   212   138   121   161    53    99    68   194   190    50   158   182   100    61   158   204    63    95   129   189   167    72   190   218    45    78   145   181   113   209   162    73   119    78   159   182   208   157   169   216    93    99   177    81   151    43    32    55    78   190    70   154   168   108    48   152    56   147   219   116    81   204   194    67   170    36   209   187
    95   191   204   123   156   126    65    71   116   215   127    94   196   143   160   163   213   124   120   184   206    86   150   141   123   104    96   207    45   207    39    95   150    51   121   199   211    96    88   213   208   171    48    86    92   135    91   174   174   130   148   153    62    35   124   144   114   130   186   126   211   137   121   161    53    99    67   194   190    50   159   181   101    62   158   204    62    95   129   189   167    73   190   218    45    78   145   180   113   209   162    73   119    78   159   182   208   157   168   216    94    99   177    81   151    43    32    56    78   190    70   154   168   108    48   152    55   147   219   116    81   204   194    67   169    36   210   187
    96   190   203   124   157   126    66    70   117   213   126    94   198   143   161   163   213   124   120   185   207    86   150   142   123   103    96   206    45   208    39    96   149    51   122   200   211    95    88   213   208   170    46    87    93   136    92   173   174   130   149   154    64    35   123   144   114   129   188   127   211   138   122   161    53    99    67   193   189    52   159   182   102    60   158   204    62    95   129   187   168    73   190   217    45    78   146   181   114   208   163    75   119    79   160   183   210   157   169   215    94    98   177    81   151    43    32    56    78   190    70   154   169   108    48   152    55   148   219   116    81   202   195    66   170    35   210   187
    96   190   203   124   156   126    65    73   114   216   128    94   194   143   159   163   212   124   120   186   206    85   150   140   124   104    95   207    44   206    39    95   150    51   121   199   211    97    87   214   209   173    47    85    92   135    91   174   174   129   149   154    62    34   122   144   115   129   186   129   212   139   121   160    55   100    67   194   187    51   159   181   102    61   158   206    61    95   129   189   167    73   190   216    46    78   146   180   112   208   163    74   118    76   159   182   208   157   169   217    92    97   175    82   151    42    32    56    78   190    70   153   169   108    48   153    57   146   221   116    79   204   195    65   171    35   210   187
    96   191   204   124   158   126    66    71   116   214   129    93   196   142   159   164   212   124   120   183   205    86   152   144   123   103    98   207    44   206    39    95   151    49   121   197   210    96    88   211   206   171    50    85    93   136    93   172   172   130   149   152    63    34   123   145   114   131   186   127   212   138   120   160    54   101    68   197   190    53   159   182   101    62   156   204    63    94   129   188   168    73   191   218    45    77   146   180   113   210   162    74   117    76   159   180   210   159   170   215    93    99   176    81   151    43    32    58    79   190    67   154   169   109    48   153    56   147   218   116    79   203   195    66   169    34   209   186
    94   189   203   123   156   127    65    69   116   213   128    92   196   141   159   163   211   123   120   184   207    85   148   144   125   105    99   209    46   209    37    97   148    52   122   200   211    98    86   213   207   170    46    85    94   134    91   175   174   133   148   153    63    35   123   145   112   132   183   128   210   137   120   163    53    99    67   194   192    52   160   183   100    61   156   204    63    96   129   191   164    72   192   219    44    78   147   184   112   210   162    75   120    80   158   180   208   158   169   216    95    99   176    85   150    41    31    55    80   190    71   154   171   107    48   153    60   145   219   114    82   203   196    67   168    34   211   186
    96   191   204   123   156   127    65    71   115   215   127    94   196   143   160   163   213   125   120   184   206    86   151   141   123   104    96   207    45   207    39    95   150    51   121   199   211    97    88   213   207   171    48    86    93   135    91   174   174   130   149   154    63    35   123   144   114   130   186   127   211   137   121   161    54    99    67   194   190    50   159   182   101    61   157   204    63    95   129   189   167    73   190   217    45    77   145   180   112   209   162    74   119    77   160   182   208   157   168   216    93    99   177    82   152    43    32    56    78   190    70   153   168   108    48   152    55   147   220   116    81   204   194    67   169    35   210   187
    96   191   204   123   157   126    65    71   115   214   127    94   196   142   160   163   213   124   119   183   205    86   150   141   124   103    97   206    44   207    39    95   150    51   121   199   211    96    88   213   208   171    48    86    92   134    91   174   174   130   149   154    63    35   124   144   114   130   186   127   212   137   121   161    54   100    66   194   191    50   158   181   101    62   157   204    62    94   129   189   167    73   189   218    45    78   145   181   113   209   163    74   119    78   159   181   208   156   169   215    94    99   177    82   152    43    32    55    78   190    70   153   169   108    48   152    56   147   220   116    81   203   194    67   169    36   210   188
    94   189   204   124   157   126    63    70   114   215   128    93   196   141   158   163   214   124   121   185   207    88   150   142   124   104    96   206    45   206    39    94   149    50   121   201   212    95    89   211   208   171    44    86    94   136    93   176   174   131   147   156    63    34   125   142   114   130   187   126   211   137   119   162    51    98    70   195   189    50   159   182   100    62   159   205    63    94   129   190   167    72   189   217    45    80   145   180   113   209   162    77   122    78   159   182   208   158   166   214    95    98   176    80   152    42    32    56    77   191    69   153   167   107    48   152    55   147   220   117    81   203   193    68   170    34   209   187
    95   191   204   123   156   127    65    71   115   215   127    94   196   143   160   163   213   125   120   184   206    86   150   141   123   104    96   207    45   207    39    94   151    52   121   199   211    97    88   213   208   172    48    86    92   135    91   174   174   130   149   154    62    35   123   144   114   130   187   127   211   137   121   161    53    99    66   194   190    51   158   181   101    61   158   204    62    95   129   189   167    73   189   218    45    78   145   180   113   209   162    74   119    78   159   182   208   157   168   216    94    99   177    82   152    43    32    56    78   190    70   154   168   109    48   152    56   147   220   116    81   203   194    66   169    36   209   187
    97   194   203   125   155   127    66    70   115   215   127    93   197   142   160   163   212   126   117   182   207    85   150   140   124   102    97   206    45   206    38    94   152    53   122   199   211    97    88   216   210   171    48    88    92   133    90   176   173   129   149   154    60    35   122   144   114   130   186   127   213   138   121   161    52    98    69   196   187    52   160   181   100    64   159   205    64    96   130   189   169    70   189   216    46    76   144   181   112   210   165    74   119    77   158   181   207   155   167   218    94   100   176    81   150    43    32    56    77   190    72   155   167   107    51   153    56   146   218   117    81   205   194    67   167    36   211   187
    96   191   204   123   157   126    65    70   115   215   127    94   197   142   160   164   213   125   120   184   206    87   151   141   124   104    96   207    44   207    39    96   150    51   120   198   212    97    88   214   207   171    47    86    93   135    91   174   174   131   149   154    63    35   123   144   114   130   187   126   212   137   121   162    53    99    67   194   191    50   159   181   101    62   157   203    63    95   130   189   167    72   190   218    45    77   144   181   113   209   162    74   119    79   160   181   208   157   169   216    94    99   177    82   152    43    32    56    78   190    69   153   168   109    48   152    56   146   219   116    81   204   194    67   170    36   209   187
    95   191   203   125   157   125    66    71   114   214   128    94   194   140   161   162   212   125   118   183   208    86   152   142   122   106    97   206    44   205    38    92   151    51   120   200   211    96    88   213   209   174    49    86    93   135    91   174   174   132   148   153    61    35   122   143   114   131   187   126   211   137   122   160    55    99    68   194   190    50   159   181   101    62   158   206    64    94   131   191   166    72   190   218    46    79   144   180   114   209   163    73   119    79   161   183   207   159   169   217    94    99   177    79   149    42    31    56    77   190    71   154   167   107    47   153    56   148   219   116    80   205   194    66   169    37   208   187
    96   191   203   123   156   126    66    71   116   214   128    95   197   143   160   163   213   123   120   184   207    86   151   143   123   102    97   206    45   207    40    95   151    51   121   200   212    96    89   213   208   171    47    85    93   134    91   173   175   130   149   153    63    36   124   144   114   130   186   128   211   137   121   162    52    99    67   195   191    50   159   182   101    62   158   204    61    95   129   189   167    73   189   217    45    77   146   181   113   209   162    72   119    77   160   182   208   158   169   217    94    99   177    82   152    42    32    57    79   190    70   154   169   109    48   152    55   147   219   116    81   203   194    65   169    35   210   187
    93   191   204   122   158   126    64    71   116   216   126    94   196   141   157   163   213   125   120   182   206    85   149   142   122   102    97   208    45   205    37    98   150    51   121   200   211    95    87   214   207   171    47    85    92   134    92   174   174   130   151   151    62    36   121   144   113   130   186   126   211   138   122   161    52    99    68   194   191    50   157   183   101    63   158   204    62    95   128   189   167    73   189   218    44    77   146   183   113   210   163    72   118    76   159   181   208   156   170   216    94    99   178    82   153    44    34    57    79   189    68   153   167   107    49   151    55   147   220   115    82   205   193    66   168    36   209   187
    96   191   204   123   156   126    65    71   115   215   127    94   196   143   160   163   213   124   120   184   206    86   151   141   123   104    96   207    45   207    39    95   150    51   121   199   211    96    88   213   207   171    48    86    92   135    91   174   174   130   149   154    62    35   123   144   114   130   186   127   212   137   121   161    53    99    67   194   190    50   159   182   101    62   157   204    63    95   129   189   167    73   190   218    45    78   145   181   113   209   162    74   119    78   160   182   208   157   168   216    94    99   177    82   151    43    32    56    78   190    70   154   168   108    48   152    56   147   219   116    81   203   194    67   169    35   210   187
    95   189   204   123   157   126    64    72   116   214   129    93   194   143   161   164   214   125   118   185   206    87   150   142   122   105    98   207    45   208    39    95   150    50   119   198   211    97    89   214   207   170    47    85    92   134    91   175   174   131   148   154    63    36   122   145   114   130   186   128   212   136   121   161    54    99    66   194   189    50   157   182   100    61   157   204    62    95   129   189   166    73   190   218    45    79   145   181   112   209   163    75   119    80   157   181   206   157   169   215    94    97   176    82   150    42    32    54    78   191    70   152   169   109    49   153    56   148   220   117    82   203   196    66   169    35   209   188
    97   191   202   126   156   125    63    71   115   215   126    95   198   142   161   162   213   124   120   185   205    87   151   142   123   105    94   206    44   206    40    96   151    52   121   199   210    97    91   215   208   172    47    85    93   135    90   174   174   130   148   153    62    36   125   143   115   132   186   128   211   138   121   160    54   100    66   195   191    51   158   184   101    61   157   204    63    94   129   189   166    75   188   218    47    75   148   181   112   208   161    74   119    80   160   184   209   157   168   216    94   101   177    83   151    43    33    57    80   191    71   154   167   108    49   152    56   147   218   116    82   202   195    66   168    37   210   188
    95   190   204   123   157   126    65    71   115   215   127    94   196   143   160   164   212   125   120   183   206    86   151   142   123   103    97   207    44   207    40    95   150    50   121   199   211    97    88   213   208   171    48    87    93   134    90   174   174   129   148   153    62    34   123   143   115   130   186   127   212   137   120   162    54    98    66   195   191    51   158   181   100    62   158   204    62    94   129   188   166    72   190   218    46    78   145   181   113   210   162    73   120    78   160   181   207   157   168   217    93   100   176    81   151    42    32    55    78   192    70   153   169   108    48   152    55   146   220   115    81   203   195    66   170    36   208   187
    94   191   204   123   155   127    65    71   113   215   127    95   196   142   159   165   214   124   119   184   205    86   151   140   123   105    94   206    43   206    38    95   152    51   120   200   212    95    87   213   207   170    49    86    92   135    91   174   174   129   148   154    62    35   125   144   115   128   185   127   212   136   122   161    53    99    67   194   191    51   158   183   100    62   158   204    63    95   129   190   167    74   190   217    45    78   146   180   112   210   162    74   120    78   161   182   208   156   168   216    92   100   177    80   152    44    31    56    77   190    70   153   168   108    49   154    55   148   218   116    80   203   194    68   169    36   209   187
    75   118   196    96    81   139   140    44   104    88   142   213   194    47    42   114    44   221   164   152    82   218   119    79   146   107    84   100   119   132   105    31   167   215    37   174    68   204   119   222   201   120    50    38    61   121    53    91    92   125    34   136    57   172   177    99    58    71    94   215   180   198    40   181    66   125   211    65   121   210   124   209   104   107   198   174   189    36   160    35   156   123   118    72   108   103    65   109   173   106   129   201    86   120   112    87   186    53   114    70    79    68   208   194   186   152   113    56    57   113   164    36    59    76   133    33    58   117   195   101    87   204   193   203   168    60    67   191
    75   117   195    97    81   139   138    48   102    88   141   213   194    46    42   116    43   221   162   151    83   222   121    81   145   107    83    99   122   133   106    32   167   216    35   175    69   203   118   221   200   119    52    40    59   122    53    90    92   123    36   136    57   172   176   101    55    74    94   213   181   197    39   181    67   124   210    66   121   211   122   209   102   108   197   173   189    34   160    35   155   124   119    73   107   104    66   110   173   105   128   199    86   119   109    90   187    51   114    69    79    68   209   196   186   151   112    55    58   111   164    37    60    76   133    35    59   114   194   101    85   204   193   200   168    60    67   191
    76   117   194    96    80   140   141    46   104    88   139   212   194    48    43   114    41   222   164   154    83   221   121    79   145   107    84   102   120   133   105    30   168   214    36   175    67   201   120   221   200   118    52    40    58   122    54    91    90   124    35   135    57   172   177   101    57    74    95   214   181   200    40   181    65   122   208    63   120   211   124   209   104   107   196   173   192    33   162    34   156   123   117    73   107   104    67   110   171   107   128   201    88   119   110    88   183    53   116    69    78    66   210   195   183   150   114    56    60   112   166    37    61    75   133    36    59   116   193   101    84   203   193   201   166    60    64   192
    74   116   197    98    82   136   139    45   101    86   141   212   197    47    41   115    41   224   164   153    81   220   122    81   146   107    84   100   123   134   106    33   169   215    38   176    68   204   120   220   204   119    52    40    61   121    54    92    95   121    33   135    58   177   178    99    53    75    94   214   181   199    37   181    65   120   213    66   123   212   123   208   104   104   195   175   191    36   158    33   153   122   119    72   103   107    68   111   174   103   129   203    87   119   112    91   186    52   114    68    81    68   208   196   187   152   113    55    60   112   166    35    59    77   132    35    55   118   195    99    85   204   196   202   170    61    66   190
    81   118   194    98    82   139   140    46   103    90   142   214   193    46    43   113    47   221   162   149    83   217   122    81   144   108    82   100   120   133   106    29   166   215    36   178    69   201   118   219   197   123    50    40    59   119    58    91    91   128    36   138    59   168   177   100    58    75    93   214   181   198    35   178    68   125   209    66   119   213   125   208   104   106   197   173   191    33   162    37   154   122   115    73   106   105    72   109   174   109   130   200    86   120   112    88   188    53   114    73    78    71   209   196   184   153   117    54    58   113   161    36    61    74   134    34    58   117   194   101    85   205   193   205   167    62    66   191
    73   116   197    97    81   139   139    46   102    85   140   214   196    47    42   114    41   219   163   150    84   218   120    80   144   103    88   101   121   133   105    30   168   219    38   177    68   200   117   221   201   119    47    38    61   122    52    91    93   124    36   136    55   173   177   102    56    75    98   214   181   202    39   182    62   125   211    63   118   211   122   211   102   108   199   173   192    34   160    35   155   122   119    73   105   105    66   110   171   108   125   201    86   120   110    87   187    53   113    70    77    65   210   191   182   151   114    56    59   111   166    36    59    77   133    37    59   115   194    98    88   204   193   201   168    63    67   191
    75   119   196    98    79   139   141    46   104    87   142   212   195    48    41   116    43   221   165   155    84   220   119    84   147   108    81   100   122   134   107    33   167   214    33   175    69   204   120   221   203   120    49    37    59   119    52    91    92   126    37   134    54   173   176   100    57    75    94   213   181   198    42   181    67   123   211    64   120   211   121   212   104   107   197   175   192    35   159    35   156   123   118    74   106   104    65   109   173   106   128   200    89   117   110    91   187    56   115    70    77    64   210   197   188   148   114    56    61   115   163    36    58    77   133    34    58   118   194    99    87   205   196   203   167    61    65   193
    76   117   196    96    80   139   140    45   103    88   142   214   193    47    43   116    43   221   163   153    83   219   120    80   145   106    85   100   120   133   107    32   167   216    35   175    68   203   119   221   201   120    51    40    59   122    54    90    93   124    35   136    57   172   177   100    56    74    95   214   181   199    40   181    66   124   210    65   120   212   123   209   104   108   197   175   190    34   160    35   155   122   118    73   106   103    66   110   172   106   129   200    87   119   110    88   185    53   114    69    79    68   209   195   185   151   114    55    58   113   165    36    59    76   132    35    58   116   195   101    86   204   194   202   167    60    67   191
    77   116   195    96    80   138   140    46   103    88   141   212   194    48    42   115    43   220   163   154    83   220   121    81   145   106    86   100   120   133   106    33   167   216    35   175    67   202   119   221   201   119    51    39    59   122    53    90    93   123    35   135    58   173   176   100    57    74    94   215   179   199    37   180    67   124   210    65   120   212   122   209   104   107   197   175   190    35   160    36   155   123   118    73   105   104    68   110   172   105   128   200    87   118   110    89   184    51   115    70    81    68   208   197   185   151   114    56    57   112   163    36    59    75   134    35    58   117   195   102    86   204   194   202   167    60    66   190
    77   119   195    97    79   139   138    44   103    86   142   215   194    49    43   115    43   219   164   153    83   219   121    81   145   106    85   100   121   135   107    33   166   215    35   175    69   200   120   221   200   119    50    40    60   122    55    89    92   125    33   138    56   173   177   101    56    75    96   214   180   198    39   179    67   123   210    66   120   211   124   210   104   109   197   173   191    35   159    35   154   122   119    73   106   102    65   110   172   106   127   200    86   118   111    89   187    52   114    69    79    68   209   196   184   150   114    54    58   111   165    36    60    75   133    35    60   116   196   101    84   206   194   201   169    60    68   190
    76   118   195    96    80   139   139    45   103    88   141   214   194    47    43   115    43   221   163   153    83   219   120    80   145   106    85   101   120   133   107    32   167   216    35   175    68   203   119   221   201   120    51    40    59   122    54    91    93   124    35   136    57   173   176   101    56    74    95   214   181   199    39   180    67   124   210    65   120   211   123   209   104   108   197   175   190    34   160    35   155   122   118    73   106   103    66   110   173   106   128   200    86   118   110    88   185    53   114    70    80    68   209   196   185   151   114    55    58   113   165    37    59    76   133    35    59   116   195   101    85   204   194   202   167    60    67   191
    75   117   195    96    80   139   140    45   103    87   142   214   193    46    42   115    43   220   163   154    84   219   120    81   146   106    85   101   120   133   105    32   167   216    36   174    69   202   119   221   201   121    51    39    59   121    54    91    92   124    34   137    57   173   177   101    56    74    95   215   181   198    38   180    66   123   210    64   121   211   122   210   103   108   197   175   190    34   160    35   155   122   120    73   106   103    67   111   173   105   129   201    87   119   110    88   186    54   115    70    81    68   209   196   185   150   114    55    59   112   165    36    60    76   132    36    59   117   195   102    86   204   194   202   168    61    68   191
    79   120   197    98    79   140   139    47   102    86   140   211   192    48    41   115    44   222   158   152    84   221   122    78   143   103    80   103   123   135   106    34   167   213    36   173    64   201   122   221   199   119    50    40    58   119    52    87    91   126    33   136    58   172   173    99    55    74    96   218   179   198    39   181    65   124   209    64   118   211   122   210    99   108   198   175   188    33   162    36   159   123   115    71   106   105    69   108   172   107   129   199    85   120   109    88   186    54   115    71    80    72   210   199   187   155   113    52    55   116   165    36    60    78   134    34    56   117   191    99    84   205   195   202   168    58    66   190
    76   118   195    96    80   139   139    45   104    88   142   214   193    47    42   116    44   222   163   154    83   220   120    81   145   107    84   101   121   134   106    32   167   216    34   174    68   202   118   221   201   120    51    39    59   121    54    91    93   124    35   136    56   172   176   100    57    73    95   214   181   199    40   182    66   123   209    65   120   211   123   209   103   108   197   175   190    34   160    35   155   123   120    73   106   103    67   110   172   106   128   201    87   118   110    89   186    52   115    69    81    69   209   196   185   151   114    55    57   113   164    37    59    76   133    36    58   116   195   101    86   204   194   202   168    60    67   191
    76   118   196    96    80   139   140    44   104    87   141   213   194    47    44   117    43   221   162   153    83   219   120    80   145   106    85   101   120   133   107    32   167   215    35   175    67   202   119   221   201   119    50    40    59   122    54    91    93   124    35   135    57   173   177   100    56    73    95   215   181   198    38   181    67   123   209    64   121   211   123   210   104   108   197   174   190    34   160    35   156   122   119    73   106   103    66   110   173   105   128   201    86   118   110    87   185    53   113    70    80    68   209   196   186   151   114    55    58   113   164    36    58    75   133    36    60   117   195   102    85   204   194   202   167    59    68   191
    76   119   197    99    78   137   140    45   105    89   139   215   194    48    45   114    42   220   161   151    81   223   121    80   142   106    82   100   120   132   104    33   168   215    34   173    71   203   119   221   200   121    50    38    60   121    53    90    95   126    36   134    58   172   174   100    53    76    96   214   181   200    38   180    66   124   212    64   121   214   124   207   103   109   198   174   192    35   159    38   156   126   117    72   106   103    67   109   173   105   127   199    84   120   111    87   185    54   114    69    79    66   209   196   186   152   115    55    59   112   166    38    59    74   134    34    56   115   195   100    86   206   194   202   165    63    66   191
    76   117   196    96    80   139   139    45   103    87   141   213   194    47    43   116    43   221   163   153    83   219   121    80   145   107    84   100   120   134   106    32   167   215    35   175    68   203   119   221   201   120    51    40    59   122    54    91    92   124    35   136    57   173   176   100    56    73    95   214   181   199    39   180    67   123   210    65   120   211   123   209   104   107   197   174   190    34   160    35   155   122   118    73   106   103    66   110   173   106   129   200    86   118   110    88   185    53   114    70    79    68   209   196   185   151   114    55    58   113   164    36    59    75   133    35    59   117   195   101    86   204   194   201   167    60    67   191
    76   117   195    96    80   139   140    45   103    88   142   214   193    47    43   116    43   221   163   153    83   219   121    80   145   107    85   100   120   134   107    32   167   216    36   175    68   203   119   221   201   120    51    39    59   122    54    90    93   124    35   136    57   172   176   100    56    74    95   215   181   199    39   180    67   124   210    65   120   211   123   210   104   108   197   174   190    34   160    35   155   122   118    73   106   103    66   110   172   106   128   201    86   118   110    88   185    53   114    70    79    68   209   196   185   151   114    55    58   113   164    37    59    76   133    35    58   117   195   101    86   204   194   202   167    60    67   191
    76   117   195    96    80   139   140    45   103    88   141   214   194    47    43   116    43   221   163   153    83   219   120    80   145   107    84   100   120   133   107    32   167   215    35   174    68   203   119   221   201   120    51    39    59   122    54    91    92   124    35   136    57   172   177   100    57    74    96   214   181   199    40   180    66   123   210    65   120   211   123   209   103   107   197   174   191    34   160    36   155   122   119    73   106   103    66   110   173   106   128   200    87   118   109    88   186    53   114    70    79    68   209   196   185   151   114    55    58   112   164    37    59    76   133    35    59   116   195   101    85   204   194   202   167    60    67   190
    76   120   195   100    79   139   140    44   102    89   140   213   190    45    42   118    43   221   161   154    83   221   120    79   145   108    83   102   120   133   108    32   167   216    36   175    68   205   117   221   200   119    54    39    60   122    55    92    92   123    35   136    56   171   175   101    55    74    94   215   181   199    38   180    66   125   210    64   119   213   124   208   105   111   198   174   189    32   159    36   154   121   118    74   109   102    66   110   171   104   128   200    88   119   109    87   188    54   115    69    78    69   210   195   185   151   115    55    57   111   162    34    59    78   133    36    57   117   195    99    86   203   193   203   169    59    66   190
    76   118   196    96    80   139   139    45   103    88   141   214   193    47    43   116    43   221   163   153    83   219   121    80   145   107    84   100   120   134   106    32   167   216    35   175    68   203   119   221   201   120    51    39    59   122    54    91    92   124    35   136    57   173   177   100    56    74    95   214   181   199    40   181    67   123   210    65   120   211   123   209   104   107   197   175   190    34   160    35   155   122   118    73   106   103    66   110   172   106   128   200    87   118   110    88   185    53   114    70    79    68   209   196   185   151   114    55    58   112   164    36    59    76   133    35    59   116   195   101    86   204   194   202   168    60    67   191
    76   115   197    99    82   139   140    45   102    88   142   212   194    47    42   118    42   222   164   153    81   217   120    79   146   107    83   101   121   136   107    31   168   216    35   176    70   203   119   222   203   121    48    41    61   123    53    89    92   122    33   137    58   174   177   104    57    71    96   215   181   199    39   180    66   124   209    66   120   213   124   211   102   106   197   176   190    34   159    34   154   120   117    72   105   104    67   113   171   105   130   198    88   118   109    88   185    53   115    70    81    68   209   198   186   149   115    54    56   113   164    39    59    78   132    36    59   115   195   100    89   204   191   201   168    60    68   191
    77   115   197    97    82   138   141    44   104    88   140   215   194    48    44   115    43   221   163   153    83   221   120    80   144   108    85   102   119   135   106    32   168   215    35   176    67   203   118   222   201   119    51    41    60   122    54    89    93   125    36   135    58   171   177   101    56    73    94   215   182   199    39   181    68   123   211    66   120   211   121   209   104   106   199   173   191    34   161    34   157   123   118    74   107   103    66   110   170   104   130   199    84   117   111    88   184    54   114    68    79    68   209   195   185   152   114    57    58   112   164    36    59    76   133    35    59   116   194   102    84   203   193   204   169    60    66   192
    76   118   195    96    80   140   139    46   101    89   142   215   193    46    42   115    44   222   163   153    85   219   120    81   145   107    84   100   120   134   105    33   167   215    36   175    69   203   119   220   201   119    51    40    58   122    54    91    91   125    36   136    56   174   177    99    56    76    93   213   181   199    39   181    67   125   208    63   120   210   124   209   103   109   196   173   191    34   160    36   155   122   117    74   108   101    64   110   172   105   129   200    86   118   110    87   187    54   111    70    78    68   208   195   185   150   114    55    59   113   164    37    59    76   133    37    59   116   195   101    85   204   193   204   167    59    66   192
    76   119   195    96    81   138   140    45   103    88   141   214   193    48    43   115    43   221   162   152    83   220   120    81   145   106    84   100   120   134   108    32   166   216    35   176    68   203   119   221   202   120    50    40    60   122    54    91    93   123    35   135    57   173   177   100    56    74    93   214   180   198    39   180    66   123   210    63   120   211   123   210   104   107   197   175   190    35   159    35   155   122   118    73   107   104    66   111   173   106   128   200    87   118   110    88   185    54   115    70    79    68   209   196   186   150   114    55    58   113   165    35    60    76   133    35    59   116   195   101    85   205   194   202   168    60    67   190
    79   122   192    97    85   135   134    43   104    90   137   213   188    47    38   122    43   224   161   158    80   224   123    80   141   108    85   100   119   139   106    36   167   216    37   180    68   209   116   221   197   120    52    43    62   126    49    90    94   126    35   134    54   176   173    96    60    77    96   212   183   198    42   178    68   119   211    62   123   209   121   205   101   106   196   175   197    34   157    32   152   123   119    71   110   104    68   108   175   104   126   202    92   120   110    92   187    58   118    72    78    67   208   193   188   149   111    54    62   111   167    33    59    79   132    35    60   118   196   105    82   205   195   201   168    59    69   194
    76   117   195    97    81   139   139    45   103    87   142   214   193    47    43   115    43   221   163   153    83   219   121    80   145   107    85   100   121   134   106    32   167   216    35   175    68   202   119   221   201   120    51    39    59   122    54    90    92   124    35   136    57   172   177   100    55    73    95   214   181   199    39   181    67   123   210    65   119   211   123   210   104   107   197   174   190    34   160    35   155   122   118    73   106   104    66   110   172   106   128   200    87   118   109    88   186    53   114    70    80    68   209   195   185   150   114    55    58   113   165    36    59    76   132    35    58   117   195   101    86   204   194   202   168    60    67   190
    75   118   196    95    80   139   139    44   103    87   141   214   193    48    44   116    42   222   164   153    83   219   120    79   146   107    84   100   120   134   106    33   165   216    35   174    69   201   120   221   199   118    50    39    59   122    53    91    93   124    34   137    57   172   177   101    58    74    94   214   180   201    39   181    67   123   210    66   120   210   122   210   103   108   198   175   191    35   160    36   156   123   117    74   107   104    66   109   172   106   128   200    86   120   110    88   187    53   114    70    79    68   209   195   186   152   113    54    59   112   164    36    58    75   133    36    59   118   194   102    85   204   193   202   169    60    66   190
    76   117   196    96    80   139   140    45   103    88   141   214   194    47    43   116    43   221   163   153    83   219   120    80   145   107    84   100   120   134   106    32   167   216    35   175    68   203   119   221   201   120    51    39    59   122    54    91    93   124    35   136    57   173   176   100    56    74    95   214   181   199    39   181    67   123   210    65   120   212   123   209   104   108   197   175   190    34   160    35   155   122   118    73   106   103    66   110   172   106   128   200    86   119   110    88   185    53   114    70    80    68   209   196   185   151   114    55    58   113   164    36    59    76   133    35    59   117   195   101    86   204   194   202   167    60    67   191
    76   118   196    96    80   139   140    45   103    87   142   214   193    47    43   115    42   221   164   153    83   218   121    80   144   107    84   100   120   133   106    32   166   216    35   175    67   202   119   221   201   120    50    39    59   123    54    91    92   124    35   136    57   173   177   100    57    74    94   214   180   198    38   180    66   124   211    65   120   211   123   209   103   108   198   174   190    35   160    36   155   122   118    73   106   103    66   109   172   106   129   200    86   119   110    89   185    54   114    70    79    68   209   196   185   151   114    54    58   112   164    36    59    75   133    34    59   116   195   101    87   204   193   201   167    60    67   191
    77   117   195    96    80   139   140    44   103    89   142   214   193    47    42   116    42   220   163   153    83   220   120    81   146   107    84   100   120   135   106    31   167   216    36   175    69   202   119   221   200   121    51    39    59   122    54    90    93   123    37   136    58   173   176   100    56    75    94   214   181   200    40   180    66   124   209    66   121   211   123   209   104   107   197   175   190    35   159    36   155   121   118    72   106   103    66   109   172   106   128   200    86   118   111    89   185    53   114    69    79    68   208   196   185   150   114    55    58   113   165    37    59    76   133    34    58   117   195   100    86   204   194   202   167    60    66   193
    76   116   194    94    81   139   142    47   102    87   140   213   198    47    43   115    42   218   165   152    84   222   117    75   145   108    83   101   120   134   106    31   168   216    33   176    71   202   118   222   201   120    49    38    59   122    54    89    93   122    37   134    60   171   175    97    54    72    94   216   179   199    39   183    67   123   210    65   120   209   119   211   106   108   198   172   186    31   161    32   152   120   116    75   108   103    65   111   170   109   128   199    85   118   107    88   188    53   114    74    80    68   208   196   186   152   116    57    61   114   167    38    59    77   135    33    57   120   194    98    83   202   194   203   171    63    65   191
    76   117   196    97    80   139   139    45   102    88   142   215   195    48    43   115    43   221   163   153    83   218   120    80   146   107    85   101   120   135   106    32   167   215    36   173    67   203   120   221   202   120    49    41    59   122    54    92    92   123    35   136    57   173   175    99    56    74    95   214   181   201    40   180    68   123   210    66   120   212   123   210   103   108   198   174   190    33   160    35   154   122   119    73   107   102    66   109   173   105   129   200    87   119   111    87   185    53   114    70    80    68   208   195   185   152   113    54    59   112   166    36    59    76   132    34    58   116   195   102    85   205   195   201   166    59    68   191
    76   116   197    95    81   140   139    47   102    86   141   215   193    47    44   115    44   221   161   153    82   219   121    80   147   107    84   100   120   133   108    33   167   216    35   175    67   204   119   221   202   120    49    41    60   121    54    90    92   122    35   138    58   172   176   101    56    72    95   215   183   200    40   179    66   123   209    64   120   212   124   208   104   107   198   173   190    35   160    36   155   122   119    73   106   103    64   108   173   107   129   200    85   117   110    88   186    53   114    71    79    69   210   196   185   150   113    55    57   114   164    37    60    76   134    35    59   119   193    99    86   204   194   203   167    60    67   190
    76   118   195    96    80   139   139    45   103    88   141   214   194    47    43   115    43   221   163   153    83   219   120    80   145   107    84   101   120   133   107    32   167   216    35   175    68   203   119   221   201   120    51    39    59   122    54    90    92   124    35   136    57   173   176   100    56    74    95   214   181   199    39   180    67   124   210    65   120   211   123   209   104   107   197   174   190    34   160    35   155   122   118    73   106   103    66   110   172   106   128   200    86   119   110    88   186    53   114    70    79    68   209   196   185   151   114    55    58   113   165    37    59    76   133    35    59   117   195   101    86   204   194   202   167    60    67   191
    75   116   196    96    80   139   139    46   103    87   141   214   196    47    42   117    45   224   162   155    86   217   121    79   145   106    81    97   120   135   109    30   170   215    34   176    67   202   122   223   201   118    48    38    59   121    53    92    93   124    35   136    55   174   175   100    56    77    95   215   178   199    41   182    65   124   214    65   119   212   122   207   100   107   194   175   187    36   160    34   155   125   118    75   107   102    66   110   172   103   128   200    86   117   107    88   185    55   115    68    77    70   208   195   182   153   117    52    56   110   167    34    60    76   134    36    61   117   194   103    88   206   194   202   166    58    66   194
    76   117   195    96    80   139   140    45   103    87   141   214   193    47    43   116    43   221   163   153    83   219   120    80   145   106    84   101   120   134   106    32   167   215    35   175    68   202   119   221   201   120    51    39    59   122    54    91    93   124    35   136    57   173   177   100    56    74    95   214   181   199    39   180    67   124   210    65   120   211   123   209   104   108   197   174   190    34   160    35   155   122   118    73   106   103    66   110   172   106   128   200    86   118   110    88   185    53   114    70    79    68   209   196   185   151   114    55    58   113   164    36    59    76   133    35    58   117   195   101    86   204   194   202   167    60    67   191
    76   117   196    97    80   139   140    45   103    87   142   214   193    47    43   115    43   221   163   154    83   219   120    80   145   107    84   100   120   134   107    32   168   216    35   176    68   203   119   221   201   120    50    40    59   122    53    90    93   123    35   136    57   173   177   100    56    74    95   215   180   199    39   180    67   124   210    65   120   212   123   209   104   107   197   175   189    34   160    35   154   121   118    73   106   104    66   109   173   106   128   200    87   119   109    89   185    53   114    69    80    69   209   196   184   150   114    55    57   113   164    36    59    76   133    35    58   116   195   101    86   203   194   202   167    60    68   191
    75   117   195    96    80   140   140    46   103    87   142   214   194    46    43   116    42   220   163   154    82   219   121    79   144   107    84   101   120   133   105    32   167   216    35   175    68   202   120   221   201   120    51    40    60   122    53    91    92   123    34   136    58   172   176   101    57    73    95   215   181   199    40   181    67   124   209    65   119   211   124   210   105   106   197   174   190    34   159    35   155   122   118    73   105   104    66   110   173   105   127   200    86   118   110    89   186    53   114    70    78    67   209   196   185   150   115    55    58   114   165    38    60    76   133    36    58   117   195   101    86   204   194   201   167    60    68   191
    75   119   195    95    80   139   139    45   107    88   141   212   196    49    46   115    44   220   165   152    86   219   120    79   142   104    86   105   118   135   109    33   164   215    37   176    67   201   122   220   202   118    50    39    60   122    56    91    90   123    36   134    56   174   178    99    57    76    96   215   181   202    37   179    67   123   212    62   115   212   127   211   103   108   199   175   190    33   159    36   155   120   119    75   106   101    65   112   172   110   127   202    86   120   109    87   185    52   114    70    76    65   205   197   186   150   111    52    57   116   164    38    59    73   129    32    56   117   195   102    88   206   193   202   167    60    63   191
    74   116   195    97    79   140   139    45   102    88   142   212   192    51    41   117    43   221   162   152    84   219   119    82   146   107    84   101   119   132   107    32   166   215    36   175    64   201   119   222   203   119    52    38    57   122    53    90    91   125    35   135    57   173   175    99    55    71    95   215   182   198    39   183    67   122   211    64   119   211   121   212   105   109   196   174   191    36   160    34   155   120   117    75   107   104    66   111   171   107   128   203    88   120   110    90   188    54   114    73    80    67   211   198   183   152   113    58    59   113   164    34    60    75   130    36    59   114   195   101    87   206   194   200   166    60    66   193
    75   118   195    98    79   138   140    45   103    88   142   215   193    48    43   116    44   220   163   152    84   220   120    81   146   107    84   101   119   132   107    32   167   215    35   176    67   203   118   221   200   121    51    39    59   122    53    89    93   124    35   135    58   173   177    99    57    73    94   213   181   199    39   180    67   123   210    65   119   212   122   209   103   108   197   175   189    33   159    34   156   122   117    73   106   103    66   110   174   104   128   200    86   119   110    88   186    52   114    69    78    68   209   196   186   151   114    54    58   113   164    36    59    76   132    35    60   115   195   102    86   204   193   202   168    60    67   190
    76   117   195    96    80   139   140    45   103    88   141   214   194    47    43   116    43   221   163   153    83   219   120    80   145   107    84   101   120   134   107    32   167   216    35   175    68   203   119   221   201   120    51    39    59   122    54    91    93   124    35   136    57   173   176   100    56    74    95   214   181   199    39   180    67   124   210    65   120   211   123   209   104   107   197   174   190    34   160    35   155   122   118    73   106   103    66   110   172   106   128   200    86   118   110    88   185    53   114    70    80    68   209   196   185   151   114    55    58   113   164    37    59    76   133    35    59   116   195   101    86   204   194   202   167    60    67   191
    77   120   198    97    82   140   143    44   103    85   144   217   193    49    40   118    45   218   162   154    85   218   120    80   144   106    87   100   116   131   109    31   169   214    36   174    70   204   117   220   200   121    50    43    61   120    54    88    90   124    34   137    58   173   178    99    57    79    94   214   181   201    39   181    63   123   210    63   121   210   120   210   104   107   195   180   190    34   160    36   155   123   116    71   104   102    62   107   172   106   129   199    87   120   110    86   186    54   119    72    76    67   212   196   182   155   115    53    57   115   162    38    62    74   135    35    56   117   192   102    85   206   194   201   170    61    67   192
    77   116   196    96    81   140   139    44   103    87   142   214   194    46    43   116    43   221   162   152    84   219   121    80   144   108    84   102   120   133   107    32   167   216    34   175    68   202   120   220   201   120    51    39    59   123    54    91    92   124    34   136    57   172   178   102    56    73    95   216   180   199    40   181    68   123   210    66   121   212   123   208   102   106   197   174   189    35   161    36   155   123   118    72   107   103    66   110   174   107   128   201    85   118   110    89   187    53   114    70    79    69   208   196   186   151   114    56    58   113   164    38    60    76   132    36    58   118   194   101    85   203   194   201   167    61    69   190
    76   117   195    96    80   139   139    45   103    87   141   214   194    47    42   116    44   221   163   152    83   220   120    80   145   107    85   100   120   133   106    32   167   216    36   175    69   202   119   221   202   120    51    40    59   122    54    91    93   123    35   135    58   172   176   100    57    74    95   214   181   199    39   180    66   124   210    65   120   211   123   210   104   108   198   175   190    35   160    35   155   122   118    74   106   104    66   110   173   106   129   200    87   118   110    88   186    53   115    70    80    68   209   195   185   151   114    54    58   112   164    36    60    75   133    35    58   116   195   101    85   204   194   201   168    60    68   190
    73   117   193    96    79   137   138    44   103    86   141   213   194    48    43   116    44   222   162   152    83   222   122    81   144   104    88   103   122   133   106    35   162   215    35   175    70   203   118   222   205   120    51    39    59   121    53    91    93   125    35   137    57   172   179   101    58    73    94   213   179   197    38   179    67   123   208    65   119   212   121   210   102   108   198   173   192    35   160    33   155   124   118    75   106   103    65   109   174   106   130   199    86   119   111    91   184    53   111    76    75    72   208   197   185   148   111    58    57   113   166    35    62    77   134    34    60   115   193   101    86   202   194   201   170    62    70   190
    75   118   195    98    79   139   141    47   103    86   142   215   193    48    43   115    44   222   163   153    83   219   121    81   143   106    86    97   119   133   107    32   169   214    34   176    67   203   121   222   201   119    50    40    59   120    56    92    92   124    34   137    58   176   175   102    56    73    93   215   181   200    40   181    69   124   210    66   122   211   123   211   102   107   198   175   189    35   158    34   154   122   119    72   106   102    68   110   173   107   128   202    86   118   110    86   186    53   115    70    81    67   209   195   186   149   112    55    58   110   165    36    57    76   131    33    59   117   196   101    85   205   195   202   169    62    67   190
    76   117   196    94    78   135   140    44   100    84   142   217   195    49    42   115    42   219   160   156    81   218   117    76   144   105    86   102   118   133   106    33   163   219    32   174    67   205   118   221   198   119    53    37    58   121    53    90    94   125    37   132    56   170   177   102    59    74    95   211   180   198    34   180    66   124   211    64   120   211   125   212   104   106   204   175   192    36   161    38   155   124   122    73   106   103    65   112   169   107   127   202    88   117   110    92   185    51   111    71    81    65   209   194   187   150   115    57    57   113   164    37    63    75   135    36    59   116   194   101    87   205   193   202   167    62    65   191
    77   117   195    97    79   140   139    43   103    88   143   214   193    48    45   116    42   219   161   153    83   220   121    81   147   107    83   105   121   134   107    31   167   216    34   175    70   201   117   221   201   121    51    39    59   122    52    89    90   124    38   136    56   172   178   101    56    75    95   213   178   199    41   183    69   127   210    67   120   212   123   211   105   108   196   177   191    34   158    34   153   121   120    72   104   106    66   110   173   105   128   200    86   119   108    91   185    54   115    66    79    70   211   199   184   149   112    58    54   112   163    35    60    78   130    37    57   117   195   101    86   204   195   201   170    60    67   189
    75   119   196    97    82   142   139    47   103    89   143   214   193    46    44   114    43   219   162   154    82   218   120    80   145   111    84   101   121   133   106    31   165   217    35   175    66   199   120   219   201   121    53    40    58   121    53    89    90   125    34   136    56   175   178    99    56    73    96   214   183   198    42   177    67   123   212    63   118   208   123   208   103   107   199   174   189    35   158    36   153   122   118    71   109   106    69   110   172   106   127   199    85   118   112    87   185    52   117    70    79    70   208   196   184   152   114    54    59   112   164    36    60    75   136    36    58   117   195   104    86   204   194   203   166    62    67   192
    75   121   192    95    78   139   135    46   103    90   142   214   194    47    47   116    44   223   163   154    80   222   123    82   144   105    82    98   119   134   105    29   167   216    38   174    70   204   118   223   202   119    52    38    61   122    54    89    93   125    35   135    56   175   175   101    57    71    96   214   182   196    41   181    67   124   208    64   121   215   125   209   102   106   195   176   192    34   163    38   154   122   119    73   106   105    69   108   171   106   124   199    86   118   111    87   183    51   115    71    78    67   208   194   184   150   114    55    56   113   164    37    60    74   130    36    61   113   194   100    87   203   189   207   166    60    65   191
    79   116   200    96    80   137   140    44   101    89   141   219   188    45    40   116    44   223   161   155    82   219   118    79   148   104    82   101   120   134   106    32   168   215    33   172    68   205   118   222   198   119    50    39    59   119    58    92    94   126    33   137    59   173   175   103    55    73    93   210   181   199    41   179    67   124   211    65   122   212   124   211   106   107   196   173   190    33   159    39   162   122   118    74   103   106    67   110   171   107   134   201    86   117   108    87   187    57   116    72    80    69   210   197   186   146   114    52    56   113   166    38    59    72   135    34    59   114   196   101    84   203   195   202   165    62    66   187
    75   117   198    94    80   138   141    47   101    86   143   213   193    44    44   113    43   221   160   152    81   220   118    80   146   107    88   100   120   135   107    31   166   217    41   175    67   202   120   221   200   117    50    39    59   121    52    90    90   124    33   137    56   174   176    99    55    74    93   214   183   199    38   181    65   124   211    63   118   211   123   208   102   107   201   173   191    35   162    35   157   123   118    74   104   101    64   109   172   105   126   200    86   117   110    88   184    52   112    70    81    71   211   197   187   152   115    53    61   115   166    36    58    74   133    34    58   115   195   102    86   205   194   203   167    61    68   194
    75   118   194    98    81   139   138    47   102    89   142   215   193    47    43   115    42   220   163   153    83   219   120    81   145   105    85   101   120   133   107    33   166   215    36   176    67   202   119   221   201   121    50    39    59   122    51    91    92   124    34   135    57   175   176   101    58    74    95   215   180   199    39   179    66   122   211    63   122   212   123   210   104   107   198   174   191    34   162    35   156   122   119    74   107   102    66   110   171   105   129   200    86   118   110    89   186    52   115    69    80    67   210   195   187   150   114    54    58   113   164    35    61    76   133    34    58   118   195   101    85   203   193   202   168    62    68   189
    76   118   196    97    81   139   140    46   104    88   140   213   194    48    43   116    43   220   163   153    83   219   119    81   146   106    86   100   119   134   106    33   168   216    35   174    68   203   119   222   200   120    50    40    58   123    53    90    92   123    35   138    58   171   177   100    57    74    95   214   180   199    41   180    66   123   211    65   120   212   123   209   104   108   197   175   190    34   159    34   153   123   118    73   105   103    66   108   173   106   129   200    86   119   110    88   185    53   114    70    78    68   209   195   185   150   113    55    58   111   165    37    60    75   132    35    58   116   195   100    85   203   195   201   168    60    67   191
    76   118   196    96    80   139   139    45   103    88   141   213   194    47    43   115    43   221   163   153    83   220   120    80   145   107    85   100   120   134   107    32   167   216    35   175    68   202   120   221   201   120    51    39    59   122    54    90    92   124    35   136    57   172   177   100    56    74    95   214   181   199    39   181    67   124   210    65   120   212   123   209   104   107   197   175   190    34   160    35   155   122   118    73   106   103    66   110   172   106   129   200    86   119   110    88   186    53   114    70    79    68   209   195   185   151   114    55    58   112   164    37    59    76   132    35    59   117   195   102    85   203   194   202   167    60    67   191
    75   118   196    96    80   139   139    46   103    88   141   213   194    47    43   115    43   221   162   153    83   219   120    80   145   107    84   101   120   133   106    32   167   216    35   175    67   203   119   221   202   120    50    39    59   121    54    91    93   124    35   136    57   173   177   100    56    74    95   214   181   199    40   180    67   124   210    65   120   211   123   209   104   108   197   174   190    34   160    36   155   122   119    73   106   104    66   110   173   106   129   201    86   118   110    88   186    53   115    70    80    68   209   196   184   151   114    55    58   113   165    36    59    76   132    35    58   116   195   101    86   204   194   202   167    60    67   191
    75   118   196    97    81   139   139    45   103    88   141   214   194    47    43   116    43   221   163   153    83   219   121    81   146   107    85   101   120   133   107    32   167   215    36   176    66   203   120   221   201   120    51    40    58   122    53    91    92   125    35   136    58   173   176   101    56    74    94   214   181   198    39   181    68   122   210    66   120   212   122   209   104   108   197   174   191    34   159    35   154   122   118    74   106   103    66   110   172   107   128   200    86   119   110    88   185    53   114    70    80    68   209   195   185   150   113    54    58   113   164    36    59    76   133    34    58   116   194   101    85   204   195   202   167    61    67   191
    76   115   193    96    80   138   138    41   104    89   143   214   198    47    45   117    46   222   165   158    82   222   118    82   145   107    86   102   118   134   104    35   169   218    33   174    70   202   119   218   200   117    49    41    59   124    55    89    93   124    34   133    60   170   174   103    56    76    96   215   180   201    46   179    67   122   209    66   114   212   122   210   106   104   199   174   193    34   164    37   156   121   120    72   108   103    67   108   173   105   126   202    85   117   111    89   186    54   112    67    81    66   209   197   184   146   112    56    58   115   161    38    59    75   133    35    60   114   197    99    83   202   195   198   169    60    70   191
    76   117   196    96    80   139   139    45   103    88   142   214   194    47    43   115    43   221   163   153    83   219   120    80   145   107    84   100   120   134   107    32   167   216    35   175    68   203   119   221   201   120    51    40    59   122    54    90    93   124    35   136    57   173   177   100    56    74    95   214   180   199    39   181    67   124   210    65   120   211   123   209   104   108   197   175   190    34   160    35   155   122   118    73   106   103    66   110   172   106   129   200    86   118   110    88   185    53   114    70    80    68   209   196   185   151   114    55    58   112   165    37    59    76   133    35    58   117   195   101    86   204   194   202   168    60    67   191
    76   118   195    96    80   139   140    45   103    87   141   214   194    47    43   116    43   221   163   152    83   219   121    80   145   106    84   100   120   134   107    32   167   216    35   175    68   202   119   221   201   120    51    39    59   122    54    91    93   124    35   136    57   173   176   100    56    73    95   214   180   199    39   181    66   124   210    65   120   212   123   209   104   108   197   174   190    34   160    35   155   122   118    73   106   103    66   110   172   106   128   200    86   118   110    88   186    53   114    70    79    68   209   196   185   151   114    55    58   113   164    37    59    76   132    35    59   117   195   101    86   204   194   202   168    60    67   190
    76   116   195    96    80   139   139    45   104    88   141   214   194    46    43   115    43   221   163   152    82   220   121    80   145   107    84   100   121   134   106    33   167   215    35   176    68   202   119   221   200   119    50    40    59   122    55    91    92   124    34   136    57   172   177   100    56    75    95   215   181   199    39   179    67   124   210    65   122   212   123   209   103   107   198   173   190    35   161    34   157   122   117    73   106   104    65   109   173   106   129   200    86   119   109    88   186    53   114    70    78    68   209   195   184   151   113    55    57   113   165    37    60    77   133    36    58   117   195   101    85   204   194   202   167    61    67   191
    78   117   195    96    81   139   140    46   101    87   140   213   192    45    44   116    42   220   164   151    84   220   121    80   143   105    85    99   119   134   106    31   169   215    36   175    67   209   118   220   201   119    47    41    59   123    53    91    92   123    35   137    58   172   179   102    58    73    95   215   182   200    39   182    68   121   209    64   118   209   124   210   106   107   195   174   190    34   162    32   155   123   118    72   105   100    66   109   173   106   127   201    88   119   108    87   186    52   112    70    76    68   210   195   185   151   116    54    59   111   164    37    62    75   134    35    59   116   194   102    84   203   192   201   169    58    70   191
    82   192   195   159   112   213   143   137    81   196   196   103   205   146   162   123   110    94    59   215   139   139    82    94   150    63    43   168   113   129    70   134    82    91   173    45    92    69    77    85   214   111   127    99   147   114   164   162   190    49   108    46   174   150   110   169   140   115   101    92   132   156   199   164   118    86   198   134   161   150    58   192   217   196   201   201    85    85    59   190    44    81    57   189    99    48    69   171   109    45    50   134   153   148   185   153   194   152   178   188   109   175   104    43   202    70    34   104   116   139   118   182   160   194   147    36   135    94   189   197   210    58   214    34    95   116   100   176
    82   189   195   161   110   211   141   137    83   197   198   104   207   148   164   126   110    94    58   213   140   144    82    92   149    62    40   165   114   131    70   138    81    93   174    45    94    69    80    86   215   108   129   100   148   110   166   161   187    53   107    42   175   153   109   167   141   117   103    92   133   157   199   161   117    90   200   133   159   152    57   194   220   195   204   198    84    87    61   190    45    78    57   186    98    50    67   173   109    43    46   133   156   148   188   152   190   148   178   187   108   174   106    40   204    70    39   107   113   140   120   184   161   193   143    29   134    94   191   193   208    60   214    35    94   117   100   175
    82   192   195   159   112   213   144   138    81   195   198   102   206   146   162   124   110    94    59   216   139   139    83    94   149    62    43   169   113   130    70   132    81    92   172    45    91    70    77    85   214   111   128   100   148   115   165   162   189    48   107    46   175   150   109   168   140   115   101    93   132   157   199   163   118    85   198   134   162   151    58   193   217   196   201   201    85    84    59   190    44    81    58   190   100    49    71   170   109    45    50   135   154   148   185   153   193   153   178   187   110   176   105    43   202    71    35   104   116   138   119   183   159   195   148    36   134    96   188   198   210    57   216    35    95   116   100   176
    83   195   196   158   112   214   145   135    83   196   196   100   205   145   162   122   112    93    58   214   139   140    82    93   150    62    42   166   112   129    71   135    80    95   173    47    93    70    76    87   212   111   126    97   147   112   165   161   187    50   111    48   173   151   110   169   140   115   100    91   131   156   200   164   118    85   199   136   160   149    57   192   218   193   201   200    86    84    58   191    43    85    59   188    97    47    71   169   107    44    51   134   155   149   187   154   194   150   178   186   109   173   103    42   202    69    35   104   115   138   120   184   159   192   147    35   137    94   188   198   209    58   216    34    95   117   101   176
    82   192   195   159   112   214   143   137    81   197   196   102   205   146   162   123   110    94    59   215   140   139    82    93   150    63    43   168   113   130    69   134    82    91   172    45    91    69    78    85   214   111   127    99   148   114   165   162   190    49   108    46   174   150   110   169   140   115   101    92   132   156   200   164   117    86   198   134   161   150    58   192   217   196   201   201    85    85    59   190    44    81    58   189    99    48    70   171   109    45    50   134   154   148   185   153   194   152   178   188   109   175   104    43   202    70    35   104   116   139   119   182   160   194   147    36   135    94   189   197   210    58   214    34    95   116   100   176
    82   192   193   159   112   214   143   137    81   196   196   103   205   146   161   123   110    95    59   215   139   139    81    93   150    63    42   167   114   129    68   134    83    90   171    44    91    69    78    85   214   111   127   100   147   113   164   161   189    49   108    46   174   150   111   169   140   115   101    92   133   155   199   164   118    86   197   134   161   150    58   193   218   196   199   201    86    86    59   192    44    81    58   190   100    48    70   171   109    46    51   134   154   148   187   152   193   152   177   188   110   175   104    43   202    70    35   104   117   139   119   182   160   192   147    37   134    95   190   199   210    58   214    35    95   117   100   175
    82   191   194   159   112   213   144   138    81   196   195   103   205   147   161   123   109    95    59   215   139   138    82    92   150    64    45   169   114   128    69   134    82    92   173    45    92    69    77    85   215   111   127    99   147   113   165   161   189    48   108    46   175   150   109   168   139   114   102    93   133   157   199   164   118    88   198   134   163   149    58   193   217   196   202   201    86    84    58   190    43    82    57   189    99    48    70   170   110    45    51   134   153   148   185   153   194   152   178   188   109   176   104    43   202    70    37   104   116   139   118   181   160   195   148    36   136    94   189   198   211    57   214    35    95   115   101   177
    82   192   195   159   112   214   143   136    81   196   196   103   205   146   163   123   110    94    59   215   139   140    81    93   150    63    43   169   113   130    71   133    82    91   174    45    92    68    78    86   214   111   126   100   147   113   163   162   191    48   109    45   174   150   110   169   140   116   100    92   132   155   199   164   118    87   197   134   160   150    58   193   218   197   201   201    84    84    61   190    43    81    58   189    99    48    70   171   110    44    51   136   154   148   184   153   194   152   177   189   109   176   105    43   203    70    35   104   116   139   118   182   160   195   148    36   135    94   188   199   210    59   214    35    95   116   100   175
    81   191   195   159   113   213   143   137    81   196   196   103   205   146   163   123   110    95    59   214   139   139    82    94   150    63    44   168   113   130    69   134    82    92   172    45    91    69    77    86   213   111   127    99   148   114   164   162   190    48   108    46   174   150   110   169   140   115   101    92   132   156   199   164   117    86   198   134   161   151    58   193   217   196   200   201    86    85    59   190    44    82    57   188    98    48    70   171   109    44    50   135   153   147   186   153   194   152   178   188   110   175   104    43   202    70    34   104   116   139   118   182   160   194   147    36   135    95   189   198   210    58   214    34    95   116   101   176
    85   194   198   158   116   216   140   132    82   199   195   109   209   144   161   119   111    95    60   214   141   137    85    91   151    60    41   173   118   130    67   134    87    91   171    44    92    67    75    82   212   114   125    97   143   110   164   162   195    51   106    47   173   150   111   169   138   118    98    92   130   154   199   165   115    89   197   134   161   150    58   191   215   197   198   208    86    86    56   191    41    81    57   186   103    48    71   169   111    44    51   133   152   151   182   153   193   146   182   187   110   176   103    42   202    72    36   108   117   136   117   179   162   198   152    36   133    98   190   196   210    58   213    35    97   115   100   178
    81   191   195   160   112   212   143   137    82   196   197   103   205   146   162   123   110    94    59   215   140   139    82    93   149    63    43   170   114   130    69   133    81    91   173    44    91    70    78    85   214   110   128    98   148   114   165   161   189    49   110    45   174   150   109   168   140   115   100    92   133   156   200   163   117    87   198   134   162   151    58   194   217   196   201   200    85    85    60   189    44    81    56   189    99    49    70   171   107    44    50   135   154   146   185   153   195   151   178   187   109   175   104    43   203    71    34   104   117   138   118   181   160   194   148    36   136    96   189   196   210    58   214    34    94   116   102   176
    81   189   194   157   113   211   145   137    83   194   199   105   210   144   161   127   113    95    60   214   138   137    83    92   147    64    44   169   113   128    73   134    83    91   170    42    90    67    75    84   212   114   127    97   153   114   165   163   186    45   104    48   179   146   109   169   142   115   101    92   132   153   195   160   116    88   199   130   164   151    58   193   219   199   200   201    86    87    61   190    40    80    55   185    96    51    68   170   111    40    49   133   153   148   185   155   198   151   180   185   109   175   101    44   200    70    37    99   113   137   118   184   162   194   146    35   136    92   187   197   210    57   214    33    89   117    99   177
    82   191   194   159   112   215   143   139    81   197   197   102   206   145   162   123   110    94    58   215   139   139    82    93   148    63    43   168   113   130    68   134    82    89   174    46    91    69    77    86   214   111   127    99   148   113   166   162   191    48   109    47   174   150   110   169   141   115   101    92   132   158   200   164   118    86   198   133   162   150    59   192   216   196   202   202    84    85    59   191    45    82    56   189    98    47    68   172   108    46    49   135   153   149   186   154   193   151   179   188   108   174   105    43   201    70    33   104   116   138   118   181   160   196   148    36   136    94   189   199   210    60   214    34    94   116   101   175
    81   192   194   159   112   214   143   137    81   196   196   103   205   146   162   123   110    94    59   215   140   139    82    94   150    63    43   168   113   129    69   134    81    91   172    46    91    69    77    85   214   112   127    99   148   114   164   162   190    49   108    46   174   150   110   168   139   115   101    92   132   156   199   164   118    87   198   134   161   150    58   193   218   196   201   201    85    85    59   190    43    82    57   189    99    48    70   171   109    45    50   134   153   147   186   153   194   152   178   187   110   174   104    43   202    70    34   104   116   139   119   182   160   194   147    36   135    95   189   198   210    58   214    34    95   116   100   176
    82   191   194   160   112   212   144   138    80   195   198   102   206   146   163   124   110    94    58   216   138   140    82    93   150    63    43   167   114   129    69   134    81    90   171    46    92    70    76    85   213   112   126   100   148   114   163   163   189    48   108    46   174   153   110   168   140   115   101    93   131   156   199   165   116    86   198   133   160   149    59   191   218   196   200   201    86    85    60   191    43    81    57   189    98    49    70   171   108    45    49   134   153   148   183   152   194   153   179   187   108   174   104    43   202    71    35   104   116   139   119   182   160   194   147    37   134    96   189   197   210    57   214    35    94   115   100   175
    82   192   195   158   112   215   142   137    81   197   197   101   206   146   163   123   110    94    58   214   139   138    82    95   151    63    43   167   113   129    70   133    82    91   173    44    91    68    76    87   214   113   127    99   147   114   164   162   190    49   109    45   174   151   109   169   140   114   101    92   132   156   199   165   117    87   197   134   161   151    58   192   218   195   200   200    85    86    58   190    44    81    57   189    99    48    69   171   108    47    49   136   154   147   186   154   194   153   177   188   108   176   104    43   202    70    34   104   115   139   119   182   159   194   147    36   135    95   189   199   211    58   213    35    94   115   100   176
    81   192   195   159   111   214   143   138    81   196   197   103   205   146   163   123   110    94    59   215   139   139    83    94   150    63    43   169   113   131    69   135    82    91   172    46    92    70    78    85   213   112   127    99   147   114   165   162   190    48   107    46   173   151   109   168   140   115   101    92   132   156   200   164   118    86   198   134   161   151    59   193   218   197   200   200    85    84    60   190    43    81    58   189    99    47    69   171   108    45    50   135   153   147   185   152   194   152   178   188   109   175   104    44   202    71    34   104   116   139   118   183   160   194   148    36   135    95   188   197   210    58   214    34    95   116   100   176
    81   192   195   158   112   213   143   137    80   194   195   101   206   145   162   122   109    95    58   216   140   140    83    94   148    65    44   167   114   129    70   133    82    93   174    44    91    69    78    85   213   112   126    98   145   112   166   160   191    46   106    45   174   150   110   168   140   114   100    94   131   155   198   162   117    84   196   135   161   154    57   189   220   195   199   202    87    85    60   190    44    80    58   190    99    48    68   171   108    46    51   135   153   147   185   152   195   152   179   189   111   174   104    41   200    69    34   103   116   139   120   181   158   193   147    37   137    96   188   197   210    59   218    35    91   117   100   176
    84   188   200   161   113   218   146   136    77   198   197   104   209   145   165   121   113    96    59   216   142   137    81    96   152    61    40   170   111   129    68   134    82    93   169    45    91    68    74    85   213   114   123    96   148   112   162   159   189    46   108    49   176   153   108   170   142   121   101    91   138   156   198   168   121    89   202   136   160   150    58   190   218   196   203   200    87    84    59   187    43    82    59   189   100    49    74   178   108    48    45   130   154   143   190   151   193   154   179   183   116   174   105    44   199    69    33   103   119   137   122   181   161   199   149    37   134    96   186   194   210    63   215    35    94   114    98   179
    81   192   195   159   111   214   142   137    81   198   196   103   206   147   163   123   110    93    59   215   139   140    83    93   150    63    44   168   112   129    69   133    82    93   173    46    92    68    77    85   214   111   127    98   147   114   165   161   189    49   108    47   174   150   110   169   140   115   102    91   132   157   200   164   118    87   197   134   161   150    59   194   217   196   200   201    86    86    59   190    42    80    58   187    99    47    69   170   108    44    49   134   153   147   186   153   195   153   179   188   110   175   104    42   203    70    34   104   115   139   117   183   160   195   148    35   136    94   189   197   211    57   212    33    95   116   100   175
    82   193   193   160   114   215   143   137    80   198   194   103   206   147   163   123   110    94    60   215   141   137    83    92   150    63    42   168   113   129    68   136    79    93   171    46    91    69    78    84   215   110   124    99   148   114   166   162   188    48   109    46   177   150   110   167   139   115   101    93   133   158   198   164   120    87   198   134   162   149    58   193   217   195   201   202    84    83    59   190    42    81    58   190    99    49    69   173   107    45    51   135   153   146   186   152   192   152   177   188   109   175   106    45   202    70    35   105   117   139   120   182   162   196   147    35   134    95   189   196   211    60   216    32    93   116   101   177
    82   192   195   159   112   213   143   137    81   197   197   102   205   146   162   123   110    94    59   215   139   139    83    94   150    63    43   169   113   129    70   134    82    92   172    45    92    69    78    85   214   112   127    99   148   114   164   162   190    48   109    45   174   150   110   169   140   115   102    93   132   156   199   164   118    86   198   134   160   150    58   193   217   196   200   201    85    85    59   191    44    81    57   189    98    48    70   171   108    44    51   134   154   147   185   153   194   152   178   188   109   175   104    43   202    70    35   104   116   138   119   182   160   194   147    37   135    95   189   198   211    59   214    34    95   115   100   176
    80   191   197   161   108   218   148   140    87   193   197   106   211   146   168   123   108    90    59   213   137   139    78    89   150    63    47   168   118   132    68   136    89    91   177    49    88    73    81    84   215   110   129   101   146   110   161   163   194    49   104    48   173   154   107   166   135   116   107    91   127   155   202   163   122    86   201   133   159   153    56   196   220   195   206   201    91    89    59   191    38    83    55   185    96    48    70   175   111    42    51   134   153   147   188   154   196   155   178   186   109   173   106    46   204    71    31   101   113   141   117   188   162   191   141    36   139    97   190   198   207    60   212    37    93   115   104   179
    81   192   195   159   112   214   144   137    81   196   196   102   205   145   163   123   110    94    59   214   139   139    82    93   150    63    44   168   113   129    70   134    82    91   172    46    92    69    77    86   214   112   126    99   147   114   164   162   190    49   108    46   174   150   110   169   140   115   101    92   132   157   199   164   118    86   198   134   161   151    58   193   218   196   200   201    85    85    59   191    44    82    57   189    98    48    70   171   109    45    51   134   153   148   185   153   194   152   178   188   109   176   104    43   202    70    34   104   116   139   119   182   160   194   147    36   135    95   189   198   211    59   214    34    95   116   101   175
    80   191   194   158   113   214   143   135    80   196   197   104   206   145   162   122   107    95    59   216   140   139    82    94   150    62    44   168   112   130    70   134    83    91   173    46    92    70    78    85   215   111   127    99   147   112   165   162   188    49   107    45   174   151   109   168   141   113   101    92   131   156   200   164   118    86   197   134   162   148    58   193   218   196   199   201    84    86    60   190    45    81    57   187    99    46    71   170   108    45    50   135   153   148   185   154   193   152   178   188   109   176   103    43   202    71    35   104   117   138   118   182   160   195   146    35   135    93   190   198   211    57   215    34    96   118    99   175
    81   189   196   161   112   213   143   139    82   200   196   101   205   142   162   123   108    93    58   217   140   138    81    93   148    64    44   170   112   129    71   135    82    90   172    46    93    70    77    86   211   112   127    99   149   117   165   158   189    47   106    47   174   148   109   166   143   116   101    91   133   157   198   164   116    85   201   133   158   147    55   192   217   199   201   202    86    84    61   189    44    81    58   188    98    47    71   170   108    46    50   132   150   146   184   152   194   151   176   188   109   175   104    42   203    72    37   101   114   139   119   179   159   194   147    35   135    91   189   195   211    59   210    33    95   118   101   174
    82   193   193   161   112   216   144   137    82   197   195   103   208   145   163   122   110    94    58   216   139   141    85    97   150    62    41   169   109   130    71   135    83    92   173    45    91    69    77    86   210   112   125    95   147   114   164   161   190    48   110    47   176   149   115   169   139   117    98    93   131   158   201   166   113    84   199   133   163   149    58   193   216   193   201   198    87    87    59   188    46    80    57   190    99    46    69   172   108    44    50   136   155   149   187   151   191   152   179   190   110   178   107    43   203    70    35   104   110   138   119   182   159   193   146    37   134    94   191   198   211    63   214    33    97   116   100   178
    81   193   195   156   109   213   144   137    80   196   195   102   208   148   163   123   111    96    58   213   138   139    84    96   150    63    42   170   116   133    68   133    80    95   170    45    94    69    79    82   212   113   126    98   149   114   164   162   189    48   111    47   174   152   110   172   140   116   102    91   133   155   197   164   115    84   200   133   157   151    56   192   218   196   201   201    85    85    59   190    45    82    59   191    98    50    65   173   108    44    48   138   152   151   189   152   194   156   177   187   110   173   100    44   201    71    34   103   116   140   119   185   161   195   150    36   133    94   190   197   210    56   215    34    92   115    96   176
    81   192   194   158   112   211   144   140    82   195   197   101   205   146   163   122   109    96    61   212   141   139    81    93   151    62    44   168   113   128    71   135    82    93   173    42    93    67    77    85   214   112   127   102   150   113   164   161   189    49   108    43   173   150   108   169   140   116   101    92   130   157   202   162   117    86   197   135   160   149    58   193   218   199   201   202    84    84    59   189    40    79    59   188    98    47    70   171   109    44    52   132   154   145   185   156   198   152   178   190   111   173   104    44   200    69    36   108   116   138   117   181   161   195   148    35   134    94   190   195   209    60   214    34    97   115   101   177
    81   190   194   158   111   213   144   137    83   198   195   104   205   147   162   123   112    94    58   215   138   140    83    93   151    65    43   168   114   131    69   134    83    93   174    46    89    68    77    86   215   110   126   101   146   115   166   161   189    47   109    46   174   151   111   169   141   116   101    92   132   157   201   165   118    85   200   134   162   150    59   192   217   197   202   198    84    87    59   191    43    81    56   189    98    47    69   172   108    45    50   134   153   147   185   153   195   153   179   188   108   175   105    44   204    70    35   104   116   137   119   180   161   193   148    35   137    95   187   196   209    58   213    35    95   115   102   175
    82   192   195   160   112   213   143   138    81   196   197   102   204   146   163   123   109    94    59   215   139   139    82    94   150    63    43   168   113   130    70   134    81    91   173    45    92    69    78    86   213   112   127    99   148   114   164   161   190    49   108    45   175   151   110   169   140   115   100    91   131   156   199   164   118    86   197   134   161   151    58   192   217   197   201   200    85    85    60   190    45    81    58   189    98    48    70   170   108    44    50   133   153   148   185   153   193   152   178   188   110   175   104    44   202    71    35   104   117   140   117   182   160   194   147    36   136    94   188   197   210    58   214    35    94   115   100   176
    82   193   194   159   112   213   144   138    82   197   196   103   207   146   163   122   111    93    60   215   138   137    81    93   149    64    44   168   115   130    69   133    80    90   172    47    90    70    78    85   214   111   126    98   148   113   164   161   191    50   109    47   174   149   109   168   140   114   102    91   132   155   199   166   117    86   198   134   160   151    59   192   217   196   202   201    84    85    59   191    44    82    58   189   100    48    70   170   108    45    49   134   154   147   185   153   195   153   179   188   109   175   104    43   202    71    36   104   116   141   118   180   159   194   147    37   134    93   189   197   211    58   212    33    95   117   100   175
    82   192   194   159   112   214   144   138    81   197   197   102   205   146   163   123   110    94    59   215   140   139    82    94   150    63    44   168   113   129    70   134    82    91   173    45    91    69    78    85   214   111   127    99   147   114   165   162   190    48   108    46   175   150   110   168   140   115   101    91   132   156   199   164   117    87   199   133   161   150    58   193   217   196   201   201    85    85    59   190    43    81    57   189    98    48    69   171   108    45    50   134   153   148   185   153   194   153   178   188   109   175   104    43   202    70    34   104   116   139   119   182   160   193   148    36   135    94   189   198   211    58   214    34    95   116   100   175
    82   191   196   160   111   213   142   137    82   197   196   103   206   146   162   123   109    96    60   215   140   139    82    94   148    63    44   169   113   130    69   135    82    90   173    44    91    69    78    85   214   110   126    98   149   113   165   161   189    49   109    45   175   152   110   168   140   115    99    92   131   157   198   163   117    88   197   135   161   148    58   192   218   196   200   201    84    86    59   190    44    81    57   189    99    49    68   170   108    45    51   136   153   147   185   154   194   153   179   189   109   176   103    42   202    70    35   104   116   139   117   183   160   193   146    36   135    94   190   197   209    58   213    33    96   117    99   177
    82   192   196   158   112   214   142   138    82   197   195   103   204   144   164   122   110    95    60   216   140   138    81    93   151    64    43   166   113   130    69   134    83    90   171    47    91    70    77    85   213   112   127    99   148   115   164   163   189    46   109    46   174   148   112   165   139   114   101    92   133   156   200   163   116    85   199   131   161   150    58   194   215   197   198   203    86    86    59   191    41    81    58   189    98    48    67   171   107    44    49   137   155   148   184   153   194   152   180   186   109   176   105    44   202    69    33   107   116   138   119   182   159   193   147    37   137    93   190   198   209    58   215    32    94   116   101   175
    81   194   197   159   112   215   140   139    84   199   195   104   203   145   164   122   107    95    56   219   141   136    82    93   146    64    41   169   114   130    70   135    79    93   169    45    92    75    77    85   215   110   126    96   146   116   166   163   189    47   108    48   177   150   108   164   139   116   100    95   136   155   202   159   119    85   198   133   164   150    57   193   215   198   199   199    88    87    59   194    47    80    59   195   100    48    65   174   107    44    50   134   154   150   187   151   196   156   180   186   109   177   108    39   202    70    35   106   121   138   119   182   158   191   149    38   133    95   192   198   207    54   215    36    96   116   102   176
    81   193   195   159   112   215   144   136    81   196   196   103   205   146   163   124   111    95    59   215   140   139    84    95   151    63    45   166   113   131    68   133    81    91   172    45    92    69    79    85   214   110   126    98   148   112   165   162   190    50   106    45   174   149   109   170   140   115   100    93   130   156   200   163   117    87   198   133   161   150    57   192   218   196   200   201    85    85    59   190    44    80    57   189    98    49    69   172   108    43    51   134   152   147   186   151   195   151   178   188   110   174   104    42   201    71    33   104   117   139   118   181   161   194   147    37   134    93   188   198   211    58   214    35    95   117    99   177
    85   192   191   154   116   211   141   137    79   196   194   103   203   149   164   124   111    96    62   214   136   140    86    95   145    60    42   166   114   132    69   132    80    92   173    47    89    70    79    85   214   114   125   100   149   115   164   162   186    48   108    48   172   152   107   170   139   115   102    92   132   156   198   160   114    87   198   131   158   152    58   193   218   198   201   204    90    86    59   190    41    82    57   187   100    52    70   169   111    43    53   135   155   147   185   155   196   151   179   184   110   177   103    44   205    69    36   105   117   140   121   185   158   194   148    39   132    96   187   198   211    58   213    34    97   117   102   179
    82   191   194   159   112   213   143   138    81   196   197   103   204   146   162   123   110    94    59   215   139   140    83    93   150    63    44   168   113   129    69   134    81    92   172    46    91    69    77    85   215   112   127    98   147   113   164   160   189    47   108    46   175   150   110   167   139   115   100    92   132   156   199   164   118    86   197   134   160   150    60   193   217   195   200   201    85    86    59   190    44    82    58   188    98    48    70   171   107    45    49   135   154   148   186   152   194   151   179   188   110   175   104    43   203    70    34   103   117   139   119   182   159   195   147    36   134    94   189   198   211    58   213    36    95   116   101   176
    78   192   195   159   110   215   143   138    80   194   197   100   204   146   159   123   110    93    61   215   140   140    84    93   149    62    41   167   113   131    69   136    81    91   174    47    93    69    77    85   214   111   127   100   148   114   163   161   190    49   108    44   172   150   109   166   140   117   102    92   132   156   199   163   117    87   197   134   162   148    58   196   217   197   201   201    84    85    60   188    45    81    57   187   100    47    70   170   109    46    48   138   155   148   184   153   197   152   180   189   109   176   104    45   200    74    37   106   117   138   116   184   162   194   149    35   135    94   190   197   208    58   215    35    97   115    99   175
    82   192   195   159   112   214   144   137    81   196   197   102   205   146   162   123   110    94    59   215   139   139    82    94   150    63    44   168   113   129    69   134    82    92   173    46    92    69    77    85   213   112   127    99   147   114   165   162   190    48   108    45   174   150   110   168   140   115   101    92   132   156   199   164   118    86   198   134   161   150    58   192   217   196   201   201    85    85    60   190    43    81    58   188    99    48    69   171   109    45    50   134   153   148   185   153   194   152   178   188   109   175   105    43   202    71    35   104   116   139   118   182   160   194   147    36   135    95   189   197   210    58   214    34    95   116   100   176
    82   192   194   159   112   214   144   137    81   196   196   102   205   147   162   122   110    94    59   215   140   139    82    93   150    63    43   168   114   130    69   134    82    91   173    46    91    69    78    85   213   112   128    99   148   114   164   162   189    49   108    46   174   151   110   168   141   115   102    92   132   157   199   164   118    86   198   134   161   151    58   193   217   196   201   200    85    85    59   190    44    81    57   188    98    48    69   171   107    45    50   134   153   148   185   152   194   152   178   188   109   175   104    43   202    70    34   105   116   139   118   182   160   194   147    36   135    95   189   198   211    58   214    34    94   116   100   176
    82   192   195   159   112   214   143   137    82   196   196   102   206   146   162   123   110    95    59   215   140   139    82    94   150    63    43   168   113   129    70   134    82    92   172    45    92    70    77    85   213   111   127    99   147   114   164   162   190    49   108    46   174   150   110   168   140   115   101    92   132   156   200   164   117    86   198   134   161   150    58   192   218   196   201   201    85    85    59   191    44    81    57   189    99    48    70   171   109    44    51   134   154   148   185   154   194   152   178   188   110   175   104    43   202    70    34   104   116   139   119   181   160   194   147    36   135    95   189   197   210    58   214    34    94   116   101   176
    83   189   196   157   113   213   142   137    83   194   198   102   206   147   161   123   109    94    58   214   139   139    82    92   150    61    44   172   114   130    70   135    82    92   172    46    94    69    80    85   214   112   129   100   147   114   164   161   189    48   107    47   174   151   111   167   142   115   100    92   131   159   196   162   117    85   196   134   162   149    60   192   217   194   202   201    85    82    58   191    43    82    55   188    99    47    71   170   108    46    49   134   153   148   185   153   194   152   178   188   109   175   104    42   202    69    36   103   116   138   118   183   160   195   148    36   138    93   191   197   212    59   213    33    94   116   103   177
    81   194   192   157   113   214   142   139    81   197   198   101   206   145   161   123   108    96    59   213   140   138    80    96   152    61    45   169   113   127    70   134    81    93   176    45    91    68    75    85   213   112   125   100   147   114   166   163   192    48   110    45   177   150   110   167   139   113   105    94   131   158   201   163   116    84   196   135   160   150    58   191   216   199   200   201    85    84    58   190    46    80    59   188    98    48    68   172   106    44    52   135   154   147   186   157   194   152   179   188   108   176   105    44   205    73    34   104   114   141   119   183   159   193   147    36   136    94   192   199   208    55   214    36    93   116   101   176
    83   191   194   159   112   213   144   137    81   196   196   102   205   146   162   123   111    94    59   215   139   139    82    93   150    64    43   168   113   129    69   135    82    91   173    47    92    69    78    86   215   111   127    99   148   114   164   162   189    48   108    47   175   149   109   168   141   115   101    92   132   156   199   163   117    86   197   134   161   150    59   193   217   196   201   201    86    85    59   190    44    81    57   188    98    48    69   170   108    45    50   134   153   147   185   153   194   152   178   189   110   174   104    43   201    70    35   104   116   138   118   182   160   193   148    36   134    94   189   197   211    58   214    35    94   116   100   176
    81   192   195   159   112   213   142   138    81   196   196   103   205   145   162   123   109    94    59   215   140   139    82    94   151    64    42   168   113   131    70   133    82    91   172    46    91    69    77    86   215   112   127    99   148   114   165   162   189    49   107    45   175   150   109   168   140   115   100    92   132   157   200   164   118    86   197   134   161   150    58   193   218   196   201   201    85    85    60   190    44    81    58   188    98    47    70   171   108    45    50   135   153   148   186   153   194   152   178   188   109   175   104    43   202    69    34   104   115   138   118   181   161   194   148    36   135    95   190   197   210    58   215    35    95   115   101   175
    81   190   197   161   111   213   143   137    84   197   195   104   202   147   161   122   111    94    60   214   136   138    83    95   152    64    41   170   114   130    67   134    83    91   171    45    91    68    76    85   214   113   126    99   147   114   163   162   189    49   108    45   172   149   109   169   138   113   101    93   133   156   198   162   118    86   200   135   163   152    58   192   218   196   200   202    87    86    59   190    45    80    58   189    99    46    68   169   108    45    50   136   157   146   186   153   191   153   176   189   112   174   106    41   205    72    33   104   116   136   119   183   157   194   149    35   136    97   187   198   210    57   215    34    96   115   101   174
    81   192   194   159   111   214   143   137    82   196   196   103   205   146   162   125   110    94    59   215   140   139    83    93   150    63    43   168   113   129    70   134    81    91   173    46    91    69    77    85   214   111   127    99   148   114   165   161   190    49   108    45   174   150   110   169   140   115   100    93   132   156   200   164   117    86   199   134   162   150    59   192   218   196   201   201    85    85    59   190    43    80    57   188    98    48    69   171   108    44    51   134   153   147   185   154   193   152   177   189   109   175   105    44   202    70    35   104   116   139   118   182   159   193   147    36   135    95   189   197   210    58   213    35    95   116   100   176
    82   190   195   158   111   213   143   137    83   196   197   103   207   146   161   123   110    95    59   214   138   138    82    93   150    63    42   167   113   131    69   134    82    91   172    46    92    70    78    84   213   112   127   100   147   113   166   162   189    49   107    45   174   152   109   170   140   114   101    92   130   159   199   164   119    86   196   135   162   150    57   191   218   195   200   201    84    85    60   190    44    81    58   190    99    47    70   169   109    45    51   135   152   147   185   152   193   153   178   187   111   175   106    44   202    70    33   103   117   140   119   183   160   194   147    35   134    93   190   198   211    59   215    35    96   116   100   176
    82   192   194   159   112   213   143   137    81   196   196   102   205   146   162   123   110    94    59   215   139   139    82    93   150    63    43   169   114   129    70   134    81    91   172    45    91    70    77    85   214   111   127    99   147   114   165   161   189    49   108    46   174   150   110   168   140   115   101    92   132   156   199   164   117    87   198   134   161   150    58   193   218   196   200   201    85    85    60   190    43    81    58   189    99    48    70   171   109    45    50   134   153   147   185   153   194   152   179   187   109   175   104    43   202    70    35   104   116   139   118   182   159   194   148    36   135    94   189   197   210    58   214    34    95   116   100   176
    82   190   193   158   111   212   144   137    82   197   194   102   206   146   163   124   109    94    59   216   139   140    81    93   151    62    45   167   114   129    69   134    81    91   172    46    92    71    78    86   214   111   126    99   147   113   165   161   189    50   108    45   173   149   107   169   140   113   101    93   130   155   200   164   117    86   198   134   161   150    59   192   218   195   200   199    86    86    60   189    44    80    57   189    98    47    70   170   108    43    51   134   154   148   186   153   194   152   178   189   109   174   104    43   202    71    33   103   117   139   119   181   159   194   147    37   136    96   190   199   211    58   213    35    96   116   100   176
    80   191   194   158   111   214   144   138    82   197   195   103   206   144   164   123   112    95    61   214   138   137    82    94   152    63    43   169   112   130    68   134    83    92   173    44    91    68    77    86   216   110   128   100   146   116   165   159   190    47   108    45   174   149   110   168   140   116   101    90   131   156   201   164   116    88   197   132   159   150    59   192   218   198   201   202    85    86    57   191    44    83    57   190   100    49    69   169   108    44    51   134   153   147   185   155   195   151   179   186   109   176   103    43   202    69    34   105   117   138   118   182   159   194   148    37   134    95   190   197   209    60   213    34    94   115    98   176
    81   192   195   160   112   213   143   137    81   197   198   104   205   144   163   124   108    93    58   215   140   139    84    92   150    62    45   166   113   131    69   135    82    90   173    45    92    68    78    83   214   112   126    99   149   114   165   161   190    48   108    45   172   151   109   169   140   115   101    92   131   155   199   164   118    86   199   134   160   150    58   193   217   195   201   201    86    84    60   192    41    81    58   189    98    48    70   170   109    43    51   137   153   148   186   155   195   152   178   185   109   175   103    44   202    72    36   104   115   140   118   181   159   195   147    34   133    94   190   198   210    59   216    35    94   115   101   177
    82   191   194   158   112   213   144   138    81   197   197   103   205   146   162   123   110    94    59   215   139   140    82    94   150    64    44   168   113   130    70   133    81    91   173    45    91    69    77    85   214   111   127    99   148   114   164   161   190    49   108    46   174   150   110   168   140   116   101    92   132   156   199   164   117    87   197   133   161   150    58   192   217   196   200   201    85    85    60   190    45    81    57   189    99    48    70   171   108    45    50   134   153   146   185   153   193   152   178   187   110   175   104    43   202    70    34   104   116   138   118   181   160   194   148    36   135    94   189   198   210    58   214    34    95   116   101   176
    85   188   193   159   116   215   142   136    80   195   199   102   203   147   163   124   109    97    59   217   140   138    82    92   147    64    41   167   115   127    69   134    82    91   176    46    94    70    77    83   214   110   125   100   150   116   164   162   192    47   109    49   178   149   110   166   137   116   101    96   134   156   199   162   116    85   200   135   160   150    55   193   216   197   202   200    83    87    57   192    40    79    57   187    98    48    68   170   114    45    51   136   156   144   185   152   190   152   177   189   106   175   105    42   199    69    35   105   113   136   121   184   158   194   146    36   141    95   191   198   208    58   217    35    96   116   100   174
    81   192   193   159   112   214   143   138    81   197   195   101   204   145   164   124   109    94    60   216   141   139    82    92   150    64    43   169   112   129    68   133    82    91   171    45    91    71    77    84   213   111   126   100   148   114   164   162   190    48   108    46   174   150   109   170   141   117   102    92   132   157   201   162   118    87   199   134   160   150    58   192   217   196   200   201    85    86    60   190    44    81    58   189    99    48    70   172   108    45    50   134   154   148   186   153   195   152   178   189   110   175   104    44   202    71    35   105   115   139   118   182   160   193   147    36   135    95   189   197   211    58   215    35    94   117   100   177
    81   192   195   159   113   214   143   136    81   197   197   102   204   147   162   123   110    94    58   215   139   139    82    94   150    63    43   168   113   129    69   134    82    92   173    45    91    69    78    85   214   110   127    99   147   114   165   162   191    48   109    46   174   150   110   169   140   115   101    92   132   156   200   164   117    87   197   134   161   151    58   193   218   196   201   201    85    85    59   191    43    81    58   189    97    48    70   171   109    44    51   134   153   147   186   152   194   152   178   188   110   176   104    43   202    71    35   104   116   139   119   182   159   194   147    37   135    94   189   198   211    58   214    35    95   116   100   176
    78   189   194   161   113   214   145   134    84   197   196   103   206   142   160   124   107    95    55   219   140   138    80    92   149    66    42   165   113   130    70   135    83    92   173    46    91    68    78    83   212   109   126   100   147   116   166   162   190    48   109    49   176   152   110   168   139   115   100    92   134   155   202   163   119    84   197   138   162   148    57   193   214   198   202   202    87    89    59   191    42    83    57   189    99    46    71   174   108    49    47   133   155   145   185   151   199   152   178   193   109   174   103    41   204    71    33   104   121   138   118   181   159   194   150    35   135    95   187   201   214    58   213    36    96   116    97   177
    82   191   194   158   112   213   144   137    80   196   197   103   205   147   163   124   110    95    58   214   139   138    82    95   149    63    43   167   112   130    70   133    81    91   173    45    90    69    77    87   215   111   127   100   148   114   166   160   190    50   108    44   175   150   110   168   139   116   100    92   133   156   198   164   117    87   198   135   160   151    58   191   217   195   200   200    85    85    60   190    43    81    57   188   100    47    69   171   109    45    51   134   153   147   186   152   195   152   178   188   109   175   105    42   203    70    34   105   116   138   120   181   160   193   147    35   135    95   188   198   212    59   217    34    96   116   101   176
    81   192   195   159   112   213   143   137    81   197   197   102   205   146   162   123   110    94    59   215   139   139    82    93   150    63    43   168   113   129    70   134    82    91   172    45    91    69    77    85   214   111   127    99   148   114   164   162   190    48   108    45   174   150   110   168   140   115   101    92   132   156   199   164   118    87   198   134   161   150    58   192   218   196   201   201    85    85    59   190    44    81    58   189    99    48    70   171   109    45    50   134   154   147   185   153   194   152   178   188   109   175   104    43   202    70    34   104   116   139   118   182   160   194   147    36   135    95   189   198   210    58   214    34    95   116   100   176
    79   192   194   157   113   217   141   137    83   197   196    98   208   149   166   123   110    97    61   211   138   135    83    93   152    64    40   170   115   130    61   133    87    94   170    44    89    68    79    82   217   110   129   100   147   112   166   164   189    49   106    46   175   152   111   169   142   111   100    89   131   156   204   166   119    87   199   134   164   151    61   190   220   194   201   204    83    81    58   186    39    86    56   189    98    49    70   169   107    43    50   133   153   152   185   162   196   153   177   185   110   176   106    45   199    67    35   102   118   138   121   178   159   193   146    36   136    97   184   200   209    61   216    34    92   113   100   175
    82   192   195   159   112   212   143   137    82   197   197   102   205   145   162   124   110    94    59   214   140   139    82    94   150    63    43   169   113   129    69   134    83    91   173    44    91    69    77    85   213   111   126    98   147   114   165   161   190    48   107    45   175   150   109   168   141   115   101    93   132   157   199   164   118    86   197   133   160   150    57   193   218   195   201   201    86    85    59   191    43    81    58   189    98    49    70   171   108    46    50   135   154   148   186   153   195   151   178   188   110   175   104    43   202    70    34   104   116   139   119   182   160   194   147    36   135    95   188   198   210    58   213    35    94   116   100   176
    81   194   193   159   113   214   142   138    82   197   196   102   205   147   162   120   110    95    60   215   140   140    84    95   149    63    44   169   111   130    70   134    81    92   173    45    92    69    78    84   214   112   127    98   147   115   164   161   189    49   109    45   175   150   112   168   140   114   101    93   131   156   199   163   120    87   197   132   160   151    57   192   216   196   200   200    87    85    60   191    43    80    56   190    99    48    69   170   109    44    52   134   155   148   185   151   195   153   178   189   108   175   104    44   201    72    35   104   117   141   119   181   160   194   149    36   133    95   188   197   210    58   215    35    95   116    99   178
   112   220    47   167   104   139    60    72    73    90   124    65   141    52    79    58   125    37    61   157   151    66    66   184   140   178   100   205   180   156   199   145   135   109   161    56   133    55   187   194   161   194    38   215   127   168   208    93   197   158   114   100    81    98   199   192    97   198    95    47   202    72   188   145   220   140   151   138   156   132   190   175   152    48    60   179   219    99    71   162   148    54    79   177   162   183   170    66   191    51   204    84   123   170   199    91   180    66   207    78   174    66   209    77   112   180   155    70    50   119   160   150   160   133    95   141   129   126    71   187   215   212   190   193    36    75    96    87
   112   220    47   167   104   138    61    72    73    89   124    65   140    52    80    58   125    37    61   158   150    66    65   184   140   178   100   205   181   156   198   145   136   108   162    56   133    54   187   193   161   194    38   215   127   168   208    93   197   158   114    99    81    98   199   192    97   197    95    47   202    72   188   146   219   140   151   138   157   132   190   176   152    47    60   179   218    99    71   162   148    54    79   177   161   182   170    66   192    51   203    84   123   170   199    91   180    66   206    78   174    66   210    76   112   180   156    70    50   119   160   150   161   133    95   141   128   126    71   187   215   212   191   193    36    75    96    87
   112   219    47   167   104   139    62    72    74    89   124    65   141    52    79    59   125    39    61   157   150    65    66   185   139   178   100   205   181   156   200   144   135   109   164    56   132    56   185   193   162   194    39   216   127   167   209    94   196   157   113   100    81    97   198   192    96   198    96    46   203    74   188   146   220   140   152   138   156   132   190   175   151    48    60   179   218    99    71   164   148    55    80   177   163   184   170    66   192    51   205    84   124   172   198    90   181    69   206    78   175    63   211    78   112   181   156    70    50   118   161   149   159   133    94   141   129   125    69   187   217   212   192   194    37    75    95    87
   111   219    46   168   104   139    62    72    72    90   124    65   140    53    79    60   124    38    63   156   151    66    66   186   140   179   100   205   181   155   199   146   135   109   162    55   133    55   186   194   161   193    38   216   128   168   208    93   196   157   115   100    82    97   199   192    98   197    96    44   202    72   188   144   220   141   152   138   155   131   189   175   151    47    61   178   219    99    72   162   148    54    81   179   161   183   171    67   190    51   204    85   122   171   200    90   180    65   206    79   174    66   211    77   111   181   157    68    50   117   162   150   161   134    94   139   130   126    71   187   215   212   191   193    35    75    96    88
   112   220    48   167   103   135    61    68    73    90   122    62   137    53    82    57   127    37    61   158   153    67    63   186   139   176    97   203   181   155   198   144   136   108   160    55   133    57   187   196   159   194    36   214   125   170   207    92   196   159   114   101    80   100   200   194    91   197    95    48   200    72   190   147   222   141   153   138   157   132   190   176   151    45    61   179   220    99    73   166   149    56    77   178   163   182   169    64   194    51   201    84   121   170   198    92   179    67   205    77   171    67   212    74   108   178   159    71    51   120   159   151   160   134    95   139   128   123    69   185   217   209   189   193    35    73    95    84
   112   220    47   167   105   138    61    72    73    89   124    65   141    53    79    58   125    37    61   157   151    66    65   184   140   178   100   205   180   156   199   146   135   108   162    56   133    55   187   193   161   194    38   215   127   168   208    93   197   158   114   100    81    98   199   192    97   197    95    46   202    72   188   145   219   140   151   139   157   132   190   175   152    47    60   179   218    99    72   162   148    54    79   177   162   183   170    66   192    51   203    84   123   170   199    91   180    66   206    78   174    66   210    77   112   180   156    70    50   119   161   150   161   133    95   140   129   126    71   187   215   212   191   193    36    75    96    87
   112   219    47   167   104   138    60    71    74    89   124    66   140    53    79    58   125    37    61   157   150    66    66   184   140   178   100   204   181   155   198   146   135   108   162    57   134    55   187   194   161   195    38   215   126   168   207    93   197   159   114   100    81    98   198   193    98   198    94    47   202    72   187   146   219   140   151   139   157   131   190   175   151    47    60   178   219    99    71   162   148    54    80   176   162   183   170    67   192    50   204    83   124   170   198    91   180    66   205    79   175    66   210    77   112   181   155    69    50   119   161   150   162   133    96   141   128   127    70   187   215   212   192   194    36    74    97    87
   112   219    47   166   104   137    61    72    73    90   123    63   142    54    81    58   125    37    61   157   151    66    64   185   140   178   101   206   180   156   199   146   136   109   162    56   133    56   185   194   161   194    38   213   127   168   207    92   196   159   114   100    80    97   199   191    97   197    95    47   200    72   187   145   220   141   151   139   157   131   190   176   150    46    61   181   219   100    71   162   148    55    78   178   160   181   171    66   191    51   203    83   122   170   199    89   181    67   206    77   176    66   210    77   111   179   156    69    50   119   160   149   160   133    97   142   129   126    71   188   216   212   191   193    37    73    95    87
   112   216    45   169   104   137    58    72    74    88   122    69   141    54    81    57   129    34    56   158   149    64    64   185   142   180   101   202   178   157   200   143   137   109   156    56   133    54   189   193   159   193    34   213   127   167   207    96   197   158   114   101    82    98   194   187    96   193    99    44   204    75   192   147   217   141   152   140   158   131   189   176   150    49    59   180   218    99    66   162   145    56    79   175   161   180   168    63   192    54   203    83   122   173   198    87   176    63   206    80   172    63   209    79   111   179   158    69    54   119   158   152   166   132    94   143   131   128    70   187   215   213   188   191    34    79    99    86
   112   220    47   166   104   138    61    72    73    89   124    65   141    53    79    58   125    38    60   158   151    66    66   185   140   178    99   205   181   156   198   146   136   108   162    55   133    55   187   194   162   194    38   215   127   168   208    93   196   158   113   100    81    98   198   192    97   197    95    47   202    72   188   146   220   140   151   138   157   132   191   175   152    48    60   179   218    99    71   162   148    55    79   178   162   182   170    66   192    51   203    84   123   170   198    91   180    66   206    78   174    66   210    77   112   180   155    69    50   119   160   151   161   133    95   141   128   126    71   187   215   212   191   193    36    75    96    87
   113   220    47   167   104   138    60    72    73    90   124    65   141    53    80    58   125    37    61   157   151    66    65   185   140   178   100   205   180   156   199   146   135   108   162    56   133    55   187   193   161   194    38   215   127   168   208    93   197   158   113   100    81    98   199   192    97   197    95    47   202    72   188   146   219   140   151   139   156   132   190   175   152    48    60   179   219    99    71   162   148    55    79   177   162   183   170    66   192    51   203    84   123   170   199    91   180    66   206    78   174    66   209    77   112   180   155    69    50   119   161   150   161   133    95   141   129   126    70   187   216   212   191   193    36    75    96    87
   113   220    47   167   105   138    61    72    73    89   123    65   141    53    79    58   125    37    61   157   150    66    65   184   140   177   100   206   180   156   199   146   135   108   162    56   133    55   186   193   161   194    38   215   126   167   208    93   197   158   114   100    81    98   199   192    97   197    95    46   202    72   188   146   219   140   151   138   156   132   191   176   151    47    60   179   218    99    72   162   148    55    79   177   162   183   170    66   192    51   203    84   123   169   198    91   180    66   207    78   174    66   209    77   112   180   156    69    50   119   160   150   161   133    95   141   129   125    71   187   215   212   190   193    36    75    96    87
   113   219    47   167   104   138    60    72    73    90   124    64   141    53    79    58   125    37    61   157   150    66    66   185   140   178    99   205   180   156   199   145   136   108   162    55   133    55   187   194   161   194    38   215   127   168   208    93   197   158   114   100    81    98   198   192    97   197    95    46   202    72   188   146   219   140   151   138   157   132   190   175   151    47    60   179   219    99    72   162   148    55    79   177   162   183   170    66   192    51   204    84   123   170   199    91   180    66   206    78   174    66   210    77   112   180   155    69    50   119   160   150   161   133    95   141   128   126    71   187   215   212   191   193    36    75    96    87
   112   220    47   167   105   138    60    72    73    90   124    64   141    52    80    59   125    37    61   157   150    66    66   185   140   178   100   205   180   156   198   146   135   108   162    55   133    55   186   193   162   194    38   215   127   168   208    93   197   158   114    99    81    98   199   192    97   197    95    46   202    72   188   146   219   139   151   138   157   132   190   176   152    48    60   179   219    99    72   162   148    55    79   177   162   183   170    66   192    51   203    84   123   170   199    91   179    66   206    78   174    65   210    77   112   181   156    70    50   119   160   150   161   133    95   141   128   126    70   187   215   212   191   193    36    75    96    87
   114   217    43   171   110   136    63    71    72    97   120    63   144    50    77    59   127    40    66   158   151    68    59   190   137   181   101   203   182   153   198   146   136   106   156    58   138    57   181   195   163   195    38   212   127   169   206    89   202   157   118   102    83   103   199   194    96   197    94    51   199    70   187   147   215   141   146   142   163   126   189   178   150    46    59   176   218   101    71   166   145    55    80   175   163   186   169    65   188    53   203    83   122   173   203    91   181    66   205    79   178    69   210    76   111   182   157    72    46   117   167   152   159   133    99   136   135   123    73   189   219   211   193   189    34    70    95    87
   113   220    47   167   104   138    61    72    72    88   124    65   141    52    80    58   125    37    61   158   151    66    66   185   139   178    99   206   181   156   200   146   135   109   162    56   132    54   186   194   160   193    39   214   126   168   207    92   197   158   113    99    81    97   199   192    97   197    95    46   202    71   188   146   220   140   151   138   157   132   190   175   153    47    61   179   219    99    70   163   148    53    78   176   162   183   171    66   192    50   204    84   123   169   198    91   180    67   206    78   175    66   209    76   112   180   155    70    50   118   161   150   161   133    95   141   129   126    70   188   215   213   191   193    36    75    95    87
   113   219    47   168   105   138    60    72    73    89   124    64   141    52    80    58   126    37    61   156   150    66    66   185   139   177   100   205   180   156   199   146   135   108   162    56   133    54   187   194   161   194    38   215   127   167   208    92   196   158   113   100    81    98   200   192    97   197    95    47   203    73   188   146   219   140   151   139   157   132   191   175   151    48    60   179   219    99    72   162   148    55    80   177   161   183   170    66   192    52   203    83   123   170   199    91   180    66   206    78   175    66   209    77   113   180   155    70    51   119   161   150   160   133    95   141   129   126    70   187   216   212   190   193    37    75    96    87
   113   220    46   165   104   142    62    73    76    90   122    64   142    50    77    56   124    37    57   161   153    65    64   183   139   179    98   209   184   157   198   142   135   106   158    58   131    56   188   198   159   199    41   218   128   167   204    93   197   156   113   100    81    99   195   195    98   195    97    44   204    78   186   143   214   139   153   141   160   130   185   173   151    48    62   178   219   101    71   166   144    52    77   178   158   186   168    64   198    50   203    81   120   171   199    94   178    70   204    76   180    71   210    72   108   180   158    66    53   121   157   149   161   130    96   136   134   130    72   189   213   214   195   195    35    81    98    87
   119   217    47   165   105   138    66    73    72    96   122    65   142    47    76    65   119    41    59   161   151    64    63   187   137   181    95   207   180   159   199   144   141   112   153    53   125    60   182   196   163   200    38   214   123   168   206    93   198   151   113    99    80    96   200   186    99   199    96    43   196    69   186   140   221   140   151   138   164   128   193   175   148    41    59   181   215    93    78   167   145    50    79   176   160   192   166    65   195    49   197    86   126   168   201    90   181    65   210    76   178    64   206    82   115   183   158    68    60   121   162   148   165   129    95   140   127   127    70   192   210   205   195   197    37    77    87    86
   112   220    48   167   105   139    60    72    73    89   126    65   140    52    79    59   125    38    61   158   150    66    66   185   140   178   100   205   181   156   199   145   135   109   162    55   132    55   187   193   161   194    38   215   126   168   207    93   197   158   113    99    82    98   199   192    97   197    95    46   201    72   188   146   218   140   151   138   157   131   191   176   152    47    60   179   218    99    70   162   148    54    80   177   161   183   170    66   192    51   203    84   123   170   199    91   179    66   207    78   175    65   210    77   112   181   156    70    50   120   161   151   160   133    95   141   128   126    71   187   215   212   191   194    36    75    96    87
   112   220    47   167   104   138    60    72    73    90   124    65   141    53    79    58   125    37    61   158   151    66    66   185   140   178    99   205   181   156   199   145   135   108   162    56   133    55   187   194   161   194    38   215   127   168   208    93   197   158   114    99    81    98   199   192    97   197    95    46   202    72   188   145   219   140   151   138   157   132   190   175   152    47    60   179   218    99    71   162   148    55    79   178   161   183   170    66   192    51   203    84   124   170   199    90   180    66   206    78   174    66   209    77   112   180   156    70    50   119   161   150   161   133    95   140   128   126    71   187   215   212   191   193    36    75    96    87
   113   220    47   167   105   138    61    72    73    90   124    65   141    53    80    58   125    37    61   158   150    66    66   184   140   178   100   205   180   156   199   146   135   108   162    56   133    55   187   193   162   194    38   215   127   168   208    93   197   158   114   100    81    98   199   192    97   197    95    46   202    72   188   146   219   140   151   138   157   132   190   175   152    47    60   178   218    99    72   162   148    55    79   177   162   182   170    66   192    51   203    84   123   170   199    90   180    66   206    78   174    66   210    77   112   181   156    69    50   119   160   150   161   133    95   141   128   126    71   187   215   212   191   193    36    74    96    87
   113   219    47   167   104   138    61    72    73    90   125    65   140    54    80    58   125    37    61   159   151    66    67   185   140   178   100   205   180   156   198   147   136   108   163    56   132    55   186   194   161   193    39   214   127   168   208    93   197   158   114   100    81    98   198   191    97   197    95    46   202    72   188   146   220   140   151   139   157   132   191   175   151    47    60   179   218    99    72   162   148    55    79   177   161   182   170    67   192    50   203    83   123   171   199    90   179    66   206    77   174    65   209    77   112   181   157    70    50   118   161   150   161   133    95   140   129   126    71   186   215   211   189   193    36    75    97    87
   112   220    47   167   105   138    61    72    73    89   124    65   141    53    79    58   125    37    61   157   150    66    66   185   140   178   100   205   180   156   199   146   136   108   162    56   133    55   187   193   161   194    38   215   127   168   208    93   197   158   114   100    81    98   199   192    97   197    95    46   202    72   188   145   219   140   151   138   157   132   190   175   152    47    60   179   218    99    71   162   148    55    79   177   162   183   170    66   192    51   203    84   123   170   199    91   180    66   206    78   174    66   210    77   112   180   155    70    50   119   161   150   161   133    95   141   129   126    71   187   215   212   191   193    36    75    96    87
   113   219    46   167   105   138    60    71    73    90   124    65   141    52    79    58   125    37    61   157   150    66    65   185   140   177    99   205   180   157   198   146   136   108   162    56   133    55   186   194   162   194    38   215   127   167   208    93   196   158   113   100    80    98   199   193    97   197    95    46   203    71   188   146   219   140   151   139   157   131   190   176   152    48    60   179   218   100    71   163   149    55    79   177   162   183   170    67   192    50   204    84   123   169   199    91   181    66   205    79   175    65   210    77   112   180   156    69    51   119   160   150   160   134    95   141   128   125    71   187   215   213   191   194    36    75    96    87
   109   218    45   166   106   137    61    75    73    91   125    68   139    53    78    58   126    38    61   156   152    66    65   185   138   177    99   205   180   156   198   148   136   105   163    57   133    54   186   194   164   193    38   214   126   167   206    92   197   158   113    97    84    99   200   193    99   196    94    48   202    69   186   144   218   142   150   138   156   132   191   175   149    47    61   178   219   101    71   161   147    54    78   177   161   184   170    65   194    52   204    84   124   170   197    87   179    66   206    78   173    67   210    79   113   181   156    67    51   121   162   152   162   134    93   142   129   125    72   186   217   214   190   191    39    76    95    88
   112   220    47   167   105   138    60    72    73    89   124    65   141    52    79    58   125    37    61   157   150    66    66   184   140   178   100   205   180   156   199   145   136   108   162    55   133    55   187   193   161   194    38   215   127   168   208    93   197   158   114   100    81    98   199   192    97   197    95    46   202    72   188   145   219   140   151   138   157   132   190   175   152    47    60   179   219    99    71   162   148    54    79   177   162   182   170    66   192    51   203    84   123   170   199    90   180    66   206    78   174    66   210    77   112   180   155    70    50   119   160   150   161   133    95   141   129   126    71   187   215   212   191   193    36    75    96    87
   119   214    43   163    95   137    58    75    83    93   135    58   141    58    78    42   122    41    52   152   147    66    68   190   139   168    85   212   174   165   209   145   131   105   166    63   130    57   201   193   156   186    34   221   134   166   202   107   200   161   104    81    86   103   208   183   103   192   109    47   205    72   178   140   225   146   146   149   148   137   197   172   143    54    71   175   216   100    65   158   138    50    80   176   158   178   166    71   176    48   189    71   122   175   197    77   180    67   208    83   175    55   208    86   106   171   151    64    47   129   155   156   160   137    97   152   122   123    63   180   213   214   184   194    25    76    80    91
   112   220    47   167   104   138    60    72    73    89   124    65   141    53    79    58   125    37    61   157   150    66    65   184   140   178    99   205   180   156   199   146   135   108   162    56   133    55   187   193   161   194    38   215   127   168   208    93   197   158   114   100    81    98   199   192    97   197    95    47   202    72   188   145   219   140   151   138   157   132   190   175   152    47    60   179   218    99    71   162   148    55    79   177   162   183   170    66   192    51   203    84   123   170   199    91   180    66   206    78   174    66   210    77   112   180   156    70    50   119   161   150   161   133    95   141   129   126    70   187   215   212   191   193    36    75    96    87
   112   219    47   167   105   139    61    73    72    90   124    65   141    52    79    58   126    38    61   157   150    66    66   184   140   178   100   206   182   156   198   146   136   107   162    56   133    55   186   193   161   193    38   214   127   168   207    93   195   158   112   100    81    99   200   193    97   198    95    47   202    73   188   145   219   139   150   139   156   131   190   175   152    48    60   179   218   100    71   163   148    54    79   176   162   183   170    66   192    50   204    85   123   170   199    90   179    66   206    78   176    66   210    78   112   181   155    70    51   118   160   150   161   133    94   140   128   126    70   187   216   212   191   195    36    74    96    87
   113   220    47   167   104   138    60    72    73    90   124    65   141    53    79    59   125    37    61   157   151    66    65   184   140   178    99   205   180   156   199   146   136   108   161    56   133    55   187   193   161   194    38   215   127   168   208    93   197   159   113   100    81    98   200   192    96   197    94    47   202    73   188   146   219   140   151   139   157   132   190   175   152    47    60   179   219   100    71   162   148    55    79   177   161   182   170    67   192    51   203    84   124   169   199    90   180    66   206    78   174    66   209    77   112   180   155    70    50   119   160   150   161   134    95   140   129   126    71   187   216   212   190   193    36    75    95    87
   113   220    47   167   105   138    61    72    73    90   124    65   141    53    80    58   125    37    61   158   151    66    65   185   140   178   100   205   180   156   199   146   135   108   162    56   133    55   187   193   162   194    37   215   127   168   208    94   197   158   114    99    81    98   199   192    97   197    96    46   202    72   188   146   219   140   151   138   157   132   191   176   152    47    60   178   218    99    72   162   148    55    79   177   162   182   170    67   192    51   203    84   123   169   199    90   179    66   207    78   173    65   210    76   112   181   155    69    50   119   161   150   161   133    95   141   129   126    71   187   216   212   191   193    36    75    96    87
   113   219    47   167   104   138    59    71    73    89   124    65   140    52    79    58   125    37    61   157   150    66    65   184   140   178    99   206   181   157   198   145   136   109   162    56   133    55   187   194   162   194    38   215   127   168   208    93   196   158   114   100    81    97   200   192    97   198    95    46   202    72   188   146   219   140   151   138   156   132   190   175   152    47    60   178   219    99    72   162   148    55    79   177   162   183   171    67   191    51   203    83   123   170   199    91   181    67   206    78   174    66   210    77   110   180   155    69    50   120   160   149   161   134    95   140   128   126    71   186   214   212   190   193    36    75    96    87
   113   220    47   167   104   138    60    72    73    89   123    65   141    53    80    57   126    37    60   158   150    66    66   184   140   178    99   205   180   156   199   146   136   107   161    55   133    55   187   193   161   194    39   215   127   168   208    93   197   159   113   100    81    98   200   192    96   197    94    46   201    72   188   145   219   140   150   138   158   131   191   175   151    47    60   179   219    99    71   163   149    55    79   177   161   183   170    66   192    51   203    84   123   170   198    91   180    67   207    79   174    66   209    77   112   180   156    71    50   119   161   150   160   133    95   140   129   125    70   187   215   212   190   193    37    76    96    87
   112   220    47   168   104   138    61    72    73    90   124    64   141    52    80    58   125    37    60   157   150    66    66   185   140   178   100   205   181   156   199   146   135   108   162    56   133    55   186   194   161   194    38   215   127   168   208    93   197   158   113   100    81    98   199   192    96   197    95    47   202    72   188   145   219   140   151   139   156   132   191   176   152    48    60   178   218    99    72   162   149    55    79   177   162   183   170    66   192    51   203    84   123   170   199    91   180    67   206    79   174    66   210    77   113   181   156    69    51   119   161   150   161   133    95   141   129   125    71   187   215   212   191   194    36    75    95    88
   116   218    48   168   103   135    63    72    75    89   121    67   144    50    83    55   124    41    64   158   152    64    67   186   138   173    96   204   181   153   199   144   136   108   163    59   130    54   185   199   162   195    36   212   128   167   209    96   199   160   114   100    84   100   201   192    96   198    95    45   199    74   191   142   216   139   152   139   158   133   195   175   149    48    60   176   217   101    71   156   148    56    82   177   160   180   172    67   190    47   206    85   128   169   200    89   182    66   210    80   178    64   213    77   110   181   154    68    48   116   158   147   161   132    95   140   126   122    73   184   215   210   190   195    36    77    95    88
   115   217    45   166   108   140    65    73    73    89   126    66   137    51    81    59   124    37    63   158   151    63    64   186   140   179    99   204   179   157   200   144   135   111   160    53   133    58   187   196   163   192    39   213   127   166   208    96   195   158   112   105    79    95   197   191    97   201    93    48   205    73   185   148   222   140   154   139   153   130   194   175   150    47    64   178   219   104    71   162   152    55    78   180   165   183   171    64   192    52   203    87   124   175   195    87   177    62   204    77   171    65   208    72   110   183   157    71    50   119   159   153   161   137    95   140   127   126    67   187   216   212   196   191    39    75    98    89
   113   219    48   169   107   139    62    70    75    90   125    63   139    52    80    59   128    37    62   157   150    64    62   184   137   179    98   200   179   158   199   146   138   110   161    53   132    51   188   192   163   194    37   214   125   168   207    96   194   160   116    98    81    98   200   190    98   198    96    44   204    71   191   145   217   139   150   140   156   129   191   173   152    48    59   181   220    99    72   163   147    58    80   178   161   183   172    68   191    51   198    84   122   171   197    88   177    65   208    81   174    67   205    76   110   176   159    69    49   121   163   149   159   135    94   140   129   125    72   189   215   213   190   195    36    76    92    87
   112   220    49   167   104   138    61    72    73    91   124    65   142    52    81    59   125    38    61   157   151    66    65   185   140   179    99   205   181   156   199   146   135   108   162    56   133    55   187   194   162   194    37   215   126   168   209    92   196   159   114    99    80    99   200   193    97   197    95    46   202    72   188   146   219   140   153   139   156   132   190   175   150    46    59   180   219    99    71   163   148    53    79   179   163   183   170    67   193    51   204    85   124   171   199    91   180    65   207    77   175    66   209    76   112   181   156    70    51   119   160   151   160   133    94   142   129   125    72   188   215   212   190   193    37    74    96    87
   111   220    48   166   105   139    60    72    74    89   124    66   140    53    80    58   127    37    61   157   151    65    66   184   140   178    99   205   180   155   198   146   135   109   164    55   134    55   186   194   162   194    38   215   126   168   207    93   196   159   113   100    80    97   200   192    99   197    95    47   201    73   188   146   219   141   152   138   158   131   190   176   153    46    61   178   218    99    71   162   149    55    79   176   162   183   169    66   192    50   203    83   122   169   199    90   180    67   205    79   175    67   208    77   112   179   156    69    52   120   163   150   160   133    96   142   128   125    70   186   214   213   191   193    35    75    96    87
   112   218    48   167   106   138    59    70    72    89   125    62   141    53    77    59   126    37    59   157   150    67    66   184   138   177   100   202   180   156   198   145   136   109   161    54   133    55   186   192   162   194    37   213   126   166   210    93   196   158   114   100    82    98   200   190    97   197    94    47   201    73   187   146   221   141   151   136   155   131   190   176   153    47    60   176   218   100    75   163   147    54    80   178   163   183   170    66   193    48   205    87   122   170   199    92   179    68   207    76   175    66   209    76   111   181   154    69    50   121   158   152   160   132    93   141   130   127    70   187   214   212   189   194    38    75    96    87
   113   223    44   169   107   142    56    68    74    91   123    62   137    51    77    57   126    34    61   162   153    67    66   185   141   181   100   206   179   155   198   150   132   106   159    58   130    58   189   194   157   192    41   214   127   171   207    97   192   156   114    98    79    98   200   194    88   196    98    48   200    74   190   143   218   143   149   144   159   130   193   176   150    45    57   177   215    94    71   161   149    55    81   174   162   183   172    67   192    48   198    82   124   171   199    88   177    68   204    76   170    65   212    77   116   182   155    68    51   117   160   150   161   135    95   138   128   127    70   185   214   211   191   197    33    71   100    88
   113   221    48   168   104   138    60    73    74    91   124    65   141    52    79    58   125    37    61   159   152    67    64   184   140   177    99   205   180   157   198   146   136   108   162    55   133    57   187   194   162   194    39   214   128   168   209    92   196   159   114   101    83    98   199   191    97   198    95    47   203    72   188   146   219   141   151   139   157   131   191   176   152    48    60   178   219    98    71   162   149    53    79   178   162   183   170    67   192    51   202    83   123   170   199    91   181    66   206    78   173    65   210    77   110   182   156    70    51   119   161   151   161   133    95   140   128   126    71   187   215   211   189   193    35    75    96    87
   111   221    48   167   104   139    60    72    73    90   123    65   142    53    80    58   125    38    61   157   150    66    65   184   140   179   100   205   180   156   200   146   134   108   161    55   131    55   188   193   162   194    38   215   126   167   208    92   198   158   114    99    82    97   200   191    97   199    96    47   202    72   190   146   219   141   149   139   156   131   190   175   152    48    60   179   219    98    72   163   147    55    79   177   162   183   171    66   192    52   203    83   124   169   199    90   179    67   206    79   175    66   208    77   112   181   155    69    49   119   159   151   161   133    95   142   128   126    70   186   215   213   191   194    36    76    96    87
   113   221    46   167   104   137    59    73    72    89   124    65   141    53    79    57   123    37    62   157   150    66    64   183   140   177    99   205   180   158   199   147   134   107   161    55   133    54   187   194   162   194    38   216   128   168   207    93   196   158   114    99    81    98   198   192    98   197    94    47   201    73   188   146   219   141   152   137   157   132   191   176   152    48    60   179   219    98    72   162   149    55    79   177   162   183   172    65   194    51   203    84   123   170   199    91   180    66   205    78   173    66   209    75   113   179   154    70    50   119   160   150   160   135    95   140   129   125    70   187   216   212   191   194    37    75    96    88
   114   220    50   167   104   138    60    72    74    90   124    66   141    54    81    59   124    37    60   157   150    66    66   185   141   178   100   205   179   156   199   147   135   109   162    55   133    55   187   193   161   194    37   214   127   168   208    92   196   159   112   100    79    98   199   193    97   198    95    47   201    73   187   146   220   141   152   138   156   132   191   176   153    47    59   180   219   101    71   162   148    53    80   177   162   183   170    65   191    49   203    84   124   169   198    90   179    65   208    77   174    65   208    76   110   181   155    68    50   119   159   151   160   133    95   141   129   126    70   188   216   213   190   193    37    75    98    87
   112   220    47   167   104   138    61    72    72    89   124    65   140    53    78    58   125    37    61   158   150    66    66   185   140   178    99   206   181   156   199   145   136   108   161    55   133    55   187   194   161   194    38   214   127   168   207    93   197   158   113   100    80    98   199   192    96   197    95    47   202    72   189   145   219   140   151   138   157   132   191   175   152    47    60   179   219    99    71   162   148    55    79   177   161   183   170    66   192    51   204    84   123   170   199    91   180    66   206    78   174    65   210    77   112   180   156    70    50   119   160   150   161   133    94   141   129   125    70   187   215   212   191   193    36    75    96    87
   119   225    47   166    95   136    52    73    69    90   123    64   144    52    80    55   129    41    62   155   141    75    66   186   140   178    97   202   179   159   197   149   133   106   168    56   130    50   194   195   160   196    40   213   135   164   213   102   208   148   111    97    78    98   195   191    91   190    94    41   198    77   193   150   220   139   146   138   149   136   195   173   154    38    63   172   221   104    71   163   145    55    85   181   158   180   169    65   194    55   204    88   124   160   193    91   178    63   210    75   179    63   207    81   114   184   148    66    52   119   164   151   157   128   100   135   128   117    74   193   211   203   185   183    33    73    96    86
   112   220    47   167   105   138    61    72    73    89   124    65   141    53    79    58   126    37    60   158   150    66    65   184   140   178    99   205   181   156   199   146   136   108   161    56   133    55   186   194   161   194    38   215   127   168   207    92   196   158   114   100    81    98   199   192    97   197    94    47   202    72   187   146   218   140   151   139   156   132   190   176   152    48    60   179   218    99    72   162   148    55    79   177   162   183   170    67   192    51   203    84   123   169   199    91   180    66   207    78   174    65   209    76   112   181   155    70    50   119   160   150   161   134    95   141   128   125    71   187   216   212   191   194    36    75    96    87
   113   220    47   167   104   139    60    72    73    89   124    64   141    53    80    58   125    37    61   157   150    66    65   185   140   178   100   205   180   156   199   145   135   108   162    56   133    55   187   193   161   194    38   215   127   168   208    93   197   158   114   100    81    98   199   192    97   197    95    46   202    72   188   146   219   140   151   139   157   132   190   175   152    47    60   179   219    99    71   162   148    55    79   177   162   183   170    66   192    51   203    84   123   170   199    91   180    66   206    78   174    66   209    77   112   180   155    70    50   119   160   150   161   133    95   141   129   126    71   187   215   212   191   193    36    75    96    87
   113   221    46   163   105   138    61    69    72    89   125    67   141    52    80    57   127    37    58   157   150    67    65   183   139   176    98   206   183   154   199   144   135   105   164    56   133    56   186   196   162   194    39   215   127   165   207    92   196   157   114   100    82    96   199   192    97   194    93    46   201    73   188   147   218   139   152   138   157   132   190   175   152    49    60   181   215   102    72   162   148    55    78   177   159   181   172    65   194    53   203    85   125   169   199    92   181    65   209    77   171    65   210    75   112   179   155    69    54   118   159   148   161   132    96   143   128   125    69   187   215   212   191   193    36    76    96    86
   110   219    46   167   106   137    61    72    74    89   124    65   140    52    78    59   125    38    61   158   150    67    67   185   139   177   100   206   182   155   199   145   136   110   161    55   133    54   185   193   162   194    38   215   127   168   208    92   196   158   113    99    80    98   199   192    97   198    95    46   202    73   189   146   219   139   152   138   157   132   190   176   152    47    61   177   219    99    72   162   148    56    80   178   163   183   171    67   193    52   204    84   123   170   198    90   181    67   205    79   176    67   209    76   112   180   154    70    50   119   159   150   161   133    95   141   130   126    71   186   214   212   190   193    37    75    95    87
   114   218    46   166   104   139    61    72    77    88   124    63   138    55    79    59   123    37    57   157   143    67    66   184   138   181   102   204   184   159   199   146   134   108   163    60   135    56   191   193   155   192    39   216   128   174   202    97   197   156   118    97    76    92   197   190   101   195    97    40   203    78   185   143   220   141   153   138   160   133   189   177   153    52    56   182   219    97    73   163   150    51    78   182   164   189   170    68   188    53   205    81   122   171   198    90   182    65   206    82   168    67   208    77   109   184   157    69    48   119   163   151   165   129    98   146   138   127    69   185   214   215   185   197    33    77    96    91
   113   219    49   167   105   139    62    70    74    89   124    64   141    54    79    59   127    36    62   157   151    66    65   184   139   178    98   205   181   157   199   145   136   108   161    56   133    54   186   192   160   193    38   216   127   169   209    92   197   158   113   100    82    98   198   192    96   200    95    46   202    73   189   146   219   140   152   138   158   129   191   174   152    46    60   178   220   100    73   163   148    56    80   177   162   183   172    67   192    51   204    84   123   170   200    89   178    66   207    78   174    64   210    78   112   181   155    69    52   119   159   150   160   134    93   140   128   126    71   186   214   214   190   192    39    74    97    86
   112   220    48   167   105   138    61    72    73    89   124    65   141    53    79    58   125    37    61   158   151    66    65   185   140   178   100   205   181   156   199   146   135   108   162    55   133    55   187   193   161   194    38   215   127   168   207    93   197   158   114   100    81    98   199   192    97   197    95    46   202    72   188   146   219   140   151   138   157   132   190   175   152    47    60   179   219    99    72   163   148    55    79   177   162   183   170    66   192    51   203    84   123   170   199    91   180    66   206    78   174    66   210    77   112   180   155    70    51   119   161   150   161   133    95   141   129   126    71   187   216   212   191   193    36    75    96    87
   114   219    48   166   104   139    61    70    73    88   121    64   141    53    80    58   125    37    60   159   151    68    64   186   139   179   100   206   182   155   197   146   137   108   162    56   133    54   186   193   160   193    37   214   128   168   207    93   197   157   114   102    83    98   199   192    97   197    95    48   202    75   190   147   220   139   153   138   156   131   190   176   151    46    60   179   217    98    70   161   148    56    79   177   162   182   169    67   191    50   200    84   124   170   198    92   180    66   207    77   173    65   209    78   114   181   157    67    50   119   161   151   160   132    95   142   130   127    69   187   216   212   188   193    37    73    96    89
   113   220    48   168   102   138    61    72    71    91   123    64   140    52    82    59   127    35    60   157   150    66    64   184   138   179    98   206   180   155   199   146   134   109   161    57   134    54   187   193   162   193    38   213   127   168   207    92   198   161   113    98    80    95   199   194    96   196    94    47   203    70   186   144   221   141   151   139   156   131   189   175   152    47    60   178   220    99    72   162   149    53    79   177   162   182   171    65   192    51   204    85   122   168   198    90   179    65   206    78   174    63   210    77   110   181   156    70    51   121   160   152   162   132    95   139   129   127    72   190   215   210   190   194    37    73    96    86
   110   219    47   167   105   137    61    70    74    89   124    65   139    50    80    61   128    37    63   156   151    65    64   185   139   177    99   205   181   157   197   146   134   108   163    55   132    53   189   196   160   192    41   214   125   168   207    95   197   159   114    98    81    98   198   192    96   197    96    45   204    74   188   148   218   142   151   137   157   131   190   176   149    49    58   180   221    98    71   163   148    53    79   174   159   182   171    67   191    51   204    85   124   170   199    91   182    65   206    77   175    65   211    77   111   182   158    70    51   119   161   149   162   134    93   140   127   125    70   186   216   211   191   196    39    74    96    87
   113   221    42   164   107   141    61    70    68    91   123    66   144    50    82    60   126    38    63   157   151    66    66   187   142   178    99   207   180   153   204   150   135   112   161    60   134    52   185   195   164   193    38   214   128   167   211    89   198   158   114   103    80    98   197   191   102   193    94    47   201    74   185   145   220   140   152   140   157   128   186   173   153    49    60   175   219    90    73   165   149    54    78   181   164   186   170    67   192    49   202    82   126   167   197    93   182    67   207    79   179    66   206    79   110   181   156    68    51   123   157   149   164   128    91   139   131   126    72   187   212   218   194   192    38    74    99    86
   110   220    49   165   106   140    58    70    73    88   126    62   139    52    75    62   128    32    62   156   150    67    64   184   143   174   101   205   180   156   198   142   138   105   160    56   138    56   186   192   161   194    42   213   125   166   205    93   196   157   113    99    83    96   197   195    95   197    93    48   202    71   185   145   218   139   150   139   158   129   190   174   151    48    62   179   221    99    73   162   147    54    75   177   159   184   172    66   194    49   204    85   123   169   201    91   179    63   208    78   174    68   211    78   115   182   155    65    48   116   159   151   161   130    94   142   128   127    71   185   216   211   187   195    38    75    95    88
   112   220    47   168   105   140    60    71    75    90   123    64   139    53    79    59   126    39    63   158   151    67    66   186   140   179   100   205   180   156   199   146   135   108   162    55   133    54   187   193   161   194    39   215   128   169   208    94   197   160   113   102    81    97   199   191    97   198    94    46   203    73   187   147   219   141   150   139   155   133   191   175   150    47    61   180   219    98    72   163   149    53    79   178   161   183   170    68   192    48   204    83   122   168   198    92   180    65   207    79   175    64   211    77   113   181   156    69    50   118   162   151   160   133    97   140   127   127    72   186   215   212   191   194    37    76    99    88
   113   220    50   167   105   139    58    70    73    87   124    61   142    51    81    57   126    39    62   155   150    68    64   183   135   178   103   206   182   155   199   146   136   110   161    60   134    54   188   192   161   192    37   215   125   169   206    93   198   159   115    99    84    97   200   189    98   198    94    48   203    70   186   145   215   141   150   137   159   131   190   175   149    48    62   178   217    97    73   164   144    54    80   177   159   180   169    68   191    51   202    82   121   167   196    87   178    67   205    79   176    67   215    78   113   178   154    71    49   118   161   150   160   134    96   140   127   127    70   182   217   211   191   191    36    75    97    88
   112   219    49   176   104   131    62    79    71    88   128    64   142    56    85    61   124    33    61   163   150    65    60   178   141   177    99   202   182   155   206   141   141   115   162    55   134    54   182   192   162   193    39   219   132   163   212    90   199   154   106   105    81    96   198   186    95   201    95    45   202    67   191   146   226   144   149   143   155   131   191   175   154    48    59   178   220   100    72   160   148    57    78   183   163   183   172    59   193    50   203    78   127   173   198    87   178    63   206    77   174    66   208    83   111   181   157    73    51   116   162   153   164   141    94   133   125   120    73   183   213   209   198   194    35    67   100    93
   113   218    48   167   104   138    61    72    73    88   123    64   142    53    81    59   126    38    60   159   151    66    66   184   140   178    99   205   182   156   199   148   137   109   162    57   133    56   188   193   161   194    36   213   127   167   207    92   196   157   113    99    82   100   200   191    96   197    94    48   202    73   189   146   219   141   152   139   156   131   190   173   151    48    59   181   218   100    73   162   150    54    79   178   162   181   170    66   190    51   204    83   123   171   199    91   180    66   206    79   174    66   211    79   112   181   155    69    50   118   160   149   160   132    95   140   130   125    71   187   216   212   191   194    36    74    97    88
   128   163   114   186   110   173   100    88    63   176    64    88   177   216    68    62   127   170   143   197   118    56   124    41   154   174   147    96   188   123   196   206   145    48   164   172   169   176   140   113   222   136    98   100   161   187    52   151   170   110    72   176   114    46   115   112   214    79   169   204   129    78   153    77   207   185   165    64   160   196   141   192   126    69    62   187   161   203   200    64   127   205   112   171   116    70   221    32   101   103   139    45    45   159    72    67   202   111   128   218   202    74   209    37    34   207    61    53   211    51   214   179   168   203   172    38   165    74   121   150   214   117   131    58   116   186    52   201
   128   164   114   186   109   171    98    88    63   175    63    89   178   216    69    62   127   170   143   196   118    57   123    41   154   174   148    96   189   123   195   204   146    49   163   171   168   176   140   113   222   136    98   102   161   189    51   151   169   109    72   176   114    44   117   113   214    80   169   205   129    79   153    75   207   186   165    64   159   196   141   190   126    68    63   186   160   203   200    65   124   206   112   169   115    70   221    31   102   103   139    44    45   159    72    67   202   110   128   218   201    74   208    37    34   209    63    53   210    51   214   179   166   204   172    40   164    74   121   150   214   117   130    58   116   186    51   202
   128   163   114   186   110   172    99    88    63   175    63    88   178   217    69    62   127   170   142   196   118    57   123    40   154   174   148    96   189   123   195   204   146    49   163   172   168   176   140   113   222   137    98   102   160   189    51   151   169   109    72   176   114    44   117   113   214    80   169   206   129    79   153    75   207   185   165    64   159   196   141   190   126    69    62   186   159   202   200    65   124   205   112   169   116    70   221    32   102   103   139    45    45   159    72    67   203   110   128   218   201    73   209    37    34   209    62    53   211    51   214   179   167   204   172    40   165    74   122   150   214   116   130    58   116   186    51   202
   127   162   114   186   109   171    98    88    64   176    64    89   177   216    69    63   128   169   143   196   119    58   123    41   153   174   147    95   188   124   194   205   145    49   163   170   168   174   141   114   223   136    98   102   161   189    52   152   169   110    72   175   112    45   118   114   213    81   169   206   128    79   153    75   206   185   165    64   160   196   141   188   126    70    63   186   158   202   201    64   122   205   111   167   116    69   220    30   102   104   139    44    46   159    71    66   202   110   128   219   199    74   209    37    34   209    61    54   211    52   215   180   166   203   172    40   164    74   121   151   215   115   131    59   115   184    53   203
   129   163   114   186   110   172    99    88    62   175    63    89   177   216    68    62   127   170   143   196   118    57   124    41   155   174   148    97   189   124   195   204   145    49   163   172   168   177   140   113   222   135    99   102   161   188    51   151   169   109    72   176   114    45   117   113   213    79   168   207   130    80   153    75   206   185   165    64   159   196   141   190   125    68    63   187   159   202   200    65   124   204   112   170   115    69   221    31   102   103   139    44    45   159    73    67   202   110   127   217   201    74   210    37    34   210    62    54   209    51   214   178   167   203   171    41   164    75   122   149   215   117   130    58   115   186    50   201
   128   163   114   186   110   172    99    88    63   175    63    89   178   217    69    62   127   170   143   196   118    58   124    40   154   174   148    97   189   123   195   204   146    49   163   172   168   176   141   113   222   137    99   102   160   189    51   151   169   109    72   176   114    45   117   113   213    80   169   205   129    79   153    75   207   186   166    64   159   196   141   190   126    69    63   186   159   203   200    65   124   205   112   169   116    70   221    32   102   104   139    45    45   159    72    67   203   110   128   218   201    73   209    37    34   209    62    53   210    51   214   179   166   204   171    40   165    74   122   149   214   116   130    58   116   186    51   202
   128   163   114   186   110   172    99    88    62   175    63    89   178   217    69    62   127   170   143   196   118    57   124    41   154   174   148    97   189   123   195   204   146    48   163   172   168   176   141   113   222   136    98   102   160   189    51   151   169   109    72   176   114    45   117   113   214    80   169   205   129    79   153    75   207   186   165    64   159   196   141   190   126    69    63   186   159   203   200    65   124   205   112   169   116    70   221    32   102   104   139    45    45   159    72    67   203   110   128   218   201    73   209    37    34   209    62    53   210    51   214   179   166   204   171    40   164    74   122   150   214   116   130    58   116   186    51   202
   130   163   111   188   111   171   101    86    63   177    65    87   175   217    70    62   126   171   144   195   118    60   124    41   154   174   147    99   190   123   193   204   147    50   163   168   171   176   141   114   226   136    99   102   159   189    53   154   167   107    71   173   114    42   118   115   215    82   169   205   130    80   153    76   209   184   162    63   158   194   139   188   124    68    62   187   158   200   200    62   126   205   110   164   119    71   223    32   102   103   138    45    44   160    71    67   204   111   126   218   204    76   208    40    36   210    60    54   211    48   214   177   166   205   171    44   165    76   119   148   215   118   130    57   118   186    51   202
   129   164   114   186   110   171    99    88    62   176    63    88   178   218    69    62   127   170   142   196   119    58   124    40   154   174   148    96   189   122   194   204   145    49   162   172   168   176   141   114   222   136    99   101   160   189    51   151   168   109    72   176   115    45   117   113   213    80   169   206   129    78   153    76   207   186   165    64   159   196   141   191   126    68    62   186   159   203   201    64   124   205   112   169   116    69   221    31   102   103   139    44    45   160    72    67   203   110   128   218   201    74   208    37    34   209    62    53   210    51   214   179   166   204   171    40   164    74   122   150   214   116   130    57   116   185    52   202
   128   163   115   185   111   172    98    88    63   176    63    89   179   216    69    62   128   169   143   196   119    57   123    41   154   175   147    97   188   123   196   203   147    48   163   172   169   176   141   114   223   136    99   103   160   188    51   152   169   110    71   176   115    45   117   111   214    79   167   206   129    79   153    74   207   186   167    64   160   195   141   190   125    68    64   186   160   202   200    65   124   205   112   170   116    71   221    32   102   104   139    45    47   158    71    67   202   110   129   217   200    73   209    37    34   210    64    54   210    51   213   179   166   205   170    41   164    73   121   150   215   117   129    59   115   185    53   203
   129   164   114   186   111   171    99    88    62   175    63    89   178   217    69    62   127   170   142   197   118    58   124    41   154   174   148    97   189   123   195   204   146    49   163   171   168   176   141   113   222   137    99   102   160   189    51   150   169   109    72   176   115    45   117   112   214    79   169   205   129    79   153    75   207   185   166    65   159   196   141   190   126    69    63   186   159   203   201    65   124   205   112   170   115    70   220    31   102   104   139    45    45   159    71    67   202   109   128   218   201    73   209    38    33   209    62    53   211    51   214   179   166   204   172    40   164    74   122   150   214   116   130    59   116   185    52   202
   128   165   114   187   109   172   100    88    63   176    63    90   178   217    69    62   128   170   143   195   117    58   123    42   154   173   149    97   188   124   195   204   147    48   161   172   169   178   141   113   222   137   100   103   161   189    51   153   169   109    72   176   114    45   117   113   213    80   168   207   129    79   153    75   206   185   166    64   159   195   141   189   126    70    64   185   159   203   202    64   126   204   111   169   117    70   219    32   102   104   141    44    45   158    73    67   202   108   129   218   200    74   208    36    33   207    62    52   210    49   216   180   165   204   172    41   165    76   122   150   214   116   131    58   116   186    51   203
   125   164   117   186   108   169    95    88    65   176    63    91   178   219    74    55   127   169   141   195   119    56   121    42   159   172   146    94   192   122   196   201   142    49   166   171   170   170   143   108   226   133    95   102   156   190    50   150   169   108    68   177   114    48   115   112   214    85   172   212   125    80   156    72   205   188   168    70   160   194   144   188   126    66    59   187   163   204   204    65   122   208   107   166   117    69   217    31   105   103   134    44    43   154    73    68   205   110   129   215   198    72   207    32    33   211    63    55   209    52   213   182   168   206   170    40   165    73   120   146   214   118   130    57   116   183    55   204
   128   163   114   186   110   171    99    88    63   176    64    88   178   217    69    62   127   170   143   197   117    57   124    41   154   174   148    96   189   123   195   204   146    48   163   171   168   176   141   113   223   137    98   101   160   189    51   151   169   109    72   176   114    45   117   113   214    80   169   205   129    79   153    75   208   185   165    64   159   196   141   190   126    69    63   186   159   203   200    65   125   205   112   170   116    70   221    31   102   104   139    45    45   159    73    67   203   110   128   218   201    73   209    37    33   209    63    53   211    51   214   179   167   204   171    39   164    75   122   149   214   116   130    58   115   185    51   202
   136   166   108   188   112   174   100    92    61   170    63    84   174   220    69    65   128   166   141   198   117    60   125    41   155   170   145    96   187   119   195   207   140    50   167   165   171   172   144   110   218   135   101   104   159   189    48   143   170   112    68   179   112    43   116   112   211    78   168   207   128    82   148    78   207   182   167    67   160   197   141   193   127    68    65   186   163   206   201    66   120   202   111   167   112    71   219    33   103   103   137    45    42   159    76    70   199   113   128   220   201    74   208    37    33   215    67    56   210    47   212   179   169   202   173    40   162    71   120   152   210   118   132    59   117   186    54   198
   128   163   114   186   110   172    99    88    62   175    63    89   178   217    69    62   127   170   143   196   118    57   124    41   154   174   148    97   189   123   195   204   146    48   163   172   168   176   141   113   222   136    99   102   160   189    51   151   169   109    72   176   114    45   117   113   214    80   169   205   129    79   153    75   207   186   165    64   159   196   141   190   126    69    63   186   159   203   200    65   124   205   112   169   116    70   221    31   102   104   139    45    45   159    72    67   203   110   128   218   201    73   209    37    34   209    62    53   210    51   214   179   166   204   171    40   164    74   122   150   214   116   130    58   116   186    51   202
   127   164   114   187   110   172    98    88    63   175    63    88   179   216    69    62   127   170   143   198   118    58   124    41   155   175   149    96   190   124   194   204   146    49   163   172   168   176   141   113   223   137    98   101   161   189    50   150   169   109    72   177   114    45   117   113   214    80   169   206   128    78   153    75   207   185   166    63   158   196   141   190   126    69    62   186   160   202   200    64   124   205   113   169   116    70   221    32   102   103   139    44    45   160    72    67   202   109   128   218   200    73   208    37    34   208    62    52   211    51   214   179   167   204   170    39   164    75   122   150   214   117   130    57   115   186    51   202
   130   163   114   186   111   172    98    88    62   176    65    88   178   218    69    62   127   170   142   195   117    57   125    40   155   175   147    96   189   124   195   203   146    49   163   172   168   176   141   113   222   136    99   101   160   188    52   152   168   108    72   176   115    44   117   113   213    81   169   205   128    78   153    76   208   186   167    64   159   197   142   189   126    69    62   186   159   203   200    65   125   205   112   169   116    70   220    31   103   104   139    44    44   160    72    67   203   109   128   217   201    73   209    37    34   209    63    54   211    51   214   179   167   203   171    39   164    74   121   149   214   116   130    58   114   186    51   201
   128   164   115   186   109   174    98    88    64   175    62    90   178   217    67    62   126   171   142   197   118    57   126    42   153   176   150    96   187   125   194   204   145    47   163   169   166   176   141   115   223   136    96   102   160   188    49   151   169   110    71   179   115    45   117   112   214    81   169   206   128    78   152    74   207   186   166    65   160   196   140   192   127    68    62   185   162   204   200    65   124   206   113   169   116    71   220    34   102   103   138    45    44   161    71    67   202   111   127   218   202    75   208    37    33   207    63    54   209    51   216   178   167   204   171    40   165    74   123   150   216   116   132    57   116   186    50   202
   128   163   114   186   110   172    99    88    62   175    63    89   178   217    69    62   127   170   143   196   118    57   124    41   154   174   148    97   189   123   195   204   146    48   163   172   168   176   141   113   222   136    98   102   160   189    51   151   169   109    72   176   114    45   117   113   214    80   169   205   129    79   153    75   207   186   165    64   159   196   141   190   126    69    63   186   160   202   201    65   124   205   112   169   116    70   220    31   102   104   139    45    45   159    72    67   203   109   128   218   201    73   209    37    34   209    62    53   210    51   214   179   166   204   171    40   164    74   122   150   215   116   130    58   116   186    51   202
   129   164   115   186   110   172   100    89    63   178    63    90   178   216    67    64   127   169   143   196   119    57   123    40   155   174   149    97   190   124   195   203   146    48   162   173   169   175   140   113   223   138    98   102   162   189    50   150   168   109    73   178   116    46   119   113   213    81   169   205   129    79   154    75   208   186   166    64   158   195   141   187   127    68    62   186   160   202   200    65   124   205   113   170   115    71   221    32   102   104   136    44    44   160    72    67   203   110   128   218   201    74   211    37    33   208    64    53   211    51   215   179   167   204   171    41   166    75   120   151   214   116   131    60   115   186    52   201
   128   164   114   186   110   172    99    88    62   175    63    89   178   217    69    61   127   170   143   196   118    57   124    41   154   174   147    96   189   123   195   204   146    49   162   171   168   176   140   113   223   137    99   102   161   189    51   151   169   109    72   176   114    45   117   113   213    79   169   205   129    79   153    75   207   186   165    63   159   196   141   190   126    68    63   186   160   202   201    65   124   206   112   169   116    70   221    31   102   104   139    44    45   159    72    67   202   109   128   218   200    74   209    37    33   209    63    53   210    51   214   178   166   204   172    40   164    75   121   149   214   116   130    59   116   186    50   202
   130   160   114   187   111   174   100    86    65   173    61    89   175   216    69    62   127   168   141   196   118    56   125    38   153   172   148    96   187   121   196   205   144    48   162   173   169   177   137   115   221   136    98   104   163   187    49   151   168   109    70   177   116    43   115   114   214    79   170   208   130    79   155    74   206   189   164    63   160   196   139   187   124    69    64   188   159   203   200    61   122   207   110   170   116    71   220    30   100   105   139    45    44   158    72    64   206   106   129   218   199    72   208    37    34   210    64    52   211    51   214   178   163   202   174    38   165    70   120   152   215   116   127    56   116   186    52   203
   129   163   114   186   110   171    98    88    62   175    64    88   178   217    69    61   127   169   143   197   118    58   124    41   155   174   147    97   188   123   195   204   146    49   161   172   168   176   139   113   222   137    99   103   161   189    51   152   168   110    72   175   114    45   116   113   214    81   169   206   129    79   153    75   207   184   165    64   158   196   140   191   126    68    64   186   160   202   200    65   124   205   111   169   114    70   221    33   102   104   139    44    44   160    72    68   203   109   127   219   201    73   208    37    34   209    62    53   210    49   214   180   168   203   171    40   166    75   122   150   214   116   130    59   116   186    52   201
   128   163   113   186   109   172   100    87    63   175    63    89   177   217    69    62   127   170   142   197   118    58   124    41   155   174   148    96   189   123   194   203   145    48   163   172   169   176   140   113   222   137    98   101   160   189    51   151   168   108    72   177   115    45   118   114   213    79   169   206   129    78   151    75   207   186   165    64   159   196   142   190   126    69    62   187   159   204   200    64   123   206   111   170   116    71   221    32   102   103   139    44    44   160    71    67   202   109   128   218   201    72   208    38    34   209    61    54   211    50   214   180   166   204   171    39   164    74   122   149   214   117   130    58   115   186    50   202
   130   167   115   190   109   172    98    84    62   177    68    88   173   217    69    64   127   169   144   197   116    57   121    43   155   175   149    96   190   125   196   203   148    52   161   174   170   179   139   114   219   137    99   106   162   186    51   152   168   114    73   171   112    45   117   112   212    84   166   200   127    80   158    74   208   181   167    59   161   194   136   190   125    68    61   190   162   203   201    67   124   208   109   167   116    69   219    34   101    99   139    45    44   157    72    70   199   111   128   219   204    72   214    38    33   209    66    53   207    49   215   176   167   202   168    39   167    79   120   147   216   116   130    60   117   183    51   204
   130   163   114   186   111   172    99    89    63   174    64    89   178   218    67    60   127   170   143   196   117    58   123    40   154   173   148    96   188   123   196   204   145    48   163   171   168   174   141   112   223   137    98   102   162   187    51   150   170   108    72   175   114    45   117   113   214    80   169   205   129    79   152    74   208   186   166    64   159   196   141   190   125    68    62   187   159   202   199    65   123   207   112   170   116    71   220    31   102   102   139    44    45   159    72    67   203   110   128   218   202    73   209    36    34   208    63    51   209    49   214   179   166   204   171    41   164    73   121   149   215   116   130    58   115   185    50   201
   127   164   114   186   109   171    99    88    64   177    65    87   178   216    70    61   128   170   142   196   117    57   124    40   153   174   149    97   187   124   195   203   145    47   164   169   170   176   141   112   223   137    99   102   162   190    52   151   168   110    71   177   118    45   116   113   214    79   168   205   129    78   152    76   209   186   165    63   158   195   142   189   126    69    61   187   157   202   200    64   124   206   111   169   113    69   220    30   104   104   139    44    43   159    71    68   202   109   128   217   201    73   209    35    32   207    62    53   210    50   215   178   165   201   171    41   164    74   123   150   214   117   130    58   117   185    52   202
   128   163   116   187   109   173    98    88    62   176    63    87   178   216    69    63   128   171   141   195   118    56   124    41   154   176   149    96   189   123   194   202   145    49   163   172   171   177   139   114   221   136    99   101   161   188    52   151   169   108    71   176   115    45   117   113   214    78   170   204   130    78   152    75   207   186   169    64   158   197   141   190   125    71    62   188   160   204   201    65   123   207   112   170   115    69   219    31   101   104   141    45    45   159    73    67   205   109   127   218   200    72   209    37    35   207    61    54   212    52   214   179   166   204   171    39   164    74   120   148   214   116   130    57   114   185    51   201
   128   163   114   186   110   172    99    88    62   175    63    89   178   217    69    62   127   170   143   196   118    57   124    41   154   174   148    96   189   123   195   204   146    48   162   172   168   176   141   113   222   136    99   102   160   189    51   151   169   109    72   176   114    45   117   113   214    80   169   206   129    79   153    75   207   186   166    64   159   196   141   190   126    69    63   186   159   202   200    65   124   205   112   169   116    70   220    32   102   104   139    45    45   159    72    67   203   110   128   218   201    73   209    37    34   209    62    53   211    51   214   179   166   204   171    40   165    74   121   150   214   116   130    58   116   185    51   202
   129   164   114   187   110   172    98    87    62   176    64    88   178   217    69    61   127   170   144   197   118    58   124    40   155   175   149    97   189   123   195   203   145    50   163   171   168   176   141   112   222   136    97   102   160   188    50   151   168   109    73   177   116    45   117   113   214    80   170   205   129    80   152    75   206   186   166    64   159   196   141   190   125    68    62   186   160   202   200    65   124   206   112   170   116    70   221    30   102   103   138    44    44   159    71    68   202   111   128   218   200    74   209    37    34   210    62    53   211    51   216   178   166   204   172    40   163    75   121   150   215   117   130    59   116   185    51   202
   129   164   114   186   110   172    99    88    62   176    62    89   178   218    70    62   128   170   143   196   118    58   123    41   154   175   148    97   189   123   194   203   146    48   163   172   168   175   141   113   222   136    98   101   160   189    50   152   169   109    72   175   114    45   118   112   213    80   168   205   129    79   153    75   207   187   166    64   159   196   141   190   126    69    62   186   159   203   199    65   124   206   112   169   115    70   221    31   102   104   139    44    45   159    72    67   203   109   127   217   201    73   209    37    34   209    62    53   211    50   215   178   167   203   171    39   164    75   122   150   215   117   130    59   115   186    51   201
   128   163   114   186   110   172    99    88    62   176    63    88   178   217    69    62   127   170   143   196   118    57   124    40   154   174   148    96   189   124   195   204   146    49   163   172   168   175   141   113   222   136    99   102   161   189    51   151   169   109    72   176   114    45   117   113   214    80   169   206   129    79   153    75   207   186   165    64   159   196   141   190   126    69    63   186   159   202   200    65   124   206   112   170   116    70   221    32   102   103   139    44    45   159    72    67   203   110   128   218   201    73   209    37    34   209    63    53   211    51   214   179   167   204   171    39   164    75   121   149   214   116   130    58   115   186    51   202
   128   163   114   185   110   172    99    88    62   176    64    88   177   217    69    62   126   170   143   197   118    58   124    40   154   174   147    97   189   123   195   204   146    48   163   172   168   175   140   113   222   137    99   102   160   188    51   151   169   109    73   175   115    44   116   113   214    80   169   205   129    79   153    75   207   186   164    63   158   196   141   190   126    69    64   186   160   203   201    66   124   206   113   169   115    70   220    32   102   104   139    43    45   158    72    67   203   110   128   218   200    73   209    37    34   209    63    54   210    51   214   179   167   204   171    39   165    74   121   150   215   116   130    58   116   186    50   201
   129   163   114   185   111   171    99    88    62   175    64    89   178   217    68    63   127   169   143   197   118    57   123    41   154   174   149    96   189   124   194   205   145    48   162   171   169   175   141   112   222   136    98   101   160   189    51   151   169   109    72   177   114    45   117   113   213    79   169   205   128    79   153    75   206   185   165    64   158   197   142   189   126    68    62   186   159   203   201    64   124   205   112   169   115    69   220    31   102   105   139    44    44   159    72    67   203   109   128   217   201    73   210    38    34   209    62    53   210    51   214   178   167   203   171    40   164    74   122   149   214   116   130    58   116   186    51   201
   130   164   114   188   110   171    98    87    63   176    63    87   178   217    70    62   127   170   140   194   119    58   123    40   154   173   148    98   188   125   196   204   147    48   163   171   169   176   142   114   224   138    99   103   160   188    50   151   167   107    74   175   113    44   117   111   214    80   169   205   131    79   152    76   206   185   166    64   159   197   142   189   125    68    62   186   158   203   200    64   123   203   112   170   115    69   220    32   103   105   138    44    45   159    71    67   202   110   127   218   202    71   209    37    34   208    63    53   210    51   215   178   166   203   171    40   164    74   121   150   214   115   129    59   116   186    50   201
   128   163   114   186   110   172    99    88    62   175    63    88   178   217    69    62   127   170   143   196   118    57   124    41   154   174   148    97   189   123   195   204   146    48   163   171   168   176   140   113   222   136    99   102   160   189    51   151   169   109    72   176   114    45   117   113   214    80   169   205   129    79   153    75   207   186   166    64   159   196   141   190   126    69    63   186   159   203   200    65   124   205   112   169   116    70   220    32   102   104   139    44    45   159    72    67   203   110   128   218   201    73   209    37    34   209    62    53   210    51   214   179   166   204   171    40   164    75   122   150   214   116   130    58   115   186    51   202
   129   164   114   186   110   171    99    88    62   175    64    89   179   217    70    62   127   170   143   196   118    58   124    41   154   174   148    96   189   123   195   204   146    49   162   171   169   176   141   113   222   136    99   102   160   189    50   151   169   109    72   177   115    45   117   113   213    79   169   206   129    79   153    76   208   186   165    64   160   196   140   190   125    69    63   186   159   202   200    65   124   205   112   169   116    70   221    32   103   104   139    44    45   159    73    67   203   110   128   218   200    74   209    37    34   209    62    53   211    50   214   179   167   204   171    40   164    75   121   149   214   116   130    58   116   186    51   202
   128   163   114   185   110   172    99    87    62   176    64    89   178   217    70    62   126   170   143   196   118    57   124    41   154   175   148    97   188   123   195   203   146    48   162   171   169   175   141   114   222   136    99   102   160   188    51   151   168   109    72   176   114    44   116   113   213    80   169   205   130    79   152    76   207   186   165    64   160   196   141   190   127    69    64   187   159   202   201    64   123   205   112   169   115    70   221    30   102   104   139    44    45   159    72    67   202   110   129   218   200    74   209    38    34   209    62    54   211    51   213   178   167   204   171    40   165    74   121   150   214   116   130    58   115   186    49   202
   128   162   115   186   109   172    98    87    63   176    63    89   180   216    68    62   127   169   142   196   118    58   124    40   154   172   146    96   189   123   195   204   145    48   164   172   169   176   139   113   223   137    99   102   160   187    51   152   169   109    72   177   115    45   116   113   214    80   169   205   127    79   152    75   208   185   166    64   159   196   141   190   126    69    63   185   161   204   200    65   123   206   113   169   116    71   221    31   100   103   137    44    44   160    72    66   203   110   129   219   202    74   208    37    35   209    63    52   210    51   213   179   166   205   171    39   164    74   121   148   215   117   131    58   117   186    51   201
   129   163   114   186   110   171    98    87    63   176    64    89   178   217    70    62   127   170   142   196   118    58   124    40   155   174   148    97   189   124   194   204   145    49   163   172   168   176   140   113   222   136    98   101   161   189    51   151   168   109    73   176   115    44   116   113   214    79   168   205   129    79   152    75   208   186   165    63   159   196   142   189   125    68    63   186   160   203   200    65   125   205   112   169   116    70   220    31   102   103   138    45    45   159    71    67   203   110   127   217   201    74   209    37    34   208    63    53   210    51   214   179   166   204   171    39   164    75   121   149   215   118   130    59   116   185    51   202
   128   163   115   188   108   173    99    88    63   177    63    90   177   217    69    64   128   169   141   194   121    59   123    41   154   174   149    97   188   123   194   204   147    47   163   171   168   175   143   112   222   137    97   103   162   188    50   151   168   111    73   177   115    43   118   112   214    80   170   205   129    78   153    76   205   185   166    63   160   195   143   190   126    69    62   187   159   201   200    65   125   205   111   170   117    71   221    32   102   105   138    44    45   159    73    67   202   109   129   218   201    73   211    36    35   208    62    52   211    49   214   180   167   203   168    41   165    77   121   149   214   116   133    56   116   186    50   203
   130   164   113   185   110   172   100    87    62   174    64    90   177   217    70    63   127   171   142   196   117    58   123    40   155   174   148    97   190   123   194   205   146    47   162   171   170   176   140   113   223   137    98   102   161   189    51   150   169   109    72   177   114    45   117   113   212    80   169   205   128    79   153    75   208   186   165    64   159   197   142   189   127    69    62   187   159   202   200    64   124   206   111   170   115    70   221    31   102   102   138    45    44   160    71    67   202   110   128   217   200    74   210    38    34   208    62    53   210    52   215   179   167   204   171    40   164    75   121   149   215   116   130    58   115   185    51   202
   127   163   114   187   110   173    99    86    62   177    64    88   178   216    70    62   126   169   142   198   118    59   124    39   154   174   147    95   189   124   196   203   145    49   163   172   169   175   142   114   221   136    98   103   161   188    50   150   170   108    73   175   113    45   118   113   212    80   168   204   129    79   151    75   206   185   164    64   158   195   141   191   127    70    62   187   159   202   199    64   124   205   112   169   115    71   222    32   103   104   137    45    46   158    72    66   202   108   130   216   201    74   209    37    34   207    63    51   208    52   212   179   166   204   172    39   166    76   121   150   212   117   130    59   116   185    50   201
   129   165   116   186   109   171    98    88    61   175    63    89   179   217    69    61   127   171   141   196   120    57   124    41   154   174   149    96   189   121   195   204   146    50   164   172   169   176   141   113   221   138    99   103   161   189    51   151   169   110    72   176   116    44   116   112   215    79   169   206   129    80   153    77   208   187   166    63   158   196   142   191   127    68    63   187   160   202   200    65   123   206   112   170   116    68   221    33   103   104   139    46    45   160    71    68   203   110   129   217   200    72   210    38    35   209    63    53   211    51   216   178   167   203   174    41   165    73   121   150   213   117   129    58   115   184    50   201
   130   164   115   185   109   171    98    87    63   175    62    88   178   217    69    61   126   170   143   196   118    58   123    41   154   174   148    97   189   124   194   204   145    49   163   172   168   175   140   112   222   137    97   102   161   189    51   151   169   109    73   177   114    45   116   113   213    80   169   206   129    79   152    76   206   185   165    63   160   195   142   191   126    68    62   187   159   203   201    65   124   205   111   169   116    71   221    30   102   103   139    43    44   159    72    68   202   109   127   218   200    74   209    39    35   209    63    53   211    52   214   178   167   203   173    40   165    75   122   149   214   116   130    59   116   185    49   202
   128   164   115   186   109   172    99    88    62   175    64    89   178   217    69    62   127   170   142   197   118    57   124    40   154   174   148    97   189   123   194   204   146    48   163   171   169   176   141   114   222   137    99   101   160   189    51   151   169   109    72   176   114    45   117   113   214    80   169   206   129    79   153    75   207   185   166    64   160   196   141   190   126    69    63   186   159   203   200    65   124   205   112   170   116    70   220    31   103   104   138    44    45   159    72    67   203   109   128   218   201    74   209    38    34   208    62    53   211    51   214   180   166   204   171    40   165    75   121   149   214   117   130    58   116   186    50   202
   129   163   115   187   108   171   100    87    63   175    64    90   180   215    69    62   126   170   143   194   117    55   123    41   155   174   149    96   189   122   194   202   145    49   165   172   168   175   142   112   225   137    97   101   160   189    50   153   170   106    73   177   114    46   118   113   214    80   170   204   130    77   153    73   207   185   166    63   158   197   141   191   125    67    63   186   161   202   200    64   124   204   112   170   115    71   221    32   103   103   139    43    44   158    70    67   202   109   128   219   201    73   209    36    34   209    63    53   210    51   215   180   167   204   169    40   164    75   122   148   215   117   130    59   116   186    52   199
   128   164   114   185   110   172    98    88    62   175    64    88   178   217    70    61   127   170   142   196   118    57   123    40   155   173   148    96   188   123   195   203   146    48   162   172   168   176   140   114   222   137    98   102   160   188    51   151   169   109    73   176   115    44   116   112   213    80   168   206   130    79   153    76   208   185   166    63   159   196   141   190   126    69    63   187   160   202   201    64   125   205   113   169   116    70   221    32   102   104   139    44    45   160    72    67   202   109   129   217   201    73   208    37    34   209    62    53   211    51   214   178   166   204   171    39   164    74   121   150   213   118   131    58   116   186    51   202
   128   164   113   187   110   171   100    88    62   176    63    89   179   217    70    62   127   170   142   197   118    57   122    41   155   174   147    96   188   124   195   203   147    49   162   173   168   175   140   113   222   136    98   101   160   188    51   151   168   108    73   176   114    45   118   113   214    80   169   205   129    79   153    74   207   186   165    63   161   197   141   190   126    69    63   185   159   203   200    64   122   205   112   168   115    70   220    32   103   104   140    44    44   159    72    68   202   109   128   217   201    74   209    36    35   207    62    52   210    50   214   179   165   203   171    40   164    73   121   150   214   117   131    58   116   186    51   202
   128   165   114   186   110   172    99    88    63   175    64    90   177   215    69    63   129   170   144   197   119    57   122    41   154   175   147    95   190   124   195   204   145    48   161   171   169   175   141   112   223   137   100   101   160   189    50   152   170   108    71   176   114    44   117   113   213    78   171   206   129    78   154    75   206   186   165    64   160   194   141   190   125    68    63   185   159   203   201    64   123   206   112   169   116    69   220    33   103   103   139    44    44   159    71    67   202   111   128   219   199    74   209    38    35   209    64    53   212    49   214   180   167   204   171    40   165    74   123   150   215   116   130    61   114   185    52   202
   129   163   114   186   109   172    98    88    62   175    64    89   177   217    69    61   127   169   143   197   119    58   124    42   154   173   149    97   188   123   195   202   146    49   162   172   168   176   141   114   223   137    99   101   161   189    50   151   168   108    72   177   114    45   115   113   214    80   170   206   129    79   153    74   208   186   165    64   159   195   142   190   126    69    63   186   160   202   201    64   125   204   113   169   115    69   221    32   102   103   139    44    45   158    72    67   203   109   129   217   201    74   209    37    33   209    62    53   211    52   215   179   166   203   171    40   165    74   121   150   215   118   130    58   115   185    51   202
   128   163   115   186   109   172    98    88    61   176    64    87   179   217    69    62   126   169   144   196   116    58   123    40   154   177   148    95   188   123   195   204   146    48   163   171   171   176   140   113   223   135    99   101   160   189    52   152   169   109    73   176   115    45   118   115   213    81   169   205   129    79   153    76   207   186   166    65   159   195   142   190   126    70    64   186   159   202   201    67   123   207   111   169   115    70   221    33   102   105   140    46    44   159    74    67   203   110   128   217   199    74   208    38    34   209    63    53   209    51   213   179   166   205   171    41   165    75   122   150   216   114   130    59   116   185    50   202
   128   164   115   185   110   173    99    87    62   177    63    89   178   218    69    62   127   169   143   195   118    57   123    41   155   174   147    97   189   124   194   204   146    49   163   171   169   176   139   113   223   136    99   101   160   190    50   151   170   109    72   176   114    45   116   112   214    80   168   205   128    79   152    74   208   186   165    64   159   195   140   190   126    68    62   187   161   204   201    65   124   205   112   170   116    70   219    31   101   104   139    45    44   160    71    67   203   110   129   217   201    73   208    38    35   209    62    53   211    52   214   178   166   203   171    39   164    75   121   149   215   116   129    59   116   185    52   202
   128   163   114   186   110   172    99    88    62   175    63    89   178   217    69    62   127   170   143   196   118    57   124    41   154   174   148    97   189   123   195   204   146    48   163   172   168   176   141   113   222   136    98   102   160   189    51   151   169   109    72   176   114    45   117   113   214    80   169   205   129    79   153    75   207   186   165    64   159   196   141   190   126    69    63   186   159   203   200    65   124   205   112   169   116    70   221    31   102   104   139    45    45   159    72    67   203   110   128   218   201    73   209    37    34   209    62    53   210    51   214   179   166   204   171    40   164    74   122   150   214   116   130    58   116   186    51   202
   128   163   114   186   110   172    99    88    62   175    63    89   178   217    69    63   127   170   143   197   118    57   124    41   154   174   148    97   189   123   195   204   146    49   163   171   169   176   141   113   222   136    98   102   161   189    51   151   169   109    72   176   114    45   117   113   214    80   170   206   129    79   153    76   207   185   166    64   159   196   141   190   125    69    63   186   159   203   201    65   124   205   112   169   116    70   221    31   102   104   139    45    44   159    72    67   203   110   128   218   201    73   209    38    34   209    63    53   210    51   214   179   166   204   171    39   164    75   121   149   215   117   130    59   115   185    51   202
   128   165   113   188   110   172    98    88    62   175    62    88   178   217    69    64   127   170   144   196   118    57   123    40   153   174   149    97   188   124   195   204   146    49   163   172   170   177   140   112   223   136    98   101   160   189    51   151   168   108    72   177   114    45   117   114   213    80   168   204   129    80   152    75   206   186   165    63   159   196   141   190   127    69    63   185   160   202   200    65   124   204   112   170   117    70   220    33   101   104   138    44    45   160    72    67   202   109   128   218   201    74   209    38    33   208    63    52   211    50   214   179   166   205   172    41   165    74   121   151   215   116   130    58   116   185    51   202
   128   164   114   187   109   172    98    88    61   176    64    88   178   218    68    62   127   169   144   197   120    58   125    40   155   175   147    98   188   124   195   204   145    47   162   171   168   176   141   113   221   136    98   102   159   188    51   152   168   110    73   176   114    44   117   113   214    79   169   204   129    78   151    76   207   186   167    64   158   198   142   190   126    70    61   186   159   203   200    66   124   204   110   169   116    71   219    31   102   104   140    44    44   159    72    67   201   110   129   219   199    73   209    37    33   208    62    53   210    50   215   179   168   204   171    39   164    74   122   150   215   117   131    57   116   185    52   202
   128   165   115   186   108   172    99    87    61   175    61    89   178   218    70    63   128   169   143   196   117    58   125    40   155   172   150    97   190   123   195   203   145    48   162   171   170   176   140   115   222   136    98   102   159   189    51   148   169   109    73   177   115    45   116   112   214    81   169   207   129    79   154    75   207   186   165    65   159   196   142   190   126    69    63   187   160   200   200    65   124   206   112   168   115    71   219    30   101   103   140    43    44   159    71    67   203   111   128   216   202    74   209    37    34   208    62    53   210    51   213   180   167   205   171    40   163    73   122   152   214   116   130    59   115   184    52   201
   128   163   114   186   110   172    99    88    62   175    63    88   178   217    69    62   127   170   143   196   118    57   124    41   154   174   148    96   189   123   195   204   146    48   163   171   168   176   141   113   222   137    99   101   160   189    51   151   169   109    72   176   114    45   117   113   214    80   169   205   129    79   153    75   207   185   165    64   159   196   141   190   126    69    63   186   160   202   201    65   124   205   112   170   116    70   221    31   102   103   139    44    45   159    72    67   203   110   128   218   201    73   209    37    34   209    62    53   210    51   214   179   166   204   171    40   164    75   121   150   214   116   130    59   116   186    51   202
   128   163   114   186   110   172    99    88    62   175    63    89   178   217    69    62   127   170   143   196   118    57   124    41   154   174   148    96   189   123   195   204   146    49   163   172   168   176   141   113   222   136    99   102   161   189    51   151   169   109    72   176   114    45   117   113   214    80   169   205   129    79   153    75   207   186   165    64   159   196   141   190   126    69    63   186   159   203   200    65   124   205   112   169   116    70   221    31   102   104   139    45    45   159    72    67   203   110   128   218   201    73   209    37    34   209    62    53   210    51   214   179   166   204   171    40   164    74   122   150   214   116   130    58   116   185    51   202
   128   163   114   186   110   172    99    88    62   175    63    89   178   217    69    62   127   170   143   196   118    57   124    41   154   174   148    97   189   123   195   204   146    48   163   172   168   176   141   113   222   136    98   102   160   189    51   151   169   109    72   176   114    45   117   113   214    80   169   205   129    79   153    75   207   186   165    64   159   196   141   190   126    69    63   186   159   203   200    65   124   205   112   169   116    70   221    31   102   104   139    45    45   159    72    67   203   110   128   218   201    73   209    37    34   209    62    53   210    51   214   179   166   204   171    40   164    74   122   150   214   116   130    58   116   186    51   202
   126   164   115   184   110   172   100    86    64   177    63    89   177   220    70    64   127   171   143   195   118    59   125    40   155   174   148    99   188   124   196   204   144    50   163   172   171   175   141   113   222   134    97   102   161   190    53   153   167   112    72   177   116    47   117   112   213    79   168   206   128    79   157    76   207   186   166    63   158   193   139   189   123    68    61   185   162   203   200    64   124   205   112   171   116    70   221    33   101   103   138    45    43   157    73    66   203   113   130   218   201    73   206    37    33   207    61    52   210    49   213   180   165   201   169    41   163    76   122   151   213   116   131    57   114   185    51   200
   131   163   111   189   112   172    99    87    63   175    62    88   179   215    70    62   129   174   145   197   118    58   121    38   156   170   147    97   191   119   193   203   145    48   162   173   169   173   143   113   221   137    99   102   162   190    48   152   169   110    71   178   113    44   115   113   212    82   168   206   129    79   151    75   206   188   164    62   158   197   137   191   128    70    63   184   158   204   201    65   125   206   112   171   117    67   219    34   101   102   143    45    46   160    72    65   205   108   127   220   198    71   208    40    33   210    62    52   211    56   216   178   167   202   171    39   166    74   122   149   212   115   132    59   116   184    50   202
   119   220   148   127    68   160   161   178    87   127   171    50   111   186   101    34   209    45   172    89    79    52   153   170   111   189   181   151   187   156    73   196   147    75   123   203    62   194   206   173   122   214    94    89    40   145   190   181   112    97    92    91   208   114    63   187   148   143   146   124   117   212   144    88   195   131   182   100   171    68   173   162    90   158   188    55   163   197   107    69    98    63   105   191   199    53    80    68   105    91    66    88   138    80    98    99    62   154   165   140   106   142   194   150    84   136   143    92   214   169   158    77    51    98   125   210   153   150    42   168   156   176   184   177    88   143   168   126
   120   221   148   127    68   159   160   177    87   127   170    49   112   185   101    33   208    46   173    90    80    52   153   169   111   188   182   150   187   155    73   195   146    75   123   203    62   194   206   173   122   215    93    89    39   144   190   181   111    98    92    92   207   114    63   188   148   143   147   124   117   213   145    88   196   132   183   101   172    67   174   162    91   157   188    56   162   196   106    69    98    63   104   190   199    52    80    68   105    90    66    91   139    79    98   100    62   153   165   141   107   142   194   149    85   136   143    92   214   169   157    77    50    98   126   210   153   149    42   168   156   177   184   178    88   143   168   125
   119   220   147   127    68   159   161   178    87   126   171    49   111   185   101    34   209    46   172    89    80    52   153   170   111   189   182   151   187   155    73   196   147    74   123   203    63   196   206   173   122   215    93    89    40   145   190   181   112    97    92    92   207   116    64   188   147   144   146   124   117   213   145    88   195   132   182   100   172    68   174   162    90   158   187    54   163   198   107    69    98    63   105   191   200    53    79    67   105    91    65    89   138    80    99    98    62   152   165   140   107   142   195   149    84   136   141    92   215   169   158    78    50    98   125   210   153   149    42   167   156   177   185   178    88   143   168   125
   120   218   147   127    68   161   162   177    86   127   172    51   110   184   102    33   209    46   172    88    79    53   152   170   111   189   182   151   187   156    72   195   146    75   122   203    62   197   206   172   122   214    93    89    40   144   190   183   113    98    91    92   208   114    62   189   148   142   145   124   115   212   144    86   194   130   183   100   172    68   174   162    92   158   186    55   162   195   106    69    99    63   103   192   198    53    78    68   105    92    65    90   140    80    97    97    62   153   165   139   108   142   195   150    84   136   141    92   215   169   158    79    49    97   125   209   154   149    42   167   157   173   184   179    87   142   170   126
   119   220   148   127    68   160   161   178    87   127   171    50   111   185   101    34   209    46   172    89    79    52   154   169   111   189   181   151   187   155    73   196   147    75   124   203    62   195   206   173   122   214    93    89    40   144   190   181   113    97    92    92   207   115    63   188   148   144   146   124   117   213   144    88   195   132   182   101   172    68   174   162    90   158   188    55   163   197   107    69    98    63   104   191   199    53    80    68   105    90    65    89   138    80    98    99    62   153   165   140   107   142   194   149    84   136   142    91   215   169   158    77    50    98   125   210   153   149    42   168   156   176   185   178    88   143   168   125
   119   220   148   127    68   159   161   177    87   127   171    50   111   185   101    34   209    46   172    89    79    52   154   169   111   189   181   151   187   155    73   196   147    75   124   203    62   195   206   173   122   214    93    89    40   144   190   181   113    97    92    92   207   115    63   188   148   144   146   124   117   212   144    88   195   132   182   101   171    68   174   163    90   158   188    55   163   197   107    69    98    63   104   191   199    53    80    68   105    90    66    89   138    81    98    99    62   153   165   140   107   142   194   149    84   136   142    92   214   169   158    77    50    98   125   209   153   149    42   168   156   176   185   178    88   143   168   125
   120   221   149   129    68   159   160   176    86   125   170    49   113   186   101    33   209    44   173    89    79    54   152   170   110   190   181   152   186   156    71   196   149    76   125   204    62   196   207   175   122   215    93    88    41   146   192   181   113    96    93    92   207   113    63   189   147   142   146   123   117   212   144    88   196   132   181    98   172    68   176   162    90   158   188    55   163   196   107    69    98    63   105   192   199    53    79    66   104    90    65    88   137    81    98   100    62   154   167   140   107   142   194   151    84   136   140    90   214   168   157    78    52    97   125   210   152   149    42   168   157   177   184   177    88   143   168   125
   119   220   148   127    69   160   161   178    88   126   170    50   111   185   100    35   209    46   172    89    79    54   153   169   111   189   182   150   187   155    72   197   146    75   124   202    63   195   206   174   122   215    94    89    39   145   191   182   112    98    91    92   207   115    64   188   147   143   146   124   118   212   143    88   197   132   182   100   172    68   173   162    91   157   189    55   164   197   106    69    98    63   103   193   198    53    79    69   104    90    65    89   138    82    96    99    62   153   165   138   106   143   195   150    84   136   142    91   214   170   158    77    50    97   124   209   151   149    41   168   156   175   185   179    88   143   169   126
[truncated: 387,577 more chars]
