# Supplementary material for: Improved multi-objective clustering algorithm using particle swarm optimization
Source: PLoS One. 2017 Dec 5;12(12):e0188815. doi: 10.1371/journal.pone.0188815 (PMC5716574; doi:10.1371/journal.pone.0188815)
Supplement: S1 File — (ZIP) [file pone.0188815.s001.zip › datasets/high_dimension_datasets/dim256.txt]

    75   176   163   171    84   198   101    80   204    66   194   199    35   107   104    83    69   163   101   172   120    61   179   118   208   147   195    87    92   206    48    48    64    42    86   187   102   133   176    81    54   101    58   148    76   125   209    83    37   149    93    98    70   177    53    58   211    75   150    85    70    85   141    51   150   213   165   203    46    49   169    56   202    75    82   117   158   156   166   142   178   158   170   109    53   129    49   209   180   197    96   148   156   209    95   107   128   174    50   118    78   148   165   197   173   150   201   107    40   124   156   208   172   217   201    53    47    98    42   176    45   106    68    51   136    39   104   140   206   174    88   197   127   132   143   209    87   110   214    35   149    86   211   113   198   220   190   209   195   102   172   131   125    34   110   197    78   209   190   104    89   212   189    46   145   138    87    84   158   101    40   205   118    42   193    76    96   105   156   188   182    52   134   185    79    73   168   208   195   129    86    54   117   217   166    58   119    39   198    64   126    93    91   206   152    36    83   100   194   150    62   118    89   105   166   138   150    73   140    49   202    43   146    70   122   149   145   187   112    90   220   175   143   128    58    84   201    97   196   119   151   196   108   184   108   205    38    77   112   156    69    38   137   211   143    67
    74   176   163   171    84   197   101    80   204    66   194   198    35   107   104    83    70   163   101   173   121    62   179   118   209   146   194    86    92   206    48    48    64    42    86   187   102   133   176    81    54   101    59   148    77   124   209    83    37   149    93    98    70   176    52    57   210    75   150    85    69    85   141    51   151   214   166   202    46    49   169    56   201    75    81   116   158   157   166   142   178   158   170   108    53   129    49   208   180   196    96   149   157   209    95   107   127   174    50   119    78   148   165   197   173   150   201   107    40   123   157   209   173   217   201    53    47    98    42   176    45   107    68    52   136    40   103   141   207   173    89   197   127   133   143   209    87   110   214    35   148    85   211   112   198   221   189   210   195   102   172   131   125    34   110   198    78   209   191   105    89   212   189    46   144   138    86    84   158   101    41   205   117    42   193    76    96   104   156   187   182    52   134   185    78    73   169   208   195   129    87    54   117   218   166    59   119    38   198    63   126    93    91   206   152    37    84   100   194   149    62   118    90   105   166   138   150    73   140    50   203    43   147    70   122   149   145   186   112    89   220   175   143   129    58    84   201    97   196   120   150   197   109   183   108   205    38    77   112   155    69    38   136   210   143    66
    75   176   162   170    84   197   102    80   204    66   195   199    35   107   105    83    69   163   101   172   120    61   179   118   209   147   195    87    93   206    48    47    64    42    86   187   102   133   177    81    54   101    58   148    77   125   209    82    37   150    93    98    71   177    53    58   211    75   150    85    69    85   141    51   151   213   165   203    46    49   170    56   201    75    82   117   158   156   166   143   178   158   170   109    54   129    49   209   180   197    96   148   156   210    94   107   127   174    50   119    78   148   165   196   174   150   201   106    40   124   157   208   172   218   201    53    47    99    42   176    46   106    69    51   137    39   104   140   206   174    88   197   127   132   144   208    87   109   214    36   149    85   211   113   199   220   189   209   195   102   172   131   124    34   110   198    78   209   190   104    90   212   188    47   145   138    86    85   158   102    41   205   118    42   193    76    95   104   156   188   182    53   133   185    79    73   168   208   194   129    86    55   118   217   167    58   118    39   199    64   126    93    91   206   152    37    83   100   194   150    62   118    89   105   165   138   150    73   140    49   203    43   146    71   121   149   145   187   112    89   220   176   142   128    59    83   201    97   196   119   151   197   107   183   108   205    39    77   112   156    68    39   137   212   143    67
    76   176   162   170    84   198   100    79   204    67   195   198    35   106   106    81    69   162   101   171   121    61   179   118   208   147   195    87    92   205    48    50    63    42    86   186   103   132   177    82    55   100    60   149    77   124   208    83    37   150    93    97    70   178    52    57   211    75   148    85    70    85   142    50   151   214   167   204    47    48   169    57   201    73    82   116   156   156   167   142   177   158   171   108    54   129    50   208   181   196    96   149   156   210    96   108   126   173    50   118    79   147   165   196   173   148   200   108    39   124   157   210   172   219   200    52    46    98    43   176    46   106    69    50   138    39   104   139   206   172    87   198   128   132   143   209    89   110   213    36   150    85   211   112   198   221   190   209   196   102   172   131   126    34   111   197    76   208   190   103    90   211   190    47   144   138    86    85   159   101    39   205   116    43   193    75    96   104   158   189   182    51   137   184    78    75   167   206   194   129    88    53   117   216   168    56   118    38   200    65   128    93    91   206   152    36    83    99   196   150    62   118    88   105   166   139   150    75   140    51   203    42   147    71   120   148   145   187   112    90   222   175   142   131    58    84   201    96   195   120   150   196   107   185   108   203    39    77   112   156    67    37   138   211   143    66
    76   177   164   171    83   197   100    81   205    65   195   199    36   105   105    82    69   162   102   173   121    62   180   118   208   146   195    86    93   204    47    46    65    44    87   187   103   134   175    81    54   101    60   147    76   124   209    83    38   151    93    99    71   177    53    57   210    76   151    85    69    84   142    50   149   214   165   203    47    49   168    56   203    76    81   117   157   155   167   143   178   158   171   109    53   128    50   208   179   197    97   148   157   209    95   107   128   176    50   119    79   149   165   196   172   148   202   107    40   126   158   209   173   216   202    52    45    98    41   176    45   106    69    51   136    39   102   140   206   174    88   196   127   132   144   209    88   109   214    37   147    85   212   112   198   220   189   209   196   102   173   131   125    35   109   196    79   209   190   103    90   212   190    46   145   139    86    85   157   102    40   205   118    42   193    76    96   107   156   187   182    52   134   185    79    74   168   206   195   129    87    55   115   217   166    59   118    40   197    64   127    92    90   205   151    37    82    99   194   151    61   118    90   104   166   139   150    73   140    49   202    43   146    70   122   150   143   185   110    90   220   175   143   129    59    84   200    98   197   119   151   196   108   184   108   204    36    79   113   155    68    37   138   211   144    68
    76   177   163   169    84   197   103    81   203    67   195   198    36   106   105    83    69   165   101   173   120    60   179   119   208   147   196    85    93   205    47    49    63    41    85   186   102   133   177    81    55   100    58   149    75   124   208    83    37   151    95    98    70   177    52    57   210    75   150    84    70    83   141    50   152   214   165   203    46    49   169    57   204    75    80   117   157   157   166   141   178   158   169   110    54   129    49   211   180   196    95   149   156   208    94   108   129   174    52   119    78   148   164   195   173   149   202   107    41   123   154   207   173   218   200    53    47    98    42   176    47   107    68    52   138    40   103   140   205   173    87   196   127   132   145   210    87   110   216    36   149    85   211   113   198   220   192   208   196   102   173   131   124    36   111   199    78   209   189   105    89   211   189    46   145   137    88    84   157   101    40   206   119    42   192    76    97   103   154   189   182    51   132   187    79    74   168   208   194   127    87    55   117   217   166    58   118    37   198    64   125    93    90   206   152    36    84   101   193   149    62   117    89   106   166   138   147    75   139    48   204    43   145    70   120   148   146   188   111    90   223   174   143   128    58    83   201    96   195   118   150   196   107   183   107   206    39    76   111   155    67    38   137   212   142    66
    74   177   162   170    83   197   100    81   203    66   194   198    34   107   106    83    70   163   101   172   119    62   179   118   207   146   194    87    91   205    48    47    63    42    86   188   100   134   175    81    54   101    57   149    76   124   208    84    38   151    94    97    70   178    54    56   212    75   149    84    69    84   141    50   150   215   165   204    45    47   169    55   202    76    82   117   157   158   167   142   177   159   171   109    53   129    48   209   181   198    95   149   155   209    96   107   127   174    51   118    79   148   165   197   173   150   201   108    39   123   157   208   173   217   202    53    48    98    42   176    45   106    69    50   136    38   103   139   207   172    87   197   127   133   143   209    86   110   213    36   148    85   211   113   198   221   189   209   196   101   173   131   124    34   109   197    78   208   190   104    89   212   189    47   145   138    87    85   157   101    41   205   117    42   192    74    96   105   156   189   182    54   134   186    79    73   169   207   195   129    86    55   118   215   166    57   117    39   198    64   124    93    91   206   152    36    83   100   194   151    62   117    89   104   165   139   150    73   140    49   202    43   147    69   121   149   145   186   111    88   219   174   142   127    60    84   200    94   196   118   151   196   107   185   108   204    39    76   112   155    69    38   137   210   142    66
    73   176   163   170    85   199   102    79   204    64   195   200    34   105   104    78    68   162   102   172   120    58   179   118   206   145   194    87    92   205    47    49    65    43    86   188   103   135   176    82    56   101    57   148    80   127   209    83    36   152    93    99    70   178    51    59   212    74   149    86    68    83   142    51   151   213   164   204    45    52   170    55   202    75    83   118   161   155   164   142   178   157   170   107    53   128    45   208   179   198    96   148   156   209    94   105   126   174    50   119    78   148   163   198   174   152   201   107    40   123   158   209   173   219   201    54    47    95    42   176    44   109    67    52   136    40   103   140   207   173    87   198   126   131   145   210    90   108   213    35   148    85   209   114   198   221   190   209   197   101   171   131   125    35   110   195    79   205   190   103    90   210   189    45   146   138    86    84   160   101    42   206   117    41   195    78    96   104   156   187   181    52   133   186    77    73   169   209   196   129    86    54   115   219   166    57   120    37   197    62   127    92    92   206   150    35    85    99   194   150    63   116    89   105   164   137   150    73   140    49   202    41   145    72   119   150   145   187   115    92   220   174   142   129    60    83   201    97   196   120   150   196   109   181   108   206    37    77   112   154    69    37   138   212   143    67
    76   176   163   171    84   197   101    80   204    65   194   199    36   106   105    84    69   163   101   172   120    60   179   118   209   147   195    86    93   206    47    47    64    42    86   187   102   133   177    81    54   101    58   148    76   125   208    83    37   149    93    98    71   177    52    57   211    76   150    85    69    85   141    51   150   213   166   203    46    49   170    56   203    75    81   117   158   155   166   142   178   158   170   108    53   129    50   209   180   196    96   148   156   209    95   106   128   175    49   119    78   148   164   196   172   150   201   107    40   124   156   208   173   218   201    53    47    98    43   176    46   106    67    51   137    39   104   141   207   173    88   197   127   132   144   209    87   110   215    36   148    86   211   113   198   220   189   209   195   102   172   131   125    34   110   198    78   208   189   104    90   212   189    47   145   138    86    84   159   102    41   205   117    42   193    76    95   104   155   188   183    52   134   185    79    74   168   208   195   130    86    54   116   217   166    58   119    39   198    64   126    92    91   205   152    37    83   100   194   150    62   118    89   105   165   138   150    73   139    49   203    43   147    70   122   149   145   187   112    89   220   174   143   128    58    83   201    96   195   119   151   196   108   183   108   206    38    77   112   156    69    38   138   210   143    67
    75   176   164   169    84   198   103    81   204    66   194   199    35   107   105    84    71   162   102   171   121    61   178   120   208   148   194    88    92   206    48    47    64    43    86   185   100   132   177    80    55   101    57   148    74   124   206    84    38   150    94   100    73   179    54    57   213    75   149    86    70    85   142    50   151   213   166   202    47    47   168    56   201    73    82   115   158   156   166   142   177   158   171   108    54   128    49   210   179   199    95   147   157   208    96   108   127   176    50   117    79   147   164   195   172   150   200   107    43   124   157   206   174   217   203    54    48    98    44   175    43   106    66    52   137    41   105   141   206   174    88   197   127   133   142   209    87   109   215    35   149    83   212   112   197   219   191   210   194   102   173   133   123    35   111   197    78   210   189   105    89   211   189    49   146   140    87    84   159   102    42   206   118    41   193    77    96   105   158   189   180    53   134   184    78    72   168   208   194   132    86    53   117   217   165    59   119    38   198    62   126    92    90   204   153    36    84    99   194   149    63   118    88   105   165   137   152    73   141    51   202    44   146    70   123   148   146   184   114    88   220   175   143   129    58    83   201    98   195   117   150   197   107   184   106   204    40    77   112   154    67    38   137   210   142    66
    75   175   163   171    84   198   101    79   203    66   195   199    35   106   104    83    69   163   101   172   120    61   179   118   209   148   195    86    92   205    48    48    64    42    85   186   102   132   176    80    54   102    58   148    75   125   208    83    37   150    94    98    71   178    53    57   211    74   150    85    69    85   141    52   150   214   165   203    47    49   169    56   201    75    82   116   157   155   165   142   178   158   169   109    53   129    49   209   179   196    96   149   157   210    95   108   128   175    50   119    79   148   165   197   172   149   201   106    40   123   156   208   172   218   201    53    47    99    42   176    46   106    67    50   137    39   103   140   207   175    89   197   127   132   144   209    88   110   215    35   148    85   211   112   199   220   189   209   196   102   171   131   124    34   110   197    79   209   190   104    89   212   190    47   145   138    86    84   159   101    41   205   118    43   194    76    95   105   156   187   181    52   134   185    80    74   169   207   195   129    86    54   117   217   167    58   118    39   197    64   126    93    92   205   152    36    83   100   194   151    63   119    89   105   166   138   150    73   140    49   203    44   146    70   122   148   146   186   112    90   221   175   144   129    58    83   200    97   197   119   151   196   108   184   108   204    39    77   111   156    68    38   137   211   144    67
    75   176   163   171    83   198   101    80   203    66   194   198    35   106   105    83    69   163   101   173   121    62   179   118   209   147   195    86    92   206    48    48    64    42    86   187   102   134   176    81    55   101    58   148    76   125   209    83    37   149    93    98    70   177    52    58   211    75   150    85    69    85   141    51   150   214   166   203    46    49   169    56   201    75    82   116   157   156   166   142   178   158   170   108    53   129    49   208   179   197    96   148   156   209    95   108   128   175    50   119    78   149   165   197   173   150   201   108    41   123   156   208   173   217   201    53    47    99    42   176    45   106    67    51   136    40   104   140   207   173    88   198   127   132   143   209    87   110   214    36   149    86   211   113   198   221   189   209   196   102   172   131   124    34   110   197    78   209   189   105    89   211   189    46   145   139    86    84   159   101    40   205   118    42   194    75    96   105   156   188   182    52   134   185    79    73   168   208   195   129    86    54   117   218   166    58   119    38   198    64   126    93    91   206   152    36    83    99   194   149    62   117    89   105   166   138   150    73   140    50   202    43   146    70   122   149   144   187   112    89   219   175   143   129    58    84   200    97   196   119   151   196   108   184   108   205    38    77   112   156    69    38   137   211   144    66
    75   176   163   171    84   198   101    80   204    66   194   199    35   107   104    83    69   163   101   172   120    61   179   118   208   147   195    87    93   206    48    48    64    42    86   186   102   133   176    81    54   101    58   148    76   125   208    83    37   150    93    98    70   177    53    58   211    75   150    85    69    85   141    51   151   214   165   203    47    49   169    56   201    75    82   117   158   156   165   142   178   158   170   109    53   128    49   209   180   197    96   148   156   209    95   107   128   174    50   118    78   148   165   197   173   150   201   107    40   124   156   208   173   217   201    53    47    98    42   176    45   106    68    51   137    39   104   140   206   174    88   198   127   132   143   209    87   110   214    36   149    86   211   113   199   220   190   209   195   102   172   131   124    34   110   197    78   209   190   104    89   211   189    46   145   138    87    84   158   101    40   205   118    42   193    76    96   105   156   188   182    52   134   185    79    73   168   208   195   129    86    54   117   217   166    58   119    38   198    64   126    93    91   206   152    36    83   100   194   150    62   118    89   105   166   138   150    73   140    50   202    43   146    70   122   149   145   187   112    89   220   175   143   128    58    84   200    97   196   119   151   196   108   183   108   205    38    77   112   156    69    38   137   211   143    67
    75   177   163   171    84   198   101    79   204    66   194   199    35   107   104    83    70   164   100   172   120    61   180   118   208   146   195    87    93   205    48    47    64    42    86   186   102   133   177    80    54   101    58   148    76   124   208    83    37   149    93   100    69   176    53    58   211    75   151    85    69    85   141    52   151   214   165   204    47    50   168    55   202    75    81   117   157   156   165   144   177   158   169   108    54   128    49   208   180   196    96   147   156   209    96   106   128   174    51   119    78   149   165   197   173   150   201   108    41   124   156   209   172   217   201    53    47    98    42   176    46   106    67    50   136    39   104   140   206   174    88   197   126   133   142   209    87   110   214    36   149    85   212   113   199   219   189   209   195   102   172   130   124    34   111   197    78   208   190   104    89   212   189    46   145   139    87    84   158   102    41   206   118    43   193    76    96   104   156   188   181    51   134   186    78    73   168   209   195   129    86    54   118   217   166    57   119    39   198    64   125    93    91   206   152    36    83   100   194   150    62   117    89   104   166   138   150    73   140    50   203    43   147    70   123   149   145   187   112    89   220   174   144   129    58    83   200    96   195   119   150   196   108   184   109   205    38    77   112   155    68    38   137   210   143    67
    76   177   163   171    84   197   101    80   203    66   195   200    35   107   104    83    69   162   100   173   120    61   179   118   209   146   195    86    92   205    48    48    64    42    86   186   102   133   177    81    54   102    59   148    76   124   208    83    37   150    92    98    69   177    52    58   211    74   150    85    69    84   141    51   150   213   166   202    46    49   170    56   201    75    82   117   158   156   165   142   177   158   171   109    54   129    49   208   180   196    95   148   156   210    95   108   127   174    50   118    79   148   164   197   173   150   202   107    40   123   156   208   172   217   201    53    47    98    42   176    46   107    68    52   137    39   103   140   207   173    89   197   126   132   143   209    87   109   214    37   149    84   211   113   198   220   190   209   195   102   172   131   124    35   111   198    78   209   190   104    89   212   189    47   145   138    86    84   159   102    40   205   118    42   194    76    96   105   156   187   183    52   134   184    78    74   168   208   195   130    87    55   117   217   167    58   119    39   198    64   126    92    91   206   151    36    82   100   194   150    61   118    90   105   166   138   150    73   139    50   203    42   147    70   123   149   144   186   112    90   220   174   143   129    59    84   201    96   197   120   150   197   109   183   108   204    38    77   113   156    68    38   137   211   143    67
    75   176   163   171    84   198   101    80   203    66   194   199    35   107   104    83    69   163   101   172   120    61   179   118   208   147   195    86    92   206    48    48    64    42    86   186   102   133   176    81    54   101    58   148    76   125   209    83    37   149    93    98    70   177    53    58   211    75   150    85    69    85   141    51   150   214   165   203    47    49   169    56   201    75    82   117   158   156   166   142   178   158   170   109    53   129    49   209   180   197    96   148   156   209    95   107   128   174    50   119    78   148   165   197   173   150   201   107    40   124   156   208   172   218   201    53    47    98    42   176    45   106    68    51   136    39   104   140   206   174    88   197   127   132   144   209    87   110   214    36   149    85   211   113   198   220   190   209   195   102   172   131   125    34   110   197    78   208   190   104    89   212   189    46   145   138    87    84   159   101    40   206   118    42   193    76    96   105   156   188   182    52   134   185    79    73   168   208   195   129    86    54   117   217   166    58   118    39   198    64   126    93    91   206   152    36    83   100   194   150    62   118    89   105   166   138   150    73   140    50   203    43   146    70   122   149   145   187   112    90   220   174   143   128    58    83   200    97   196   119   151   196   108   183   108   205    38    77   112   155    69    38   137   211   143    67
    75   176   163   170    84   198   101    80   203    66   195   199    34   106   105    83    69   163   101   172   120    61   179   118   209   147   195    87    93   206    48    48    64    42    86   186   102   133   177    81    54   101    59   148    76   125   209    83    37   150    93    98    70   177    52    58   211    75   150    85    69    85   141    51   150   214   165   203    46    49   169    56   202    75    82   116   158   155   166   143   177   158   170   109    53   129    49   208   180   197    96   148   156   210    95   107   128   174    50   119    78   148   165   197   173   150   201   107    40   124   157   208   172   218   201    53    47    98    42   176    45   106    68    51   137    39   104   140   206   174    88   197   126   132   144   209    87   110   214    35   149    86   212   113   198   220   190   210   195   102   172   131   125    34   110   198    78   209   190   104    90   211   189    46   145   138    87    84   159   101    40   205   118    42   193    76    96   105   156   188   182    52   134   185    79    73   168   208   195   129    87    54   117   217   166    58   119    38   198    64   126    93    91   205   152    36    83   100   194   150    62   118    89   105   165   138   150    73   140    50   203    43   146    70   122   149   145   187   112    90   220   175   143   128    58    83   201    97   195   119   151   196   108   184   108   205    38    77   112   155    69    38   137   211   143    67
    76   177   163   171    84   198   101    81   205    67   195   199    35   108   104    83    70   163   101   173   120    61   177   116   208   148   194    86    93   205    49    47    64    43    85   186   102   134   176    81    54   102    58   149    76   124   209    83    37   149    94    98    71   177    51    58   211    76   150    84    69    86   142    50   150   213   165   204    47    49   170    57   201    76    80   117   159   156   165   142   178   157   171   109    53   129    49   208   180   196    95   148   157   209    95   107   128   174    49   119    78   149   165   197   173   150   200   107    40   124   156   208   172   217   201    53    47    99    41   176    47   107    69    51   137    39   104   141   206   172    89   197   127   131   144   209    87   110   214    36   149    86   210   111   199   219   190   210   195   101   173   130   125    35   112   198    79   210   190   103    89   212   189    48   145   139    87    84   161   100    39   205   117    42   194    77    97   104   156   188   181    52   134   185    79    74   169   208   196   130    87    55   117   217   167    59   119    39   198    64   126    93    91   206   153    36    82   100   194   151    62   119    90   104   164   138   150    73   140    52   203    43   147    70   122   149   144   187   112    90   219   174   143   128    58    85   201    97   196   120   151   196   108   184   109   205    37    77   112   156    69    38   136   210   143    68
    76   175   163   169    84   197   101    81   203    65   195   199    34   106   104    83    69   163   101   172   119    62   179   118   206   147   195    87    93   206    47    48    63    42    85   187   103   132   176    80    55   102    58   147    76   123   208    81    35   151    94    98    70   175    53    59   211    75   149    85    69    85   141    51   151   214   166   204    46    48   168    57   202    76    82   117   157   156   166   143   178   157   170   109    52   128    49   209   180   195    96   148   157   210    95   107   128   174    50   118    79   148   166   196   172   150   202   107    41   124   157   208   174   219   202    53    47    97    41   177    46   106    69    52   135    40   103   140   205   175    88   198   127   133   143   209    88   109   214    35   148    85   212   112   198   221   188   209   195   102   172   131   124    34   110   199    77   208   191   105    89   211   190    46   144   138    87    85   159   101    40   205   119    42   193    76    95   103   156   189   182    52   134   184    80    72   167   208   195   130    86    54   118   216   167    59   120    38   198    65   127    92    91   205   151    36    82   100   194   150    62   117    90   106   166   140   150    71   140    50   201    44   147    70   121   148   145   185   112    90   221   176   143   130    58    85   200    96   195   120   151   196   108   183   109   205    40    76   111   154    68    38   137   210   145    67
    75   176   163   170    84   197   101    80   203    67   195   198    34   107   105    83    69   164   100   172   120    62   180   118   209   146   195    87    91   206    47    47    64    42    86   187   102   133   176    81    55   102    59   148    76   125   208    83    37   149    93    98    71   177    53    58   211    75   150    85    69    85   140    51   151   214   165   202    46    49   169    55   202    75    82   116   158   156   165   141   177   159   169   109    52   128    49   209   179   197    97   148   157   210    96   107   127   174    51   119    78   149   165   198   173   149   201   108    41   124   156   208   172   217   200    53    47    98    42   176    46   107    68    50   136    40   103   141   207   173    88   197   126   131   143   209    87   110   213    36   148    86   212   112   198   221   189   209   195   102   171   131   125    35   112   197    78   208   190   106    90   211   189    47   145   139    87    84   159   101    41   206   118    42   193    76    96   105   155   189   182    52   134   185    79    73   169   206   194   129    86    54   116   217   167    58   119    39   198    63   125    93    91   206   153    37    83   100   192   150    62   119    89   106   165   138   150    72   140    49   203    43   146    71   123   149   145   186   112    89   219   175   143   129    60    84   201    96   196   119   151   197   108   183   108   205    37    78   111   156    69    38   136   211   143    67
    75   176   163   171    84   198   101    80   203    66   194   199    35   107   104    83    69   163   101   172   120    61   179   118   208   147   195    87    92   206    48    48    64    42    86   187   102   133   176    81    54   101    58   148    76   125   209    83    37   149    93    98    70   177    53    58   211    75   150    85    69    85   141    51   150   213   165   203    46    49   169    56   201    75    82   116   158   156   166   142   178   158   170   109    53   129    49   209   180   197    96   148   156   209    95   107   128   174    50   119    78   148   165   197   173   150   201   107    40   124   156   208   172   217   201    53    47    98    42   176    45   106    68    51   137    39   104   140   207   174    88   197   127   132   144   209    87   110   214    36   149    86   211   113   198   220   190   209   195   102   172   131   125    34   110   197    78   209   190   104    89   211   189    46   145   138    87    84   159   101    40   205   118    42   193    76    96   105   156   188   182    52   134   185    79    73   168   208   195   129    86    54   117   217   166    58   119    39   198    64   126    93    91   206   152    36    83   100   194   150    62   118    89   105   166   138   150    73   140    50   203    43   146    70   122   149   145   187   112    90   220   175   143   128    58    84   201    97   196   119   151   196   108   183   108   205    38    77   112   155    69    38   137   211   143    67
    75   175   162   170    83   197   102    80   202    65   195   199    35   106   105    85    68   163   100   173   123    61   178   117   209   146   195    86    92   206    48    48    63    42    85   185   102   133   175    78    54   100    58   149    76   123   209    81    37   149    94    98    70   178    52    58   211    75   150    85    70    85   142    52   150   212   166   204    47    50   168    55   201    75    82   117   159   156   167   143   179   158   169   108    54   128    49   210   180   196    96   149   155   210    94   107   128   175    50   119    78   150   165   199   172   149   201   108    41   124   156   208   171   217   201    53    48    97    42   176    45   106    69    50   135    39   106   140   206   174    89   199   126   132   145   210    88   111   214    36   148    86   212   113   199   221   190   208   196   103   171   130   125    34   110   197    78   208   190   106    89   213   188    48   144   138    86    85   158   102    41   205   117    43   193    76    96   105   156   188   182    51   134   186    78    72   169   208   194   129    87    53   117   217   166    59   118    40   197    63   124    92    90   205   152    38    84    99   195   150    61   118    89   104   166   140   152    73   140    49   203    43   147    70   122   149   143   186   112    89   218   176   143   129    59    83   202    97   196   120   151   195   109   184   108   206    38    76   112   155    68    38   137   210   144    67
    74   177   165   175    85   196   105    82   204    65   195   199    34   106   104    85    67   163   104   172   122    57   178   120   209   147   195    87    91   204    49    45    62    42    84   188   102   134   178    79    53   101    60   147    76   126   208    81    37   147    93    97    69   175    53    56   212    75   150    83    68    84   144    51   149   213   168   202    46    49   169    57   199    75    82   115   159   156   168   144   177   161   170   108    54   127    46   207   180   197    94   149   156   210    97   105   129   175    51   119    79   150   164   196   173   149   204   109    40   123   158   208   171   216   200    52    47   100    44   177    47   105    65    51   138    41   104   139   204   176    87   199   126   133   145   211    86   108   215    37   149    85   211   113   199   218   187   209   195   104   174   130   125    31   110   197    78   210   189   105    90   212   190    46   145   136    87    85   160   104    42   203   118    42   196    75    98   105   154   188   185    51   132   185    79    72   165   205   193   130    88    57   118   215   167    57   118    40   195    62   128    94    93   206   153    34    82    98   194   151    62   119    88   104   167   139   150    74   139    51   203    46   147    70   121   151   149   186   112    90   221   173   141   129    57    84   203    94   196   119   152   197   108   186   109   205    38    76   114   155    69    38   136   209   142    67
    75   176   163   171    85   198   101    81   202    66   194   198    35   107   103    83    69   163   101   172   120    61   178   117   209   147   194    86    92   204    48    48    63    43    86   186   102   132   176    81    54   100    59   149    75   125   208    82    37   149    93    98    69   177    52    57   210    74   149    85    70    85   141    52   150   214   165   204    46    49   169    56   201    75    82   117   158   155   166   142   178   158   171   107    54   130    50   208   180   198    96   149   155   210    95   107   127   174    50   118    78   148   165   196   173   151   201   107    41   123   156   208   172   218   201    53    48    99    41   176    45   106    66    51   137    39   103   141   206   173    88   198   128   132   144   208    87   109   214    36   147    84   211   113   199   221   189   210   196   102   170   130   124    34   110   198    78   209   191   105    89   210   190    46   145   138    87    84   158   101    41   205   118    42   194    76    96   104   156   187   182    53   134   185    78    73   167   209   194   129    87    54   117   218   167    57   118    39   198    64   126    94    91   207   150    35    83   100   193   149    62   118    89   106   166   138   150    72   140    50   203    43   147    71   122   150   145   186   112    92   220   175   142   129    59    83   201    98   195   119   151   196   108   184   109   206    39    77   113   155    68    39   138   210   142    66
    75   177   162   171    84   198   102    80   204    66   194   199    34   107   104    83    68   163   101   172   120    62   179   118   209   147   195    87    93   206    47    48    63    42    86   187   102   133   176    81    54   101    58   148    76   125   209    83    37   149    93    98    70   177    53    58   210    75   150    85    70    85   140    51   150   213   165   203    47    50   170    57   201    75    81   116   158   156   166   142   178   159   169   109    53   129    49   208   180   197    96   148   156   210    94   107   128   174    50   118    78   148   165   197   173   149   201   107    39   124   157   209   172   218   202    53    46    99    42   176    46   106    68    51   137    39   103   140   206   174    88   198   127   133   143   209    87   110   214    36   149    85   212   113   200   220   190   209   196   101   171   131   125    34   111   198    77   209   189   104    90   211   189    47   145   138    87    85   157   101    40   206   118    41   193    77    97   105   156   187   182    52   134   185    79    73   168   207   195   129    86    55   117   217   166    57   119    38   198    64   126    93    91   205   152    35    82   100   194   150    63   118    90   105   166   137   150    72   140    50   203    43   146    71   122   149   144   186   112    88   221   174   142   128    58    83   200    96   196   120   151   196   107   183   108   204    39    77   112   156    68    37   137   211   143    67
    75   176   162   170    83   198   101    81   204    64   193   198    34   105   105    84    67   163   100   172   121    61   180   117   208   145   197    87    92   205    48    47    64    42    87   187   102   133   177    81    55   101    58   148    77   125   207    84    37   149    94    99    69   176    53    57   210    75   151    86    70    85   141    52   149   214   166   204    47    49   168    57   201    75    81   117   157   155   165   142   175   157   172   108    53   129    49   209   179   196    96   148   156   209    95   106   128   174    49   118    78   148   165   197   173   149   200   108    41   124   156   209   173   218   200    53    47    97    43   177    46   105    69    51   137    40   102   141   207   173    88   198   127   133   143   210    86   110   215    36   148    88   211   113   198   219   190   210   196   103   173   131   125    34   112   198    79   208   190   103    89   210   189    48   144   139    87    85   159   100    38   205   117    41   193    76    94   104   155   187   184    52   133   186    79    75   168   208   194   129    86    54   117   217   166    58   119    37   200    62   127    93    91   205   154    37    83   100   194   149    60   117    91   105   167   138   149    72   140    49   203    43   146    71   121   149   144   188   111    89   220   177   144   129    59    83   200    96   195   118   151   195   107   183   109   206    37    78   112   157    69    37   136   209   142    67
    75   175   162   171    83   198   102    78   205    64   195   198    35   107   106    85    70   163   102   172   121    60   179   119   207   146   195    86    92   205    49    49    63    43    87   188   103   132   177    79    52   100    59   147    75   125   210    83    38   149    92    98    69   178    53    56   210    76   151    84    69    85   141    52   153   215   164   203    45    50   170    56   201    74    82   119   157   157   166   143   178   159   172   109    52   130    50   209   180   194    97   149   157   210    94   107   129   175    50   120    77   147   164   194   174   149   200   105    41   124   157   208   172   217   201    54    48    97    43   177    45   106    69    51   138    39   104   140   207   174    86   198   128   132   144   210    89   109   214    33   147    87   210   112   199   220   190   209   196   103   173   130   125    33   110   197    80   208   190   105    90   211   189    47   146   138    87    86   159   102    40   205   121    42   192    76    97   105   156   188   181    54   135   185    79    73   168   208   194   130    86    54   116   218   166    57   119    39   197    64   125    93    91   207   153    36    82   101   194   150    63   118    90   104   166   137   149    75   138    50   203    43   145    71   122   149   143   187   113    89   219   175   144   130    61    83   201    97   197   118   153   195   107   183   108   205    38    78   110   157    70    40   138   212   144    67
    75   176   163   171    84   198   100    80   203    66   194   199    34   106   104    83    70   164   101   172   121    61   180   118   209   148   195    86    92   206    48    48    65    42    86   186   103   133   177    81    54   101    58   148    76   125   208    83    37   150    93    99    70   177    53    57   211    75   149    85    69    85   141    52   150   214   165   202    47    49   169    56   201    76    81   117   157   156   165   143   177   158   170   108    53   129    49   209   180   196    96   148   156   209    95   107   128   175    51   119    78   148   165   197   173   150   201   107    40   124   156   208   173   217   202    52    47    99    42   176    46   107    69    50   136    39   104   140   206   174    88   197   126   132   143   210    87   109   214    35   149    85   212   112   198   220   189   210   195   102   171   131   124    34   110   198    78   209   190   105    90   211   189    47   145   138    87    84   158   101    40   206   118    41   194    76    95   104   156   188   182    52   134   185    79    73   168   208   195   130    87    54   117   216   166    58   118    39   198    64   125    92    91   205   152    36    83    99   193   150    62   118    89   106   165   138   150    73   140    49   202    44   147    71   121   148   145   187   111    90   220   175   143   128    58    84   200    96   196   120   151   195   107   183   109   205    38    77   112   155    69    38   137   211   143    66
    75   177   163   170    83   198   102    81   203    66   194   199    35   106   104    83    69   163   101   172   120    61   179   118   208   147   194    87    92   206    48    48    64    43    87   187   102   133   177    81    54   100    59   148    76   124   209    83    37   149    94    99    70   177    52    58   211    76   150    86    69    85   140    51   151   214   165   203    46    49   170    56   201    76    81   117   158   156   166   142   178   159   170   109    53   129    49   209   180   197    95   148   156   209    95   107   127   174    50   118    78   148   165   197   172   150   201   107    40   124   157   208   172   218   201    54    47    98    42   176    46   106    67    50   136    39   104   141   206   173    88   197   127   132   144   209    87   110   214    36   149    86   211   113   199   219   191   209   196   102   172   131   124    33   109   198    78   208   190   105    89   212   189    47   145   138    87    85   159   102    41   206   118    42   193    75    96   104   155   187   182    52   134   185    79    74   168   209   195   130    86    55   117   217   166    58   119    39   199    64   126    93    91   206   152    37    83   100   194   150    62   117    89   105   166   137   150    74   139    49   203    43   146    70   122   149   145   187   112    89   220   175   143   128    58    84   200    97   196   120   151   196   108   184   108   204    38    78   112   156    69    38   137   211   143    66
    75   175   162   171    84   197   102    80   203    66   194   199    34   106   104    83    68   163   102   172   120    62   179   118   209   148   194    87    93   206    48    46    62    43    87   186   101   133   175    80    54   101    59   148    76   125   208    83    36   150    94    99    70   177    53    58   211    75   151    85    69    85   141    52   150   213   166   202    47    48   170    57   201    76    82   117   157   157   166   143   178   158   170   108    54   129    49   209   180   197    97   149   156   209    95   106   126   174    51   119    78   148   165   197   172   149   202   107    40   124   156   208   172   216   199    54    46    97    42   177    45   107    67    49   138    39   104   140   206   174    88   197   128   132   144   209    87   109   215    35   150    85   212   112   198   219   191   210   195   102   172   131   125    34   109   196    78   209   190   105    89   212   189    45   145   137    86    85   158   101    40   206   117    41   194    75    96   105   157   188   183    52   134   187    79    73   169   208   196   130    85    54   117   217   166    59   120    37   198    64   125    92    92   205   152    36    84    99   193   151    63   118    89   105   165   139   149    74   140    49   202    42   147    71   123   149   145   187   113    91   222   175   142   129    58    82   200    97   196   119   152   196   107   183   107   205    38    76   111   155    69    40   136   211   144    66
    74   176   163   170    84   198   101    80   205    65   194   200    35   107   105    83    69   163   100   172   122    60   180   120   208   147   194    87    93   207    47    47    63    44    84   186   102   134   177    82    55   102    57   147    75   124   209    83    37   148    93    98    70   177    52    57   211    76   150    87    69    82   143    50   153   213   166   204    46    49   169    56   201    77    82   117   157   156   167   142   177   157   169   110    53   129    49   208   179   196    96   149   155   210    96   108   126   174    51   120    78   146   166   196   174   150   203   108    40   122   156   208   172   217   201    54    46    98    41   176    45   107    68    51   138    40   103   139   208   173    89   197   128   133   142   209    86   111   214    35   149    85   213   113   200   220   190   209   195   104   171   130   124    34   110   197    79   207   191   104    91   211   190    46   147   137    87    86   157   101    41   206   119    40   193    74    94   106   155   188   182    52   135   186    78    73   169   207   196   129    87    54   117   218   165    58   119    39   198    64   125    93    91   206   152    37    83    99   194   152    62   117    88   105   166   137   150    73   139    49   205    44   146    70   122   147   146   187   114    90   221   175   142   128    58    83   198    98   196   119   151   195   110   182   108   206    38    78   112   155    68    37   137   211   142    66
    77   173   163   170    80   198   103    83   200    64   195   200    36   108   103    84    68   161   104   170   118    62   182   118   208   147   196    89    92   204    51    49    65    44    84   188   101   133   176    81    54   102    59   146    77   125   209    83    37   149    95    96    71   181    54    59   211    76   151    85    72    86   140    51   153   212   165   203    45    48   170    56   200    75    82   116   158   157   168   140   179   159   173   109    55   129    50   209   182   198    94   146   154   205    95   108   129   176    51   118    77   148   164   195   173   150   203   105    41   123   156   208   174   215   204    51    49   100    43   174    44   105    66    52   137    37   100   142   208   172    89   197   128   135   142   211    86   109   215    35   151    86   211   115   198   220   188   208   197   100   171   129   128    35   109   202    81   206   189   107    89   209   190    48   146   141    87    85   159   101    41   206   120    42   193    76    98   103   155   188   181    51   135   183    80    74   167   206   194   129    85    57   116   219   163    56   119    36   197    65   127    93    93   203   153    37    83    99   195   147    64   117    88   105   166   140   150    74   139    52   206    44   148    70   120   150   143   182   110    90   221   174   143   128    58    84   202    97   196   119   151   195   106   182   109   204    40    78   112   157    69    37   137   210   143    69
    75   176   163   171    84   198   101    80   203    66   194   199    35   107   104    83    69   163   101   172   120    61   179   118   208   147   195    87    92   206    48    48    64    42    86   187   102   133   176    81    54   101    58   148    76   125   209    83    37   149    93    98    70   177    53    58   211    75   150    85    69    85   141    51   150   213   165   203    46    49   169    56   202    75    82   116   158   156   166   142   178   158   170   109    53   129    49   209   180   197    96   148   156   209    95   107   128   174    50   119    78   148   165   197   173   150   201   107    40   124   156   208   172   217   201    53    47    98    42   176    45   106    68    51   136    39   104   140   206   174    88   197   127   132   143   209    87   110   214    36   149    86   211   113   198   220   190   209   195   102   172   131   125    34   110   197    78   209   190   104    89   212   189    46   145   138    87    84   159   101    40   205   118    42   193    76    96   105   156   188   182    52   134   185    79    73   168   208   195   129    86    54   117   217   166    58   118    39   198    64   126    93    91   206   152    36    83   100   194   150    62   118    89   105   166   138   150    73   140    50   203    43   146    70   122   149   145   187   112    90   220   175   143   128    58    84   201    97   196   119   151   196   108   183   108   205    38    77   112   155    69    38   137   211   143    66
    75   176   163   171    84   198   101    80   203    66   194   198    35   107   104    83    69   163   101   173   120    61   179   118   208   147   195    87    92   205    48    47    64    42    86   187   102   133   176    81    54   101    59   148    76   124   208    83    37   149    93    98    70   177    53    58   211    75   150    85    69    85   141    51   151   213   166   203    46    49   169    56   201    75    81   116   158   156   166   142   178   158   170   109    53   129    49   208   180   196    96   148   156   209    95   107   128   174    50   119    79   148   165   197   172   150   201   107    40   124   157   208   173   218   200    53    47    98    42   176    46   106    68    51   137    39   103   140   206   174    88   198   127   132   143   209    87   109   214    35   148    85   211   113   198   220   190   209   196   102   172   131   125    34   111   198    78   209   190   105    90   211   189    47   145   138    87    84   158   101    41   205   118    42   193    76    95   105   155   187   182    52   134   185    79    73   168   208   195   129    86    54   117   217   166    58   119    39   198    64   126    93    91   206   152    36    83   100   193   150    62   117    89   104   166   138   150    73   140    50   202    43   146    70   122   149   145   187   112    89   220   175   143   129    59    84   201    97   196   119   151   196   108   184   109   205    39    77   112   155    68    38   137   211   143    67
    75   176   163   170    83   198   101    81   203    66   195   199    34   107   104    83    69   163   100   172   120    62   179   117   209   147   195    86    92   206    48    48    63    42    86   186   103   133   177    82    54   101    58   149    76   125   208    83    37   149    93    98    70   177    53    58   210    76   149    85    69    85   140    51   150   215   166   202    46    49   169    57   201    75    82   117   157   156   166   142   178   157   170   109    53   128    49   208   180   196    96   148   156   210    95   107   127   174    50   119    78   149   164   197   172   150   201   107    41   124   157   208   173   217   201    53    48    98    42   176    46   106    68    51   137    38   104   140   206   173    88   198   127   133   143   210    86   109   214    36   149    86   212   112   199   221   190   210   195   102   172   132   125    33   111   197    78   209   190   103    89   212   190    46   145   138    88    85   158   101    41   205   117    42   193    77    95   105   156   188   182    52   135   185    79    74   168   208   195   129    86    54   117   218   165    59   119    38   199    64   125    93    91   206   152    36    83   100   194   150    62   118    89   105   165   138   150    73   140    50   203    43   146    70   122   149   144   187   112    89   220   175   144   128    59    84   200    96   196   119   151   196   107   184   109   205    38    77   112   156    69    38   138   211   142    66
    75   176   163   171    84   198   101    81   203    65   194   198    35   107   105    83    69   163   101   173   121    61   180   117   209   147   194    87    93   205    48    48    64    42    86   186   102   133   176    81    54   101    58   149    76   125   209    83    37   150    94    99    70   176    52    58   211    75   150    85    69    84   141    51   150   214   166   203    46    49   168    56   202    75    82   117   157   156   165   142   177   158   170   109    54   129    49   209   180   197    97   148   157   208    95   107   127   175    50   118    78   148   165   196   173   150   201   107    41   124   157   208   171   218   201    52    47    98    42   176    45   106    69    52   136    39   104   140   206   174    88   197   127   132   144   209    87   110   214    36   148    85   211   113   198   219   190   209   195   103   172   130   125    34   109   198    78   209   190   104    90   211   189    47   145   138    86    84   158   102    40   206   118    41   193    76    96   105   156   188   182    52   135   185    79    73   168   208   194   130    86    54   116   217   166    58   119    38   197    63   126    94    91   206   152    36    83   100   193   150    62   118    89   105   166   138   150    74   140    50   203    44   146    70   122   149   145   187   112    90   220   175   142   128    58    84   201    97   196   120   151   197   108   183   108   206    38    77   111   155    69    38   138   211   143    67
    75   176   163   170    84   199   103    80   203    65   193   199    37   107   105    85    69   162   102   172   119    62   179   118   208   147   196    86    93   205    48    47    65    43    87   186   103   135   176    82    54   100    58   148    76   124   207    82    36   150    93    99    70   176    52    57   211    76   149    85    72    86   139    50   150   213   164   203    47    49   169    57   203    76    82   117   157   157   164   143   179   158   169   109    52   129    48   208   181   197    97   150   157   209    97   106   127   174    50   119    79   148   165   197   173   150   201   106    41   123   157   208   173   217   202    52    46    98    43   177    46   107    67    50   135    40   103   141   206   174    88   197   126   132   144   209    87   111   214    35   150    85   211   112   198   220   190   209   195   104   172   130   125    34   111   197    78   208   190   104    90   211   190    46   146   139    87    84   158   101    40   206   118    41   193    76    97   105   155   189   182    52   135   184    78    72   169   208   194   128    87    54   117   217   167    58   119    38   199    64   126    93    92   204   151    36    81   102   193   150    62   117    89   106   165   139   150    73   141    51   202    43   147    69   122   149   146   187   113    89   221   174   142   129    58    84   200    97   194   120   151   196   109   183   108   205    37    78   112   156    70    39   136   211   143    67
    75   176   163   171    84   198   101    80   204    66   194   199    35   107   104    83    69   163   101   172   121    61   179   118   209   147   195    86    92   206    48    48    64    42    86   187   102   133   176    81    54   101    58   148    76   125   208    83    37   150    93    98    70   177    52    58   211    75   150    85    69    85   141    51   150   214   165   203    46    49   169    56   202    75    82   117   158   156   166   142   178   158   170   109    53   129    49   209   180   197    96   148   156   209    95   107   128   174    50   119    78   148   165   197   173   150   201   107    40   124   156   208   172   217   201    53    47    98    42   176    45   106    68    51   136    39   104   140   206   174    88   197   127   132   143   209    87   110   214    36   149    85   211   113   198   220   190   209   195   102   172   131   125    34   110   198    78   209   190   104    89   212   189    47   145   138    87    84   158   101    40   205   118    42   193    76    96   104   156   188   182    52   134   185    79    73   168   208   195   129    86    54   117   217   166    58   118    38   198    64   126    93    91   206   152    36    83   100   194   150    62   118    89   105   166   138   150    73   140    50   203    43   146    70   122   149   145   187   112    89   220   175   143   128    58    83   201    97   196   119   151   196   108   184   108   205    38    77   112   155    69    38   137   211   143    67
    75   176   163   171    84   198   101    80   203    66   195   199    35   106   104    83    69   163   101   172   120    61   179   118   209   147   195    87    92   206    48    48    64    42    86   187   102   133   176    81    54   101    58   148    76   124   209    83    37   149    94    98    70   177    52    58   211    75   150    85    69    85   141    52   150   214   165   203    46    49   169    56   201    75    81   116   158   156   166   142   178   158   170   109    53   129    49   209   180   197    96   148   156   209    95   107   128   174    50   119    78   148   165   197   173   150   201   107    40   124   156   208   173   218   201    53    47    98    42   176    46   106    68    51   137    39   104   140   207   174    88   197   127   132   144   209    87   110   214    36   149    86   211   113   199   220   190   209   195   102   171   130   125    34   110   197    78   208   190   104    89   211   189    46   145   138    87    85   158   101    41   206   118    42   193    76    96   105   156   188   182    52   134   185    78    73   168   208   195   129    86    54   117   217   166    58   118    39   198    64   126    92    91   206   152    36    83   100   194   150    62   118    89   105   165   138   150    73   140    50   202    43   146    70   122   149   145   187   112    89   220   175   143   128    58    84   201    97   196   119   151   196   108   183   108   205    38    77   112   155    69    38   137   211   143    67
    75   175   162   171    84   198   101    80   203    66   195   198    34   107   105    84    70   162   101   172   122    61   180   118   209   148   195    87    92   207    47    49    64    43    87   187   103   133   177    81    54   101    57   148    77   126   209    83    36   149    93    98    70   176    53    57   211    75   150    85    69    85   140    52   151   214   165   203    47    49   169    55   202    75    83   117   158   156   165   142   178   158   171   109    53   128    50   209   180   196    96   148   157   210    95   107   129   174    50   119    78   148   165   197   173   148   202   108    40   123   157   208   173   217   201    53    47    98    42   175    44   105    68    51   137    39   104   141   205   173    88   197   127   132   143   209    87   109   213    36   149    86   211   112   199   221   190   210   196   102   171   130   124    35   110   198    79   208   190   105    89   211   190    47   145   138    86    85   158   101    40   205   117    41   195    76    96   105   155   188   183    52   133   185    79    74   169   207   196   129    86    53   116   217   167    58   119    39   197    64   126    92    91   206   151    36    84   100   193   149    62   118    89   105   166   138   150    73   140    50   202    42   146    70   122   149   145   187   112    89   220   175   142   128    58    83   200    97   195   118   151   196   108   183   108   204    40    77   112   155    68    38   137   211   142    66
    75   176   163   171    84   198   101    80   204    66   194   199    35   107   104    83    69   163   101   172   120    61   179   118   208   147   195    87    92   205    48    48    64    42    86   187   102   133   176    81    54   101    58   148    76   125   209    83    37   149    93    98    70   177    53    58   211    75   150    85    69    85   141    51   150   213   165   203    46    49   169    56   201    75    82   116   158   156   166   142   178   158   170   109    53   129    49   209   180   197    96   148   156   209    95   107   127   174    50   119    78   148   165   197   173   150   201   107    40   124   156   208   172   218   201    53    47    98    42   176    45   106    68    51   136    39   104   140   206   174    88   197   127   132   143   209    87   110   214    36   149    86   211   113   198   220   190   209   195   102   172   131   125    34   110   197    78   208   190   104    89   212   189    46   145   138    87    84   158   101    40   205   118    42   193    76    96   105   156   188   182    52   134   185    79    73   168   208   195   129    86    54   117   217   166    58   118    39   198    64   126    93    91   206   152    36    83   100   194   150    62   118    89   105   166   138   150    73   140    50   203    43   146    70   122   149   145   187   112    90   220   175   143   128    58    83   201    97   196   119   151   196   108   183   108   205    38    77   112   155    69    38   137   211   143    67
    75   176   163   171    84   198   101    80   203    66   194   199    35   107   104    83    69   163   101   172   120    61   179   118   208   147   195    87    92   206    48    48    64    42    86   187   102   133   176    81    54   101    58   148    76   125   209    83    37   149    93    98    70   177    53    58   211    75   150    85    69    85   141    51   150   213   165   203    46    49   169    56   202    75    82   116   158   156   166   142   178   158   170   109    53   129    49   209   180   197    96   148   156   209    95   107   128   174    50   119    78   148   165   197   173   150   201   107    40   124   156   208   172   218   201    53    47    98    42   176    45   106    68    51   136    39   104   140   206   174    88   197   127   132   144   209    87   110   214    36   149    86   211   113   198   220   190   209   195   102   172   131   125    34   110   197    78   209   190   104    89   211   189    46   145   138    87    84   158   101    40   205   118    42   193    76    96   105   156   188   182    52   134   185    79    73   168   208   195   129    86    54   117   217   166    58   119    39   198    64   126    93    91   206   152    36    83   100   194   150    62   118    89   105   166   138   150    73   140    50   203    43   146    70   122   149   145   187   112    90   220   175   143   128    58    84   201    97   196   119   151   196   108   183   108   205    38    77   112   155    69    38   137   211   143    66
    75   176   163   171    83   198   101    81   204    65   195   198    35   108   104    83    69   163   101   171   121    61   179   118   209   146   194    86    93   205    48    48    64    41    86   186   103   133   176    80    53   101    58   148    76   124   208    83    36   148    94    99    70   177    52    58   212    75   150    84    70    84   142    51   150   214   166   203    47    50   168    55   201    75    82   117   158   155   164   143   178   158   169   108    53   128    49   209   180   196    96   149   157   210    94   107   127   174    50   119    78   148   165   197   172   150   202   108    40   123   157   208   172   217   200    52    47    98    42   176    45   107    68    50   136    40   103   141   206   173    88   198   126   133   143   210    86   111   214    35   149    85   211   112   199   220   189   208   196   104   171   131   125    34   111   197    79   208   190   104    90   212   189    46   145   138    87    84   158   101    40   206   118    41   192    75    96   105   155   188   182    52   134   185    79    73   168   208   195   129    88    54   117   217   166    59   119    39   197    63   126    93    91   205   151    36    82   100   194   150    62   118    89   104   165   138   150    73   140    50   202    43   145    71   121   148   146   187   112    89   220   175   143   128    58    84   201    96   195   118   150   196   108   184   108   206    38    78   112   155    68    38   137   211   144    67
    74   175   164   170    83   199   102    80   203    65   196   198    35   107   104    83    69   163   102   173   121    61   179   118   208   147   195    86    93   206    48    48    64    42    88   186   102   134   177    81    54   101    57   148    76   124   210    85    37   150    92    98    69   176    51    59   210    75   149    86    69    85   140    51   150   213   166   204    46    49   168    55   202    76    82   117   157   157   167   142   178   158   170   109    54   127    48   209   180   195    97   148   156   210    95   107   128   174    50   119    78   148   165   197   174   150   201   107    42   123   156   207   172   217   201    54    47    97    41   176    44   105    67    50   135    38   103   140   206   172    87   198   127   132   143   209    87   108   214    35   149    85   212   112   199   220   190   209   196   102   173   130   125    35   110   198    78   207   189   104    90   211   189    45   145   138    89    85   158   102    40   206   117    42   193    76    96   104   155   187   182    52   135   185    79    73   169   206   195   128    88    54   117   217   167    58   119    37   198    65   126    92    92   205   152    36    84   100   194   149    61   117    88   105   166   139   151    73   139    50   204    43   148    71   122   150   145   188   112    89   218   175   143   129    58    83   200    96   195   120   151   196   108   184   107   204    39    78   111   155    68    37   139   211   143    67
    75   176   163   171    84   198   101    80   203    66   195   199    35   107   105    83    69   163   101   173   120    61   179   118   208   147   195    87    92   205    48    48    64    42    86   187   102   133   176    81    54   101    58   148    76   124   208    83    37   149    93    99    70   177    52    58   211    75   150    85    69    84   141    51   150   213   165   203    46    49   169    56   201    75    82   116   158   156   165   142   177   158   170   109    54   128    49   209   180   197    97   148   156   209    95   107   128   175    50   118    79   148   165   197   173   149   201   107    40   124   156   208   172   217   201    52    47    98    42   176    46   106    68    51   136    39   104   140   206   174    88   198   126   132   144   209    87   110   214    35   149    86   212   112   198   220   189   210   195   102   172   131   125    34   110   198    78   209   190   104    89   212   189    47   145   138    87    85   158   102    40   205   118    42   194    76    96   105   155   188   182    52   134   185    79    74   169   208   195   129    86    55   117   217   166    58   118    39   198    64   126    93    91   205   152    37    83   100   194   150    62   117    89   105   166   138   150    74   139    49   203    43   147    70   122   149   145   187   112    90   220   175   143   128    58    84   201    97   196   119   150   197   108   184   108   204    38    77   112   155    68    38   137   211   143    67
    75   176   163   171    84   198   101    80   203    66   194   199    35   107   104    83    69   163   101   172   120    61   179   118   208   147   195    87    92   206    48    48    64    42    86   187   102   133   176    81    54   101    58   148    76   125   209    83    37   149    93    98    70   177    53    58   211    75   150    85    69    85   141    51   150   214   165   203    47    49   169    56   201    75    81   116   158   156   166   142   178   158   170   109    53   129    49   209   180   197    96   148   156   210    95   107   128   174    50   119    78   148   165   197   173   150   201   107    40   124   156   208   173   217   201    53    47    98    42   176    45   106    68    51   137    39   104   140   206   174    88   198   127   132   143   209    87   110   214    36   149    86   211   113   198   220   190   209   195   102   172   131   125    34   110   197    78   209   190   104    89   211   189    46   145   138    87    84   158   101    40   205   118    42   193    76    96   105   156   188   182    52   134   185    79    73   168   208   195   130    87    54   117   217   166    58   118    39   198    64   126    93    91   206   152    36    83   100   194   150    62   118    89   105   166   138   150    73   140    50   203    43   146    70   122   149   145   187   112    90   220   174   143   128    58    83   201    97   196   119   151   196   108   183   108   205    38    77   112   156    69    38   137   211   143    67
    76   176   163   171    83   198   101    80   204    66   194   199    35   106   104    83    69   163   101   172   121    60   179   118   209   147   195    87    93   205    47    48    64    42    86   186   102   133   176    81    54   101    58   148    76   125   209    83    37   149    93    98    70   177    53    58   211    76   150    85    69    84   141    51   151   214   165   203    46    49   169    56   201    76    82   117   158   155   165   142   178   158   170   109    53   129    50   208   180   196    96   148   156   209    95   107   128   174    50   119    78   149   165   196   172   150   201   107    41   123   156   208   173   218   201    53    48    98    42   176    45   106    68    51   136    40   103   140   207   174    88   197   127   132   144   209    87   110   214    36   149    86   211   113   199   221   190   209   196   102   172   131   124    34   111   197    78   208   190   104    89   211   189    46   145   137    87    85   158   102    40   205   118    41   194    76    96   105   156   188   182    52   134   185    79    74   168   208   195   130    86    55   118   218   167    58   118    39   198    64   126    93    91   206   151    36    83   100   194   150    62   118    89   105   166   138   150    73   140    49   202    43   146    70   122   149   144   187   112    89   220   175   142   129    58    84   200    97   196   119   151   196   108   183   108   205    38    77   112   155    69    38   137   211   143    67
    75   176   163   169    84   197   101    80   204    66   194   198    35   107   104    83    69   163   101   172   121    60   180   118   208   147   194    87    92   206    48    47    64    42    86   186   102   133   176    81    54   101    59   147    76   125   209    83    37   149    93    98    70   177    53    57   211    75   150    85    69    85   141    52   151   215   166   204    46    50   168    56   202    76    82   118   158   155   166   143   178   158   170   109    53   129    49   209   179   197    97   149   156   209    95   108   127   175    50   119    78   148   165   197   173   150   200   107    41   124   157   207   172   218   201    52    47    98    42   176    46   106    68    51   136    39   104   140   206   174    88   197   126   131   144   209    87   109   214    36   148    85   211   112   198   221   190   209   196   102   172   130   124    35   111   198    79   209   190   104    90   211   190    47   145   138    87    85   158   102    40   205   118    42   194    76    96   104   156   188   181    52   133   185    79    73   169   207   195   130    86    54   117   217   166    58   119    39   198    64   126    93    91   206   152    36    83   100   194   150    62   118    89   105   166   138   150    73   139    49   204    43   146    70   121   150   145   187   112    90   219   175   142   129    59    84   201    97   196   119   150   197   108   183   107   205    39    77   112   155    68    38   137   210   143    66
    75   176   163   171    84   198   102    80   204    66   194   199    35   107   104    83    69   163   102   172   121    61   180   118   208   147   194    86    92   205    48    47    63    42    86   187   102   133   176    80    54   101    58   148    76   125   208    82    37   149    94    98    70   177    52    58   211    75   150    85    70    85   141    51   151   214   165   203    46    49   169    56   201    75    82   116   157   156   166   143   177   158   170   109    54   128    49   208   180   197    96   148   157   209    95   107   127   174    50   118    78   148   165   197   173   150   201   107    40   124   157   208   173   217   201    53    47    98    42   176    46   106    68    51   136    39   104   140   206   174    88   198   127   132   143   209    87   109   214    35   149    85   211   113   199   220   190   209   195   102   171   131   125    34   110   198    78   208   190   104    89   212   188    46   145   138    87    85   159   101    41   205   118    42   193    76    96   105   156   188   182    52   134   185    79    73   169   208   195   129    86    54   117   217   166    57   119    38   198    64   126    93    91   206   152    36    83   100   193   150    62   117    89   105   166   138   150    73   140    50   203    43   146    70   122   149   145   187   112    89   220   175   143   128    58    84   201    97   196   119   151   196   107   183   108   205    38    77   112   155    69    38   137   211   143    67
    74   177   163   170    83   198   101    81   204    67   194   199    36   107   105    83    68   163   102   172   121    62   180   118   209   146   195    87    92   206    48    47    63    42    86   187   103   133   176    81    54   101    59   148    77   124   208    82    37   149    93    98    71   177    53    57   210    75   151    84    69    85   141    51   150   214   165   204    46    49   170    56   202    74    81   117   158   155   167   142   178   157   169   109    54   128    50   209   180   198    97   149   157   209    95   106   128   174    50   119    78   148   164   197   174   150   201   107    40   123   157   209   173   217   200    54    46    98    42   177    46   107    68    50   137    40   102   141   206   173    88   198   126   133   144   210    87   110   213    36   149    86   211   113   199   219   189   209   194   103   171   132   125    35   110   197    78   209   191   104    89   212   189    46   145   138    87    84   158   102    40   205   118    43   193    76    95   104   156   188   182    52   135   185    79    73   168   208   194   129    86    54   117   217   166    58   119    39   198    64   126    93    91   205   152    36    84    99   194   149    61   117    90   105   166   138   149    73   139    49   202    43   146    69   122   150   145   187   112    90   220   175   142   128    59    83   200    97   196   119   151   196   108   183   107   205    39    77   112   156    69    38   137   210   143    66
    75   176   163   171    84   198   101    80   203    66   194   199    35   107   104    83    69   163   101   172   120    61   179   118   208   147   195    87    92   206    48    48    64    42    86   187   102   133   176    81    54   101    58   148    76   125   209    83    37   149    93    98    70   177    53    58   211    75   150    85    69    85   141    51   150   213   165   203    46    49   169    56   201    75    82   117   158   156   166   142   178   158   170   109    53   129    49   209   180   197    96   148   156   209    95   107   128   174    50   119    78   148   165   197   173   150   201   107    40   124   156   208   172   218   201    53    47    98    42   176    45   106    68    51   136    39   104   140   206   174    88   197   127   132   144   209    87   110   214    36   149    86   211   113   198   220   190   209   195   102   172   131   125    34   110   197    78   209   190   104    89   211   189    46   145   138    87    84   158   101    40   205   118    42   193    76    96   105   156   188   182    52   134   185    79    73   168   208   195   129    86    54   117   217   166    58   119    39   198    64   126    93    91   206   152    36    83   100   194   150    62   118    89   105   166   138   150    73   140    50   203    43   146    70   122   149   145   187   112    90   220   175   143   128    58    84   201    97   196   119   151   196   108   183   108   205    38    77   112   156    69    38   137   211   143    66
    75   176   163   171    84   198   101    80   204    66   195   199    35   107   105    83    69   163   101   172   120    61   179   117   208   147   195    86    92   206    48    48    64    42    86   187   102   133   176    81    54   101    58   148    76   125   209    83    37   149    94    98    70   177    52    57   211    75   150    85    69    85   141    51   150   213   166   203    46    49   169    56   201    75    82   116   158   156   166   142   178   158   170   109    54   129    49   209   180   197    96   148   156   209    95   107   127   174    50   119    78   148   165   197   173   150   201   107    40   124   156   208   172   218   201    53    47    98    42   176    45   106    68    51   136    39   104   140   207   174    88   197   127   132   143   209    87   110   214    36   149    85   211   113   198   220   190   209   196   102   172   131   124    34   110   198    78   209   190   105    89   211   189    46   145   138    87    84   159   102    40   206   118    42   193    76    96   105   156   187   182    52   134   185    79    73   168   208   195   129    87    54   117   217   166    58   118    38   198    64   126    93    91   206   152    36    83   100   194   150    62   118    89   105   166   138   150    73   140    50   202    43   146    70   122   149   145   187   112    90   220   175   143   128    58    84   201    97   196   119   151   196   108   183   108   205    38    77   112   156    69    38   137   211   143    66
    75   176   163   171    84   197   101    80   203    66   194   199    34   106   105    83    69   163   101   172   120    62   179   118   208   147   195    86    92   206    48    48    64    42    85   186   102   133   176    81    55   101    58   147    76   124   209    83    37   150    93    98    70   176    52    58   211    75   150    85    69    85   141    51   150   213   166   203    46    49   170    56   201    74    81   116   158   156   166   142   177   159   169   108    53   128    49   208   180   197    96   148   156   209    96   107   128   175    50   120    79   148   165   196   173   150   201   108    40   124   156   208   173   217   201    52    47    98    42   176    45   107    68    50   137    39   103   139   206   174    88   198   127   132   144   209    87   110   214    35   149    85   211   113   198   220   190   211   195   102   170   131   125    34   111   197    78   208   190   104    90   211   188    47   145   137    87    85   159   101    41   205   118    41   194    76    96   104   156   188   182    53   135   185    79    74   168   208   195   128    86    55   117   218   165    58   119    38   199    64   126    93    91   206   152    37    83   100   193   149    62   118    89   105   166   138   149    73   139    50   202    43   146    70   122   149   145   186   112    90   220   175   143   129    59    84   200    97   196   120   151   197   108   183   108   205    38    77   112   155    68    37   138   211   143    67
    71   178   165   172    84   199   101    80   205    65   193   200    37   108   102    86    71   160   100   170   122    61   181   116   210   150   195    87    90   206    46    49    63    45    85   187   105   135   173    81    54   103    62   148    80   126   210    82    35   150    95    99    68   178    53    61   212    76   150    86    67    79   140    50   149   214   166   200    48    50   168    57   199    75    83   117   153   155   166   137   182   163   171   107    51   128    51   212   179   194    95   146   157   210    92   109   126   172    48   123    77   148   168   196   170   149   201   105    37   123   156   206   173   217   204    53    44    99    39   177    41   104    65    50   133    39   106   141   206   172    87   198   127   131   147   210    88   105   210    34   148    84   211   110   198   216   184   209   195   100   172   129   122    34   112   200    79   209   191   102    86   210   191    47   149   138    86    85   159   102    41   203   120    44   191    77    93   110   157   189   183    51   131   184    80    74   168   206   196   126    87    56   120   217   166    61   121    37   197    66   124    91    95   206   152    33    84   102   198   150    62   119    90   102   165   139   149    74   138    48   203    43   145    68   121   151   141   187   116    89   223   178   140   126    55    85   201    98   193   121   149   196   108   184   110   203    41    77   114   158    68    36   138   213   142    66
    75   176   163   171    82   197   101    81   204    66   195   199    34   108   104    83    69   163   101   171   121    61   179   118   208   146   194    87    93   205    48    47    63    42    86   187   102   133   177    81    54   101    58   147    76   125   208    83    36   150    93    99    71   177    53    58   211    75   149    84    70    84   141    51   150   213   166   203    46    49   168    56   201    75    82   116   158   156   166   143   178   159   170   108    53   129    49   208   180   196    96   147   156   209    95   107   128   174    50   118    79   149   165   197   173   149   202   108    40   124   156   208   172   218   201    53    47    99    42   176    45   106    67    50   136    40   104   141   206   174    88   197   127   132   144   209    87   109   214    36   149    86   211   113   198   220   189   209   194   102   171   131   125    34   110   197    79   208   191   104    89   211   189    46   146   138    87    85   159   101    41   206   117    41   194    76    96   105   157   188   182    52   134   185    79    74   168   207   194   129    86    54   117   217   166    57   119    39   198    64   126    93    91   206   152    36    83   100   194   150    62   118    88   105   167   139   150    74   140    49   204    43   146    70   121   149   145   187   112    90   220   174   143   129    58    84   201    97   195   119   151   196   108   183   108   205    38    77   112   156    68    38   137   210   143    66
    75   176   163   171    84   197   101    80   204    66   194   199    35   107   104    83    69   163   101   172   120    61   180   118   208   147   195    87    93   205    48    48    64    42    86   186   102   133   176    81    54   101    58   148    76   125   209    83    37   150    93    98    71   177    53    58   211    75   149    85    69    85   141    51   150   213   165   203    46    49   169    56   202    75    82   116   158   156   166   142   178   158   170   109    53   129    49   209   180   196    96   148   156   209    95   107   128   174    50   119    78   148   165   197   173   150   201   107    40   124   156   208   172   218   201    53    47    98    42   176    45   106    68    51   137    39   104   140   207   174    88   197   127   132   143   209    87   110   214    36   148    86   212   113   198   220   190   210   196   102   172   131   125    34   110   197    78   208   190   104    89   211   189    47   145   138    87    85   159   101    40   205   118    42   194    76    96   105   156   188   182    52   134   185    79    74   168   208   195   129    86    54   117   217   166    58   118    38   198    64   126    93    91   206   152    36    83   100   194   150    62   118    89   105   166   138   150    73   140    50   202    43   146    70   122   149   145   187   112    89   220   174   143   128    58    84   201    97   196   119   151   196   108   183   108   204    38    77   112   156    69    38   137   211   143    66
    75   176   163   171    84   198   101    80   203    66   194   199    35   107   104    83    69   163   101   172   120    61   179   118   208   147   195    87    92   206    48    48    64    42    86   186   102   133   176    81    54   101    58   148    76   125   209    83    37   149    93    98    70   177    52    58   211    75   150    85    69    85   141    51   150   213   165   203    46    49   169    56   201    75    82   116   158   156   166   142   178   158   170   109    53   129    49   209   180   197    96   148   156   209    95   107   128   174    50   119    78   148   165   197   173   150   201   107    40   124   156   208   172   218   201    53    47    98    42   176    45   106    68    51   137    39   104   140   206   174    88   197   127   132   144   209    87   110   214    36   149    86   211   113   198   220   190   209   195   102   172   131   125    34   110   197    78   208   190   104    89   211   189    47   145   138    87    84   159   101    40   205   118    42   193    76    96   105   156   188   182    52   134   185    79    73   168   208   195   129    86    54   117   217   166    58   118    39   198    64   126    93    91   206   152    36    83   100   194   150    62   118    89   105   166   138   150    73   140    50   203    43   146    70   122   149   145   187   112    90   220   174   143   128    58    84   201    97   196   119   151   196   108   183   108   205    38    77   112   156    69    38   137   211   143    66
    74   175   163   171    83   197   101    80   203    66   195   198    34   106   104    82    69   163   101   172   122    61   178   118   209   146   195    87    93   205    48    47    64    42    86   188   103   133   177    81    53   101    58   148    76   124   208    84    37   150    93    97    70   176    53    57   210    75   150    85    70    85   142    51   151   214   165   203    46    49   169    57   201    75    81   117   158   156   165   142   176   159   170   108    54   128    50   209   180   197    96   147   156   210    95   106   127   175    51   119    78   149   165   197   172   151   202   108    41   123   156   208   172   217   202    53    46    98    43   177    45   106    67    51   136    39   103   141   206   174    89   198   128   132   144   209    87   109   214    36   149    86   211   113   198   221   188   210   196   101   173   131   124    34   110   198    78   209   190   105    89   210   188    46   144   138    86    85   159   102    40   205   117    41   193    77    96   105   157   188   181    52   134   184    78    73   168   208   194   129    86    53   116   218   167    58   119    38   197    63   126    94    91   206   153    36    82    99   194   150    61   117    89   105   166   139   150    74   139    49   202    43   147    70   121   150   144   187   112    89   220   174   143   128    58    84   202    97   196   118   149   197   108   183   108   204    38    77   112   155    69    37   137   211   143    67
    75   176   163   171    84   197   101    80   203    64   195   198    35   107   104    83    69   164   101   172   121    61   179   118   208   146   195    86    93   205    48    47    64    42    86   187   102   133   177    80    55   102    57   148    76   124   209    84    37   150    93    99    71   176    53    58   211    75   149    85    69    84   141    51   150   213   166   203    47    49   169    56   201    75    81   117   158   157   165   143   178   159   171   108    54   129    49   208   179   196    96   147   157   210    95   108   127   175    51   117    78   148   166   197   172   150   201   107    40   124   156   208   174   217   200    54    48    99    42   176    45   106    68    51   137    39   102   140   207   174    89   198   126   132   144   209    86   110   215    36   147    85   211   114   199   220   190   209   196   100   172   130   124    33   111   197    78   208   191   104    89   211   188    47   145   138    88    84   159   100    42   206   117    41   194    77    96   104   155   187   183    52   133   185    79    73   169   207   195   128    86    55   118   218   167    60   119    38   198    64   126    93    91   205   152    37    83   100   194   150    62   117    89   106   165   139   149    74   142    50   202    42   147    70   122   148   145   188   113    88   220   176   144   128    58    84   200    96   197   119   151   196   108   183   108   205    38    76   113   156    69    39   137   212   142    67
    75   176   163   170    84   197   101    80   203    66   194   199    35   107   104    84    68   162   101   172   120    62   180   118   209   147   195    86    92   205    48    48    63    43    86   187   102   133   176    81    54   101    58   149    77   124   209    82    37   149    94    98    71   176    52    58   210    75   149    86    69    84   140    51   150   213   165   203    46    49   168    56   201    75    82   116   157   156   165   142   178   158   170   109    54   129    49   208   180   196    97   149   157   209    95   108   127   175    50   118    78   148   165   197   172   150   201   107    40   124   157   208   173   218   200    53    48    98    42   175    46   107    68    51   136    39   104   140   206   174    88   196   127   132   143   209    87   110   214    37   148    85   211   113   199   220   189   209   195   102   172   131   125    33   110   198    78   208   190   104    90   213   188    47   144   138    86    85   158   101    40   205   119    42   193    75    97   104   155   189   183    52   134   184    79    73   168   207   195   129    87    53   117   217   167    57   119    38   199    63   126    93    91   206   152    36    83    99   194   149    62   117    90   104   166   137   149    72   140    49   203    42   146    70   122   149   144   187   112    89   221   174   143   128    59    83   200    97   196   119   151   197   107   183   108   205    39    77   112   156    69    39   137   211   143    66
    76   176   165   174    85   198   100    80   203    66   194   196    36   109   106    83    68   164   101   172   121    61   178   120   211   147   195    90    93   208    48    50    64    44    86   188    98   134   179    78    54   103    59   146    76   124   208    80    37   149    94    99    70   178    53    57   210    77   150    86    68    85   144    50   151   216   167   203    45    51   168    57   201    75    81   114   159   154   166   142   180   158   169   108    54   130    49   209   181   196    95   147   156   210    93   111   128   174    52   119    79   149   164   196   175   150   200   107    41   123   154   209   173   218   204    53    47    99    42   177    46   106    68    49   137    39   105   138   209   172    86   197   128   133   144   211    84   108   216    36   147    86   210   112   199   220   191   207   197   102   171   130   123    32   111   198    78   210   188   106    88   212   189    46   146   135    85    85   156   100    39   207   116    42   194    77    96   105   157   190   183    55   134   185    81    72   169   207   193   130    88    56   120   217   165    59   118    40   201    62   125    95    92   206   148    40    85    99   196   149    62   116    89   105   166   137   151    73   141    50   200    42   146    71   120   151   146   185   110    90   221   176   145   127    57    85   200    98   196   117   153   195   108   183   107   205    39    77   112   158    69    39   138   211   144    68
    75   176   162   171    83   198   101    80   203    65   194   198    36   106   104    82    70   164   101   172   120    60   180   118   208   147   196    87    92   206    47    47    64    42    85   186   102   132   176    81    53   101    60   148    77   124   207    83    36   150    92    98    71   177    52    58   210    76   149    86    69    84   140    51   149   213   165   203    46    50   169    57   200    76    81   115   158   156   164   142   178   159   170   108    53   128    50   209   180   196    96   148   156   211    95   106   128   175    50   119    78   148   163   197   173   150   202   107    40   123   156   207   172   218   201    52    47    98    43   176    44   107    68    50   136    40   104   141   207   174    88   198   127   132   144   209    87   109   213    36   149    85   210   113   199   221   191   209   196   101   171   130   124    34   110   197    78   209   190   104    89   212   189    45   146   140    86    86   159   101    40   205   117    42   194    75    95   105   155   188   182    52   134   185    78    73   169   207   194   131    86    54   118   217   167    57   117    38   197    64   126    92    91   205   151    36    82   101   194   149    61   117    91   105   166   139   150    74   139    51   202    44   145    71   121   150   145   187   112    88   221   174   143   129    58    84   200    96   198   120   150   195   107   183   108   204    39    78   112   156    69    37   138   211   142    68
    75   176   163   171    84   198   101    80   203    66   195   199    35   107   104    83    69   163   101   172   120    61   179   118   208   147   195    87    92   206    48    48    64    42    86   186   102   133   176    81    54   101    58   148    76   125   209    83    37   149    93    98    70   177    53    58   211    75   150    85    69    85   141    51   150   213   165   203    46    49   169    56   202    75    81   116   158   156   166   142   178   158   170   109    53   129    49   209   180   197    96   148   156   209    95   107   127   174    50   119    78   148   165   197   173   150   201   107    40   124   156   208   172   218   201    53    47    98    42   176    45   106    68    51   136    39   104   140   206   174    88   197   127   132   143   209    87   110   214    36   149    86   211   113   198   220   190   209   195   102   172   131   125    34   110   197    78   209   190   104    89   212   189    46   145   138    87    84   158   101    40   205   118    42   193    76    96   105   156   188   182    52   134   185    79    73   168   208   195   129    87    54   117   217   166    58   119    39   198    64   126    93    91   206   152    36    83   100   194   150    62   118    89   105   166   138   150    73   140    50   203    43   146    70   122   149   145   187   112    89   220   175   143   128    58    83   201    97   196   119   151   196   108   183   108   205    38    77   112   155    69    38   137   211   143    66
    74   176   163   170    82   197   101    80   203    66   194   199    35   107   104    83    70   163   101   173   120    61   179   118   209   146   193    87    92   206    49    48    65    42    86   187   101   132   177    81    54   100    59   149    75   125   208    82    36   148    94    99    70   177    53    58   211    76   151    84    68    84   141    52   152   214   166   203    45    50   169    55   201    77    82   115   156   157   166   142   178   158   170   109    53   128    51   208   180   196    97   147   156   210    95   106   126   174    50   118    79   148   166   198   173   151   201   107    40   124   156   208   172   218   201    53    48    98    41   177    45   105    67    51   136    38   103   140   206   174    88   199   128   131   142   208    89   110   214    36   150    87   211   113   199   219   191   210   194   101   172   132   124    34   109   197    79   208   191   105    90   211   190    46   146   138    87    85   158   102    41   204   119    41   193    76    96   105   156   188   182    51   134   186    79    74   168   208   195   129    86    55   118   217   166    57   118    38   197    64   126    93    90   206   152    37    80   101   194   151    61   118    90   104   166   138   150    73   138    48   202    44   146    70   121   150   144   187   113    89   220   174   144   129    59    83   200    96   195   121   150   197   109   184   108   206    38    77   111   155    69    39   137   212   143    66
   173   146   116   177   149   201   146   156    72   104   104    77   108   107   128    69   156    51   169    99    75   130    60   185   130    70    35   154    85   214   163   193    39    59   149   188   101    69    63   158   111   204   187   124    45    94   114   162   177   100   214   138   181    92   205    97    46   196   180    45    64    58   185    39    35    34    62   110    95   174    41   155    67   178   151    74    93   198   199    34    85   134   171   206   214   102    93   152    48   168    34    68   181   100   196    88   180    71   104   147   174   130   163   143   122   212   181   144   138   190    66   126   178    86    57   220   172    77   148   211   193   184   206    51   189    80   149   127    57   118   107    82   177   194    53    85    97   162   205   121   132   148   213   150    50   195   176    94   197   128   133   139   210   135   148    71    41   131   109   205   106   104   219   167    68    59    47   214    78    79   154   165    76    87   183    57   182   215   108    35   222   219    40    35   174    92   177   112   109   168   140   186   107   222    53   142    83    57    87   123   104   100    98   222    53   140   103   128    87   162   158   213    98    91    55    61   140   117    79    89   149    45    55   162   115   138   208    79   110   187   167   220   174   129    82    49    71   202    62   197    66    54    69    85   171   222   218   100   144   192   201   147   151   146    94   149
   173   146   116   178   149   201   146   155    71   105   104    78   108   107   128    69   155    51   169    99    75   130    61   185   129    70    36   155    84   214   163   193    38    58   149   188   101    69    63   158   111   204   187   125    44    94   115   163   177   100   213   138   181    92   205    96    46   195   180    45    64    58   187    40    35    33    62   111    95   174    41   156    68   178   151    74    94   198   199    33    85   134   171   206   214   102    93   152    48   168    34    69   181   101   195    88   180    71   104   147   173   131   162   144   122   212   181   144   139   191    66   126   179    86    57   220   173    77   149   211   194   185   206    51   189    79   150   127    56   118   106    82   177   194    54    85    98   162   204   119   131   148   213   150    50   195   176    94   198   128   133   139   210   135   149    71    41   132   109   205   106   104   218   167    68    59    46   215    78    78   154   164    76    87   183    56   183   215   108    35   222   219    41    34   174    91   178   112   108   169   140   186   108   222    54   142    83    57    87   123   104   100    99   222    53   140   102   128    87   163   159   214    98    92    56    62   140   118    79    89   150    44    56   162   115   138   207    79   109   187   166   221   174   129    82    48    72   202    61   196    66    53    68    85   171   223   219   101   144   192   201   148   152   147    94   148
   173   144   116   177   148   202   146   158    71   103   105    79   109   105   128    69   156    51   167    97    75   130    61   185   129    70    37   158    85   214   165   193    40    59   151   188   100    66    63   159   112   203   187   124    43    93   114   162   179   101   215   139   180    93   204    96    50   193   179    46    64    58   184    39    37    34    64   111    96   174    40   155    66   176   154    76    92   198   198    31    85   134   172   208   215   104    92   153    50   167    36    69   181   101   195    87   177    69   104   146   176   133   163   140   122   212   182   144   135   191    67   128   180    84    56   220   171    78   148   211   192   181   205    51   191    78   149   128    55   120   109    82   176   193    54    84    96   160   205   120   134   147   213   151    48   196   176    93   197   127   130   139   211   135   147    69    42   132   108   204   106   105   217   164    68    58    47   213    77    78   156   166    78    85   185    56   182   215   109    33   221   218    41    35   174    94   177   112   108   169   141   186   109   221    55   141    87    56    91   124   102    99    96   224    53   141   102   128    88   163   157   214   100    90    57    63   140   119    79    90   146    44    57   162   115   139   208    82   111   186   168   221   172   128    83    49    71   202    62   195    67    55    69    84   170   222   217    99   143   194   201   149   150   147    94   148
   173   146   116   177   150   201   146   156    72   104   104    78   108   107   128    69   156    50   168    99    75   130    60   185   130    70    35   155    85   213   163   193    39    59   148   189   100    69    63   158   110   203   187   124    45    94   115   162   178   101   214   138   181    92   205    97    46   196   179    45    65    58   185    39    35    34    62   110    96   174    41   155    68   178   151    74    93   198   199    34    85   134   171   206   214   102    92   152    48   168    34    68   181   100   196    88   180    72   104   147   174   130   162   143   122   212   181   145   139   190    66   126   179    86    57   220   172    77   148   212   193   184   206    51   189    79   149   127    57   118   107    82   177   194    53    85    98   161   205   121   131   148   213   150    49   195   176    94   197   128   133   139   210   135   148    71    41   131   109   205   106   104   218   167    68    59    47   214    79    79   154   165    76    87   182    58   182   215   109    35   222   219    40    35   175    91   177   111   109   168   139   186   107   222    53   143    83    57    87   123   104   100    98   222    53   140   103   128    87   162   158   213    98    91    55    61   139   117    79    90   149    44    55   162   115   138   207    80   111   187   167   220   174   129    82    49    71   202    62   197    66    53    69    85   171   222   218   100   144   192   200   147   151   146    94   149
   173   146   116   179   150   201   147   155    72   104   103    78   108   107   128    69   156    52   168    99    74   132    60   186   130    70    34   154    84   213   164   194    40    59   148   187   101    68    62   158   110   204   186   124    44    94   113   163   178   101   212   137   181    93   205    98    46   196   180    44    64    58   187    39    35    34    62   110    96   173    42   153    67   178   151    74    94   197   198    33    84   134   171   204   213   102    94   152    47   167    34    66   181   102   195    88   178    72   104   146   173   129   163   144   122   213   181   144   139   189    67   126   179    85    60   220   171    77   148   211   192   183   206    51   191    80   149   125    57   120   106    81   177   194    53    85    98   161   206   121   131   147   214   150    50   195   176    93   197   128   132   138   209   136   149    72    42   130   109   206   105   104   220   166    68    59    47   214    80    80   153   164    77    87   182    58   182   215   109    35   223   219    41    34   174    91   179   112   108   168   140   185   108   221    54   142    81    56    87   122   105   100    98   222    52   140   101   127    87   161   158   212    97    90    55    60   140   118    80    90   150    46    55   162   114   139   205    79   109   186   168   219   174   129    82    48    71   201    61   196    65    54    69    85   170   224   218    99   144   194   201   146   151   145    93   146
   173   146   117   177   150   202   146   155    71   104   104    78   108   107   128    69   156    51   169    99    75   130    61   185   130    70    35   154    84   214   163   192    39    59   148   189   101    69    63   158   110   203   187   124    44    94   115   162   177   101   213   139   181    92   205    96    46   196   179    45    64    58   185    39    35    34    62   110    95   174    41   155    68   178   151    74    93   198   199    33    86   135   171   206   214   102    93   152    48   168    34    68   181   100   196    88   179    71   104   147   174   130   163   143   123   211   182   144   139   190    66   125   178    86    57   219   172    77   148   211   193   184   206    52   189    80   149   127    57   118   107    82   177   194    53    85    98   161   205   121   132   147   213   150    49   195   176    94   197   128   134   139   210   136   149    71    41   130   109   205   106   105   219   167    68    59    47   214    78    79   154   165    76    87   183    57   182   215   109    35   222   219    40    34   174    92   178   112   108   169   139   186   107   222    53   143    83    57    87   123   103   100    98   223    54   139   103   127    87   163   158   213    98    91    55    61   140   117    79    89   149    45    55   162   114   138   207    79   110   188   166   221   174   129    82    49    71   202    62   197    66    54    69    85   171   222   218   101   144   192   200   148   151   146    94   149
   174   146   116   177   149   201   146   156    72   104   104    78   108   107   129    69   156    51   169    99    75   130    60   185   130    70    35   155    85   214   163   192    39    59   149   188   101    69    63   158   111   203   187   124    45    94   114   162   177   100   214   139   181    92   205    97    46   196   179    45    64    58   185    40    35    34    62   110    95   173    41   155    67   178   151    74    93   198   199    34    85   134   171   206   214   102    93   153    48   168    34    68   181   100   196    88   180    71   104   147   174   130   163   144   123   212   181   145   139   190    66   126   179    86    57   220   172    77   148   211   193   184   206    51   189    80   149   126    56   118   107    82   177   194    53    85    97   162   205   121   131   148   213   150    49   195   176    94   197   128   133   139   210   136   148    71    41   131   109   205   106   105   219   167    68    59    47   214    78    79   154   165    76    87   183    57   182   215   109    35   222   219    41    35   174    92   177   112   108   168   139   186   107   222    53   142    83    57    87   123   104   100    98   222    53   140   103   128    87   162   158   213    98    92    55    61   140   117    79    89   149    45    55   162   114   138   208    80   110   188   167   220   174   129    82    49    71   202    62   196    66    54    69    85   171   222   218   100   144   192   201   147   151   146    94   149
   174   146   117   177   149   201   145   154    72   104   104    77   108   107   128    69   156    51   169    99    76   132    59   185   130    70    34   155    84   214   163   193    39    59   148   189   101    68    63   157   111   203   187   124    45    94   114   162   177   101   214   140   181    92   204    96    46   197   180    46    64    57   186    40    35    33    63   110    96   175    42   155    67   179   151    74    93   197   200    33    86   134   171   206   214   102    94   153    49   169    34    68   181   100   196    86   179    71   104   147   175   130   163   144   122   212   181   145   138   189    66   126   178    86    57   220   172    76   148   212   193   184   207    52   189    80   149   126    57   118   108    81   178   194    53    85    98   162   205   122   132   148   214   150    50   196   175    94   197   127   133   139   210   135   150    71    42   131   110   204   106   105   219   166    69    59    46   215    79    78   154   165    76    87   182    57   182   216   109    35   222   219    41    34   174    92   177   112   108   168   140   185   106   222    53   142    84    56    87   123   104    99    97   222    54   139   103   128    87   161   156   214    99    91    55    61   139   116    79    88   149    44    55   162   114   138   208    80   109   188   167   219   174   129    82    49    71   202    62   196    66    54    69    85   171   222   219   100   144   192   200   146   151   146    95   149
   173   146   116   177   149   201   146   155    72   104   103    77   108   107   128    69   156    51   169    99    75   130    61   185   130    70    35   154    85   214   163   193    39    59   148   189   101    69    62   159   111   204   187   124    45    94   115   162   177   100   214   138   181    92   204    97    46   196   180    45    64    58   186    39    36    34    62   110    95   173    41   155    67   178   151    74    93   198   199    33    85   134   171   205   214   102    93   152    48   168    34    68   181   101   196    87   179    71   104   147   174   130   162   143   122   212   181   145   138   190    66   125   178    86    57   219   172    76   148   211   193   184   206    52   189    80   149   126    57   119   108    82   177   194    53    85    97   162   205   120   132   148   213   150    50   196   176    93   197   128   133   139   210   135   148    70    41   131   109   206   106   105   218   167    69    59    48   213    79    79   154   165    76    87   183    58   182   214   108    35   222   219    40    35   174    91   178   112   108   168   140   186   107   222    53   142    83    57    87   123   103   100    98   222    53   140   103   128    87   163   158   213    98    91    55    61   139   117    79    90   148    44    55   163   115   138   208    79   110   187   167   221   174   129    82    49    71   202    62   196    66    54    69    85   171   223   218   100   144   192   201   148   151   146    93   149
   174   145   116   177   150   201   146   156    72   104   104    78   108   107   128    69   156    51   169    99    75   130    60   185   130    70    35   154    85   213   163   192    39    59   149   188   101    69    63   158   110   203   187   124    45    94   114   162   177   100   214   138   181    92   205    97    46   196   180    45    64    58   185    39    35    34    62   110    95   173    41   155    67   178   151    74    93   198   199    34    85   134   171   206   214   102    93   152    48   168    34    68   181   100   196    88   179    72   104   147   174   131   163   144   122   212   181   144   138   190    66   126   178    86    57   220   172    77   148   211   193   184   206    51   189    80   149   127    57   118   108    82   177   194    53    85    98   162   205   121   131   148   213   150    50   195   176    94   197   128   133   139   210   135   148    71    41   131   109   205   106   104   219   167    68    59    47   214    78    79   154   165    76    87   183    57   182   215   108    35   222   219    40    35   174    91   177   112   109   168   140   186   107   222    53   142    83    57    87   123   104   100    98   222    53   140   103   128    87   162   158   213    98    91    55    61   139   117    79    89   149    45    55   162   115   138   208    79   110   187   167   220   174   129    82    49    71   202    62   196    66    54    68    85   171   222   218   101   144   192   200   147   151   146    94   149
   174   148   116   177   150   201   147   156    71   104   103    77   109   107   128    71   158    49   168    98    76   131    60   186   129    70    36   156    84   214   163   193    40    60   149   188   101    69    62   159   111   203   186   123    45    92   115   161   177   100   213   140   179    94   204    98    46   196   180    45    64    57   185    39    34    34    62   111    96   174    41   156    66   178   152    75    94   196   199    35    86   136   170   204   215   102    94   152    49   167    35    67   180   101   195    89   178    71   103   148   175   131   161   143   123   211   183   145   138   190    65   125   178    87    58   220   171    77   148   213   196   184   205    49   190    81   150   126    57   117   108    82   177   194    54    85    98   162   205   121   131   149   213   150    49   196   177    93   197   129   132   138   210   135   149    70    41   132   110   206   105   104   219   166    68    59    46   215    78    78   155   166    78    86   184    56   182   215   108    36   220   218    41    34   175    91   177   112   109   169   139   186   106   222    52   141    82    56    87   124   104   100    98   223    54   140   104   127    87   161   158   214    98    91    56    61   141   117    78    90   149    45    55   163   114   137   208    79   109   189   166   219   176   127    82    49    71   202    63   196    65    53    69    86   170   222   221   100   146   196   201   146   151   146    94   148
   173   146   116   178   150   201   146   156    72   104   103    77   108   106   129    69   157    51   170    99    76   130    61   186   131    70    36   154    86   214   164   192    39    60   148   188   101    69    61   158   111   205   187   124    45    94   115   162   177   100   214   138   181    92   204    96    46   196   179    44    64    58   185    39    35    35    61   110    95   173    41   156    67   178   150    74    93   197   199    33    85   134   171   207   214   103    93   152    48   169    34    68   181   101   196    88   179    71   104   148   175   130   163   143   122   212   181   143   138   190    66   126   179    87    58   220   171    76   148   211   193   185   206    51   189    80   149   127    57   118   107    81   177   194    53    85    97   161   205   120   131   147   214   150    49   195   175    94   196   127   134   138   209   135   148    71    41   131   108   205   106   105   218   167    68    59    47   213    78    79   155   165    75    87   183    57   182   215   109    35   221   219    40    35   175    91   177   112   108   168   140   185   108   222    53   142    84    57    88   123   103   100    98   223    53   140   102   128    87   163   158   212    98    91    56    60   139   116    78    90   149    44    56   162   115   138   209    79   110   187   167   220   174   128    82    48    70   203    62   196    66    54    69    85   171   222   217   100   144   193   200   148   151   146    93   149
   173   145   117   177   149   201   145   156    72   104   104    78   107   107   128    69   156    51   169    99    75   130    60   185   131    70    34   154    86   213   164   193    40    59   149   188   101    70    62   157   110   203   187   124    45    95   114   162   177   100   214   139   180    92   205    96    46   196   179    46    64    58   186    39    35    33    62   111    95   174    41   155    67   178   151    73    93   198   199    33    85   134   171   206   214   103    94   152    48   168    34    67   181   100   196    88   180    71   104   147   174   130   162   144   123   212   181   144   139   190    66   126   178    87    56   219   172    77   148   211   193   184   205    52   189    79   149   125    57   118   107    82   178   194    53    85    97   161   204   120   131   148   214   151    50   195   176    94   196   128   134   138   210   136   148    72    41   132   109   205   106   104   218   166    69    59    47   214    78    79   153   165    76    87   183    57   182   215   108    35   222   219    40    35   175    92   177   112   109   169   140   185   107   222    53   143    83    55    88   123   103   100    99   223    53   140   103   127    87   162   158   213    98    90    55    61   140   117    79    90   148    45    56   162   115   138   207    80   111   188   167   221   174   128    82    48    71   202    63   198    66    55    68    86   171   223   218   101   144   192   200   148   151   146    94   149
   173   145   116   177   150   201   146   156    71   104   103    78   107   107   128    69   156    51   169    98    75   130    60   185   129    71    34   155    84   213   163   193    40    58   149   188   101    69    63   158   111   204   186   124    45    94   114   162   177   100   214   138   182    92   203    97    45   196   180    45    65    58   185    40    34    34    62   110    96   173    42   155    67   178   151    74    93   198   198    34    87   134   171   206   214   101    93   152    48   168    34    68   181   102   197    87   179    72   103   147   175   130   163   144   123   212   181   144   138   190    65   125   180    86    57   220   173    77   147   210   193   184   206    52   190    80   150   126    55   119   107    82   178   193    53    85    97   161   204   121   130   147   213   150    50   196   176    93   197   128   134   140   210   136   149    71    41   132   109   205   107   104   218   166    68    58    47   213    79    80   153   164    76    86   184    57   183   215   109    35   222   218    41    35   173    92   178   111   107   170   139   187   106   222    53   142    84    57    88   123   102   100    98   221    53   141   103   128    87   163   157   214    97    91    55    61   140   116    79    89   149    45    56   161   115   137   208    80   110   187   166   221   174   129    83    49    71   202    62   197    66    53    68    84   170   223   219   101   145   192   200   147   152   146    93   149
   173   145   116   177   149   201   145   156    72   104   104    77   108   107   129    70   156    51   169    99    75   130    60   185   130    70    35   154    84   214   163   193    39    59   148   188   101    69    63   158   110   204   187   124    45    93   115   162   177   101   214   139   181    92   205    97    46   196   179    45    64    57   186    39    35    34    63   110    95   173    41   155    67   178   151    74    93   199   199    34    85   134   171   206   213   102    93   152    48   168    34    68   181   101   196    88   179    71   104   147   174   130   162   144   123   212   181   144   139   190    66   125   178    86    57   220   172    77   148   211   193   184   205    51   189    79   148   126    57   118   108    82   177   194    53    85    98   161   205   121   131   148   214   150    50   195   176    94   197   127   134   139   210   135   148    71    41   131   109   205   106   104   219   167    68    59    47   213    79    79   154   165    76    86   183    58   182   215   108    35   222   219    40    35   175    91   177   112   108   169   140   186   107   222    53   142    83    57    87   123   103   100    98   222    53   140   103   127    87   162   158   213    98    91    55    61   140   117    79    90   149    45    56   162   115   138   208    79   110   187   166   220   174   129    82    49    71   202    62   197    66    54    69    85   171   222   218   100   144   192   200   147   151   146    94   149
   173   145   116   177   146   201   146   156    72   104   105    80   105   105   126    68   157    51   169    98    74   130    59   182   133    70    35   155    83   214   162   194    39    57   149   190   100    72    63   158   112   203   190   121    45    92   114   161   179   104   213   139   182    93   204    98    46   196   177    46    65    59   184    41    38    34    65   110    92   174    40   155    66   178   151    73    94   198   198    32    85   135   170   205   211   101    94   153    49   169    33    66   180   104   197    87   180    78   103   148   174   132   161   144   122   210   182   142   136   188    64   128   179    88    57   222   170    76   149   211   194   183   204    52   188    79   147   124    55   118   107    82   178   194    51    86    99   160   205   122   131   150   212   150    48   196   177    96   199   127   135   139   211   137   149    74    42   129   110   203   107   105   220   166    68    59    48   215    78    80   152   166    77    87   180    58   185   216   107    35   223   220    40    38   174    93   174   113   105   169   139   184   109   222    52   144    80    56    85   123   103    99    99   223    52   142   102   128    86   161   155   213    98    91    55    62   141   118    80    89   149    44    55   160   113   141   208    79   108   185   167   219   176   130    82    48    69   202    59   197    66    53    69    86   171   222   219   100   144   191   202   148   151   146    95   149
   174   145   116   178   149   201   146   156    70   104   103    78   108   107   128    69   156    51   169    99    76   130    60   186   130    70    35   154    85   214   163   193    40    59   148   189   101    70    62   158   111   204   187   124    45    94   114   162   177   100   214   139   180    91   204    97    46   195   179    44    65    57   186    39    35    34    62   111    96   173    41   155    67   178   151    74    93   197   199    34    85   134   171   205   214   103    92   152    48   168    33    68   182   101   197    88   179    72   104   147   173   130   162   143   123   211   181   144   138   189    66   126   178    85    57   219   172    77   148   212   192   185   206    51   189    79   149   127    58   118   107    83   177   194    53    85    97   162   205   120   131   148   214   150    50   195   176    94   197   127   133   138   210   136   148    70    42   131   109   205   106   105   219   167    68    59    47   214    78    79   155   165    76    87   182    57   182   215   109    35   222   219    41    35   174    91   177   111   109   169   139   186   107   222    53   142    83    56    87   123   103   100    99   222    54   140   103   127    86   162   157   213    99    92    54    61   140   117    79    90   149    45    55   163   114   137   208    80   111   187   167   221   175   128    82    49    71   202    62   196    65    54    68    85   170   222   218   101   144   193   200   147   151   146    93   149
   174   146   116   177   150   202   146   155    72   104   104    77   108   107   128    69   156    51   169    99    75   130    60   186   130    70    35   154    85   214   163   192    39    59   149   188   101    69    63   158   111   203   187   124    45    94   114   162   177   100   214   138   181    92   205    97    46   196   179    45    65    57   185    39    35    34    62   111    95   174    42   155    67   178   151    74    93   198   199    34    86   135   171   206   214   102    93   152    48   168    34    68   181   101   196    88   180    72   104   147   174   130   163   143   122   212   182   144   139   190    66   126   178    86    57   220   172    77   148   211   192   184   205    52   189    80   149   126    57   118   107    82   177   194    53    85    98   162   204   121   132   147   214   150    50   195   176    93   197   128   133   138   210   135   148    71    41   131   109   205   106   104   219   167    68    59    47   214    78    79   154   165    76    87   183    57   182   215   108    35   222   219    40    35   175    92   177   112   109   168   139   185   107   222    53   142    83    57    87   123   103   100    99   222    54   140   102   128    87   162   158   213    98    91    55    61   140   117    79    89   149    44    55   162   115   138   208    79   110   187   167   220   174   129    82    49    71   202    62   197    66    54    68    85   171   222   218   101   145   192   201   148   152   146    93   149
   173   146   117   176   150   203   146   155    72   105   104    78   109   107   127    68   155    50   169   100    74   131    61   185   131    69    36   155    85   214   165   192    38    60   150   190    99    70    62   157   111   204   186   124    44    95   115   162   179   101   213   140   181    90   205    97    45   195   180    45    64    58   186    40    36    35    64   110    96   175    41   155    67   179   151    75    93   198   199    33    84   135   170   207   213   104    94   153    49   169    33    67   181   100   196    88   180    72   103   146   175   130   162   144   122   211   179   144   137   191    67   125   179    87    59   221   171    77   148   212   193   185   206    50   189    80   149   125    55   118   109    80   177   192    52    85    98   160   203   121   132   148   216   153    49   196   177    92   197   128   133   137   210   134   150    72    41   130   110   204   106   105   217   165    68    61    48   214    79    79   154   164    76    85   184    57   183   216   108    35   222   219    40    32   175    91   178   111   108   169   140   187   110   221    55   141    83    57    86   122   105    99    98   221    54   140   104   129    88   161   157   212    98    93    55    61   139   118    80    89   150    43    55   162   113   139   207    82   111   187   169   220   173   129    83    49    72   199    60   198    66    54    68    86   171   222   219    98   146   192   201   147   151   146    91   149
   173   146   116   177   149   201   146   156    72   104   104    78   108   107   128    69   156    51   169    99    75   130    60   185   130    70    35   154    85   214   163   193    39    59   149   188   101    69    63   158   111   203   187   124    45    94   115   162   177   100   214   138   181    92   205    97    46   196   179    45    64    58   185    39    35    34    62   110    95   174    41   155    67   178   151    74    93   198   199    34    85   134   171   206   214   102    93   152    48   168    34    68   181   100   196    88   180    71   104   147   174   130   163   143   122   212   181   144   138   190    66   126   178    86    57   220   172    77   148   211   193   184   206    52   189    80   149   127    57   118   107    82   177   194    53    85    98   162   205   121   131   148   213   150    50   195   176    94   197   128   133   139   210   135   148    71    41   131   109   205   106   104   219   167    68    59    47   214    79    79   154   165    76    87   183    57   182   215   108    35   222   219    40    35   174    92   177   112   108   168   139   186   107   222    53   142    83    57    87   123   104   100    98   222    53   140   103   128    87   162   158   213    98    91    55    61   140   117    79    89   149    45    55   162   115   138   208    80   110   187   167   220   174   129    82    49    71   202    62   197    66    54    69    85   171   222   218   101   144   192   200   147   151   146    94   149
   174   146   116   177   150   202   146   155    71   104   104    77   108   107   127    70   156    51   169    98    74   131    60   185   130    70    35   153    85   214   163   193    39    59   149   188   100    69    62   158   111   203   187   123    45    94   114   162   178   101   213   139   181    92   205    96    46   196   180    45    65    58   186    40    35    34    62   111    95   173    41   156    68   178   151    75    93   197   199    34    85   134   171   206   213   102    92   151    48   168    34    68   182   100   195    88   180    72   104   148   174   130   162   144   122   211   181   144   138   190    66   127   179    86    57   219   172    78   148   211   193   185   206    52   189    79   149   126    56   118   107    83   177   194    53    85    98   161   205   121   131   147   213   150    50   195   176    93   197   128   133   139   210   135   148    71    41   131   110   205   105   104   218   167    69    58    48   214    78    80   154   164    76    87   183    57   182   215   108    35   222   219    40    35   174    91   178   112   109   168   139   185   108   223    54   142    83    57    87   123   103   101    98   222    53   140   103   128    87   162   158   213    98    91    55    60   139   117    79    90   148    45    56   163   114   138   207    79   110   188   166   221   174   129    82    49    71   202    61   196    66    54    68    86   171   223   217   101   144   192   200   147   151   147    94   149
   173   146   116   177   150   201   146   156    71   104   104    77   108   107   128    69   156    51   169    98    75   130    60   185   130    70    35   154    85   214   163   193    39    59   149   189   101    69    63   158   111   203   187   124    45    94   115   162   177   101   214   139   181    92   205    97    46   196   180    45    64    57   185    39    35    34    62   110    96   174    41   155    67   178   151    74    94   198   199    34    85   134   171   206   214   102    93   152    48   168    34    68   181   100   196    88   179    71   104   147   174   130   163   144   123   212   181   144   138   190    66   126   178    86    57   220   172    77   148   211   193   184   206    52   189    80   149   126    57   118   107    82   177   194    53    85    98   162   205   121   131   148   214   150    50   195   176    94   197   128   133   139   210   135   149    71    41   131   109   205   106   104   219   167    68    59    47   214    78    79   154   165    76    87   183    57   182   215   108    35   222   219    40    34   175    92   177   112   109   168   140   186   107   222    53   142    83    56    87   123   104   100    98   223    53   140   103   128    87   163   158   213    98    91    56    61   140   117    79    90   149    45    55   162   115   138   208    79   110   187   166   220   174   129    82    49    71   202    62   197    66    54    69    85   171   223   218   101   144   192   201   147   151   146    94   149
   174   145   116   176   151   202   147   156    71   103   102    78   106   107   128    70   157    52   169    98    74   130    60   187   131    70    34   155    86   214   165   192    40    60   148   187   100    69    63   158   110   203   187   125    46    93   114   161   179   101   213   137   181    92   203    97    47   196   180    45    64    58   185    38    35    36    63   110    95   173    42   156    68   178   150    75    92   198   199    34    86   134   172   205   215   104    93   152    48   167    32    68   181   100   195    87   179    71   105   147   175   130   162   144   124   211   181   145   140   191    65   126   179    85    57   219   172    78   147   211   193   184   205    52   190    78   150   126    57   117   107    82   178   194    53    87    97   160   205   120   133   147   214   151    50   196   176    94   196   128   133   140   211   137   148    70    41   131   109   205   106   106   220   167    66    60    47   215    78    79   155   165    77    87   181    56   183   216   108    34   221   218    41    35   175    92   179   112   108   169   138   185   106   224    52   142    82    56    88   122   104    99    99   222    52   140   103   128    86   161   157   213    99    90    56    61   141   117    80    91   151    43    56   162   115   138   209    80   109   187   168   222   173   129    83    47    70   201    60   196    65    53    67    85   170   223   219   101   144   192   201   148   150   146    94   148
   173   146   116   177   150   201   145   155    72   104   104    77   108   107   128    69   156    51   169    99    75   130    60   185   130    70    35   154    85   214   163   192    39    59   149   188   101    69    63   158   111   204   187   124    45    94   114   162   177   101   214   138   181    92   205    97    46   196   179    45    64    58   185    39    35    34    62   110    95   174    41   155    67   178   151    74    93   198   199    34    85   134   171   206   214   102    93   152    48   168    34    68   181   100   196    88   180    71   104   147   174   130   162   143   123   211   181   144   138   190    66   126   179    86    57   220   172    77   148   211   193   184   206    51   189    80   149   127    56   118   107    83   177   194    53    85    97   162   205   121   131   148   213   150    50   195   176    94   197   128   133   139   210   135   148    71    41   131   109   205   106   104   219   167    68    59    47   214    79    79   154   165    76    87   183    57   182   215   109    35   222   219    40    35   175    92   177   112   108   168   140   186   107   222    53   142    83    57    87   123   103   100    98   223    53   140   103   128    87   162   158   213    98    91    55    61   139   117    79    89   149    45    55   162   114   138   208    79   110   187   167   220   174   129    82    49    71   202    62   196    66    54    68    85   171   222   218   100   144   193   201   147   152   146    93   149
   173   147   116   177   149   202   146   156    71   104   104    78   108   107   129    69   157    51   169    99    75   130    61   186   130    70    35   155    85   214   163   192    39    59   149   188   101    69    62   158   111   203   188   124    45    94   115   162   177   100   214   139   180    92   205    97    46   196   180    44    65    58   185    40    36    34    62   110    96   174    42   155    67   177   151    74    93   198   199    34    85   135   169   205   214   102    93   152    49   169    35    67   180   100   196    88   180    72   104   147   174   130   162   144   123   212   181   144   138   189    66   125   178    86    57   219   172    78   149   211   194   184   205    51   188    79   148   126    56   118   107    82   177   194    53    85    98   163   205   122   132   147   214   150    49   195   177    94   197   128   134   139   210   136   148    71    42   131   109   204   107   104   218   166    69    59    47   214    78    78   154   164    77    86   182    57   182   215   109    36   222   219    41    35   175    93   177   111   108   168   140   185   107   221    53   142    83    57    87   123   103   100    98   223    53   140   102   128    87   163   158   214    98    90    55    61   140   117    79    90   149    44    55   162   114   138   207    79   110   187   167   220   173   129    82    49    71   202    62   197    66    54    69    85   171   222   219   101   143   192   201   147   151   146    94   147
   173   145   116   177   149   204   145   155    71   104   104    77   108   107   126    69   156    51   170    99    76   131    61   185   130    71    35   155    86   214   164   193    38    57   148   189   100    69    62   157   112   203   187   122    45    95   113   164   177    99   214   140   181    92   205    97    47   196   180    44    64    57   184    41    36    34    62   111    95   175    40   154    66   177   150    74    92   199   201    32    86   134   169   204   214   103    93   151    48   168    34    67   181   100   196    88   178    72   105   147   174   131   163   144   124   211   182   145   140   190    66   126   178    84    57   220   172    77   148   211   192   184   205    50   190    82   150   127    57   119   108    82   178   194    53    85    97   161   204   121   132   148   215   151    50   195   176    94   198   128   133   138   210   136   150    71    40   132   109   206   107   104   219   166    69    60    48   214    79    80   155   165    77    86   183    56   181   216   110    35   223   218    40    35   173    93   176   111   108   170   140   185   108   222    54   142    83    56    88   121   105    99    99   222    53   141   104   128    86   163   157   212    98    90    56    60   140   117    79    91   149    44    55   164   114   137   208    80   111   188   167   220   175   129    83    49    72   202    62   198    67    53    67    86   172   223   217   102   143   192   201   148   151   145    94   149
   173   146   116   177   150   201   145   156    71   104   104    78   108   107   128    69   156    51   169    99    75   130    60   185   129    70    35   154    84   214   163   192    39    59   149   188   101    69    63   158   111   203   187   124    45    94   115   162   177   101   214   138   181    92   204    97    46   196   179    45    65    57   185    39    35    34    62   110    95   173    41   154    67   178   151    74    93   198   199    33    86   134   171   206   214   102    93   152    48   168    34    68   181   100   196    88   180    71   104   147   174   130   162   144   122   211   181   145   139   190    66   125   178    86    57   220   172    77   148   211   193   184   206    51   189    80   149   127    57   118   108    82   177   194    53    85    98   162   205   121   131   148   213   150    50   195   176    93   197   128   133   139   210   135   148    71    41   131   109   205   106   104   219   167    68    59    47   214    79    79   154   165    76    86   182    57   182   215   108    36   222   219    40    35   174    91   177   112   108   168   139   186   107   222    53   142    83    57    87   123   104   100    98   222    53   139   103   128    87   163   158   213    98    91    55    61   139   117    78    90   149    45    55   162   115   138   208    79   110   187   167   220   173   129    82    49    71   202    62   197    66    54    68    85   171   223   218   100   144   193   200   147   151   146    94   149
   174   146   116   177   150   201   146   155    72   104   104    77   108   107   128    69   156    51   169    99    75   130    60   185   130    70    35   155    85   214   163   192    39    59   148   189   100    69    62   158   111   203   187   124    45    94   114   162   178   100   214   139   181    92   205    97    46   196   180    45    64    57   185    39    35    34    62   111    95   174    41   155    67   179   151    74    94   198   199    33    86   134   171   206   213   102    93   152    48   168    34    68   181   100   196    88   179    71   104   147   174   130   162   144   123   212   181   144   138   190    66   125   178    86    58   219   172    77   148   211   193   184   206    51   189    80   149   127    57   119   108    82   178   194    54    85    97   162   205   121   132   148   214   151    50   195   176    94   197   128   133   139   209   135   148    71    41   131   109   205   106   105   219   167    69    59    47   214    79    79   154   165    76    86   183    57   182   215   109    35   222   219    41    35   175    91   177   112   108   168   140   186   107   222    53   142    83    56    87   123   103   100    98   222    53   140   102   127    87   162   158   213    98    91    55    62   140   116    78    89   149    45    56   162   115   139   208    79   110   188   167   220   174   129    82    49    71   202    61   197    66    54    69    85   170   222   218   101   144   193   200   147   151   146    93   149
   175   146   114   179   153   203   146   155    72   102   104    79   110   107   129    71   154    48   169    97    74   126    59   184   130    70    34   155    84   210   163   189    40    61   149   189    99    68    63   157   111   204   190   121    45    93   114   162   178   102   217   137   183    92   204    96    46   196   184    43    64    60   186    39    35    38    61   108    98   174    42   153    65   179   148    72    90   200   199    31    85   134   173   205   215   104    94   153    48   167    33    69   181   101   199    88   179    73   104   149   174   129   163   144   126   215   182   145   138   193    70   127   181    86    57   220   173    75   149   211   191   184   202    50   188    79   149   127    57   121   106    85   178   193    49    85    93   162   204   121   131   151   214   152    52   197   173    93   195   129   135   139   208   137   147    71    38   125   109   208   105   102   219   163    69    55    45   213    76    79   153   168    77    86   183    57   180   214   107    35   224   218    41    33   173    88   171   111   111   167   139   187   110   219    53   141    86    56    86   120   105   100    99   221    54   138   100   129    87   167   158   215    97    94    56    58   140   115    79    89   148    44    55   159   119   141   207    83   113   186   166   224   177   127    83    49    67   201    62   194    67    55    67    86   173   224   220    98   144   192   201   146   154   144    92   151
   172   146   116   176   148   204   146   157    72   104   104    79   108   106   127    68   157    53   169    99    76   130    59   185   129    70    35   153    85   215   163   191    38    58   148   188   100    70    63   157   110   204   187   125    43    92   113   162   178    99   215   139   180    90   205    96    46   196   179    45    64    57   184    39    36    34    63   110    96   174    41   157    69   178   151    74    91   198   197    34    85   135   171   207   215   101    94   152    47   168    33    68   181   100   197    88   180    72   106   147   174   129   161   145   121   212   182   144   139   190    66   125   179    86    57   220   172    79   149   210   193   185   208    52   189    79   151   126    57   117   108    82   179   194    51    86    97   162   203   120   132   148   213   150    48   196   176    93   197   126   133   140   210   136   149    71    40   132   110   205   106   104   218   168    67    58    48   212    78    80   154   164    77    86   183    57   181   213   110    33   223   220    40    35   174    93   177   114   109   168   140   185   106   222    53   142    85    57    87   125   104   101    97   222    53   139   102   128    88   163   158   212   100    90    55    63   139   117    79    90   150    44    55   163   115   138   206    80   112   188   165   220   174   130    82    49    71   202    62   197    66    53    67    87   172   223   217   101   144   192   199   148   153   145    93   149
   174   146   116   177   149   201   146   156    72   104   104    77   108   107   128    69   156    51   169    99    75   130    60   185   130    70    35   154    85   214   163   193    39    59   149   188   101    69    63   158   111   203   187   124    45    94   115   162   177   100   214   138   181    92   205    97    46   196   179    45    64    57   185    39    35    34    62   110    95   173    41   155    67   178   151    74    93   198   199    34    85   134   171   206   214   102    93   152    48   168    34    68   181   101   196    88   180    71   104   147   174   130   162   143   122   212   181   144   138   190    66   126   178    86    57   220   172    77   148   211   193   184   206    52   189    80   149   127    57   118   107    82   177   194    53    85    98   162   205   121   131   148   213   150    50   195   176    94   197   128   133   139   210   136   148    71    41   131   109   205   106   104   219   167    68    59    47   214    79    79   154   165    76    87   182    57   182   215   108    35   222   219    40    35   174    92   177   112   109   168   139   186   107   222    53   142    83    56    87   123   104   100    98   222    53   140   103   128    87   162   158   213    98    91    55    61   140   117    79    89   149    45    55   162   115   138   208    79   110   187   167   220   174   129    82    49    71   202    62   197    66    54    69    85   171   222   218   100   144   192   200   147   151   146    94   149
   176   147   115   179   150   202   146   155    70   102   105    77   107   109   129    69   156    51   170    98    76   131    60   186   130    70    33   155    84   214   162   195    39    60   145   190   102    71    63   158   110   203   186   124    44    93   115   161   178   101   214   137   181    92   205    99    49   195   179    43    63    56   187    42    36    34    63   112    95   174    41   154    67   179   152    71    94   199   199    36    85   133   169   206   212   104    94   152    46   168    33    69   181   100   195    87   178    71   106   148   173   129   163   145   123   213   180   142   139   189    68   127   180    85    57   219   174    77   147   211   191   184   206    51   189    81   148   129    57   117   108    82   176   194    53    83    98   162   205   122   133   148   212   151    49   197   179    95   195   127   134   136   208   133   147    73    40   131   110   203   107   103   217   163    69    62    46   215    79    78   151   166    74    87   178    57   183   215   109    33   224   217    40    32   175    92   178   112   107   168   140   184   107   225    56   143    83    54    86   124   107   100    99   226    51   142   103   127    85   162   158   213    98    91    53    63   141   117    81    87   150    46    55   162   117   137   207    78   112   189   164   219   176   127    82    48    71   203    62   193    65    53    69    85   169   222   217   102   146   195   202   150   151   147    93   147
   174   144   117   177   149   201   145   155    71   105   102    78   107   107   129    70   156    51   167    98    76   131    61   185   129    69    35   155    84   214   163   193    40    58   148   187   101    69    62   157   110   203   188   124    45    92   115   162   176   101   215   138   184    92   204    98    47   195   179    45    62    58   186    40    37    36    61   111    96   174    40   156    66   177   151    74    94   198   198    34    86   135   172   207   214   101    93   152    47   169    34    70   180   101   197    87   181    70   104   147   176   130   163   144   121   211   181   144   140   191    67   124   179    86    57   220   172    77   147   212   192   184   207    52   188    78   148   125    56   118   109    83   177   196    53    85    97   162   205   121   132   148   214   149    49   196   177    93   198   128   133   140   209   136   148    71    40   132   110   206   107   105   219   167    68    59    46   215    79    78   154   164    76    87   183    58   182   215   109    36   222   220    38    35   174    92   178   112   110   167   140   186   106   221    53   142    84    57    87   123   102   100   100   223    53   139   103   127    87   163   157   213    97    91    54    61   139   117    79    87   148    43    55   165   115   137   208    78   111   188   166   220   175   128    81    49    70   202    61   197    63    55    69    85   170   222   219   101   143   193   201   149   151   147    95   148
   173   144   115   178   149   201   146   156    73   104   105    78   108   106   127    69   157    49   168   100    75   131    60   188   131    69    37   155    86   215   165   193    39    59   147   186   102    67    62   158   109   203   188   122    45    94   115   161   175    99   214   137   182    94   203    97    52   198   180    45    63    58   186    40    35    35    61   110    95   172    42   154    67   177   152    74    95   197   198    34    86   134   173   206   213   100    91   152    49   168    34    68   182   101   195    89   180    70   102   149   173   131   162   144   121   212   180   144   139   189    64   126   179    86    59   220   175    77   147   211   192   184   205    53   189    78   151   126    56   119   108    82   176   194    55    87    96   161   205   120   134   148   213   149    49   194   177    93   197   129   131   138   210   134   148    70    40   131   110   205   105   106   217   165    68    58    48   215    78    79   153   163    76    88   184    58   183   215   108    34   221   220    42    34   176    92   177   113   108   168   139   185   108   220    52   144    83    57    87   125   104   101    97   225    51   141   101   126    88   162   158   212    96    92    54    59   140   119    78    88   149    46    54   162   117   139   207    80   112   187   167   219   175   131    81    48    71   200    63   195    65    53    69    85   171   224   218    97   143   194   201   148   150   147    93   149
   174   145   115   177   148   201   145   156    72   103   103    78   108   107   128    69   157    50   169    97    75   132    58   187   128    71    36   155    85   213   165   193    39    57   149   188   101    69    63   158   109   203   188   125    45    95   116   161   177   100   215   139   182    92   205    97    45   195   178    45    64    57   186    39    35    33    61   111    95   172    41   155    67   177   152    74    93   198   199    35    85   135   172   207   215   103    94   153    48   167    34    69   182   101   196    86   179    72   102   148   175   130   163   143   122   211   182   145   136   190    66   126   179    86    56   220   172    78   146   210   192   184   206    53   190    81   150   128    57   119   106    80   177   195    53    84    97   162   206   120   132   147   213   151    48   194   176    93   196   129   132   139   210   137   150    70    41   130   109   205   107   105   218   165    68    59    49   214    77    78   154   166    76    87   183    58   182   215   108    37   224   218    41    36   175    91   177   110   108   168   140   184   107   223    53   143    85    57    88   124   104   101    98   221    54   140   103   127    88   162   159   213    98    92    56    60   138   119    78    90   148    46    54   163   116   139   208    80   110   189   167   220   174   128    83    48    70   202    60   197    65    54    70    85   171   222   218   100   143   191   201   147   152   148    94   150
   172   146   116   177   149   203   146   157    73   105   104    79   108   107   129    69   155    51   168    99    74   130    60   185   129    68    36   155    84   213   164   193    37    59   150   189   102    69    61   156   109   203   188   124    46    94   117   162   177   100   215   140   180    92   205    97    46   196   181    43    63    58   186    41    33    34    64   111    95   173    42   156    67   176   153    72    93   199   199    34    85   133   171   206   214   104    93   152    48   170    34    68   181   101   196    89   181    74   103   148   175   129   163   144   123   211   179   146   140   189    66   125   178    86    56   220   173    76   149   211   191   184   205    49   190    81   150   125    57   119   110    81   178   195    53    85    98   162   205   119   133   145   214   149    49   194   178    94   196   127   133   137   210   137   149    71    42   130   109   205   106   106   219   166    68    59    46   213    80    79   154   165    76    88   183    55   182   214   111    36   222   218    38    34   173    92   179   114   110   167   140   186   106   223    52   142    83    56    88   122   104    99   100   223    50   141   103   127    87   163   158   215    99    93    55    61   139   118    79    87   149    44    56   162   115   138   207    78   111   186   168   221   176   130    81    49    70   202    61   197    66    52    67    86   170   224   219   101   144   191   199   146   153   145    93   147
   176   146   116   177   151   199   146   155    72   104   105    79   109   107   128    71   156    50   170    98    75   131    62   184   128    72    35   152    85   215   164   193    39    58   148   188   100    69    64   159   109   204   187   123    45    95   115   160   177   104   213   139   184    91   204    96    45   195   179    44    66    57   187    37    36    35    62   110    95   173    42   155    66   176   150    73    93   199   199    34    85   135   170   205   214   101    92   153    48   168    33    69   182   102   196    88   180    73   103   149   173   131   161   144   123   212   182   146   139   191    67   127   179    87    57   221   173    77   149   210   193   185   205    51   189    81   147   125    58   119   107    81   177   194    55    84    98   161   205   122   130   146   212   149    50   195   177    93   198   128   134   139   210   135   147    71    42   130   110   206   105   108   219   166    71    59    49   213    79    78   154   166    76    88   182    59   182   212   110    35   223   217    42    34   177    90   179   112   105   166   139   186   108   221    53   142    83    56    86   125   103   101    99   219    51   139   102   127    88   161   158   215    98    91    54    62   139   118    78    89   148    43    57   163   115   138   208    81   109   188   167   221   173   128    83    51    70   200    62   196    69    54    69    85   171   221   220   101   145   193   201   148   151   146    93   148
   174   146   115   176   150   200   146   156    72   104   105    78   109   107   129    70   156    51   168    99    75   129    61   184   130    71    35   155    84   215   163   193    40    59   148   187   100    69    63   158   111   203   187   125    45    94   115   163   177   101   215   139   181    91   204    97    47   196   179    46    65    58   185    40    35    34    63   110    96   173    41   155    68   178   150    74    93   197   199    34    85   134   172   205   213   102    94   152    48   168    35    68   179   101   196    88   180    71   104   147   174   130   163   144   122   213   181   145   139   190    67   126   180    86    58   219   171    77   148   211   193   184   206    51   189    79   150   126    56   118   108    83   177   193    53    85    97   162   205   121   130   148   214   151    49   195   176    94   197   129   131   139   210   136   149    70    41   131   109   205   107   103   220   167    69    59    46   214    78    79   154   165    75    86   182    57   181   216   109    34   222   219    40    34   174    91   176   111   109   168   140   186   107   222    53   143    82    57    86   123   103   101    99   223    52   140   103   127    88   162   158   214    97    91    54    61   139   118    78    91   149    44    55   163   115   138   208    79   109   188   166   220   174   128    82    48    70   202    63   197    66    54    69    86   171   222   218   102   144   193   200   147   152   146    93   148
   173   146   115   176   149   200   146   156    69   104   102    79   111   107   130    69   157    51   169    95    74   132    59   185   130    70    35   155    83   213   164   193    39    59   152   188    99    70    63   157   108   202   189   121    44    93   114   163   177   103   213   137   181    94   205    97    46   196   178    41    65    60   184    41    34    33    63   111    96   174    42   153    66   180   151    74    94   197   198    35    86   134   170   204   212   103    94   153    47   171    33    66   180   101   196    89   177    71   105   148   174   129   162   144   125   211   182   145   137   190    67   126   180    84    57   219   173    76   150   212   193   185   207    53   189    79   148   128    57   118   108    83   177   195    51    86    98   160   206   122   130   145   212   151    50   195   175    92   195   128   133   138   210   137   149    71    42   131   109   205   106   102   218   166    70    60    47   213    78    77   153   167    75    88   183    58   182   215   109    35   220   220    40    32   172    92   177   112   108   169   140   186   105   221    53   143    84    56    87   122   102   102    97   223    52   140   101   126    86   161   157   212    97    91    57    61   140   117    77    90   148    44    55   162   116   139   209    78   111   189   163   220   173   130    82    49    71   202    61   197    66    55    69    85   172   222   218   101   144   194   201   147   152   146    94   149
   173   146   116   177   150   201   146   155    72   104   104    77   108   107   128    69   156    51   169    98    75   130    60   185   130    70    35   154    85   213   163   193    39    59   149   189   100    69    63   158   111   204   187   124    45    94   114   162   177   101   214   138   181    92   204    97    46   196   179    45    65    58   185    40    35    34    62   111    95   173    41   154    67   178   150    74    93   198   199    33    86   134   171   205   214   102    93   152    48   168    34    68   181   101   196    87   180    71   104   147   174   130   162   144   122   211   181   144   138   190    66   126   179    86    57   219   172    77   148   211   193   184   206    52   189    80   149   127    57   119   107    82   177   194    53    85    98   162   205   121   131   148   213   150    50   195   176    94   197   128   133   139   210   136   149    71    41   131   109   205   106   104   219   167    69    59    47   214    78    79   154   165    76    87   183    58   182   215   108    35   222   219    41    35   174    91   177   111   108   168   140   186   107   222    53   142    83    57    88   123   103   100    98   222    53   140   103   128    87   162   158   213    98    91    55    61   140   117    79    89   149    45    55   162   115   138   208    79   110   187   167   220   174   129    82    49    71   202    62   197    66    53    69    85   171   222   218   101   144   193   201   147   151   146    94   149
   175   145   117   178   147   201   145   157    72   105   105    78   108   109   128    69   157    51   169    99    74   132    60   186   129    70    36   154    85   214   165   193    40    60   147   189   101    69    63   157   110   204   188   122    44    95   116   163   175    99   214   137   182    94   205    98    47   195   182    47    65    57   190    41    36    35    63   109    96   174    41   155    67   179   149    73    92   197   200    33    86   133   170   208   215   101    92   153    49   167    35    67   181    99   197    87   179    71   102   146   175   132   164   145   120   212   182   145   138   188    66   124   177    87    57   219   171    76   147   213   193   183   207    50   189    79   147   127    56   118   109    82   178   194    52    86    98   164   204   120   132   146   212   153    50   195   175    93   199   127   135   139   210   135   147    70    43   133   108   206   107   103   217   166    69    58    47   213    78    79   154   166    76    87   184    56   182   216   108    33   222   217    42    33   176    92   176   113   110   167   137   186   106   220    54   143    83    57    85   123   100    99    99   221    53   140   104   129    87   162   159   212    98    92    56    59   139   116    79    90   148    44    57   163   115   137   207    80   110   185   168   220   171   128    81    49    71   204    64   195    66    55    68    85   170   220   220   103   143   193   200   146   151   145    92   149
   174   145   116   177   149   201   145   156    71   104   104    77   108   107   128    69   156    51   169    99    75   130    60   185   130    70    35   154    85   213   163   193    39    59   149   188   101    69    63   158   111   203   187   124    45    94   114   162   177   101   214   138   181    92   204    97    46   196   179    45    64    58   185    39    35    34    62   110    95   173    41   155    67   178   151    74    93   198   199    34    85   134   171   206   214   102    93   152    48   168    34    68   181   101   196    88   180    71   104   147   174   130   162   143   122   212   181   144   138   190    66   126   178    86    57   220   172    77   148   211   193   184   206    51   189    80   149   127    57   118   107    82   177   194    53    85    98   161   205   121   132   148   213   150    50   195   176    94   197   128   133   139   209   135   149    71    41   131   109   205   106   104   219   167    69    59    47   214    78    79   154   165    76    87   183    57   182   215   109    35   222   219    40    35   175    92   177   112   108   168   140   186   107   222    53   142    83    56    87   123   104   100    99   222    53   140   103   128    87   162   158   213    98    91    55    61   139   117    79    89   149    45    55   162   115   138   208    80   110   187   167   220   174   129    82    49    71   202    62   197    66    54    69    85   171   222   218   100   144   192   201   147   151   146    94   149
   173   146   116   177   149   201   146   156    72   104   103    78   108   107   128    69   156    51   169    99    75   130    60   185   130    70    36   154    84   213   163   192    39    59   148   189   101    69    63   158   110   203   187   124    45    94   115   161   177   101   214   139   181    92   204    97    46   195   179    45    65    57   185    39    35    34    62   110    95   173    41   155    67   178   150    74    93   198   199    34    85   134   171   206   214   102    93   152    48   168    34    67   181   100   196    88   180    72   104   147   174   130   162   144   122   211   182   145   139   190    66   126   178    86    57   219   172    77   149   211   193   184   206    51   189    80   149   127    57   118   107    83   177   195    53    85    98   162   205   121   131   147   213   150    50   195   176    94   197   127   133   139   210   135   148    71    41   131   109   205   106   104   219   167    69    59    47   214    79    79   154   165    76    87   182    57   182   215   108    36   222   219    40    35   174    92   177   112   108   168   139   186   107   222    53   143    83    56    88   123   104   100    98   222    53   140   103   127    87   162   158   213    98    92    55    61   139   117    78    90   149    45    55   162   115   138   208    79   110   187   166   221   174   129    82    49    71   202    61   196    66    54    69    86   171   222   218   101   144   192   201   148   151   146    93   149
   174   146   116   177   149   202   146   154    71   104   103    79   108   107   129    69   156    51   169    98    75   130    59   185   129    69    36   155    84   213   163   193    39    59   149   189   102    69    63   158   110   204   186   123    44    95   114   162   178   101   213   139   181    91   205    96    46   196   179    45    64    57   187    39    36    35    61   110    96   174    42   155    67   178   151    75    94   198   198    34    85   134   171   205   214   102    92   152    47   167    33    67   182   101   196    88   180    71   104   149   174   130   163   143   124   212   182   144   137   190    66   126   178    86    57   219   172    77   148   212   194   184   206    51   188    80   148   126    56   118   107    82   177   195    53    85    97   161   203   121   130   147   213   149    49   196   177    95   197   127   132   138   210   137   149    70    41   130   111   205   106   105   219   166    70    59    47   213    79    79   153   165    76    87   183    56   181   216   108    35   222   218    42    34   175    92   178   112   109   167   140   186   107   222    53   142    83    57    87   124   104   100    98   221    53   140   102   127    88   163   159   212    97    91    57    61   139   117    80    89   149    44    55   163   114   139   208    80   110   188   167   221   174   129    82    49    71   203    63   197    66    53    69    86   171   222   218   101   144   193   199   148   151   146    94   149
   172   145   115   176   149   200   147   156    72   104   106    77   107   107   128    69   156    51   169    97    74   129    62   187   129    72    34   154    86   216   165   196    38    59   148   188    99    70    62   157   110   203   186   122    46    92   114   162   175    99   214   135   182    92   204   101    50   198   178    45    65    56   186    41    35    36    62   111    95   173    41   155    67   179   150    76    94   199   198    36    87   134   170   208   214   101    93   153    49   169    37    67   181   102   196    87   179    72   105   147   174   129   159   142   123   209   181   142   141   189    66   124   179    85    58   218   171    76   147   210   190   183   206    50   187    80   150   130    58   117   108    83   178   197    54    86    97   162   205   120   129   150   213   151    52   194   176    92   199   130   133   140   211   136   147    75    40   130   109   205   108   103   221   169    70    58    46   214    77    82   152   167    75    87   180    57   183   216   110    34   223   218    40    35   175    89   177   111   111   168   138   187   104   222    52   140    80    55    87   124   104    99    95   219    54   142    99   126    85   164   156   212    96    92    55    61   140   116    79    90   148    42    58   161   110   140   206    80   110   188   166   218   171   129    82    49    72   201    60   199    62    55    68    85   170   222   217   102   143   193   198   148   152   145    94   149
   174   146   116   177   150   201   146   156    72   104   104    78   108   107   128    69   156    51   169    99    75   130    60   185   130    70    35   154    85   214   163   193    39    59   149   188   101    69    63   158   111   204   187   124    45    94   115   162   177   101   214   138   181    92   205    97    46   196   179    45    64    57   185    39    35    34    62   110    95   174    41   155    67   178   151    74    93   198   199    34    85   134   171   206   214   102    93   152    48   168    34    68   181   101   196    88   179    71   104   147   174   130   162   144   122   212   181   144   138   190    66   126   178    86    57   220   172    77   148   211   193   184   206    51   189    80   149   126    57   118   107    82   177   194    53    85    97   162   205   121   131   148   213   150    50   195   176    93   197   128   133   139   210   135   148    71    41   131   109   205   106   104   219   167    68    59    47   214    79    79   154   165    76    87   183    57   182   215   108    35   222   219    40    35   174    92   177   112   108   168   139   186   107   222    53   142    83    57    87   123   104   100    98   222    53   140   103   128    87   162   158   213    98    91    55    61   140   117    79    89   149    45    55   162   114   138   207    80   110   187   167   220   174   129    82    49    71   202    62   197    66    54    69    85   171   222   218   101   144   192   200   147   151   146    93   149
   173   146   116   177   150   201   145   155    72   104   103    78   107   107   129    68   155    51   169    98    75   130    60   185   130    69    35   155    85   213   163   194    39    58   149   188   101    69    63   158   110   203   187   124    45    94   115   162   178   101   214   139   181    92   204    97    45   196   179    45    65    57   184    39    35    34    62   111    96   174    42   154    67   178   150    74    94   198   198    34    85   134   171   206   214   102    92   152    49   169    34    68   180   101   196    87   180    72   105   146   174   130   163   144   124   212   181   144   138   189    67   125   178    86    57   220   173    76   149   211   193   184   207    50   189    80   149   127    57   118   107    83   176   194    53    85    98   161   205   121   130   148   213   149    50   196   177    94   197   128   134   139   209   135   149    71    41   131   108   205   107   105   218   168    68    59    47   214    78    80   154   165    76    87   182    58   182   215   108    36   222   219    40    33   175    91   178   111   108   169   140   186   107   222    55   142    83    58    87   122   103   101    98   223    53   140   103   128    87   162   158   212    99    92    56    61   140   118    79    89   149    45    55   162   115   138   208    79   109   188   166   219   175   129    82    49    71   203    62   197    65    54    68    85   170   222   218   101   143   193   198   149   151   146    93   148
   174   147   117   174   146   200   143   152    71   103   102    77   108   106   130    68   158    54   170    98    74   130    60   188   131    71    34   154    84   213   165   194    38    58   147   188    98    68    62   158   109   203   186   126    44    92   115   161   179   101   214   138   182    93   205    98    46   196   179    46    65    56   188    40    39    34    62   109    93   174    40   154    66   179   150    74    93   201   201    35    84   136   172   206   214   104    92   152    48   170    33    68   183   100   197    87   181    70   104   148   174   129   161   142   120   211   179   146   140   189    65   123   178    87    56   219   169    77   149   211   194   185   206    54   188    78   150   126    57   120   109    79   176   194    52    84    98   165   203   120   132   147   212   148    51   193   177    95   197   126   135   141   210   134   149    75    40   132   108   206   107   105   218   167    68    59    46   212    79    80   156   162    76    87   181    58   183   212   110    36   223   219    40    35   173    87   178   109   111   170   140   186   109   223    55   145    83    57    89   122   105   101    99   223    53   139   104   129    89   164   159   213    97    90    53    58   138   115    77    88   149    42    53   162   115   137   208    80   111   187   167   219   175   128    81    49    71   202    63   196    63    53    69    86   172   223   218   102   144   194   200   150   152   145    95   151
   173   146   115   176   150   201   146   155    71   103   103    78   108   106   128    70   157    50   170    99    74   130    61   185   129    70    36   155    86   212   164   193    39    59   149   189   101    68    63   158   112   204   187   124    45    94   115   162   178   100   213   137   180    92   205    97    47   197   179    45    66    57   184    40    34    34    63   109    95   173    41   155    68   178   151    75    93   199   199    33    86   135   171   205   213   103    93   152    47   168    34    68   181   101   195    89   180    72   104   146   174   130   163   145   122   212   183   144   138   189    66   126   178    87    56   220   172    76   149   211   193   183   206    50   188    79   151   125    57   118   107    82   177   194    53    85    99   162   202   121   130   148   213   150    49   195   176    95   197   128   132   138   209   135   147    72    42   131   108   204   105   105   220   166    69    59    48   214    79    80   154   165    76    88   182    56   182   213   108    35   221   218    40    35   176    91   176   112   109   167   139   186   108   223    53   143    83    57    88   124   103   101    99   222    53   140   103   128    88   163   158   212    97    90    54    60   141   116    79    89   150    46    55   162   115   138   208    79   109   187   166   220   173   130    83    47    70   203    63   197    65    54    68    84   171   222   217   101   143   193   201   146   152   147    93   149
   174   146   116   177   150   201   146   156    72   104   104    77   108   107   128    69   156    51   169    99    75   130    60   185   130    70    35   154    84   214   163   193    39    59   149   189   101    69    63   158   111   204   187   124    45    94   115   162   177   100   214   138   181    92   205    97    46   196   180    45    64    58   185    39    35    34    62   110    96   174    41   155    67   178   151    74    93   198   199    34    85   134   171   206   214   102    93   152    48   168    34    68   181   100   197    88   180    72   104   147   174   130   163   144   123   212   181   144   139   190    66   126   179    86    57   220   172    77   148   211   193   184   206    52   189    80   149   127    57   119   107    82   177   194    53    85    97   162   205   121   131   148   213   150    50   196   176    94   197   128   133   139   210   135   148    71    41   131   109   205   106   105   219   167    68    59    47   214    79    79   154   165    76    87   183    57   182   215   108    35   222   219    40    35   174    92   177   111   109   168   139   186   107   222    53   142    83    56    87   123   104   100    98   222    53   140   103   128    87   162   158   213    98    91    55    61   140   117    79    90   149    45    55   162   115   138   208    80   110   187   167   220   174   129    82    49    71   202    62   197    66    54    68    85   171   222   218   100   144   193   200   147   151   146    93   149
   173   146   116   176   149   202   145   155    73   104   104    78   108   107   127    69   157    53   169    98    76   130    59   184   132    69    35   156    83   214   164   192    37    59   150   186   102    69    63   157   110   204   186   125    45    95   114   161   179    99   214   138   181    93   206    97    46   196   180    44    64    59   183    38    36    34    63   110    95   173    42   155    68   178   149    75    93   198   197    34    85   135   171   206   214   103    93   151    48   168    33    67   180   100   196    89   180    71   105   147   173   131   163   143   123   211   181   143   138   192    65   126   179    86    57   221   172    76   148   213   193   184   205    51   188    80   149   127    57   120   107    84   177   194    53    84    97   161   206   120   131   148   214   150    49   196   176    95   198   126   134   138   209   135   147    70    41   129   111   206   107   106   220   167    69    59    48   213    80    79   154   165    78    86   182    58   183   216   108    33   225   218    42    34   175    92   178   111   107   169   139   185   108   222    51   143    85    56    87   122   104    98    96   222    52   139   103   127    86   164   158   213    98    92    55    61   138   115    80    89   149    45    55   160   115   138   207    81   112   187   167   222   174   129    84    50    70   202    61   197    67    53    68    86   170   223   218   100   143   191   201   147   151   147    94   147
   174   146   117   177   150   202   146   157    72   105   104    76   108   106   129    68   155    49   170    98    76   131    60   185   131    70    36   154    85   215   165   194    40    59   149   188   101    70    63   158   110   203   186   125    46    95   115   162   178   100   214   139   181    91   204    97    45   195   178    44    65    57   185    39    37    35    62   112    95   173    40   155    67   177   151    74    94   197   199    34    85   133   170   207   213   101    92   153    47   167    33    67   182   100   196    88   179    70   104   148   174   129   163   143   121   212   181   143   138   189    66   125   179    86    57   219   172    76   149   211   192   185   206    51   189    80   149   127    56   118   108    81   177   194    53    85    98   163   205   122   131   148   214   150    48   196   177    94   197   128   133   140   209   136   150    71    41   130   109   205   106   105   219   166    68    59    47   214    79    79   155   164    79    88   182    57   182   215   108    35   223   219    41    35   175    91   177   110   107   167   139   187   107   221    53   142    83    56    87   124   104    99    97   223    52   139   102   127    87   162   159   212    98    91    55    61   140   118    79    89   150    46    55   162   115   139   208    79   109   188   169   221   173   129    83    50    72   202    63   196    66    53    68    84   172   223   218   101   143   192   200   148   150   147    94   149
   174   145   117   177   149   202   146   155    70   104   103    79   108   106   128    69   155    49   170    99    73   131    60   184   130    70    35   155    84   214   162   193    38    58   149   190   102    68    61   158   111   206   190   124    45    95   112   162   178   100   212   137   180    92   206    97    47   195   179    46    65    57   187    39    34    32    63   108    95   173    42   155    67   178   153    73    93   198   199    33    84   134   170   205   214   101    94   152    48   170    34    69   179   103   196    88   179    72   106   148   176   131   163   146   122   213   182   144   139   191    68   126   178    87    58   220   173    77   148   212   191   183   208    52   188    80   149   127    58   120   106    84   179   193    53    85    96   163   204   118   130   147   213   148    50   196   176    93   196   128   133   140   210   134   147    73    41   129   108   205   105   105   218   167    67    59    47   214    79    78   155   165    76    86   184    59   182   215   109    34   220   219    40    35   174    89   178   108   107   170   141   185   108   224    57   143    83    58    90   124   104    99    98   222    52   142   103   129    88   163   158   213    96    92    55    64   140   117    80    90   149    45    56   161   114   138   207    80   109   188   166   219   173   130    82    47    70   201    61   197    67    52    68    86   170   224   220   100   144   192   200   147   151   145    94   148
   172   143   118   176   150   202   146   159    72   103   104    78   105   110   127    70   153    50   171   100    76   129    60   185   129    70    37   154    84   215   162   191    40    60   147   188   101    75    62   158   111   205   188   125    45    93   116   163   179    98   217   138   179    94   210    95    45   197   184    44    65    60   186    43    37    32    67   111    93   175    38   155    66   180   152    72    90   197   197    34    85   133   173   206   216   101    92   151    48   169    32    72   182   101   201    86   180    76   105   149   176   131   162   144   122   212   182   145   138   191    65   124   176    89    52   217   175    80   150   209   190   181   209    52   187    78   150   124    55   119   106    83   179   196    53    79    99   161   202   120   134   147   214   151    47   195   175    93   197   132   134   137   211   132   155    72    42   131   107   205   108   105   218   170    66    57    46   212    76    79   154   167    76    85   183    58   186   214   107    36   220   221    40    33   172    93   176   112   109   166   141   186   108   222    55   142    83    55    85   122   103   100   103   220    56   138   107   130    88   161   158   216    96    89    53    63   140   116    77    86   149    46    53   164   113   138   209    79   112   189   168   225   173   129    84    48    72   200    64   193    68    55    67    83   173   223   218    97   143   189   198   146   151   144    92   147
   174   146   116   177   150   201   145   156    72   104   104    78   108   107   128    69   156    51   169    99    75   130    60   185   130    70    35   154    85   214   163   193    39    59   149   188   101    69    63   158   110   203   187   124    45    94   115   162   177   101   214   138   181    92   205    97    46   196   179    45    64    58   185    39    35    34    62   110    95   174    41   155    67   178   151    74    93   198   199    34    85   134   171   206   214   102    93   152    48   168    34    68   181   100   196    88   180    71   104   147   174   130   163   144   122   212   181   144   138   190    66   126   178    86    57   220   172    77   148   211   193   184   206    51   189    80   149   127    57   118   107    82   177   194    53    85    97   162   205   121   131   148   213   150    50   195   176    94   197   128   133   139   210   135   148    71    41   131   109   205   106   104   219   167    68    59    47   214    79    79   154   165    76    87   183    57   182   215   108    35   222   219    40    35   174    92   177   112   109   168   139   186   107   222    53   142    83    57    87   123   104   100    98   222    53   140   103   128    87   162   158   213    98    91    55    61   140   117    79    89   149    45    55   162   115   138   208    80   110   187   166   220   174   129    82    49    71   202    62   197    66    54    69    85   171   222   218   101   144   192   200   147   151   146    94   149
   173   146   116   177   150   201   146   156    72   104   104    77   108   107   128    69   156    51   169    99    75   130    60   185   130    70    35   154    85   214   163   193    39    59   148   188   101    69    63   158   111   203   187   124    45    94   115   162   177   101   214   138   181    92   204    97    46   196   179    45    64    58   185    39    35    34    62   110    95   173    41   155    67   178   151    74    93   198   199    34    85   134   171   206   214   102    93   152    48   168    34    68   181   100   196    88   180    71   104   147   174   130   163   144   122   211   181   144   138   190    66   126   179    86    57   220   172    77   148   211   193   184   206    52   189    80   149   126    57   118   107    82   177   194    53    85    97   162   205   121   131   148   213   150    50   195   176    94   197   128   133   139   210   135   149    71    41   131   109   205   106   105   219   167    68    59    47   214    79    79   154   165    76    87   183    57   182   215   108    35   222   219    40    35   174    92   177   112   108   168   139   186   107   222    53   142    83    57    87   123   104   100    98   222    53   140   103   128    87   162   158   213    98    91    55    61   140   117    79    89   149    45    55   162   114   138   208    79   110   187   167   220   174   129    82    49    71   202    62   197    66    54    69    85   171   222   218   100   144   192   200   147   151   146    94   149
   173   146   116   177   149   201   146   156    72   104   104    77   108   107   128    69   157    51   169    99    75   130    60   185   130    70    35   155    84   214   163   192    39    58   149   189   101    69    63   158   111   203   187   124    44    93   114   162   177   100   213   139   181    92   205    97    47   196   180    45    65    57   185    40    35    34    62   110    95   173    41   155    67   178   150    74    93   199   199    33    86   134   171   206   214   102    93   152    48   167    34    68   181   100   197    88   179    71   104   147   174   131   162   144   123   212   181   144   138   190    66   126   178    87    57   220   172    77   148   211   194   185   206    51   188    79   148   126    56   118   107    82   177   194    53    85    97   161   205   121   131   148   213   150    50   195   176    93   197   127   133   139   210   136   149    71    41   131   110   205   106   105   219   167    68    59    47   214    78    79   154   165    76    86   184    57   182   215   108    35   222   219    41    35   174    91   177   112   108   168   140   186   107   222    53   142    83    57    87   123   103   101    99   223    53   140   102   127    87   162   158   213    99    91    55    61   140   117    79    90   149    45    56   162   115   138   207    80   110   188   167   220   174   129    82    49    71   203    61   197    66    54    69    85   170   223   218   100   144   192   200   147   151   146    93   148
   171   146   114   177   149   203   143   157    74   105   103    78   109   107   129    66   155    50   170    99    71   130    59   185   133    72    35   154    87   212   164   193    42    57   152   187   104    70    61   155   113   203   190   123    43    95   113   160   177   100   211   138   179    90   206    97    46   194   178    42    63    57   186    39    32    35    62   108    96   175    43   155    68   179   151    71    93   196   200    30    85   132   171   205   215   104    92   152    46   173    31    64   182    97   198    88   180    69   103   147   175   131   159   145   122   212   183   143   138   191    69   126   179    88    60   218   171    78   149   210   195   184   206    50   191    76   147   125    55   118   108    85   177   190    54    86    96   161   203   119   128   147   214   147    49   198   174    93   196   130   130   139   211   134   150    73    41   129   110   207   108   103   220   168    67    58    46   213    77    76   156   164    76    86   185    55   182   220   109    37   222   216    42    33   176    90   179   112   110   167   142   189   108   219    52   143    82    56    88   122   105    98    97   225    53   141   102   127    86   162   160   213    97    90    57    61   138   117    80    87   150    46    56   162   112   135   207    82   111   189   166   218   173   130    81    47    71   200    61   198    68    58    71    86   172   223   218   100   143   193   199   147   151   149    93   150
   173   146   117   177   151   201   145   156    71   104   104    77   107   107   128    69   156    50   169    98    76   130    60   186   130    71    35   154    85   213   163   193    39    60   148   189   100    70    63   158   110   204   187   124    45    94   114   162   176    99   214   138   182    92   204    96    46   196   180    45    64    57   185    40    35    34    62   111    95   174    41   155    67   179   151    74    93   198   200    33    87   135   172   206   214   102    93   152    47   168    34    68   181   100   196    88   179    72   106   148   174   130   162   144   123   212   181   144   138   190    66   126   178    87    58   220   171    77   149   211   193   185   206    52   189    79   148   127    57   119   108    82   178   195    53    85    97   161   205   120   132   147   214   150    49   195   176    93   196   128   133   138   211   136   147    71    42   132   111   204   106   104   219   166    69    59    46   214    79    79   155   165    76    86   183    57   183   215   109    35   223   219    40    34   173    92   177   112   108   169   140   186   106   221    53   143    83    56    88   123   104   101    99   222    53   139   102   127    87   162   157   213    99    91    54    61   139   118    79    89   148    44    55   162   115   138   208    80   111   187   166   221   174   129    82    49    71   201    62   197    66    53    69    85   172   221   217   102   144   193   200   147   151   146    93   148
   173   146   116   177   150   201   145   156    71   104   103    78   108   107   128    69   156    51   169    98    75   130    60   185   130    70    35   154    85   213   163   192    39    59   149   188   101    69    62   158   111   204   187   124    45    94   114   162   177   100   214   138   181    92   205    96    46   196   179    45    64    57   185    39    35    34    62   110    95   173    41   155    67   178   151    74    94   198   199    34    85   134   171   206   214   103    93   152    48   168    34    68   181   101   196    88   180    71   104   147   174   130   162   143   122   211   182   144   138   190    66   125   178    86    57   220   172    77   148   211   193   184   206    51   189    79   149   127    57   118   107    82   177   194    53    85    98   162   205   121   132   148   213   150    50   195   176    94   197   128   133   139   210   135   149    71    41   131   109   205   106   104   218   167    68    59    47   214    78    79   154   165    76    87   183    57   182   215   108    36   222   219    41    35   174    92   177   111   109   168   140   186   107   221    53   142    83    57    87   123   104   100    98   222    53   140   103   128    87   163   158   213    98    91    55    61   140   117    79    90   149    44    55   162   115   138   208    79   110   187   167   220   174   129    82    49    71   202    62   197    66    54    69    85   171   222   218   100   144   192   201   148   151   146    94   149
   171   147   117   179   150   202   143   156    70   104   104    79   108   108   129    67   153    52   167   101    74   128    61   183   130    71    35   155    83   213   167   192    37    59   148   191    99    70    67   158   111   203   187   123    45    94   115   163   180   101   215   140   180    92   204    96    46   195   180    44    66    56   186    39    35    33    64   108    95   174    39   156    69   178   153    74    94   197   200    34    86   134   171   207   215   102    92   152    48   168    35    68   180   100   198    87   179    72   103   145   173   132   162   144   126   213   183   144   140   191    65   125   178    85    57   220   173    78   149   213   194   182   207    52   190    79   147   127    57   117   108    81   177   193    54    84    98   161   205   122   131   148   213   151    50   197   177    92   197   129   133   138   209   138   146    73    39   130   110   205   106   104   220   167    69    59    46   213    78    79   155   166    74    90   184    57   180   214   109    34   223   218    40    35   174    90   178   113   109   166   140   187   106   222    55   144    85    56    87   122   104   101   100   223    52   139   102   125    85   164   158   212   100    90    54    60   139   117    76    91   149    45    54   161   114   137   210    79   109   186   167   221   174   128    80    49    74   202    62   196    68    55    69    86   169   222   216   102   142   192   199   149   151   145    95   149
   173   146   116   177   149   202   146   156    72   104   103    77   107   107   129    70   156    50   170    99    75   130    60   185   130    70    36   155    85   214   164   193    39    59   148   188   101    69    62   158   111   204   186   123    45    94   114   162   177   100   214   139   180    92   205    96    46   195   179    45    64    58   185    40    34    34    62   111    95   174    41   155    68   178   150    74    93   198   199    33    85   135   171   205   214   102    94   152    48   168    34    68   182   100   196    88   179    72   105   147   174   130   163   144   122   212   182   144   139   190    66   126   179    86    57   220   172    76   148   212   193   184   206    51   189    80   149   127    57   119   107    83   178   194    53    85    97   162   205   121   131   148   213   150    50   195   177    94   197   128   133   139   210   136   148    71    42   131   109   205   106   105   219   167    69    59    47   214    78    79   154   165    76    86   183    58   182   215   108    35   222   219    40    34   174    92   178   112   108   168   139   185   107   222    53   142    84    57    88   122   103   100    99   223    53   140   103   128    87   163   158   213    98    91    55    62   140   117    79    90   148    44    55   162   115   139   207    80   110   188   166   220   174   129    82    49    71   202    62   196    66    54    69    85   171   222   218   100   144   193   200   147   151   146    93   149
   174   146   116   177   150   201   146   156    71   104   104    77   108   107   128    69   156    51   169    99    75   130    60   185   130    70    35   155    84   213   163   192    40    59   149   188   101    69    63   158   111   204   187   124    44    94   115   162   178   100   214   139   181    92   205    97    46   196   180    45    64    58   186    39    35    34    62   110    95   174    41   155    67   178   151    74    93   198   199    33    85   134   171   206   214   102    93   152    48   168    34    68   181   100   196    88   179    71   104   147   174   130   163   144   122   211   181   144   139   190    66   126   178    86    57   220   172    77   148   211   193   184   206    52   189    80   149   127    57   119   108    82   177   194    53    85    98   162   205   120   131   147   213   151    50   195   176    94   197   128   133   139   210   135   148    71    41   131   110   205   106   104   219   167    69    60    47   214    79    79   154   165    76    86   183    57   182   215   108    35   222   219    40    35   174    92   177   111   108   168   139   186   107   222    53   142    83    56    87   123   104   100    98   222    53   140   103   128    87   162   158   213    98    91    55    61   139   117    79    90   149    45    56   162   115   138   208    79   110   187   167   220   174   129    82    49    71   202    62   197    66    54    68    85   171   223   218   101   144   192   201   147   151   146    94   149
   173   144   117   175   148   201   147   155    73   105   101    77   106   107   128    68   156    51   167    98    75   130    60   185   129    68    33   155    83   213   163   192    38    58   148   189   101    69    61   158   110   204   187   122    44    94   114   163   177   101   214   137   181    92   206    98    47   196   179    46    65    58   184    41    34    34    63   110    97   173    42   154    69   178   153    74    92   198   200    35    84   135   172   206   215   102    93   154    51   168    34    66   183   101   197    89   181    70   105   146   174   129   163   145   123   212   182   143   138   190    65   125   179    86    58   221   172    77   151   212   195   184   206    51   189    81   150   126    56   118   109    81   178   193    55    85    97   160   205   122   130   150   211   152    50   195   173    94   198   129   134   139   210   136   149    71    40   130   108   206   105   104   218   167    69    59    46   217    79    80   154   164    76    87   185    57   183   217   108    36   220   219    39    34   172    91   177   112   110   169   139   186   108   222    53   143    84    56    87   122   105    99    99   223    53   140   103   127    87   162   158   212    99    92    55    60   139   117    79    90   148    43    55   164   115   138   208    78   111   188   168   219   174   127    82    47    72   202    61   197    64    53    67    85   174   221   218   101   142   193   199   148   151   146    94   151
   126    94   175   190    51   114    36   157   198   173   150   196   170   186    92   185   203   103   218   159   163    78   215    34   202   178    40    78    80   109    72   203   108   172   205   179    59   143   135    61    56   122   123    63    60   101   134    53    42    73    84   177   145   180   187   124   103   114   155   161    42   161   170   171   159   206    48    67    75   140    36   192    38   217   145   158    45    58   149   200   193    54   112    68   204   104   210    84   117   205   210    50   164   113   193   187   212   206   133   211   201    82   149   118   122    80   220    97    33   132   134   208   132   218   106   188   106    38   195   217    57   187    36   145    97   154    60    64    81    51   167   116   141   180   130   197    65   164   107   221    44    40    35    60    66    59   109    42   151   116   101   210   191   156   144   184    40   181   123    92   122   203   160   144    57   104   133   149   141   129   139    77   121    83   220    40   217   180    56   180   130   154   100    94   122   130   124   170    67   203   210   152   146    89   119    44   209   135   100   214   218    81    64    54   161   189   129   118   115   183    83   173   123   207    42   202   201   217    40   103    76    70   132    84   166   173   213   165   118    61    35   174   170    59   151    91   181    57   220   193   155   217   140   148   102    99   147    69   120   207    91   185   109   202   196   109
   126    94   175   190    49   114    35   158   199   173   149   197   170   186    92   185   203   103   220   160   161    79   216    33   202   178    38    77    79   108    73   205   107   170   207   180    58   143   135    61    58   124   123    64    59    99   137    54    41    73    86   178   144   181   188   124   102   114   154   162    40   160   171   173   158   207    49    65    74   144    37   192    38   217   144   159    45    55   150   201   193    54   113    66   204   104   211    84   116   205   210    51   165   113   194   189   211   205   134   213   203    81   149   117   123    80   219    96    32   133   134   208   131   218   107   187   106    36   196   217    57   187    35   145    99   155    60    64    83    50   168   115   140   181   130   196    66   164   109   222    43    38    38    62    65    59   109    43   150   117   101   209   191   155   143   183    40   180   125    91   122   203   160   144    56   104   132   147   142   130   141    77   121    82   221    41   217   182    58   181   128   152    99    96   120   131   125   170    67   202   211   155   145    89   119    43   206   138   100   215   217    81    64    55   159   190   130   118   117   184    83   172   123   207    42   203   199   216    38   102    75    69   133    82   168   172   213   166   118    62    34   175   170    60   151    91   181    57   220   195   157   218   140   150   101    97   147    70   121   209    93   185   109   201   199   109
   128    93   174   189    51   115    37   156   198   173   149   195   170   185    93   186   204   103   219   160   162    79   215    32   203   179    41    79    81   109    72   203   109   172   207   179    59   143   135    61    56   123   122    62    59   101   135    54    42    74    83   178   145   179   188   123   102   114   156   161    41   161   170   171   159   207    48    67    75   141    35   191    37   217   145   158    44    58   149   200   192    54   113    69   204   102   210    84   117   203   211    51   165   113   192   186   211   205   132   211   202    82   149   117   124    81   221    97    34   131   135   208   133   218   105   188   105    38   195   217    57   188    35   144    97   154    61    63    80    50   167   115   140   181   131   197    64   163   107   220    43    39    36    59    66    58   110    41   152   116   101   210   191   157   144   183    41   181   123    93   123   205   161   144    58   105   133   148   141   129   139    77   120    82   220    40   218   181    56   179   129   154   100    94   122   130   125   169    67   204   210   151   146    89   118    43   210   134   100   215   217    82    63    54   161   189   129   120   115   183    81   173   123   207    41   203   200   217    39   104    76    69   133    84   168   173   214   165   118    62    33   174   170    60   151    92   181    57   221   194   155   218   140   148   103   100   146    70   120   206    91   186   108   202   196   108
   126    95   175   189    51   114    36   157   197   174   151   195   170   185    92   185   203   103   219   160   161    78   215    34   203   179    40    77    80   109    72   204   109   171   205   179    59   143   136    59    56   123   123    64    60   101   135    54    41    73    84   177   145   181   186   123   104   114   156   161    42   161   171   171   159   206    47    66    75   141    35   192    38   217   143   159    44    58   148   201   194    54   112    66   204   104   210    85   117   205   210    50   164   114   194   187   212   207   134   211   201    81   149   118   122    79   220    97    33   132   134   208   131   217   106   188   105    37   195   217    57   187    36   145    96   154    61    64    81    50   167   115   140   179   130   197    65   164   108   221    44    40    36    60    65    59   109    41   151   115   101   210   191   157   142   184    41   180   123    92   122   203   161   144    56   104   133   149   141   128   138    78   121    83   221    40   217   181    56   180   130   154   100    94   121   130   124   169    66   204   210   152   146    90   118    42   209   136    99   215   217    81    64    53   161   190   130   119   114   184    82   172   123   206    43   202   200   217    40   105    76    70   132    83   167   174   213   165   117    62    35   174   171    60   152    91   182    57   220   195   155   216   140   149   102    99   147    69   120   206    91   185   108   202   197   110
   126    94   175   190    50   115    35   157   197   173   150   196   170   186    93   185   203   104   218   159   162    79   216    33   203   179    41    78    80   109    73   203   107   172   206   180    59   143   136    61    56   123   123    64    61   100   135    54    41    73    85   177   145   180   186   124   103   113   155   161    41   160   169   172   159   206    47    67    75   141    36   192    38   217   145   159    44    57   148   201   193    54   112    68   203   104   210    84   117   204   209    51   165   114   192   186   212   206   134   211   201    82   149   118   123    80   220    97    34   132   134   208   131   219   105   188   105    37   195   217    57   187    37   145    97   154    60    63    81    50   166   116   140   180   130   196    65   164   107   221    44    39    35    60    66    59   109    41   152   117   101   209   192   156   143   184    41   181   123    92   123   203   160   144    58   104   133   148   141   129   139    77   121    82   220    40   217   180    57   181   129   154   101    95   122   130   125   170    66   204   211   152   145    89   118    43   209   136    99   214   218    81    64    54   160   189   128   118   114   184    82   173   124   206    42   201   201   218    40   104    76    69   132    83   165   173   213   164   117    62    33   173   170    60   151    91   182    57   221   194   155   217   140   148   101    99   147    69   121   206    91   186   108   202   197   109
   127    95   176   190    51   114    36   156   199   174   150   196   170   186    92   185   202   103   218   159   163    78   214    34   203   179    41    77    80   109    72   203   108   172   205   180    59   142   136    60    55   122   123    63    61   100   134    54    41    74    84   177   145   180   188   123   104   114   155   162    43   161   170   171   159   207    48    66    76   140    36   192    38   216   144   158    45    58   149   200   193    55   111    67   204   104   209    84   117   204   210    52   164   113   192   187   212   206   133   211   202    82   149   118   122    81   219    97    33   132   134   208   131   218   105   187   106    38   195   216    57   187    37   146    97   154    59    64    81    50   167   116   140   180   129   197    66   164   106   222    43    38    36    60    65    59   108    42   151   116   101   210   191   157   143   184    41   181   124    93   121   203   161   143    58   104   133   148   141   128   138    78   121    83   221    40   218   180    55   180   130   154   100    95   122   131   125   169    66   204   210   153   146    89   119    43   209   135   100   215   218    81    65    54   161   189   129   120   115   183    84   173   124   206    42   202   201   217    40   103    76    71   132    84   166   174   213   165   118    61    34   174   169    59   152    90   181    57   220   194   155   216   140   148   102    99   146    69   120   207    91   186   109   201   196   109
   126    94   175   190    51   115    36   157   198   173   150   196   170   186    93   185   203   103   218   159   162    78   215    34   203   179    40    78    80   109    72   203   107   172   205   179    59   143   135    60    56   122   123    63    60   101   134    54    41    73    84   177   145   180   187   123   103   114   155   161    42   161   170   171   158   206    48    67    75   140    36   192    38   217   145   158    44    58   149   200   193    54   112    67   203   104   210    84   117   205   210    50   164   113   192   187   212   206   133   211   201    82   149   118   123    80   220    96    33   132   134   208   132   218   106   188   106    38   195   217    57   187    36   145    97   154    60    64    81    50   167   115   140   180   130   197    65   164   107   221    43    39    35    60    66    59   109    42   151   116   101   209   191   156   143   184    40   181   123    92   122   203   160   143    57   104   133   149   141   129   139    77   121    83   221    40   217   180    56   180   129   154   100    95   122   130   124   170    66   204   210   152   145    90   119    43   209   135   100   214   218    81    64    54   161   189   129   118   115   183    82   172   123   206    42   202   201   217    39   104    76    70   131    84   166   173   213   165   118    61    34   174   170    60   152    91   181    57   220   194   155   217   140   148   102    99   147    69   120   207    91   185   109   202   197   109
   127    94   174   188    48   118    37   159   195   171   150   195   170   184    94   184   200   102   218   156   162    80   213    30   197   178    37    74    80   109    72   204   110   176   203   179    59   141   133    59    59   119   120    61    59   101   134    55    41    73    87   178   146   178   187   126   105   112   158   161    44   160   169   172   160   205    48    68    75   144    36   194    43   218   141   155    43    55   147   200   194    56   114    65   207   106   209    81   116   206   207    52   162   114   190   186   213   206   134   212   200    85   151   118   127    83   220    94    34   136   134   208   134   215   105   186   107    40   195   218    60   185    36   143    94   152    61    63    82    51   166   117   139   182   132   194    64   163   109   218    45    35    35    59    68    61   109    41   153   115   100   207   189   154   142   189    40   180   124    95   120   202   159   142    56   103   133   148   140   126   136    77   120    85   222    41   219   179    57   181   127   153   100    93   121   125   125   168    65   204   210   150   142    91   121    48   206   136   101   212   220    79    63    58   165   190   128   120   111   182    80   172   125   207    44   203   198   219    41   105    80    72   132    87   161   171   214   163   119    64    36   174   169    62   156    92   181    56   221   194   153   221   143   145   104   101   145    70   118   209    91   183   108   200   195   110
   127    95   174   190    50   114    36   158   196   173   149   193   170   186    93   186   201   103   218   159   161    78   215    35   202   180    40    78    79   109    72   204   107   170   204   179    59   142   136    61    55   122   124    63    60   102   135    54    41    73    85   176   144   181   187   122   105   112   155   162    41   160   171   171   159   208    49    68    76   140    37   192    39   217   146   158    43    57   148   200   194    56   113    69   204   104   210    84   117   205   209    53   163   113   193   187   211   207   132   211   201    82   151   117   123    79   221    98    35   132   133   207   130   219   106   189   105    38   196   217    58   186    37   145    97   154    61    66    81    51   166   115   140   180   131   195    65   164   107   222    42    39    35    60    66    59   109    41   149   116   100   208   193   157   144   184    40   182   123    93   121   203   162   144    57   103   133   150   140   129   138    77   121    82   220    39   217   179    57   179   130   153   101    95   123   130   123   171    66   204   209   152   145    89   119    44   209   135   100   215   216    81    65    52   158   189   130   117   114   183    82   173   124   205    45   202   200   218    38   104    75    70   131    84   165   174   214   167   119    62    34   174   170    61   152    90   180    57   221   194   155   217   139   148   102   100   144    70   118   208    90   186   107   202   195   109
   126    93   176   193    51   115    34   156   198   173   148   196   173   186    92   185   202   102   217   160   161    79   217    32   206   179    41    79    79   107    71   203   106   174   206   180    60   143   132    58    56   122   122    62    62   100   134    53    43    71    85   176   145   180   187   122   101   114   158   161    42   161   171   174   159   205    46    69    77   141    35   193    41   217   146   157    44    60   148   199   194    55   113    69   203   105   210    85   119   203   210    50   165   111   191   187   212   206   133   212   197    85   150   116   124    81   220    94    33   132   135   209   131   217   104   185   106    39   193   216    60   189    36   146    97   154    59    61    80    51   168   116   141   180   132   197    65   162   103   219    43    40    36    58    67    58   109    42   150   117   101   210   190   154   145   184    42   179   124    93   122   206   159   143    58   103   131   151   140   128   140    79   118    86   221    38   217   181    56   179   129   153   101    94   120   130   122   167    65   203   212   151   144    91   117    45   209   134   101   214   217    83    65    55   162   189   128   118   114   182    83   171   125   207    42   201   203   217    37   106    76    67   130    86   168   172   215   165   118    62    34   174   171    58   152    90   181    58   221   191   155   217   141   149   102   100   144    70   118   206    95   184   107   201   196   111
   127    95   175   189    50   115    34   155   196   174   152   197   171   185    91   184   201   100   219   160   161    80   216    35   200   177    41    80    81   109    71   203   107   173   205   181    60   143   135    61    54   119   123    64    59   102   134    52    41    73    86   177   145   179   185   124   103   115   155   161    42   162   170   172   159   206    49    67    78   142    35   193    37   216   144   159    43    58   149   200   197    54   113    67   202   102   210    86   116   205   210    52   165   113   191   187   212   207   134   212   202    79   151   117   121    82   218    97    35   133   136   206   131   218   106   187   105    37   197   216    56   188    36   147    98   153    61    65    81    50   169   118   137   181   129   199    64   164   106   221    43    39    37    62    65    60   109    43   150   115   100   207   191   153   145   183    40   180   122    93   122   202   159   143    56   102   134   149   141   130   139    78   119    84   219    41   218   181    57   180   128   153   102    95   122   131   125   171    65   204   210   154   145    88   119    41   212   134   102   217   219    80    64    53   162   190   129   117   115   185    83   171   123   208    44   201   201   216    40   104    77    69   131    82   166   176   215   165   115    61    34   174   171    60   151    91   181    57   221   195   154   219   141   147   100    97   146    69   121   205    93   185   109   202   198   108
   126    94   176   190    50   115    35   156   198   174   150   195   171   185    93   185   203   103   218   158   162    78   215    34   202   180    41    77    80   109    73   203   107   172   205   179    58   144   135    60    56   123   123    63    61   101   135    54    42    74    85   177   146   181   187   123   104   114   155   161    42   161   170   171   159   206    48    66    75   140    35   192    38   217   145   158    45    58   149   200   193    54   112    68   203   104   210    84   116   204   210    51   165   113   192   187   212   206   133   211   201    82   149   119   123    81   219    97    33   132   134   208   131   218   106   187   106    38   195   216    57   187    36   145    97   154    60    63    82    51   167   116   140   180   129   197    65   164   107   221    44    39    35    60    65    59   110    42   150   116   100   210   191   156   143   184    41   180   123    92   122   204   160   143    57   104   133   149   141   129   138    77   122    83   221    39   218   180    57   180   130   154   100    94   122   130   124   170    67   204   210   152   146    90   119    43   209   136   100   214   218    81    64    54   161   189   130   119   114   184    82   172   124   206    42   201   200   217    39   104    76    70   131    83   166   173   214   165   118    62    34   174   170    60   151    91   181    57   220   194   155   217   140   148   102    99   146    70   120   207    91   185   108   202   196   109
   126    94   175   190    51   115    36   156   198   173   150   195   170   186    92   185   203   103   218   159   162    78   215    33   203   179    40    78    80   108    72   203   107   172   205   179    59   143   135    60    56   122   123    63    61   101   134    54    41    73    85   177   145   180   187   123   103   114   155   161    42   161   170   172   159   206    48    67    75   140    36   192    38   217   145   158    44    58   149   201   193    54   112    67   203   104   210    84   117   205   210    50   164   113   192   187   212   206   133   211   201    82   149   118   123    80   220    96    33   132   134   208   132   218   106   188   106    38   195   216    57   187    36   145    97   154    60    64    81    50   167   116   140   180   130   197    65   164   107   221    43    39    35    60    65    59   109    41   151   116   101   210   191   156   143   184    40   181   124    92   122   203   160   143    57   104   133   149   141   129   139    77   121    83   221    40   217   180    56   180   129   154   100    95   122   130   124   170    66   203   210   152   145    89   119    43   209   135   100   215   218    81    64    54   161   189   129   118   115   184    83   172   123   206    43   202   201   217    39   104    76    70   131    83   166   173   213   165   118    62    34   174   170    59   152    91   181    57   220   194   155   217   140   148   102    99   146    69   120   207    91   186   108   202   197   109
   126    94   175   190    51   115    36   157   198   174   150   196   170   186    92   185   203   103   218   159   162    78   215    34   203   179    40    78    80   108    73   203   107   172   206   179    59   143   135    60    56   123   123    63    60   100   134    54    41    73    85   177   145   180   187   123   104   114   155   161    42   161   170   172   159   206    48    66    75   140    36   192    38   217   144   158    44    58   149   200   193    54   112    67   203   104   210    84   116   204   210    51   164   113   192   187   212   206   133   211   201    82   149   118   123    80   220    97    34   132   134   208   132   218   105   188   106    37   195   217    57   187    36   145    98   154    60    64    82    50   167   116   140   180   130   197    65   164   107   221    44    40    35    60    66    59   109    41   151   116   101   209   191   156   144   183    40   181   123    92   122   203   160   144    57   104   133   149   141   129   139    77   121    83   221    40   218   180    56   180   130   154   100    95   122   130   124   170    67   204   210   152   145    90   119    43   209   135   100   215   218    81    64    54   161   189   129   119   115   183    83   173   123   206    43   202   201   217    39   103    76    70   131    84   166   174   213   165   118    61    34   174   170    60   151    91   181    57   221   194   155   217   140   148   102    99   146    69   120   207    91   185   108   202   196   109
   126    94   176   188    50   116    35   157   198   174   150   196   171   187    93   184   205   103   219   159   163    79   215    34   202   179    40    79    81   108    72   204   107   172   204   180    58   144   136    61    56   122   123    62    61   100   135    54    42    74    84   175   144   180   186   124   104   114   156   159    43   162   169   173   159   207    48    68    75   140    36   193    37   217   145   157    44    59   148   200   192    52   112    67   202   104   209    84   117   205   208    50   167   113   192   186   213   206   135   212   201    82   149   118   123    81   221    97    33   132   133   208   131   218   104   188   106    38   193   217    57   186    37   145    98   154    60    63    81    50   167   115   141   179   131   199    64   163   107   222    43    38    36    60    66    61   109    42   150   116   102   210   191   156   144   183    41   181   123    94   122   202   160   144    57   103   135   149   139   128   139    77   121    83   219    39   217   180    57   180   129   153   102    94   121   131   123   168    65   204   211   153   144    89   119    43   209   136    99   214   218    81    64    52   161   188   129   118   115   184    83   173   122   206    43   202   200   217    37   104    76    69   133    83   166   173   213   165   118    62    34   175   171    60   150    90   180    57   221   193   155   216   139   147   101   100   145    69   121   205    92   186   108   203   196   109
   126    94   175   190    51   115    36   157   198   173   150   196   170   186    93   185   203   103   218   159   162    78   215    34   203   179    40    78    80   108    72   203   107   172   205   179    59   143   135    60    56   122   123    63    61   101   134    54    41    73    84   177   145   180   187   123   103   114   155   161    42   161   170   172   159   206    48    67    76   140    36   192    38   217   145   158    44    58   148   200   193    54   112    67   203   104   210    84   117   205   210    50   165   113   192   187   212   206   133   211   201    82   149   118   123    80   220    96    33   132   134   208   132   218   106   188   106    38   195   216    57   187    36   145    97   154    60    64    81    50   167   115   140   180   130   197    65   164   107   221    43    39    35    60    65    59   109    42   151   116   101   209   191   156   143   183    40   181   123    92   122   203   160   143    57   104   133   149   141   129   139    77   121    83   221    40   217   180    56   180   129   154   100    95   122   130   124   170    66   203   210   152   145    90   119    43   209   135   100   214   218    81    64    54   161   189   129   118   115   183    82   172   123   206    43   202   201   217    39   103    76    70   131    83   166   173   213   165   118    61    34   174   170    60   152    91   181    57   220   194   155   217   140   148   102    99   146    69   120   207    91   185   108   202   197   109
   126    94   175   190    51   115    36   157   198   173   150   196   170   185    93   185   203   103   218   159   162    78   215    34   203   179    40    78    80   109    72   203   107   172   205   179    59   143   135    60    56   123   123    63    60   101   134    54    41    73    85   177   145   180   187   123   103   114   155   161    42   161   170   172   158   206    48    67    75   141    36   192    38   217   145   158    44    58   148   200   193    54   112    67   203   104   210    84   117   205   209    51   165   113   192   187   212   206   133   211   201    82   149   118   123    80   220    97    33   132   134   208   132   218   105   188   106    38   195   217    57   187    36   145    97   154    60    64    82    50   167   116   140   180   130   197    65   164   107   221    44    39    35    60    66    59   109    42   151   116   101   209   191   156   143   184    40   181   124    92   122   203   160   143    58   104   133   149   141   129   139    77   121    83   220    40   218   180    56   180   129   154   100    95   122   130   124   170    66   203   210   152   145    90   119    43   209   135   100   215   218    81    64    54   161   189   129   118   114   183    82   172   123   206    42   202   201   217    39   104    76    70   131    84   166   173   213   165   118    62    34   174   170    60   152    91   181    57   221   194   155   217   140   148   102    99   146    69   120   207    91   185   108   202   197   109
   126    94   177   191    51   115    35   160   198   174   151   194   169   188    94   187   198   105   220   159   162    80   214    35   204   180    38    78    78   109    69   201   107   168   204   177    60   143   133    59    57   121   122    63    61   101   132    53    37    70    86   177   143   182   188   123   103   116   156   162    45   158   170   172   156   209    46    67    77   143    35   194    36   216   143   159    44    58   150   202   192    51   109    69   201   103   208    83   116   202   209    51   167   114   193   186   213   206   136   212   202    83   149   120   121    81   216    98    35   130   134   209   131   215   106   188   105    41   195   217    55   187    37   145    95   152    60    62    82    50   170   117   143   182   127   197    67   163   109   221    43    38    35    61    68    57   116    41   152   115    96   209   195   156   142   184    40   183   123    96   122   205   162   143    58   103   135   146   140   126   137    78   125    81   218    39   217   180    59   180   126   155   101    99   124   131   124   169    69   202   209   154   146    91   120    41   208   132    96   215   215    78    62    54   162   189   132   120   116   180    79   174   123   206    40   200   200   218    40   103    79    71   132    87   169   174   214   165   118    65    36   172   169    61   154    89   180    57   224   194   157   215   140   148   105    98   148    66   119   205    91   182   109   203   195   108
   126    94   175   190    51   115    35   156   198   173   150   195   170   185    93   185   203   103   218   159   162    78   215    34   203   179    40    78    80   108    73   203   108   172   205   179    59   143   135    60    56   122   123    63    61   101   134    54    41    74    85   177   145   180   187   123   103   114   155   161    42   161   170   172   158   206    48    66    76   141    36   192    38   217   145   158    44    58   148   200   193    54   112    67   203   104   210    84   116   205   209    50   164   113   192   187   212   206   134   211   201    82   149   118   123    80   220    97    33   132   134   208   132   218   106   188   106    37   195   216    57   187    36   145    97   154    60    64    81    50   167   116   140   180   130   197    65   164   107   221    44    40    35    60    65    59   109    42   151   116   101   209   191   156   143   184    40   181   124    92   122   203   160   143    57   104   133   149   141   129   139    77   121    83   221    39   217   180    56   180   129   153   100    95   122   130   124   170    66   204   210   152   145    90   119    43   209   135   100   215   218    81    64    54   161   189   129   118   115   184    82   172   123   207    42   202   201   217    39   103    76    70   131    84   166   173   213   165   118    62    34   174   170    60   151    91   181    57   221   194   156   217   140   148   102    99   147    69   120   207    91   185   109   202   197   109
   127    95   175   189    51   115    36   156   199   174   149   195   170   185    92   185   203   103   217   160   162    79   214    33   202   179    41    78    80   108    73   202   106   171   205   179    58   143   136    60    56   122   123    63    61   100   135    54    41    74    84   176   145   180   188   124   103   114   155   161    42   161   171   172   159   205    48    67    75   141    36   192    38   216   145   158    44    58   148   200   192    54   112    67   204   104   210    84   117   204   210    50   164   113   193   186   213   206   133   212   201    81   150   119   123    79   220    97    33   132   135   209   132   218   105   187   106    38   195   217    57   188    37   144    97   154    60    63    81    51   167   116   141   181   130   197    65   164   106   222    44    39    35    61    65    58   109    42   151   116   101   209   191   157   144   184    42   180   124    93   123   203   160   143    58   103   134   149   140   129   139    78   121    83   220    40   218   181    55   180   130   153   100    95   122   131   124   169    67   204   210   152   145    89   119    44   209   135   100   215   219    82    64    54   160   189   129   120   114   184    82   173   124   207    42   201   200   217    39   103    76    70   131    84   166   173   213   166   118    62    35   175   170    59   151    91   182    58   221   195   156   216   139   149   103    98   147    69   120   206    90   186   108   201   196   109
   127    94   175   189    51   114    35   156   198   173   150   196   170   186    93   185   203   104   219   159   162    78   215    33   202   178    40    78    80   109    72   203   106   172   205   181    58   143   134    59    56   122   123    64    61   101   135    54    41    73    84   177   146   181   186   123   103   113   155   161    42   160   170   171   159   207    47    67    75   140    36   192    38   218   145   158    44    58   148   201   193    53   113    67   204   105   210    84   118   204   210    50   164   114   192   187   211   206   133   211   202    83   149   119   122    80   221    97    33   132   134   208   132   218   105   188   105    38   195   217    58   187    37   145    98   155    60    63    82    50   167   115   139   180   130   197    66   164   107   220    44    39    35    60    64    59   109    41   150   116   102   210   191   157   143   184    40   181   124    93   123   203   160   142    58   103   133   149   141   128   139    77   121    83   221    40   218   180    55   180   129   153   101    95   122   131   124   170    66   203   210   152   145    90   119    42   211   135    99   214   218    81    64    54   161   189   130   118   114   183    82   172   123   206    42   202   201   217    39   104    76    69   131    83   165   174   213   165   119    62    34   173   170    60   151    91   182    57   220   194   155   217   139   148   101    98   147    69   120   207    91   185   107   202   196   108
   126    94   175   190    50   114    36   157   198   174   150   196   170   185    93   185   203   104   218   160   162    78   214    34   203   179    40    77    81   108    73   204   108   172   205   179    60   143   135    59    56   122   124    64    61   100   134    54    42    73    84   177   145   181   186   124   104   114   156   162    42   161   170   171   158   206    48    66    75   142    36   192    38   218   144   159    44    58   148   200   193    54   112    68   204   103   210    84   117   204   210    51   164   114   192   187   212   206   133   211   202    82   150   118   123    80   220    97    34   131   135   208   132   219   106   188   106    38   195   217    57   188    37   145    97   154    61    63    81    50   167   115   141   180   130   198    66   164   107   221    44    39    35    60    65    58   110    42   150   116   101   210   191   157   144   183    40   181   124    92   122   204   161   144    57   103   134   149   141   129   139    77   121    83   220    40   218   180    56   180   129   154   101    95   122   130   125   169    66   203   211   153   145    88   118    43   209   136   100   214   217    81    64    54   161   189   129   118   113   183    82   172   123   206    42   202   201   217    40   103    76    70   132    83   166   174   213   165   118    62    35   173   171    60   152    91   181    57   222   194   155   217   140   147   103    99   147    69   120   206    91   185   109   201   197   109
   126    95   175   189    51   115    35   156   198   173   151   195   170   186    92   184   203   104   219   160   161    79   215    33   203   179    41    78    79   109    72   203   108   172   205   180    58   143   135    59    56   122   123    64    60   101   134    53    42    74    85   176   145   180   188   124   104   114   155   160    42   161   169   171   158   207    47    66    75   140    36   192    38   217   144   158    44    58   149   200   193    55   112    67   204   103   209    83   116   204   210    51   164   112   193   187   212   206   134   211   202    82   150   118   122    80   221    96    34   132   133   208   131   217   106   187   106    37   196   216    57   187    36   144    98   154    61    64    82    51   168   115   140   180   129   197    66   164   107   221    45    40    35    60    66    59   110    41   151   115   101   210   191   156   143   183    40   180   123    93   122   203   161   143    58   103   133   150   140   129   139    76   121    83   220    40   218   181    56   181   130   154   100    95   122   130   124   170    67   204   211   153   145    89   119    43   210   137    99   215   219    81    64    54   161   189   129   119   114   184    82   172   123   207    42   201   202   218    40   104    76    70   132    84   166   174   214   165   118    61    35   174   170    60   152    92   181    57   220   195   155   217   139   149   102   100   145    69   120   207    91   185   109   202   197   109
   125    95   174   192    52   115    38   156   197   173   148   195   171   186    91   185   203   105   219   159   160    77   215    34   202   179    40    77    80   107    72   203   107   174   204   182    60   140   136    59    56   124   122    63    60   102   133    53    41    75    85   177   143   180   188   122   105   115   156   163    41   160   170   170   157   207    50    66    74   140    34   192    40   216   143   158    43    58   148   200   192    57   113    67   205   104   209    84   116   207   211    51   165   112   195   188   211   205   134   212   202    81   148   117   124    80   219    96    34   132   134   208   132   220   107   188   107    37   196   217    56   186    36   145    97   155    61    62    81    50   169   116   140   180   131   196    67   164   108   221    43    40    35    60    65    57   109    39   150   116    99   209   192   157   143   183    41   179   124    92   123   202   161   143    56   106   132   150   140   129   138    77   119    83   220    40   219   180    55   181   129   155    99    96   121   130   125   172    65   204   212   152   145    91   120    44   210   135    99   216   219    82    65    54   161   190   128   117   116   184    82   173   123   206    42   203   202   218    38   103    76    70   130    83   166   174   214   166   118    63    36   173   170    61   150    92   181    57   221   194   156   216   140   147   103    97   145    71   120   208    92   185   107   201   197   111
   126    94   175   190    51   115    36   157   198   173   150   196   170   186    92   185   203   103   218   159   162    78   215    34   203   179    40    78    80   108    73   203   107   172   205   180    59   143   135    60    56   122   123    63    60   101   134    54    41    73    84   177   145   180   187   123   103   114   155   161    42   161   170   172   158   206    48    66    76   140    36   192    38   217   144   158    44    58   149   200   193    54   112    67   203   104   209    84   117   204   209    50   164   113   192   187   212   206   134   211   201    82   149   118   123    80   220    96    33   132   134   208   131   218   106   188   106    38   195   216    57   187    36   145    98   154    60    64    81    50   167   115   140   180   130   197    65   164   107   221    43    39    35    60    65    59   109    42   151   116   101   209   191   156   143   184    40   181   124    93   122   204   160   144    57   104   133   149   141   129   139    77   121    83   220    40   217   180    56   180   130   154   101    95   122   130   124   170    66   204   210   152   145    90   119    43   210   135    99   214   218    81    64    54   160   189   129   118   114   183    82   172   123   206    43   202   201   217    39   103    75    70   132    83   166   173   213   165   118    62    34   173   169    60   152    91   181    57   220   194   155   217   140   148   102    99   147    69   120   207    91   186   109   202   197   109
   126    96   175   189    48   113    36   156   198   172   148   196   169   185    95   185   203   102   217   159   163    78   214    35   203   181    41    77    78   108    71   205   107   171   204   179    61   142   136    61    56   123   124    62    60   101   136    55    41    72    85   177   145   179   189   123   104   115   158   160    42   160   171   172   159   207    48    65    75   140    36   192    37   216   142   159    44    59   150   199   194    55   111    68   202   104   209    85   115   207   210    51   164   113   194   187   213   206   132   212   200    82   150   118   123    82   220    96    33   130   134   207   130   220   106   188   107    36   195   217    57   186    36   147    96   155    59    66    82    49   168   114   141   179   133   196    64   162   108   220    44    39    34    59    66    59   111    42   151   116   100   210   192   156   142   186    41   181   123    91   122   202   161   143    58   103   134   149   140   129   137    78   121    83   220    41   216   181    57   181   129   154   100    95   122   128   125   170    67   205   209   153   147    91   119    42   211   136    97   216   220    80    64    54   161   189   129   120   117   183    81   172   123   206    43   200   201   218    41   104    76    71   132    85   167   173   213   166   119    62    33   172   170    59   152    91   180    57   219   194   155   216   139   149   102    98   147    72   120   206    88   187   109   201   197   109
   126    94   175   190    51   115    35   156   198   174   150   196   170   185    92   185   203   103   218   159   162    78   215    33   203   179    40    78    80   109    72   203   107   172   205   179    59   143   135    60    57   122   123    63    61   100   134    54    41    73    84   176   145   180   187   123   103   113   156   161    42   161   170   171   159   206    48    67    75   140    37   192    38   217   145   159    45    58   148   201   193    53   112    67   203   104   210    84   117   205   209    51   164   114   192   187   212   206   133   211   201    82   149   118   123    80   220    96    33   132   134   208   132   218   106   187   106    38   195   217    57   187    36   145    98   154    60    64    82    50   167   116   140   180   130   197    65   164   107   221    44    40    35    60    65    59   110    42   151   116   101   209   191   156   143   183    40   181   124    93   123   204   160   143    57   103   133   149   141   129   139    77   121    83   220    40   217   180    56   181   130   154   100    94   122   130   124   169    66   203   210   153   145    90   119    43   209   135   100   215   218    81    64    54   161   189   129   118   114   183    83   172   123   206    43   202   201   217    39   104    76    70   131    83   166   173   213   165   118    61    35   173   170    60   151    91   181    57   221   194   156   216   140   148   102    99   146    69   120   207    91   185   109   202   196   109
   126    94   175   190    51   115    36   157   198   174   150   195   171   186    93   185   203   103   218   159   162    79   215    33   203   178    40    77    80   108    73   203   107   172   205   180    58   143   135    60    56   122   123    63    61   100   134    54    41    74    85   177   145   180   187   124   103   114   155   161    42   161   170   171   159   206    48    67    75   141    36   192    38   217   145   158    45    58   148   200   193    54   113    68   203   103   210    84   117   205   210    51   165   113   192   186   212   206   133   211   201    82   149   118   122    80   220    96    33   132   134   209   131   218   105   187   106    37   195   216    58   187    36   145    98   154    60    64    81    50   168   115   140   180   130   197    65   164   108   221    43    40    35    60    65    59   109    42   151   116   101   209   191   156   143   184    40   180   124    93   122   203   160   144    57   104   133   149   141   129   139    77   120    83   221    40   217   180    55   180   129   154   100    94   122   130   124   170    66   203   210   152   146    90   119    43   210   135   100   214   218    80    64    54   160   189   129   119   114   184    83   172   123   206    42   202   200   217    39   103    76    70   131    83   166   174   213   165   118    62    34   174   170    59   151    91   181    57   220   194   155   216   139   148   102    99   146    69   120   207    91   185   108   201   196   109
   126    94   175   190    51   115    36   156   198   174   150   196   170   185    93   185   203   103   218   159   162    78   215    34   203   179    40    77    80   109    72   203   107   172   205   180    58   143   135    60    56   122   123    63    61   101   134    53    41    73    84   177   146   179   186   124   103   114   155   161    42   161   170   172   158   206    48    66    76   140    37   192    38   217   145   158    44    58   149   201   194    54   111    67   203   104   210    84   117   205   209    50   164   113   193   187   213   206   133   212   201    82   150   117   123    81   220    96    33   131   135   208   131   218   106   188   106    37   195   216    57   187    36   146    97   154    60    63    81    50   168   115   140   179   130   197    65   164   108   221    43    40    35    59    65    58   109    42   151   116   101   209   191   156   143   184    41   181   124    92   123   203   161   144    57   104   134   149   141   129   139    77   121    83   220    39   218   180    56   180   129   153   101    94   122   130   124   169    67   203   211   152   146    89   119    44   209   136   100   214   218    81    64    55   161   189   130   118   115   183    82   173   123   206    43   202   201   217    39   103    75    70   131    83   166   174   213   166   118    61    34   174   169    60   152    91   181    57   221   194   155   217   140   148   103    99   146    69   120   207    91   185   109   202   197   109
   126    94   175   189    51   114    36   157   198   173   150   196   171   185    92   185   203   103   218   159   162    79   214    34   203   179    40    78    80   108    73   203   107   172   206   180    59   144   135    61    56   122   123    63    61   101   134    53    41    73    85   177   145   180   187   123   104   113   155   160    42   161   170   171   159   207    48    66    76   141    36   192    38   217   145   158    44    58   149   201   193    54   112    67   203   103   210    85   117   204   209    50   165   114   192   187   212   207   134   211   201    82   149   118   122    79   221    97    34   131   134   208   132   218   105   188   105    38   195   217    58   188    35   145    98   154    60    64    82    50   168   115   140   180   130   196    64   164   107   221    44    40    35    60    66    59   110    42   150   116   101   209   192   156   143   184    41   181   124    92   122   203   160   143    57   104   133   148   142   129   138    77   121    83   220    40   217   180    56   180   130   154   101    94   121   130   125   169    65   204   210   153   145    89   119    43   210   135    99   214   218    82    64    54   161   189   129   118   115   183    82   172   123   206    43   202   200   217    39   104    76    70   131    84   166   173   213   165   117    61    34   174   170    60   151    91   181    57   220   194   155   217   140   149   102    99   146    69   119   207    92   185   109   202   197   109
   127    94   175   190    51   115    35   156   198   174   150   196   171   185    92   185   203   103   218   160   162    78   214    33   202   179    40    78    80   109    72   203   108   172   206   179    59   143   135    59    56   122   123    64    60   101   135    54    41    73    85   177   145   179   187   124   103   114   155   161    42   161   170   171   159   206    48    66    75   141    36   192    38   216   144   158    44    59   149   200   193    54   112    67   204   103   210    85   116   204   210    51   165   114   192   187   212   206   133   211   202    83   149   119   122    81   220    97    33   133   135   208   132   218   106   187   106    38   195   216    57   188    36   145    98   154    61    64    82    50   167   115   141   181   130   197    65   164   107   221    43    40    36    60    66    59   109    42   151   116   101   209   191   156   143   184    39   181   124    93   123   203   160   144    57   103   133   149   141   129   140    77   121    83   221    40   218   181    56   180   130   154   101    95   121   130   124   170    67   204   210   153   146    90   119    43   209   135    99   214   218    81    64    54   161   190   129   118   115   183    83   172   123   207    43   202   201   217    39   104    75    70   131    84   166   173   213   165   118    62    34   174   169    60   151    91   181    57   221   194   155   217   140   149   101    98   146    70   120   206    91   185   108   201   196   109
   126    94   175   190    51   115    36   156   198   174   149   195   170   186    92   185   203   103   218   159   162    78   215    34   203   179    40    78    80   108    72   203   108   172   206   179    58   143   135    60    56   122   123    63    60   101   134    54    41    73    85   177   145   180   187   123   103   114   156   162    42   160   170   171   159   206    48    67    75   141    36   192    38   217   145   158    44    59   148   200   194    54   112    68   204   103   209    84   116   205   210    51   164   113   192   187   212   206   133   212   201    82   150   118   122    80   220    96    33   132   134   208   132   218   105   187   106    38   195   217    57   188    36   145    97   154    60    64    81    50   168   116   140   180   130   197    65   164   107   221    43    39    35    60    65    59   109    42   150   116   101   210   191   156   143   183    41   181   124    93   122   204   160   144    57   103   133   149   141   129   139    77   121    83   221    39   217   180    56   180   129   153   100    95   121   130   124   169    67   204   210   152   145    89   118    43   210   135   100   214   218    81    65    54   160   189   130   119   115   183    82   173   123   206    42   202   201   217    40   104    76    69   131    83   165   174   213   165   118    61    34   174   170    60   151    91   181    57   221   194   155   217   140   148   102    99   146    69   120   207    91   185   108   202   197   109
   126    94   175   189    51   115    35   157   198   174   150   196   171   186    93   184   203   103   218   159   162    79   215    33   202   179    41    78    80   109    72   203   108   173   205   179    58   142   135    60    56   122   123    64    61   101   134    53    41    73    84   176   145   180   187   123   104   114   156   162    43   161   170   171   158   206    48    67    75   140    36   192    39   218   145   158    43    58   148   201   193    55   112    67   203   105   209    84   117   205   210    51   164   113   192   187   212   207   134   211   201    82   149   119   123    81   221    97    34   131   134   209   131   218   106   188   107    38   196   217    58   187    37   145    98   154    60    64    82    50   167   115   140   180   130   197    65   164   107   221    43    39    35    61    66    59   109    42   151   116   101   209   191   157   144   184    41   181   124    93   122   204   159   143    58   104   133   149   140   128   139    77   120    83   221    40   217   180    56   180   130   154   101    94   122   130   124   170    67   203   211   152   146    90   120    43   209   135   100   215   218    81    64    54   160   189   128   119   114   183    83   173   124   206    43   202   201   217    39   104    76    70   132    83   166   174   213   165   118    61    34   173   170    60   151    91   181    57   220   194   155   216   140   148   102    99   146    69   120   207    91   185   108   202   197   109
   126    96   176   189    51   116    37   157   198   174   149   195   168   186    92   186   206   100   218   158   161    79   216    34   203   180    38    78    79   110    70   203   108   172   206   177    58   144   135    60    55   119   122    65    60   102   134    53    41    74    85   178   145   180   186   123   104   113   156   164    43   160   170   171   158   205    48    68    75   139    35   193    37   217   144   160    44    58   150   201   196    53   113    69   205   103   210    83   118   207   207    53   164   114   192   187   213   207   134   209   202    82   150   118   121    80   220    96    32   130   134   208   131   217   106   187   106    37   195   217    59   186    36   145    95   155    60    61    82    50   168   115   141   180   130   198    64   164   109   222    43    39    36    58    64    57   109    43   149   114   100   210   191   157   142   184    42   181   124    94   122   203   160   141    56   106   134   151   142   127   139    75   120    83   221    42   219   182    55   181   131   152   100    96   121   131   126   169    66   205   210   152   144    90   120    44   211   134   101   213   219    82    64    54   160   191   131   117   116   182    82   172   124   207    44   202   201   216    39   106    77    70   132    82   168   176   214   164   119    62    34   174   170    62   149    91   178    58   220   196   153   217   143   150   100    98   147    71   121   209    91   187   107   203   197   109
   126    94   175   190    51   115    36   157   198   174   150   195   170   185    92   185   203   104   218   159   162    78   215    34   203   179    41    78    80   108    72   203   107   172   205   179    59   143   135    60    56   122   123    63    60   100   134    54    41    73    85   177   145   180   187   123   104   114   155   161    42   161   170   172   158   206    48    66    76   140    36   192    38   217   145   158    44    58   149   200   194    54   112    68   203   104   210    84   117   205   210    51   164   113   192   187   212   206   133   211   201    82   149   118   122    80   220    96    33   132   134   208   132   218   106   188   106    38   195   216    57   187    36   145    97   154    61    64    81    50   167   115   140   180   130   197    65   164   107   221    43    40    35    60    66    59   109    41   151   116   101   210   191   156   143   184    40   181   123    92   122   203   160   143    57   104   133   149   141   129   139    77   121    83   221    40   218   180    56   180   129   154   100    94   122   130   125   170    66   204   210   152   145    90   119    43   209   135   100   215   218    81    64    54   161   189   129   119   114   183    82   172   123   206    43   202   201   217    39   103    76    70   131    83   166   173   213   165   118    61    35   174   170    60   152    91   181    57   220   194   156   216   140   148   102    99   147    69   120   207    91   186   108   201   196   109
   127    94   176   189    50   115    36   156   198   174   150   196   171   185    92   184   203   104   218   159   162    78   215    34   204   179    40    79    80   108    72   202   108   172   205   179    59   144   136    59    56   122   122    62    61   101   134    55    42    73    84   177   146   181   186   124   103   114   155   161    42   161   170   171   159   206    48    68    75   140    36   192    38   218   144   158    44    59   149   200   193    55   113    67   204   103   209    85   116   205   210    51   165   113   192   187   212   207   133   211   200    82   148   118   122    80   221    96    34   132   134   209   131   218   105   187   106    38   195   216    57   187    36   145    97   155    60    64    81    50   168   116   140   181   129   197    65   164   107   220    43    39    36    60    65    59   110    41   151   117   101   209   191   156   144   183    40   182   122    92   123   203   160   144    58   104   133   149   140   129   139    77   121    82   220    40   218   181    56   181   129   154   100    95   123   130   124   170    67   204   210   151   145    90   120    43   209   135    99   214   217    82    64    55   160   189   129   119   114   183    81   173   122   207    43   201   201   217    40   103    76    70   131    83   165   173   213   165   118    62    34   175   169    59   152    90   180    57   220   193   155   217   139   148   101    99   146    69   120   208    92   185   108   201   196   109
   126    94   174   190    49   116    35   156   199   173   150   195   171   185    93   184   203   103   218   159   162    79   215    34   203   179    41    78    80   109    72   203   108   172   205   179    58   143   135    60    56   123   123    63    61   101   134    54    41    73    86   177   145   180   187   124   104   114   155   162    43   161   169   171   159   206    48    67    75   141    36   192    37   217   145   157    44    59   149   201   193    53   112    67   203   104   210    83   116   205   209    50   165   113   192   187   211   206   133   211   201    82   150   119   122    81   221    97    34   132   133   208   131   219   105   187   105    37   195   217    57   187    36   145    98   154    59    63    82    50   166   115   139   180   130   197    65   163   107   221    43    40    35    60    64    59   110    42   150   115    99   209   191   156   143   183    40   181   123    93   123   204   160   144    57   104   132   148   141   129   139    77   120    83   220    40   218   180    56   180   130   153   100    94   123   130   123   169    66   203   210   152   145    90   119    43   209   136   100   214   218    81    64    54   161   188   130   118   115   184    83   172   124   206    43   202   201   218    40   105    75    69   132    83   166   174   213   165   118    61    35   173   169    60   151    91   182    58   221   194   156   217   139   149   102    99   146    68   121   207    91   186   108   201   197   109
   125    92   174   188    49   113    38   157   196   174   150   194   171   185    93   182   204   102   219   160   162    78   216    32   202   179    40    76    80   110    73   203   107   173   205   179    59   142   136    61    58   123   121    62    60   103   134    54    41    74    86   177   145   180   185   123   104   114   154   160    42   161   168   172   159   205    46    66    75   142    35   192    37   217   143   159    44    58   148   201   193    55   111    68   203   104   211    84   116   206   209    50   164   115   192   187   212   206   134   210   200    83   149   117   122    82   222    99    32   131   135   207   131   219   106   187   106    39   196   216    59   188    35   146    96   155    62    63    81    50   166   117   139   181   129   198    64   164   109   219    45    39    36    60    65    59   112    41   152   113   100   210   191   155   143   184    41   180   126    95   125   202   160   143    59   106   133   148   141   126   137    78   119    82   221    40   218   179    56   181   129   153   100    96   121   130   125   167    66   204   209   151   146    89   119    45   210   135   100   213   216    80    66    56   159   191   128   118   112   184    81   172   125   206    42   202   200   218    40   104    77    70   132    83   166   173   215   165   119    63    35   174   168    59   152    92   181    58   218   194   155   216   140   149   101    98   147    68   120   207    91   186   107   201   198   109
   126    94   175   190    51   115    36   157   198   173   150   196   170   186    92   185   203   103   218   159   162    78   215    34   203   179    40    78    80   109    72   203   107   172   205   179    59   143   135    60    56   122   123    63    60   101   134    54    41    73    84   177   145   180   187   123   104   114   156   161    42   161   170   172   159   206    48    67    75   140    36   192    38   217   144   158    44    58   149   200   193    54   112    67   203   104   210    84   116   204   210    50   165   113   192   187   212   206   133   211   201    82   149   118   123    80   220    97    33   132   134   208   132   218   106   187   106    38   195   216    57   187    37   145    97   154    60    64    81    50   167   116   140   180   130   197    65   164   107   221    44    39    35    60    65    59   109    42   151   116   101   210   191   156   143   184    40   181   123    92   122   203   160   143    58   104   133   149   141   129   139    77   121    83   221    40   218   180    56   180   130   154   100    95   122   130   124   170    66   203   210   152   145    89   119    43   209   135   100   214   218    81    64    54   161   189   129   118   115   183    82   172   123   206    43   202   201   217    39   103    76    70   131    83   166   173   213   165   118    61    34   174   170    59   151    90   181    57   221   194   156   217   140   148   102    99   147    69   120   207    91   185   109   201   197   109
   127    94   176   190    51   114    36   157   198   174   150   196   170   185    93   185   203   103   219   160   162    79   215    33   203   179    40    77    80   109    72   203   107   172   205   179    59   143   135    60    56   123   123    63    60   101   134    54    41    73    84   177   145   180   187   123   103   114   156   161    42   161   170   172   159   206    48    67    76   141    36   192    38   217   144   158    44    58   148   201   193    54   112    67   204   104   210    84   117   205   210    51   165   113   192   187   212   206   133   211   201    82   149   118   123    81   220    97    33   132   134   208   132   218   105   188   106    38   195   217    57   187    37   145    97   154    60    64    81    50   167   116   140   180   130   196    65   164   107   221    43    39    35    60    65    59   109    41   151   116   101   210   191   156   143   184    40   181   124    92   123   203   160   144    57   104   133   149   141   129   139    77   121    83   221    40   218   180    56   180   129   153   100    94   122   130   124   170    66   203   210   152   145    90   120    43   209   135   100   215   218    81    64    54   161   189   129   119   114   183    83   172   123   206    42   202   201   217    39   104    76    70   131    83   166   174   213   165   118    61    34   174   169    60   151    91   181    57   220   194   155   217   140   148   102    99   147    69   119   207    91   186   109   202   197   109
   126    94   175   190    51   115    36   157   198   173   150   196   170   185    93   185   203   103   218   159   162    78   215    34   203   179    40    78    80   109    72   203   107   172   205   179    59   143   135    60    56   122   123    63    60   101   134    54    41    73    84   177   145   180   187   123   103   114   155   161    42   161   170   171   158   206    48    67    75   140    36   192    38   217   145   158    44    58   149   200   193    54   112    68   203   104   210    84   117   205   209    51   164   113   192   187   212   206   133   211   201    82   149   118   123    80   220    96    33   132   134   208   132   218   106   188   106    38   195   217    57   187    36   145    97   154    60    64    81    50   167   115   140   180   130   197    65   164   107   221    43    39    35    60    65    59   109    42   151   116   101   210   191   156   143   184    40   181   123    93   122   203   160   144    58   104   133   149   141   129   139    77   121    83   221    40   217   180    56   180   129   154   100    94   122   130   124   170    66   203   210   152   145    90   119    43   209   135   100   214   218    81    64    54   161   189   129   118   115   183    82   172   123   206    42   202   201   217    39   103    76    70   131    84   166   173   213   165   118    61    34   174   170    60   152    91   181    57   220   194   155   217   140   148   102    99   147    69   120   207    91   185   109   202   197   109
   127    93   174   190    49   115    35   157   197   174   151   197   171   187    95   186   203   104   219   159   162    78   216    35   204   179    40    78    80   109    72   207   107   172   207   180    58   143   133    59    57   122   123    63    60   101   134    55    40    74    84   178   146   180   188   124   104   113   155   161    43   160   169   172   159   207    49    67    76   141    37   192    37   217   145   157    44    58   148   200   196    56   111    66   204   103   209    84   118   205   209    53   165   114   192   185   211   208   133   210   199    82   149   119   124    80   221    96    34   133   134   207   132   218   104   188   105    37   193   216    58   187    37   145    97   155    59    64    83    49   167   115   139   180   129   197    65   164   107   223    43    38    35    60    65    60   109    42   150   115   100   209   190   158   142   183    40   180   123    92   121   202   160   143    58   105   133   149   141   130   138    78   121    84   222    38   217   179    55   179   130   153   101    94   122   132   123   170    64   203   210   153   143    88   118    44   212   135   101   215   219    81    65    54   160   189   129   117   113   183    82   173   125   205    40   201   200   218    41   103    75    69   132    84   166   172   213   164   119    62    35   174   169    60   152    89   183    58   219   194   157   217   140   147   100    99   145    69   120   207    90   186   107   200   197   110
   125    94   177   189    51   115    35   156   198   174   150   194   171   184    93   185   203   104   218   159   161    78   216    35   202   178    40    79    80   109    73   203   107   171   205   181    58   142   135    60    57   123   121    63    60   101   133    53    41    74    84   177   146   181   185   123   104   114   155   161    43   161   170   172   158   206    48    66    75   140    35   192    38   218   145   159    45    58   148   200   193    55   113    67   204   103   210    85   116   205   210    51   164   113   192   188   212   206   134   211   201    81   150   118   124    81   221    97    33   132   134   207   132   218   106   187   105    38   195   216    56   188    37   145    97   154    61    62    82    50   168   115   141   180   130   197    66   164   108   221    42    39    35    61    65    59   109    43   151   115   101   209   192   158   144   184    39   182   123    92   122   204   160   143    57   105   133   150   141   128   140    77   120    83   220    39   217   182    56   180   129   153   100    95   122   130   123   170    68   204   210   153   144    88   119    45   209   135    98   213   218    81    64    53   160   190   129   119   115   184    83   173   124   206    42   202   200   217    39   103    76    70   131    85   166   174   213   166   118    60    34   174   170    59   152    90   181    58   219   195   155   217   139   148   102    98   146    69   120   208    91   186   109   202   197   109
   126    94   174   190    50   114    36   157   198   173   151   196   169   185    92   185   203   103   218   159   161    78   214    34   203   178    41    78    80   108    71   203   108   171   205   178    59   144   134    60    55   122   123    65    61   101   136    54    41    73    85   177   145   179   187   123   103   115   155   161    42   161   169   171   158   206    48    66    74   140    37   193    38   217   145   158    45    59   148   201   193    55   114    68   203   103   210    85   116   203   209    50   165   112   192   187   211   206   134   211   202    82   148   118   122    81   220    97    34   132   135   207   132   218   105   186   107    38   194   216    57   187    36   145    98   155    59    64    81    52   167   115   140   180   130   197    65   165   108   220    43    39    36    61    66    59   108    41   151   117   102   210   191   156   145   184    41   180   123    93   122   204   160   143    57   103   134   149   141   129   139    77   120    83   221    40   217   180    56   180   130   152   101    94   122   130   124   168    67   204   211   153   145    90   119    43   210   134   100   214   218    81    66    55   160   188   130   118   114   184    82   171   124   205    42   202   201   217    39   104    75    70   131    83   165   174   213   166   118    62    35   174   170    60   152    91   181    57   221   194   156   216   139   148   101    99   146    69   120   207    91   184   108   201   198   110
   126    95   175   191    52   116    37   156   198   174   151   195   171   185    92   186   203   103   218   159   161    79   214    33   203   178    41    78    81   109    73   203   108   172   205   179    59   143   136    61    57   123   124    65    61   101   134    54    41    72    84   178   144   181   186   123   103   114   156   161    42   161   170   171   160   206    48    67    75   141    36   191    39   217   145   158    44    58   148   200   194    54   111    68   203   103   209    83   117   204   211    50   165   112   192   186   212   205   133   210   201    81   150   118   122    80   221    97    34   132   134   208   132   217   105   187   106    38   195   216    57   186    36   145    98   156    61    65    80    51   167   116   139   178   129   197    66   165   108   220    43    40    34    60    64    60   110    41   151   116   100   209   192   156   142   183    40   180   123    93   122   203   161   143    57   104   133   150   141   129   138    76   121    83   221    40   217   179    56   181   130   155   100    96   122   130   125   170    65   203   210   153   146    89   121    43   210   135   100   214   217    81    64    54   162   189   129   118   114   182    82   173   123   205    43   202   199   217    40   103    76    70   132    83   165   174   214   166   118    61    32   174   170    60   152    91   181    58   220   194   154   216   140   149   103    99   146    68   120   207    91   186   108   202   196   109
   126    95   176   189    51   113    34   156   197   174   151   196   169   186    94   180   203   103   219   159   164    80   215    35   203   179    41    78    78   106    72   203   107   173   205   179    60   143   136    59    56   122   122    62    60   101   134    53    43    73    85   177   145   181   187   123   103   114   156   160    43   162   170   170   159   205    49    65    73   140    36   191    39   217   144   160    47    62   147   200   194    53   113    68   204   102   211    86   119   204   210    49   166   113   190   186   212   206   133   210   201    83   149   118   123    79   219    98    34   131   136   209   132   218   106   187   107    35   196   217    58   187    36   145    98   156    61    62    81    50   168   117   139   180   131   195    67   166   109   222    43    41    36    61    67    57   106    44   150   117   103   211   190   156   142   184    43   182   123    93   121   205   159   144    59   103   131   148   141   130   138    76   121    81   220    40   218   181    54   181   129   152   100    94   121   129   125   172    65   203   212   153   146    90   120    43   209   135   100   215   218    81    65    54   159   188   128   120   114   183    84   172   124   208    44   201   200   215    37   102    75    71   130    83   165   173   211   164   119    60    35   174   168    58   151    89   181    60   222   194   155   216   140   148   102    98   146    69   118   206    92   186   109   199   196   108
   125    95   175   188    50   115    36   157   200   172   149   197   170   185    92   185   203   103   219   158   163    78   215    35   203   180    40    77    79   109    73   203   106   173   205   180    60   144   136    60    59   125   123    64    60   101   133    53    42    73    85   177   146   178   188   124   103   115   156   161    42   161   169   172   158   205    47    67    75   141    35   192    37   216   144   159    45    59   148   201   192    54   113    68   206   105   209    86   117   204   210    50   164   114   193   186   212   207   134   211   202    83   150   118   124    82   220    97    32   132   136   208   131   218   107   188   106    37   196   216    57   188    36   145    99   154    59    65    82    50   167   116   140   179   130   197    64   165   107   221    43    39    36    61    65    59   110    41   150   116   101   210   191   157   145   184    40   180   123    94   122   204   160   142    58   105   132   150   141   128   140    76   120    84   219    41   218   180    54   180   130   153   100    95   122   130   125   169    67   205   211   151   145    88   118    43   210   133    99   215   219    80    65    55   160   190   130   118   113   184    83   173   123   206    43   200   201   216    38   103    75    70   133    84   165   174   214   165   118    61    35   173   171    60   151    89   180    58   221   194   155   218   139   147   102    99   147    69   120   208    91   186   109   201   197   110
   126    95   177   189    48   114    36   155   198   173   149   198   170   186    93   186   202   106   219   159   161    80   214    32   203   176    41    79    78   109    71   202   107   173   206   179    61   143   136    57    56   121   122    64    61   101   135    55    41    72    85   178   145   181   189   122   102   112   156   162    42   160   168   171   159   206    48    68    73   140    34   191    37   217   143   159    44    57   148   201   191    53   114    68   201   107   212    85   117   207   210    48   164   114   192   184   214   208   132   210   202    82   151   118   120    81   220    97    32   133   133   211   133   220   106   189   108    37   197   217    56   188    36   146    99   153    61    65    83    52   169   116   137   181   132   195    66   162   105   220    40    40    36    60    65    58   109    40   150   117   100   209   192   157   144   183    40   180   121    93   122   205   161   144    56   102   135   149   142   128   136    78   120    83   220    41   217   177    58   179   130   153   100    93   121   129   124   168    66   204   212   152   144    89   118    43   210   135   100   215   217    82    64    55   161   192   130   120   116   184    81   171   124   205    42   202   201   216    38   103    76    71   129    82   164   174   214   167   117    61    33   175   170    60   153    93   179    58   220   196   157   217   138   150   102    99   146    71   121   207    91   186   111   201   199   106
   125    94   175   189    51   114    35   157   198   174   150   196   171   185    93   185   203   103   218   159   162    79   215    34   203   179    41    77    80   109    73   202   107   172   206   180    59   144   136    60    56   122   123    64    61   101   134    54    41    73    84   177   145   180   187   123   104   114   155   161    42   160   170   172   158   206    48    66    75   140    36   192    37   217   145   158    44    58   149   200   193    54   112    68   203   104   210    84   116   205   210    50   164   113   192   186   212   206   134   211   201    81   149   118   123    80   220    96    33   132   134   208   132   218   106   187   106    38   196   216    57   187    36   145    97   154    60    64    82    50   167   115   140   180   130   197    65   164   107   222    44    40    35    60    66    59   109    41   151   116   101   210   191   157   143   184    40   181   123    92   122   204   160   143    57   104   133   148   141   129   139    77   121    83   221    40   217   180    56   180   130   154   100    94   122   130   125   170    66   203   211   152   146    90   119    43   210   135    99   214   218    81    64    54   161   189   129   118   114   184    82   173   123   206    42   201   201   218    40   104    76    70   131    83   166   173   214   165   117    61    34   174   170    60   152    91   181    57   221   194   155   217   140   148   102    98   147    69   120   207    91   186   109   202   197   110
   126    94   175   190    51   115    36   157   198   174   150   196   170   185    92   185   203   103   218   159   162    78   215    34   203   179    40    78    80   109    72   203   107   172   205   179    59   143   135    60    56   122   123    63    61   101   134    54    41    73    85   177   145   180   187   123   103   114   155   161    42   161   170   172   159   206    48    67    75   140    36   192    38   217   145   158    44    59   149   200   193    54   112    67   204   104   210    84   117   205   210    50   164   113   192   187   212   206   133   211   201    82   149   118   123    80   220    96    33   132   134   208   131   218   106   188   106    38   195   217    57   187    36   145    98   154    60    64    81    50   167   116   140   180   130   197    65   164   107   221    44    39    35    60    65    59   109    42   151   116   101   209   191   156   143   184    40   181   124    93   122   203   160   144    57   104   133   149   141   129   139    77   121    83   221    40   217   180    56   180   129   154   100    94   122   130   124   170    67   204   210   152   145    90   119    43   209   135   100   214   218    81    64    54   160   189   129   118   114   183    82   172   123   207    42   202   201   217    40   104    76    70   131    83   166   173   213   165   118    61    34   174   170    60   152    91   181    57   220   194   156   217   140   148   102    99   146    69   120   207    91   185   108   202   197   109
   127    94   176   190    51   115    35   155   199   173   151   197   170   186    92   185   201   103   218   160   160    80   216    33   204   177    40    78    81   110    74   205   108   171   205   179    59   143   136    61    55   124   122    63    60    98   134    54    42    72    83   177   146   180   186   124   105   115   157   161    41   163   169   173   157   207    47    67    77   141    36   193    38   218   145   160    44    56   150   201   194    54   112    69   205   103   212    85   116   203   210    51   165   112   192   187   213   205   133   211   201    82   149   118   123    79   221    96    33   131   135   208   132   217   106   187   105    36   196   215    59   187    35   146    97   153    59    62    83    52   166   116   142   179   130   196    65   162   108   220    45    39    34    60    66    57   110    41   152   114    99   208   192   156   144   183    41   182   123    94   123   204   159   143    57   103   131   148   142   126   138    77   123    85   221    40   218   180    55   181   130   154   100    95   123   127   123   168    65   204   211   151   144    86   119    44   211   134    99   216   218    79    62    54   160   189   128   117   116   182    82   173   122   206    41   202   200   218    39   102    75    71   132    84   167   173   213   163   119    63    36   174   169    58   150    93   181    55   220   194   159   217   141   148   100    99   147    70   119   207    89   186   108   203   197   110
   126    94   175   190    51   115    36   157   198   174   150   196   170   186    92   185   202   104   219   160   162    79   215    33   202   179    40    77    80   109    73   203   107   172   204   180    59   143   136    60    56   123   124    63    60   100   134    54    41    73    85   176   145   180   187   123   104   114   155   161    41   161   171   172   158   206    48    66    75   140    37   191    37   218   145   159    44    58   148   201   193    54   112    67   203   104   210    85   116   205   209    51   165   113   192   187   212   206   133   211   201    82   149   118   123    80   220    96    33   131   134   209   131   218   106   188   106    37   196   217    57   187    37   145    98   153    60    65    81    51   167   115   141   180   130   197    66   164   107   222    44    39    35    60    65    59   110    41   151   115   101   210   192   156   143   184    40   181   123    92   123   203   161   143    59   104   133   149   141   129   139    77   121    84   220    40   218   180    56   180   129   154   101    95   122   130   124   169    66   203   210   152   145    90   120    43   210   136    99   215   218    81    64    54   160   189   130   119   115   183    83   173   123   207    43   202   201   217    39   103    76    70   131    83   166   173   213   166   117    62    35   174   170    61   152    90   180    57   221   194   156   217   140   149   102    98   147    69   120   206    91   186   109   201   197   109
   126    94   175   190    51   114    36   156   198   173   150   196   170   186    93   185   203   103   218   159   162    78   215    34   203   179    40    78    80   108    72   203   107   172   205   179    59   143   135    60    56   122   123    63    60   101   134    54    41    73    84   177   145   180   187   123   103   114   155   161    42   161   170   172   158   206    48    66    76   141    36   192    38   217   145   158    44    58   148   200   193    54   112    68   203   103   210    84   117   205   210    51   165   113   192   187   212   206   133   212   201    82   150   118   123    80   220    96    34   132   134   208   132   218   106   188   106    38   195   216    57   187    36   145    97   154    60    64    82    50   167   116   140   180   130   197    65   164   108   221    43    40    35    60    65    58   109    42   151   116   101   209   191   156   143   184    40   181   124    92   122   204   160   144    57   104   133   149   141   129   139    77   121    83   221    40   217   180    56   180   129   154   101    95   122   130   124   170    66   203   210   153   146    90   119    43   209   135   100   215   218    81    64    54   161   189   129   118   115   183    82   173   123   206    43   202   201   217    39   103    76    70   131    83   166   174   213   165   118    61    34   174   170    59   151    91   181    57   220   194   156   217   140   148   102    99   146    69   120   207    91   185   109   201   196   109
   126    93   175   189    53   114    38   157   197   174   150   195   171   184    93   183   204   104   219   159   164    78   212    33   204   178    42    79    81   108    73   202   108   170   207   178    61   145   136    60    54   122   124    64    60   102   135    55    41    74    85   176   146   182   186   122   105   113   157   161    43   161   170   170   159   207    47    67    76   139    36   191    38   217   145   160    45    58   150   201   194    54   111    67   203   103   210    86   118   204   211    52   164   112   192   187   212   206   134   212   201    81   150   116   122    79   220    93    34   133   134   209   128   218   107   189   105    39   196   217    56   184    36   146    98   152    63    64    81    51   166   116   141   181   130   196    65   163   107   220    44    40    36    61    64    58   111    41   148   117   100   211   190   156   143   184    40   180   124    94   120   204   161   146    57   105   134   151   139   129   137    77   120    83   219    38   218   180    57   181   128   155   100    95   122   131   123   171    66   204   209   152   146    89   120    45   209   134    99   216   218    81    64    53   160   190   130   119   116   184    83   172   122   207    42   202   201   217    39   104    77    69   131    84   167   173   214   166   119    61    33   175   170    59   153    90   183    58   221   195   154   218   140   148   104    98   147    70   121   207    90   188   107   200   197   110
   126    95   175   191    50   116    35   157   197   175   150   196   169   187    93   185   202   103   218   160   161    79   215    33   202   179    42    78    80   109    72   203   107   171   205   179    58   144   135    60    56   122   122    63    59   101   134    55    42    74    84   178   144   180   187   124   103   114   155   162    43   162   170   171   158   207    48    67    76   140    36   191    39   217   145   159    45    59   148   201   193    53   112    67   204   104   211    83   116   206   209    49   166   113   192   186   213   207   133   212   201    82   150   117   122    80   221    97    35   132   134   207   132   217   105   187   105    38   195   218    58   187    36   146    98   155    60    64    81    50   168   115   140   180   130   197    65   163   107   221    43    39    36    60    66    59   109    42   149   114   101   209   191   155   143   184    40   181   123    92   122   204   160   144    58   104   132   148   141   129   139    76   121    83   221    40   217   180    56   181   129   154   102    94   121   130   124   171    66   204   211   153   144    89   119    45   209   134   100   214   218    82    63    55   160   188   131   118   114   183    83   172   123   206    43   202   200   216    39   104    77    69   131    82   166   174   213   164   117    62    33   173   169    59   152    91   180    58   219   194   155   218   139   148   101    99   146    70   120   207    92   185   108   201   197   110
   126    94   176   190    51   114    35   157   199   173   149   196   171   185    92   185   202   104   218   159   162    78   216    33   204   179    41    78    80   109    72   202   107   172   205   179    58   143   136    59    56   122   124    63    60   101   134    54    42    74    85   177   145   180   187   124   105   114   155   161    42   161   171   172   159   206    48    68    75   140    36   191    38   218   144   158    43    58   148   200   193    53   113    68   203   104   210    85   116   204   210    51   164   113   192   187   213   205   134   211   202    81   149   117   122    80   220    97    34   131   135   209   133   218   106   188   105    38   196   216    56   187    36   144    96   153    60    63    81    50   166   115   139   180   130   196    65   165   106   221    44    39    35    61    65    59   110    40   150   115   100   210   191   156   144   183    41   182   124    92   122   204   161   143    57   104   133   148   141   128   139    77   121    83   221    41   217   180    56   181   130   154   100    96   121   129   124   170    66   204   210   153   145    89   120    43   209   136   100   215   217    81    65    53   160   189   130   119   115   184    81   172   123   206    42   202   201   217    40   104    76    69   131    84   165   173   214   165   118    62    35   173   170    60   152    90   181    57   221   195   156   216   140   147   103    98   146    70   121   206    90   185   109   201   197   110
   126    94   176   189    50   115    36   157   198   173   150   196   171   185    92   185   203   103   217   159   161    78   215    34   203   179    41    78    80   109    73   203   106   171   205   181    58   143   135    61    55   123   123    63    61   102   135    54    42    73    86   177   145   180   186   124   104   114   155   161    42   161   170   172   158   207    47    67    76   141    37   191    39   218   145   158    45    59   148   200   192    54   112    68   204   103   210    84   116   205   209    51   165   112   193   186   212   206   133   210   202    82   149   117   123    80   220    97    33   131   136   208   133   219   106   188   106    37   194   217    57   188    36   145    98   154    60    63    82    51   167   116   140   179   130   197    65   163   107   221    43    40    35    60    65    58   109    42   151   116   101   209   192   156   143   182    40   180   123    92   122   204   160   143    58   104   133   148   140   128   138    78   121    83   220    40   218   180    56   180   130   153   101    96   121   130   124   170    66   203   210   152   146    89   118    43   210   135   100   214   218    81    64    56   160   190   129   118   115   184    81   173   123   207    42   200   201   217    39   102    76    70   132    83   166   174   214   164   117    61    34   174   170    60   152    91   182    57   219   194   156   215   139   148   102    98   147    69   120   207    90   186   109   203   196   109
   128    95   175   190    51   114    37   158   200   174   150   195   170   185    94   184   203   103   218   159   162    78   215    34   202   179    40    77    82   109    74   203   107   171   203   180    59   143   134    58    57   123   123    64    60   102   133    54    40    73    85   175   144   180   188   123   105   115   155   159    40   163   170   172   158   206    48    67    75   141    36   193    39   218   144   160    44    58   149   201   194    55   112    66   204   103   211    82   118   203   211    48   164   115   193   188   214   206   134   212   202    82   151   118   121    79   221    97    33   133   135   206   132   218   105   187   108    38   197   217    57   188    36   143    98   153    61    64    81    51   167   117   140   180   131   198    65   165   108   219    43    40    35    61    65    60   110    40   153   116   101   209   193   155   143   182    40   181   125    94   122   206   161   144    58   104   132   150   142   129   139    77   120    83   221    40   218   179    55   181   128   152   101    95   121   130   124   169    67   203   211   152   145    89   120    45   207   134   100   212   218    83    63    55   162   188   130   117   116   184    82   173   124   205    42   201   200   216    39   103    76    71   131    83   166   172   212   165   118    60    34   173   169    60   151    90   182    58   221   195   155   217   140   148   102    99   147    72   119   207    91   188   110   200   197   109
   126    94   175   190    51   115    36   157   198   173   150   196   170   186    93   185   203   103   218   159   162    78   215    34   203   179    40    78    80   109    72   203   107   172   205   179    59   143   135    60    56   122   123    63    60   101   134    54    41    73    84   177   145   180   187   123   103   114   155   161    42   161   170   171   159   206    48    67    75   140    36   192    38   217   145   158    44    58   148   200   193    54   112    67   203   104   210    84   117   205   210    50   164   113   192   187   212   206   133   211   201    82   149   118   123    80   220    97    33   132   134   208   132   218   106   188   106    38   195   217    57   187    36   145    97   154    60    64    81    50   167   116   140   180   130   197    65   164   107   221    43    39    35    60    65    59   109    42   151   116   101   210   191   156   143   184    40   181   123    92   122   203   160   143    57   104   133   149   141   129   139    77   121    83   221    40   217   180    56   180   129   154   100    95   122   130   124   170    66   203   210   152   145    90   119    43   209   135   100   214   218    81    64    54   161   189   129   118   115   183    82   172   123   206    43   202   201   217    39   104    76    70   131    83   166   173   213   165   118    61    34   174   170    60   152    91   181    57   220   194   155   217   140   148   102    99   146    69   120   207    91   185   108   202   197   109
   126    94   177   191    51   115    35   158   198   174   149   196   169   186    91   185   202   103   218   159   162    78   215    33   202   179    40    78    80   109    72   203   106   172   206   179    59   143   134    60    55   123   124    65    60   101   134    53    41    72    85   176   145   181   188   122   104   112   155   161    42   160   170   172   159   206    47    67    76   141    36   192    37   218   144   158    44    59   148   200   194    54   112    67   203   105   210    84   118   204   211    51   164   113   192   188   212   206   133   212   202    83   150   117   123    80   219    96    33   132   134   209   131   218   105   187   105    38   194   217    58   187    36   144    98   154    59    64    83    50   167   115   141   180   131   197    65   163   107   222    42    39    36    60    65    57   110    42   151   114   102   210   191   157   142   184    40   181   124    92   122   204   162   144    58   104   133   149   141   129   139    77   121    84   221    39   217   180    56   181   130   154   100    94   122   131   124   170    67   204   211   153   144    89   119    43   209   135    99   214   219    80    65    55   159   188   128   117   114   183    82   172   124   207    42   202   201   216    40   103    75    70   131    83   166   174   213   164   119    62    34   174   169    59   151    90   182    58   221   195   155   216   140   148   101    98   146    70   119   206    92   184   109   202   197   109
   126    94   175   189    50   116    36   157   197   174   150   195   170   185    92   185   203   104   219   160   161    79   214    34   202   180    41    78    80   108    72   203   106   171   205   179    58   143   134    60    56   123   123    63    60   101   134    54    41    73    84   177   145   181   188   123   103   115   155   161    43   161   169   172   158   206    47    67    75   141    37   192    38   218   146   158    45    57   150   201   194    53   111    68   204   104   211    86   116   204   210    51   164   113   192   187   212   206   134   212   201    82   150   118   124    80   219    97    33   131   134   209   131   219   105   188   106    38   196   217    57   187    36   145    97   154    60    64    81    51   166   115   140   180   131   196    66   165   107   221    44    41    35    60    67    59   109    42   151   116   101   210   191   156   143   182    40   180   124    92   122   204   161   144    56   104   134   149   141   129   139    77   121    83   222    40   216   180    56   181   129   153   100    95   121   131   125   170    67   204   210   152   146    89   119    44   210   136    99   213   218    81    65    54   160   190   128   118   114   183    82   172   125   207    43   201   200   217    41   104    76    70   131    83   166   174   214   164   118    61    35   173   169    60   151    92   182    57   221   194   156   217   139   148   102    99   147    70   120   208    91   186   109   203   197   108
   126    94   175   190    51   115    36   157   198   173   150   195   170   185    92   185   203   103   218   159   162    78   215    34   203   178    40    77    80   108    72   203   108   172   205   179    59   143   135    60    56   122   123    64    60   101   134    54    41    73    84   177   145   180   187   123   103   114   156   161    42   161   170   171   158   207    48    67    76   140    36   192    38   217   145   158    45    58   148   200   193    54   112    67   204   103   210    84   116   205   210    51   165   113   192   187   212   206   133   211   201    82   149   118   123    80   221    96    33   132   134   208   131   218   106   188   106    38   195   217    57   187    37   145    98   154    60    64    81    50   167   115   141   180   130   197    65   164   108   221    44    40    35    60    65    59   109    42   151   116   101   210   191   157   143   183    40   181   124    92   122   203   160   144    57   104   133   149   141   129   139    77   121    83   220    40   218   180    56   180   130   154   100    95   122   130   124   170    67   204   211   152   145    89   119    43   209   135    99   214   218    81    64    54   161   189   129   118   115   184    82   173   123   206    42   202   201   217    40   104    76    70   131    84   166   173   213   165   118    62    34   174   170    59   151    91   181    57   220   194   155   217   140   148   102    99   146    69   120   207    91   185   109   202   197   109
   126    93   177   190    49   114    34   159   200   173   150   195   170   185    93   186   204   102   220   160   162    79   213    33   203   179    41    79    78   108    73   201   108   171   206   182    59   145   135    62    57   126   122    63    60   101   134    53    41    73    85   178   147   179   186   123   104   113   156   163    43   160   169   171   162   206    49    66    76   140    34   192    38   218   144   158    47    56   147   199   193    53   111    68   204   103   211    82   115   203   210    50   165   113   191   187   212   208   133   213   201    81   150   119   122    79   219    96    32   133   135   210   131   218   108   186   107    35   194   218    55   189    37   144    97   153    59    65    82    50   166   114   140   179   128   197    66   164   107   223    41    37    36    61    66    56   110    43   150   114   102   209   193   157   143   183    39   181   125    93   122   202   162   142    59   103   132   149   139   128   138    77   120    83   223    39   216   181    56   180   131   155   100    93   122   131   126   171    67   204   211   152   145    92   119    44   210   136    98   212   217    81    63    55   163   188   131   116   114   182    82   173   124   206    40   203   201   216    42   104    74    70   132    84   166   175   212   165   116    60    34   171   172    58   152    90   180    57   221   194   156   217   140   150   102    99   149    66   118   207    92   187   110   204   194   110
   126    94   175   190    51   115    36   156   198   174   150   196   170   186    93   184   203   103   220   159   162    78   215    33   203   178    40    78    80   109    73   203   107   172   206   180    59   144   136    59    56   122   123    63    60   101   134    53    41    73    84   177   145   180   187   123   104   113   156   161    42   160   170   172   158   207    48    67    75   141    36   192    38   217   145   158    45    58   148   200   193    54   112    67   204   104   210    84   116   205   210    50   164   113   192   187   213   206   134   211   201    81   150   118   123    80   220    97    33   132   134   209   132   218   106   188   106    37   195   217    57   187    36   145    98   154    60    64    82    50   167   115   140   180   130   197    66   164   108   222    43    39    35    60    65    59   109    42   152   115   101   210   191   156   143   184    41   181   124    93   122   203   160   143    57   104   133   149   141   129   139    77   120    84   220    40   217   180    56   180   129   153   100    94   122   130   125   170    66   204   210   153   145    90   119    43   210   136   100   215   219    81    64    53   160   189   129   118   115   184    82   173   123   206    42   201   201   217    40   103    76    70   131    84   166   173   214   165   118    62    34   174   169    60   151    90   181    57   221   194   156   217   140   148   102    99   147    69   120   206    91   186   108   201   196   109
   100   104   167   186    86    83   129   148   182   106   189    51    77   155   160    73   183   157   185    32   215   136    35   106   127   107   144   131   132   109   149   105   134    81   165    48    59   180   219    36   148   142   209   105   113   166    92    38    84   219    76    66   194    39   116    62    86   219   162   138    80   186    68   201   174   201   100   164    78   200    92    59   217   189   189    39   164   182    80   138   125    97    99   163    90   119    49    54   164    34    41   135   185    83   102    79    52   128    86   174    85    82    76   157   106   172   174   140    66   217    51   152   128   208   132   205    42   170   189   107   189    94    79   168    51   190   179    63   179   158    92   177   107    99   100    76   185   171   201   103   200   215   193   186   198   178    43   117   176    88    65    87    79   117   216   185   173   158   105   187    41   160   184   164    64   135   181    78    91   184   138   221   101    60    84    66   120    80    78    77   142   115   121    90   152    85    90   141    69   204    77    58   137   124   153   205   100    75    46   115   194   110   102   135    96   168   172   138   105   221    51   162   194   125   210    91    81   111   121    50   143   209    78   194   186    82   119    84   184    44    54   158   106   134   101   175   207   134   106    64   112   106    84   213   132    94   159    42   105    94    77    82    33    55   210   102
    98   105   166   185    85    87   128   149   180   106   186    49    75   157   161    76   178   155   185    34   216   137    36   105   125   108   146   130   130   111   151   104   137    82   167    46    63   181   218    37   150   144   207   104   112   168    89    35    86   219    74    72   190    39   115    63    84   220   158   135    79   187    71   201   171   201   101   162    82   200    94    57   218   188   189    42   163   183    79   137   122    99   101   163    86   118    49    51   162    37    41   135   181    85   101    77    57   125    87   171    85    81    78   158   103   173   174   139    66   218    54   153   125   208   133   207    41   167   188   111   188    96    80   168    50   190   182    66   180   154    90   177   106    99   101    77   182   172   197   100   200   215   194   186   195   177    45   116   176    89    67    86    77   115   216   189   173   157   101   189    43   163   180   161    61   132   184    80    95   185   140   221   104    58    90    66   121    78    79    75   140   116   120    91   150    83    92   139    70   205    77    60   138   124   154   205   102    74    45   113   194   108   102   133    97   165   175   136   103   218    54   163   195   127   206    91    84   113   118    46   145   206    78   199   187    82   121    86   184    42    54   151   104   138   104   172   206   138   106    62   111   104    87   216   134    95   163    44   107    92    74    82    36    55   208   107
    98   106   166   186    85    87   128   149   181   106   186    49    76   157   161    76   178   155   185    34   215   137    35   105   125   109   146   130   130   110   150   104   137    82   167    46    63   180   218    37   150   144   207   103   112   167    89    35    86   219    74    72   191    40   115    64    84   220   158   135    79   187    71   201   172   201   101   162    82   200    94    58   218   188   189    42   163   183    79   137   122   100   100   164    86   118    49    51   163    37    41   135   182    85   101    77    57   125    87   171    85    81    77   158   103   172   174   138    66   218    54   153   125   208   134   207    41   167   188   112   188    95    80   169    50   189   183    66   180   155    91   177   106    99   102    77   181   171   197   100   200   215   194   187   196   177    45   116   176    89    67    85    77   115   216   190   173   157   101   188    42   163   180   161    61   132   184    80    95   186   140   221   103    58    90    66   120    78    79    75   140   116   120    90   150    83    92   139    69   205    77    60   138   123   154   205   101    73    45   113   194   108   102   133    97   166   176   136   104   218    53   163   195   127   206    90    84   113   118    45   145   206    78   199   187    83   121    86   185    42    54   151   104   138   104   172   206   137   106    62   111   104    87   216   135    94   163    43   107    93    75    82    35    56   208   107
    98   105   165   185    85    87   128   148   180   106   187    51    76   156   161    75   177   155   184    33   215   137    35   106   125   108   147   131   132   111   151   104   139    83   168    47    63   180   218    36   150   144   207   104   112   168    90    35    86   219    74    73   190    39   115    63    84   220   158   134    80   186    71   201   171   202   100   163    81   201    93    58   216   188   191    42   164   183    80   139   123    99   101   163    87   119    49    50   163    37    39   134   184    86   101    77    57   125    87   172    84    80    78   157   104   173   172   138    66   218    54   154   125   206   133   207    40   166   187   112   188    95    80   169    51   189   182    65   180   155    92   176   107    99   101    76   181   171   197   100   202   215   195   186   195   177    44   115   177    88    67    85    77   115   217   188   173   158   101   188    45   165   180   162    61   132   186    84    94   186   139   222   103    58    91    65   120    80    79    76   140   116   119    90   150    85    91   140    69   205    77    59   137   123   154   206   100    73    47   112   193   108   103   133    95   166   175   137   105   217    53   164   195   128   206    90    84   113   117    47   144   206    78   200   188    81   121    86   184    41    54   152   105   137   104   173   206   139   106    62   112   102    86   216   134    95   163    44   107    92    76    82    36    56   208   108
    97   106   167   185    86    88   128   149   180   106   186    48    75   157   159    77   178   154   185    34   216   137    36   104   125   109   145   130   131   112   151   104   137    81   167    47    62   180   217    37   150   145   207   104   111   168    88    36    86   218    73    71   192    40   114    64    84   219   160   135    80   187    72   202   172   201   102   162    83   200    94    58   219   187   191    42   163   183    79   137   122   100   100   163    86   119    47    51   163    39    41   134   181    85   101    78    58   124    86   170    84    79    76   158   103   171   174   138    66   218    53   151   125   206   134   207    39   166   188   112   189    96    80   170    50   191   182    65   180   154    91   177   107    99   101    76   182   170   197   101   200   215   193   186   195   177    47   116   176    89    67    86    77   114   216   189   174   158   102   188    43   163   179   160    62   133   184    80    95   185   140   221   102    58    90    66   121    79    79    76   140   115   120    92   151    83    90   141    70   204    79    61   138   123   154   206   101    75    46   114   195   108   103   134    97   166   176   135   105   217    52   162   195   127   206    91    84   113   117    44   144   206    77   199   188    81   120    85   185    41    55   151   104   136   103   172   206   139   107    61   111   104    87   216   133    94   164    44   106    93    74    80    36    54   208   108
    99   105   166   187    85    88   127   148   181   108   185    49    74   160   161    77   179   155   186    33   215   137    36   106   125   107   145   130   131   111   151   104   137    82   167    46    62   180   217    37   149   143   206   102   114   167    89    35    87   221    74    70   191    38   115    64    83   220   158   136    80   188    69   201   173   202   102   160    81   199    94    57   218   188   191    41   163   183    81   135   121    99   100   163    86   119    49    50   163    37    42   136   182    84   101    76    56   126    88   172    85    79    78   158   103   173   175   139    65   220    55   152   124   207   134   205    41   167   188   111   189    96    80   169    50   190   184    65   180   153    89   175   106    99   101    78   182   171   197   101   200   215   194   185   194   177    43   115   176    89    67    86    79   115   216   189   174   159    99   188    43   163   180   162    62   134   185    80    93   187   140   221   103    58    89    66   122    78    81    73   142   118   119    91   151    84    93   139    71   203    78    60   138   123   155   207   102    73    45   114   195   108   102   134    96   167   176   135   104   220    54   163   194   128   205    92    83   112   118    47   144   206    78   199   187    81   121    86   185    42    54   153   104   137   104   173   205   137   105    64   113   104    88   216   132    94   164    44   107    93    75    82    35    55   210   107
    98   105   166   186    86    86   128   149   180   106   186    49    75   157   160    76   179   155   184    34   216   137    36   105   126   109   145   130   130   111   151   104   137    82   167    46    63   180   218    37   150   145   208   104   112   168    89    35    86   219    74    72   190    40   115    63    84   220   158   135    80   187    71   201   172   201   101   162    82   200    94    57   218   188   189    42   163   183    79   137   122    99   101   163    86   118    49    50   162    37    41   135   182    85   101    77    57   126    87   172    85    81    78   158   104   173   173   138    66   218    53   153   125   208   134   207    40   167   188   111   188    96    80   168    50   190   182    66   180   155    90   177   106    99   102    77   181   171   197   100   201   215   194   186   196   177    45   116   176    89    67    86    78   115   216   190   172   157   101   189    43   163   180   161    61   133   184    80    95   186   140   220   104    58    90    65   121    78    80    75   140   116   120    91   151    84    92   139    70   205    77    60   138   123   154   205   101    74    46   113   194   108   102   133    96   166   175   136   103   218    54   164   195   127   206    90    83   112   118    46   145   206    77   200   187    82   121    87   184    43    55   152   104   137   105   172   206   138   106    62   111   104    87   216   134    95   163    44   107    93    75    81    36    56   208   107
    98   106   165   184    88    85   127   149   179   105   186    47    75   157   162    75   177   155   182    34   216   137    37   105   126   106   147   129   130   111   152   105   137    83   165    45    62   181   218    38   151   147   208   106   112   168    89    36    86   220    74    71   189    39   114    65    85   219   158   135    80   186    72   201   171   201   101   162    83   200    94    57   217   189   189    42   163   183    78   136   122    99   102   162    86   119    49    49   165    35    41   136   181    85   100    75    56   126    87   174    86    84    76   157   103   171   176   139    67   218    54   153   124   208   132   205    41   166   190   110   191    95    79   169    50   189   182    65   179   153    88   178   106   100   100    75   181   172   196    99   201   216   195   186   196   178    42   115   176    89    68    85    78   117   216   189   173   157   100   189    41   164   179   163    59   132   184    79    95   185   139   222   104    59    91    66   121    80    81    72   142   116   119    91   151    84    91   137    71   206    78    60   138   123   153   205   103    74    44   112   194   107   103   131    96   166   175   136   105   218    55   167   194   127   207    90    84   114   117    46   147   206    78   198   188    82   120    87   183    41    57   151   105   136   103   174   207   139   106    62   111   103    86   217   133    94   163    44   106    90    73    81    35    55   209   106
    98   105   166   184    85    86   126   148   183   105   183    52    74   156   161    76   180   154   183    33   217   136    37   107   125   108   144   130   129   112   154   106   136    83   167    48    64   181   219    38   149   144   209   103   111   170    89    35    84   216    73    72   191    41   115    62    85   220   158   134    81   189    71   201   173   201   100   161    82   200    94    55   219   189   193    42   161   182    78   135   123    98   101   164    86   119    51    50   162    36    40   136   180    85   104    79    58   125    87   170    84    81    79   160   102   172   174   139    67   216    56   156   124   209   133   209    40   169   188   110   185    96    82   169    46   189   182    69   180   157    88   175   105    99   102    78   180   172   198   103   201   215   192   186   195   176    47   114   175    87    68    87    80   114   216   188   174   156   102   188    41   162   179   162    60   132   183    78    96   188   139   222   102    60    92    63   119    78    79    73   138   114   118    89   149    84    92   141    71   207    78    59   137   126   156   206   100    74    44   112   193   109   103   136    96   161   175   136   103   218    53   164   196   128   205    91    84   110   115    46   144   203    81   200   187    83   121    88   181    41    56   154   103   138   105   172   206   137   107    62   110   101    85   217   134    95   162    44   108    90    75    82    37    53   207   110
    99   107   167   186    86    86   128   148   180   105   186    49    76   156   159    76   178   154   183    34   217   137    36   107   125   108   146   130   130   110   151   104   137    83   166    47    63   181   218    37   149   144   207   104   111   169    90    35    86   219    75    71   190    39   114    64    85   220   159   135    79   187    71   201   172   201   101   162    82   200    94    56   218   187   190    42   162   182    79   137   123    99   100   163    86   118    50    50   161    37    40   134   181    85   101    77    57   126    86   171    85    81    77   157   103   171   174   139    66   218    54   153   125   208   133   207    40   167   187   111   189    96    80   169    50   189   183    66   179   154    92   177   106    99   101    78   182   171   197   100   201   215   194   186   195   177    45   115   177    89    67    84    78   116   216   189   173   158   100   188    43   164   180   162    61   132   183    80    96   186   139   220   104    58    90    65   121    78    79    74   139   116   120    90   150    83    92   139    71   205    78    59   137   124   155   205   101    74    46   113   194   108   103   134    96   166   176   135   103   218    53   164   195   127   205    91    84   113   119    45   145   206    78   200   188    82   122    86   185    42    55   151   102   138   104   172   206   138   106    63   111   104    87   217   133    95   162    44   107    92    75    82    36    55   208   107
   100   103   168   184    86    86   128   148   180   105   185    48    77   158   160    75   177   153   185    35   217   136    39   107   124   108   146   130   129   111   149   104   136    83   166    46    63   180   218    36   149   145   209   105   113   167    91    34    86   218    73    73   191    39   113    64    85   219   157   135    76   187    71   199   173   202    98   162    82   200    95    55   214   186   190    41   163   183    81   140   122   101   102   164    87   118    47    53   162    37    41   136   182    87   101    78    58   124    86   172    83    83    81   159   103   172   172   139    66   219    54   153   124   208   135   207    41   168   187   110   189    96    79   167    53   189   183    65   179   154    90   176   107    98   101    78   183   172   196   100   199   215   194   187   197   175    45   114   177    88    66    85    77   114   220   189   175   155   101   188    43   163   181   161    60   132   183    80    96   188   141   222   104    58    92    65   120    79    79    76   140   117   120    90   151    82    91   140    69   205    77    60   137   122   154   204   101    74    44   112   192   109   102   134    96   165   176   137   104   220    53   164   195   127   206    89    82   113   116    45   144   207    77   197   187    84   121    86   186    44    55   153   102   136   103   172   205   138   106    62   112   104    87   218   134    94   164    44   106    93    75    82    37    55   207   107
    99   104   167   185    85    87   129   148   179   106   187    49    75   156   161    77   177   154   185    33   216   138    36   106   125   109   146   131   130   112   151   105   138    80   167    45    62   181   218    37   151   144   209   102   113   168    90    35    86   218    74    71   192    38   114    64    85   220   157   134    81   186    72   201   171   200   102   162    81   199    93    57   219   190   191    42   166   182    79   137   122    99   102   164    88   118    47    51   162    39    39   136   181    86   102    77    57   127    87   172    84    79    77   157   103   172   174   140    66   219    55   154   125   209   136   208    42   166   187   110   188    97    81   167    49   191   182    68   180   156    90   177   106   100   100    77   182   174   198   100   199   216   192   187   197   177    45   114   176    90    68    85    77   113   216   190   174   157   102   188    44   164   181   161    62   133   184    80    96   185   141   221   104    59    89    66   120    78    80    76   140   115   120    91   152    83    92   141    70   205    78    59   139   125   152   206   103    74    46   115   194   109   102   132    96   165   175   134   104   218    54   165   194   129   206    89    84   114   116    46   146   205    80   200   185    82   122    84   183    42    56   151   103   139   106   173   206   138   107    63   112   102    87   216   134    95   164    42   108    92    75    81    35    55   209   106
    98   105   166   185    85    87   128   148   180   106   186    49    75   156   160    75   179   155   185    34   216   137    36   105   125   109   146   130   131   111   152   104   137    83   167    46    63   181   218    37   150   144   208   103   112   168    89    35    86   219    73    71   191    39   115    63    83   220   158   135    80   188    71   201   172   201   101   162    82   200    93    57   219   188   190    41   163   183    79   138   122    99   101   163    86   117    49    50   161    37    41   135   181    85   101    77    57   126    86   171    85    81    78   157   103   173   173   139    66   218    54   153   125   208   134   206    40   167   188   112   188    96    80   168    50   190   183    66   180   155    91   177   106    99   101    77   182   172   197    99   201   215   194   186   196   176    45   115   176    89    67    86    78   115   216   189   173   157   101   187    43   163   179   161    61   132   184    80    94   185   140   220   104    59    90    66   121    78    80    75   140   115   120    91   149    84    91   139    69   204    78    60   138   123   154   205   101    74    46   113   193   108   103   134    97   166   176   137   104   217    54   164   194   127   206    92    83   113   118    46   145   205    77   200   187    82   122    86   184    42    54   151   104   137   104   172   206   138   106    62   112   104    87   217   134    95   163    43   106    93    74    82    36    56   209   107
    99   106   167   185    86    86   128   148   180   106   186    49    75   157   160    76   178   155   184    33   216   137    35   105   126   109   146   130   130   110   151   104   137    82   167    46    63   181   218    37   150   144   207   104   112   168    89    35    86   219    74    71   190    39   115    63    84   220   159   135    79   187    72   201   172   201   101   162    82   200    94    57   218   188   189    41   163   183    79   137   122   100   101   163    86   118    49    51   161    37    41   135   181    85   102    77    57   125    87   172    85    80    77   158   103   172   173   139    66   218    54   152   125   207   134   207    40   167   188   111   189    95    80   168    50   190   183    66   179   155    90   176   106    98   102    77   181   171   198   100   200   215   194   186   195   177    45   116   176    89    67    85    77   115   216   190   173   157   100   189    42   163   180   161    61   132   184    81    95   185   139   221   104    58    90    66   121    78    79    75   140   115   120    91   150    84    92   138    70   205    78    60   138   123   155   205   101    73    45   114   194   109   103   134    96   165   176   136   103   217    53   163   194   127   205    90    84   113   118    46   144   206    77   199   186    82   121    87   184    42    55   152   103   138   104   172   206   138   106    62   112   104    87   217   134    94   163    44   107    93    74    82    36    56   207   107
    99   104   166   185    84    86   128   148   180   106   187    49    76   156   160    76   178   155   184    34   217   137    36   105   125   108   146   130   130   111   152   103   137    82   167    47    64   181   218    36   150   144   207   103   111   167    90    35    87   219    73    72   190    39   115    63    84   221   158   136    80   188    72   201   172   201   102   162    83   201    94    57   217   188   189    41   163   183    80   137   122    99   100   162    86   117    49    52   162    36    40   134   181    85   101    76    57   125    87   172    86    80    78   158   104   173   172   139    68   218    55   153   125   207   133   207    40   166   189   112   187    96    79   168    50   189   183    66   181   154    90   176   106   100   103    76   181   171   198   100   200   215   194   187   196   177    45   115   176    89    67    86    79   115   216   191   173   157   102   189    43   163   180   160    61   132   183    80    95   185   139   220   103    58    89    66   121    78    80    75   140   115   120    89   150    84    92   139    70   205    77    61   137   122   154   206   102    74    45   114   194   109   103   133    96   167   176   136   103   218    53   163   195   128   205    90    84   113   118    46   146   206    78   200   187    81   121    87   184    41    54   152   103   137   105   171   207   138   107    60   111   103    87   216   134    94   164    44   107    92    75    81    37    56   208   107
    98   105   166   186    85    86   129   148   180   106   185    49    75   157   161    76   178   155   185    34   215   137    36   106   125   108   146   130   129   111   151   104   137    83   167    46    63   180   219    36   150   144   207   104   111   168    89    36    86   219    74    73   190    39   115    63    84   220   159   135    80   188    72   201   172   201   101   162    81   200    95    57   218   188   189    41   163   183    80   137   123    99   100   164    87   118    49    51   162    37    41   135   181    85   101    77    56   125    87   172    85    80    78   158   103   172   173   138    66   219    54   152   125   208   134   207    40   167   187   111   188    96    80   168    50   190   183    66   180   154    90   176   107    99   102    76   182   172   198   100   201   215   194   186   196   177    46   116   176    88    67    86    77   115   216   189   173   158   101   188    43   163   180   161    61   132   183    80    94   185   140   221   104    58    91    66   121    78    80    75   139   115   120    91   151    84    92   138    70   205    77    60   138   123   154   205   101    73    45   113   194   108   102   134    97   166   176   136   103   218    53   164   195   127   206    91    83   112   118    46   145   206    78   200   187    82   121    86   185    42    54   151   103   138   105   173   206   138   106    62   112   104    87   216   134    95   163    44   107    93    74    81    36    55   208   108
    98   103   164   186    84    84   128   150   181   106   187    52    75   157   160    76   179   155   186    34   215   140    34   104   124   107   147   131   132   111   153   102   135    83   167    48    63   181   218    39   149   144   207   102   110   166    88    35    86   220    74    71   190    39   115    64    84   222   161   136    79   188    69   202   172   203   101   163    83   199    94    57   218   189   190    42   161   183    79   135   123    99   100   163    85   118    47    51   160    38    40   137   182    85    99    78    56   127    85   172    85    80    77   157   105   171   173   139    67   218    56   153   126   206   135   207    40   167   188   114   188    97    81   168    49   188   184    68   180   154    90   178   107   101   103    77   180   171   200    98   199   215   195   184   196   178    47   117   174    89    67    86    77   117   216   189   173   158   101   192    42   163   179   161    62   133   182    81    96   188   141   220   103    57    91    65   121    79    80    75   140   118   119    90   150    85    91   139    71   204    76    62   140   121   156   206   102    72    45   111   192   108   100   133    98   166   174   138   104   217    51   162   195   127   205    89    84   113   117    44   145   204    80   199   187    84   120    86   185    44    54   151   104   136   104   172   208   138   106    63   112   104    85   215   134    96   165    44   106    93    73    84    36    54   207   109
    99   105   167   186    84    87   128   148   180   106   187    49    75   157   160    75   178   156   186    34   215   136    36   105   126   109   146   130   130   110   151   103   137    83   167    46    63   181   219    36   151   144   207   104   112   168    90    36    87   219    74    72   190    39   115    64    84   220   158   135    79   188    71   201   172   200   101   162    81   200    93    57   218   188   190    41   163   183    80   138   122   100   100   164    85   118    49    50   161    38    41   135   182    84   101    77    57   126    87   172    84    79    78   158   102   172   173   139    66   218    55   152   126   207   132   206    40   167   187   111   188    96    80   168    50   188   182    66   180   155    90   176   107    99   102    76   182   171   198   100   200   216   194   186   195   178    45   115   176    88    66    86    78   116   215   189   173   157   101   189    42   163   180   160    61   132   184    79    95   185   140   220   103    60    90    66   120    80    79    74   139   117   120    90   150    83    92   138    69   205    77    60   138   122   154   205   102    74    46   113   193   108   101   134    95   166   175   134   103   219    53   164   194   126   206    91    83   113   118    47   145   205    79   200   187    83   122    88   184    42    55   152   103   139   104   173   206   139   107    61   112   104    85   217   134    94   162    43   107    93    75    81    37    57   207   106
    99   105   166   187    84    86   129   148   181   106   184    49    75   157   160    76   179   155   185    34   216   137    36   104   125   109   147   130   130   110   151   104   137    82   166    47    63   181   219    37   149   143   207   104   112   167    90    36    87   217    74    72   191    40   114    63    83   220   159   134    80   187    71   200   171   202   101   162    82   200    93    56   217   188   190    41   163   184    80   138   122    99   101   163    85   117    50    51   163    37    39   135   182    85   100    77    57   126    87   171    84    81    78   157   103   172   173   138    65   219    55   151   124   208   133   207    41   168   189   111   188    96    80   168    51   189   182    66   180   155    91   177   106    99   101    78   181   170   197   101   201   216   194   185   196   176    45   116   177    89    68    86    77   116   216   188   173   158   101   187    44   163   180   161    62   132   184    81    95   186   140   220   103    58    88    66   121    80    80    74   140   115   120    91   152    83    93   138    70   204    79    60   139   122   154   206   101    75    45   113   194   108   103   133    97   165   176   135   103   216    54   164   195   127   206    91    83   114   118    45   145   205    78   199   188    82   121    88   185    44    54   152   103   138   103   173   206   138   105    63   113   104    87   217   134    94   165    44   108    92    74    81    36    55   209   107
    98   106   167   186    84    87   128   149   180   105   186    50    75   156   161    76   179   155   184    34   216   137    35   106   125   109   146   129   130   111   151   104   136    81   167    46    63   180   218    36   150   144   208   104   112   168    90    35    85   219    74    72   191    39   114    64    84   220   157   136    79   188    71   201   172   200   101   162    82   201    93    57   218   188   190    42   163   182    80   137   122   100   101   163    85   118    49    51   162    37    40   135   181    85   101    76    57   125    86   172    84    80    78   159   102   173   173   139    66   218    54   153   124   208   133   207    41   168   188   112   189    96    81   168    51   189   183    66   180   154    91   176   106    99   101    77   181   171   198   100   201   215   194   186   195   177    45   116   176    88    67    86    77   114   217   189   173   158   101   189    43   164   180   160    61   133   184    81    95   186   140   220   104    58    91    66   120    79    80    75   141   116   119    91   150    83    91   138    69   205    77    59   138   124   154   206   101    74    45   113   194   107   102   133    96   165   176   136   103   218    55   164   195   127   206    91    84   113   118    44   144   205    78   199   187    82   121    86   185    43    56   151   104   137   105   172   206   138   107    62   111   103    87   216   134    95   163    44   107    92    74    82    36    55   209   108
    99   105   166   184    85    87   128   149   183   107   186    50    76   161   161    76   177   154   183    32   215   138    36   104   126   108   146   129   129   112   153   102   135    82   166    46    62   180   218    39   149   145   207   105   112   168    90    34    84   219    73    73   190    39   114    63    83   220   157   137    80   186    71   202   171   201   100   163    81   201    93    57   217   187   188    40   163   181    77   137   122    98   100   163    87   116    49    52   162    35    42   136   179    85   100    77    57   126    87   172    85    81    78   158   104   174   173   139    66   218    54   152   126   207   133   210    40   166   188   113   187    95    81   166    48   189   182    65   180   154    92   176   105   100   102    78   179   172   197   100   200   215   196   188   194   180    43   118   176    89    64    87    79   113   215   190   172   157   101   187    42   162   178   161    61   132   185    78    95   186   139   221   101    60    92    66   120    79    79    74   141   115   119    90   152    84    92   139    68   204    78    61   139   123   151   206   103    72    45   114   196   108   102   133    97   166   176   136   105   217    53   164   195   128   207    89    83   112   118    43   145   206    78   199   186    82   120    88   185    41    56   152   104   137   104   173   207   138   107    63   112   103    88   215   133    94   165    44   105    92    75    80    35    55   210   108
    98   106   166   185    85    87   128   148   180   105   186    48    76   158   161    76   178   154   184    33   215   137    36   105   125   108   147   131   130   111   152   104   138    83   167    46    64   182   218    36   150   144   208   104   111   168    90    35    86   219    74    72   190    39   115    63    83   220   158   135    79   188    70   201   172   201   101   161    82   200    94    57   218   187   190    41   164   184    78   137   122    99   100   163    86   119    48    51   161    38    41   134   182    86   102    77    57   125    87   172    84    81    78   158   103   173   174   139    66   218    55   154   125   208   133   206    40   166   188   109   188    95    80   168    49   190   183    66   180   155    91   176   106   100   101    78   182   172   198   101   201   216   194   186   195   177    45   116   176    89    67    85    78   115   216   189   172   158   101   189    43   162   179   160    60   133   184    80    95   185   140   220   103    58    90    66   121    78    79    74   140   115   120    91   150    83    92   138    69   204    77    59   138   123   154   204   102    73    46   113   194   108   103   133    97   166   176   136   104   217    53   163   194   127   206    91    84   113   118    46   145   205    78   199   187    82   121    86   184    43    55   152   104   137   105   173   207   138   106    62   112   104    87   215   134    95   164    44   108    92    74    81    36    56   208   107
    98   105   166   185    85    87   128   148   180   106   186    49    75   157   160    76   178   155   185    34   216   137    36   105   125   108   146   130   130   111   151   104   137    82   167    46    63   181   218    37   150   144   207   104   112   168    90    35    86   219    74    72   190    39   115    63    84   220   158   135    79   187    71   201   172   201   101   162    82   200    94    57   218   188   190    42   163   183    79   137   122    99   101   163    86   118    49    51   162    37    41   135   182    85   101    77    57   125    87   172    85    81    78   158   103   172   173   139    66   218    54   153   125   208   134   207    41   167   188   111   188    96    80   168    50   189   182    66   180   155    91   177   106    99   101    77   181   171   197   100   200   215   194   186   196   177    45   116   176    89    67    86    78   115   217   189   173   157   101   189    43   163   180   161    61   132   184    80    95   185   140   221   104    58    90    66   121    78    79    75   140   116   120    91   150    84    92   139    70   204    77    60   138   124   154   205   101    74    46   113   194   108   102   133    96   166   175   136   103   218    54   164   195   127   206    91    84   112   118    46   145   206    78   199   187    82   121    86   184    42    54   152   103   137   104   172   206   138   106    62   112   104    87   216   134    95   163    44   107    92    74    81    36    55   208   107
    98   105   166   186    85    87   128   148   180   106   186    49    75   157   161    76   178   155   184    34   216   137    36   105   125   108   146   130   130   111   151   104   137    82   167    46    63   180   218    37   150   144   207   104   112   168    90    35    86   219    74    72   190    39   115    63    84   220   158   135    79   187    71   201   172   201   101   162    82   200    94    57   218   188   189    42   163   183    79   137   122    99   101   163    86   118    49    51   162    37    41   135   181    85   101    77    57   125    87   172    85    81    78   158   103   173   173   139    66   218    54   153   125   208   134   207    41   167   188   111   188    96    80   168    50   189   182    66   180   155    91   177   106    99   101    77   181   171   197   100   201   215   194   186   196   177    45   116   176    89    67    86    77   115   216   189   173   157   101   188    43   163   180   161    61   132   184    80    95   185   140   221   104    58    90    66   121    78    79    75   140   116   120    91   150    84    92   139    70   205    78    60   138   123   154   205   101    74    46   113   194   108   102   133    96   166   176   136   103   218    54   164   195   127   206    91    84   113   118    46   145   206    78   199   187    82   121    86   184    42    55   151   104   137   104   172   206   138   106    62   111   104    87   216   134    95   163    44   107    93    74    82    36    55   208   107
    98   105   166   186    85    87   128   148   180   106   186    49    75   157   161    76   178   155   184    34   216   137    36   105   125   108   146   130   130   111   151   104   137    82   167    46    63   180   218    37   150   144   207   104   112   168    90    35    86   219    74    72   190    39   115    63    84   220   158   135    79   187    71   201   172   201   101   162    82   200    94    57   218   188   189    42   163   183    79   137   122    99   101   163    86   118    49    51   162    37    41   135   181    85   101    77    57   125    87   172    85    81    78   158   103   173   173   139    66   218    54   153   125   208   134   207    41   167   188   111   188    96    80   168    50   189   182    66   180   155    91   177   106    99   101    77   181   171   197   100   201   215   194   186   196   177    45   116   176    89    67    86    77   115   216   189   173   157   101   188    43   163   180   161    61   132   184    80    95   185   140   221   104    58    90    66   121    78    79    75   140   116   120    91   150    84    92   139    70   205    78    60   138   123   154   205   101    74    46   113   194   108   102   133    96   166   176   136   103   218    54   164   195   127   206    91    84   113   118    46   145   206    78   199   187    82   121    86   184    42    54   151   104   137   104   172   206   138   106    62   111   104    87   216   134    95   163    44   107    93    74    82    36    55   208   107
    99   105   166   186    85    87   129   149   180   106   185    49    75   156   161    76   178   155   184    34   216   137    36   105   125   109   146   130   130   110   151   104   137    82   167    47    63   180   219    37   150   144   207   104   112   168    90    35    86   219    74    72   190    39   115    63    84   220   158   135    79   187    71   201   172   201   101   162    82   200    94    57   218   188   189    42   162   183    79   138   122   100   100   163    86   118    49    51   162    37    41   135   181    85   101    77    57   125    87   172    85    81    78   157   103   173   174   139    66   218    54   153   125   208   133   207    40   167   188   111   189    96    80   168    50   189   182    65   179   155    91   177   107    99   101    77   181   171   197    99   201   215   194   186   195   177    45   116   176    89    67    85    77   115   217   189   173   157   101   188    43   163   180   161    61   132   184    80    95   185   140   220   104    58    90    65   121    78    80    75   140   116   120    91   150    84    91   138    70   204    78    60   138   123   154   205   101    74    46   113   194   108   102   133    96   166   176   136   104   218    54   164   195   127   206    90    84   113   118    45   145   206    78   200   187    81   121    86   184    42    54   152   104   137   104   173   206   138   106    62   112   104    87   216   133    95   163    44   107    92    74    82    36    56   209   108
    96   105   168   188    85    86   130   149   181   104   186    52    76   153   160    78   178   153   183    34   217   136    38   104   126   109   147   130   131   110   152   105   136    84   168    47    64   178   220    36   151   146   207   104   114   168    90    37    85   217    72    71   191    37   117    63    84   220   160   137    77   190    73   199   171   201   103   161    83   202    91    57   217   187   190    40   163   186    80   137   124   100   100   161    85   118    49    50   162    39    40   134   183    85   103    76    59   126    84   172    86    81    78   159   102   173   172   137    63   217    55   154   128   208   134   205    39   168   189   111   187    98    82   168    50   190   183    67   180   154    92   176   106   100   101    77   181   173   196   101   201   216   195   185   195   176    48   114   175    89    67    83    75   115   214   189   174   159   100   188    44   165   178   161    62   132   185    79    95   187   141   220   103    58    90    64   122    78    82    74   141   115   119    91   151    84    91   139    71   205    78    59   139   124   155   207   102    75    44   113   193   112   102   134    96   164   176   136   106   218    53   163   194   129   207    92    84   110   118    47   143   207    79   198   186    81   120    86   185    42    54   154   102   136   105   175   204   138   106    61   110   104    85   214   135    96   163    42   106    92    75    81    35    54   208   109
    98   105   167   186    85    87   128   149   180   106   186    49    75   157   161    76   178   155   185    34   215   137    36   105   125   108   146   130   130   111   151   105   137    82   167    46    63   180   218    37   150   145   207   104   112   168    90    35    86   219    74    72   191    39   115    63    84   220   158   135    80   187    71   201   172   201   101   162    82   201    94    57   218   188   189    41   163   183    80   137   122   100   100   163    86   118    49    51   162    37    40   135   181    85   102    77    57   125    87   171    85    81    78   157   103   173   173   139    66   218    54   153   125   208   134   207    41   167   188   111   188    96    80   168    50   190   183    66   179   154    91   177   107    99   101    77   181   171   197   100   201   215   194   186   196   177    45   116   176    89    67    86    77   115   217   189   173   157   101   189    43   163   179   160    61   132   184    80    95   186   140   221   103    59    90    66   121    78    80    75   140   115   120    91   150    84    92   139    70   204    77    60   138   123   154   205   101    74    46   113   194   108   102   133    96   166   176   136   104   218    54   164   195   128   206    91    83   112   118    46   144   206    78   200   187    82   121    86   184    42    54   151   104   137   104   172   206   138   106    62   112   104    87   216   134    95   163    44   107    93    75    82    36    55   208   107
    98   108   166   187    85    86   128   148   180   107   185    49    76   157   159    77   177   156   185    35   215   137    37   104   125   110   148   129   131   112   150   105   138    81   163    47    65   181   221    35   151   144   209   105   112   168    90    35    85   219    75    73   189    41   115    62    84   221   160   136    80   187    70   201   171   201   102   163    81   201    93    56   218   188   191    42   162   182    79   135   123    98   100   164    85   118    51    50   162    37    41   136   183    84   100    78    57   124    86   173    86    81    78   157   103   171   174   139    68   217    53   153   124   208   135   205    39   169   188   113   190    97    80   168    49   190   182    65   181   156    89   176   105    97    98    77   182   172   198   102   202   215   195   186   196   176    44   115   174    89    66    87    75   116   218   189   171   157   101   187    42   163   180   160    61   134   183    79    95   186   140   220   103    58    89    67   121    77    79    74   138   115   117    91   149    84    93   137    69   205    78    61   138   122   155   208   101    74    47   114   193   107   102   131    98   166   174   137   105   219    53   163   194   127   206    92    85   113   116    49   145   205    80   198   188    84   122    86   184    42    55   152   101   137   104   174   207   138   107    63   112   105    86   215   133    93   164    44   108    94    74    82    36    57   208   107
    99   106   166   186    85    86   129   148   181   106   186    49    75   157   160    76   178   155   183    34   214   137    36   105   126   109   146   130   129   111   152   105   136    82   167    46    63   180   218    38   150   146   207   103   112   168    90    36    87   219    73    71   189    39   114    64    85   219   158   134    80   187    71   200   172   202   100   162    82   200    95    57   218   188   189    41   163   183    80   137   123    99   101   164    85   118    49    51   162    36    41   135   183    86   102    77    57   125    86   172    85    80    78   156   103   173   173   138    66   217    55   152   126   207   134   206    40   168   188   110   187    96    80   168    50   190   182    65   180   155    92   179   108    99   101    77   182   171   197   100   200   215   195   185   196   177    45   116   175    88    67    86    77   114   216   189   173   156   100   189    43   164   180   161    61   132   184    80    95   184   140   220   105    57    89    66   121    78    80    74   141   116   120    91   149    84    93   140    70   204    78    59   138   124   155   205   101    74    45   114   194   107   104   133    97   166   175   137   104   218    54   164   195   128   206    90    85   113   118    46   143   207    78   199   187    82   121    86   183    43    55   152   102   137   105   173   205   139   105    63   110   104    86   216   134    95   163    44   108    92    75    81    36    55   207   108
    98   106   166   186    86    87   128   149   180   106   186    49    75   157   161    76   178   155   184    34   216   137    36   105   125   108   146   130   130   111   151   104   137    82   167    46    63   181   218    37   150   145   207   103   112   168    90    35    87   219    73    72   190    40   114    63    83   220   159   135    79   187    71   201   172   201   101   162    82   200    94    57   218   188   189    41   163   182    79   137   122    99   100   164    86   118    49    50   162    37    41   135   181    86   101    77    57   125    86   171    85    81    78   158   104   173   173   138    66   218    54   153   125   208   133   207    41   167   187   111   189    96    80   168    50   190   183    66   180   154    91   177   106    99   101    77   182   171   197   100   201   215   194   186   196   177    45   116   176    88    67    86    77   115   216   189   173   157   101   189    43   163   180   161    62   132   184    80    95   185   140   221   104    58    90    65   121    78    79    75   140   116   120    91   151    84    92   139    70   205    77    60   138   124   154   205   101    74    46   114   194   108   102   134    96   166   176   136   103   218    53   164   195   127   206    90    83   112   118    46   145   206    78   199   187    82   121    86   185    42    54   151   104   137   104   172   206   138   106    62   111   103    87   216   133    95   163    44   107    93    74    81    36    55   208   107
    98   105   166   186    85    87   128   148   180   106   186    49    75   157   160    76   178   155   184    34   216   137    36   105   125   108   146   130   130   111   151   104   137    82   167    46    63   181   218    37   150   144   207   104   112   168    90    35    86   219    74    72   190    39   115    63    84   220   158   135    80   187    71   201   172   201   101   162    82   200    94    57   218   188   190    41   163   183    79   137   122    99   101   163    86   118    49    51   162    37    41   135   181    85   101    77    57   125    87   172    85    80    78   158   104   173   173   139    66   218    54   153   125   208   134   207    41   167   188   111   188    96    80   168    50   189   183    66   180   155    91   176   106    99   101    77   182   171   198   100   201   215   194   186   196   177    45   116   176    89    67    86    77   115   217   189   173   157   101   189    43   163   179   161    61   132   184    80    95   185   140   221   104    59    90    66   121    79    80    75   140   115   120    91   150    84    92   139    70   205    77    60   138   124   154   205   102    74    46   113   194   108   102   133    96   166   176   136   104   218    54   164   195   127   206    91    84   113   118    46   145   205    78   199   187    82   121    86   185    43    55   151   104   137   104   172   206   138   106    62   111   104    87   216   134    95   163    44   107    92    75    81    36    55   208   107
    98   105   166   186    85    87   129   148   180   106   185    49    75   157   161    76   178   155   185    34   215   137    36   105   125   108   146   130   130   110   150   105   137    82   167    46    63   180   219    37   150   144   208   104   112   168    90    35    86   219    74    72   190    39   115    63    83   220   158   135    79   187    71   201   172   201   101   162    82   200    94    57   218   188   190    41   162   183    80   137   122    99   100   163    86   118    49    51   162    37    41   135   181    85   101    77    57   125    87   171    85    81    78   158   103   173   173   139    66   218    54   152   125   208   133   206    40   167   188   112   188    96    80   168    50   189   183    66   180   155    91   177   106    99   101    77   181   171   197   100   200   215   194   186   196   177    45   116   176    88    67    86    77   115   216   189   173   157   101   188    43   163   180   161    61   132   184    80    95   186   140   221   104    58    90    66   120    78    79    75   140   116   120    90   150    84    92   139    70   204    78    60   138   123   154   205   101    73    46   113   194   108   102   133    96   165   175   136   104   218    53   163   195   127   206    91    83   112   118    46   145   206    78   199   187    82   121    86   184    42    55   151   103   138   104   172   206   138   107    62   111   104    87   216   134    95   163    44   107    92    74    82    36    56   208   107
    97   105   166   184    85    86   127   148   180   105   186    49    76   157   159    76   179   152   184    35   215   137    38   107   127   108   146   130   130   109   151   106   136    80   167    45    62   182   219    37   151   144   208   103   112   168    89    37    85   220    74    70   191    38   116    64    83   221   159   134    81   188    72   200   172   200   100   161    83   199    93    57   218   186   188    43   162   184    80   137   122    99   101   164    86   119    48    51   161    37    40   133   181    85   101    75    58   124    87   171    86    80    79   158   103   172   173   138    65   217    53   151   126   208   134   209    44   166   187   111   188    97    81   169    50   190   181    65   180   155    91   176   107   101   100    76   179   171   197   100   201   216   195   186   196   176    48   116   177    89    68    85    79   115   217   188   172   156   102   189    44   163   178   160    62   133   182    79    94   186   141   222   101    59    90    67   122    77    80    75   139   114   121    92   150    85    91   138    69   206    76    60   139   123   154   206   102    74    45   113   197   108   103   131    97   165   175   137   103   218    54   165   195   127   205    90    82   111   118    46   145   207    80   200   189    83   122    86   184    43    53   152   103   137   104   174   207   137   107    62   113   102    87   217   135    94   161    45   109    92    75    82    36    55   208   107
    99   106   166   186    85    86   128   148   180   105   186    49    75   156   160    75   179   155   184    34   215   137    36   105   126   109   147   130   130   111   151   104   137    82   166    46    62   181   218    36   150   143   208   104   112   168    90    35    86   220    73    72   190    39   115    64    83   221   158   135    78   187    70   200   172   201   101   162    82   200    94    58   219   188   190    42   163   183    79   137   122    98   100   164    86   118    49    51   162    37    40   135   181    85   101    77    58   124    85   171    85    80    77   158   103   173   172   139    66   217    53   153   125   208   132   207    41   167   187   111   189    95    79   168    52   190   183    66   180   155    91   177   107    98   101    78   182   171   197   100   200   214   194   186   194   177    45   116   177    88    67    86    78   115   216   189   172   158   101   188    43   163   180   161    61   132   184    80    95   185   141   221   103    58    90    66   120    78    79    75   140   116   121    91   150    84    92   138    70   205    78    60   138   123   154   204   101    75    45   112   194   108   101   133    96   166   176   136   104   218    53   162   195   127   206    90    83   112   118    46   144   206    78   199   187    82   122    87   184    42    54   152   103   138   104   173   206   137   107    61   111   104    88   216   134    95   163    44   107    92    74    82    35    56   208   108
    99   105   167   185    85    86   128   149   180   106   186    48    75   157   160    76   179   155   184    35   216   138    35   105   126   108   145   131   130   110   152   105   138    83   167    46    63   180   218    37   150   145   208   104   112   168    90    36    85   219    75    71   189    39   115    63    84   220   157   135    79   186    71   201   171   202   100   161    81   201    93    58   219   188   189    42   162   183    80   137   122    99   101   163    86   118    48    52   160    37    41   135   182    85   102    78    57   126    86   171    85    81    79   157   104   173   174   138    67   218    54   152   125   208   134   207    40   167   187   112   188    96    79   169    50   190   183    66   180   153    91   177   106    99   101    77   182   171   197   100   201   214   194   186   195   177    45   116   176    88    67    86    77   115   216   189   174   158   101   189    43   163   179   160    61   132   185    80    95   185   139   220   104    59    91    65   120    78    79    75   140   116   120    91   150    84    92   139    70   205    78    60   138   124   154   205   101    74    46   113   194   107   103   133    97   165   177   136   104   218    53   163   195   127   206    91    84   113   117    46   145   206    78   199   189    82   120    87   184    42    56   151   104   138   105   173   207   138   106    61   111   104    88   217   133    95   163    44   106    92    75    82    35    56   209   107
    97   105   166   185    85    86   128   149   181   106   185    49    76   157   161    76   179   155   184    35   215   137    36   105   125   108   146   130   130   111   151   104   137    83   167    46    63   181   218    37   151   145   208   104   112   168    89    35    86   219    74    72   191    39   115    64    85   220   159   135    80   187    71   201   171   200   101   162    81   200    93    57   219   188   189    41   163   183    79   138   123    99   101   164    86   118    49    50   162    37    41   135   181    85   101    77    57   125    87   172    85    81    78   158   103   173   174   138    66   218    54   153   125   207   134   207    40   167   188   111   188    96    80   169    50   190   183    66   180   155    91   177   107   100   101    77   181   172   197   100   200   215   194   185   196   176    45   116   175    88    67    86    77   115   217   190   173   158   101   189    43   163   180   161    61   132   184    80    94   186   140   221   104    59    90    65   120    78    79    75   140   116   120    90   150    83    92   139    70   205    78    60   138   123   154   206   101    74    45   114   194   108   102   133    97   165   175   136   104   217    54   164   195   127   207    91    84   112   118    46   145   206    78   199   187    82   121    86   185    43    55   151   103   138   104   172   206   138   107    62   111   103    87   217   134    95   164    43   107    93    75    81    35    56   209   107
    98   105   166   185    85    87   128   149   180   106   186    49    75   157   160    76   178   155   184    34   216   137    36   105   125   109   146   130   130   111   151   104   137    82   166    46    63   180   218    37   150   144   207   104   111   168    89    35    86   219    74    72   190    40   115    63    84   220   158   135    79   187    71   201   171   201   101   162    82   200    94    57   218   188   189    42   163   183    79   137   122    99   101   163    86   118    49    51   162    37    41   135   181    85   101    77    57   125    87   172    85    81    78   158   103   173   173   139    66   218    54   153   125   208   133   207    41   167   188   111   188    96    80   168    50   189   182    66   180   155    91   177   106    99   102    77   181   171   198   100   201   215   194   186   196   177    45   116   176    89    67    85    77   115   216   189   173   157   101   188    43   163   179   161    61   132   184    80    95   186   140   221   104    58    90    65   121    78    79    75   140   116   120    90   150    84    92   138    70   205    78    59   138   123   154   205   101    74    45   113   194   108   102   133    96   165   176   136   103   218    54   164   195   127   206    91    84   113   118    46   145   206    78   199   187    82   121    86   184    42    55   152   104   137   104   172   206   138   106    62   112   103    87   216   134    95   164    44   107    93    74    81    36    56   209   107
    98   105   166   186    86    86   128   148   181   106   186    49    75   156   161    75   179   155   185    33   215   137    35   105   126   108   146   129   130   111   152   105   137    82   167    46    63   181   219    37   151   144   208   104   112   167    90    35    86   219    74    72   190    39   114    63    83   220   159   134    79   187    71   202   172   201   101   163    82   200    94    57   218   188   190    41   163   183    79   137   122   100   101   163    86   118    48    51   162    37    40   134   181    86   101    77    56   125    87   172    84    80    78   158   103   173   173   138    66   218    54   154   125   208   134   207    41   167   188   111   188    96    79   169    51   190   182    66   180   155    91   176   106    99   102    76   182   171   197   100   200   215   193   185   196   177    45   116   176    88    67    85    77   115   216   190   174   157   101   188    43   163   179   161    61   131   184    81    95   185   140   221   103    59    90    66   121    78    80    75   140   116   120    91   149    84    92   138    70   204    78    61   138   124   154   205   102    74    45   114   194   108   103   132    96   166   176   136   103   218    53   164   195   128   207    90    84   113   118    45   146   206    78   199   187    82   121    87   184    43    54   151   103   137   104   172   206   138   106    62   111   103    87   216   134    95   163    44   108    93    74    82    36    56   208   107
    98   105   166   185    85    87   128   148   180   106   186    49    75   157   161    76   178   155   184    34   216   137    36   105   125   109   146   130   130   111   151   104   137    82   167    46    63   180   218    37   150   144   207   104   112   168    90    35    86   219    74    72   190    39   115    63    84   220   158   135    79   187    71   201   172   201   101   162    82   200    94    57   218   188   190    42   163   183    79   137   122    99   100   163    86   118    49    51   162    37    41   135   181    85   101    77    57   125    87   172    85    80    78   158   103   173   173   139    66   218    54   153   125   208   134   207    41   167   188   111   188    96    80   168    50   189   182    66   180   155    91   177   106    99   101    77   181   171   197   100   200   215   194   186   196   177    45   116   176    89    67    86    78   115   216   189   173   157   101   188    43   163   180   161    61   132   184    80    95   185   140   221   104    58    90    66   121    78    79    75   140   116   120    91   150    84    92   139    70   204    78    60   138   124   154   205   101    74    46   113   194   108   102   133    96   166   176   136   104   218    54   164   195   127   206    91    84   113   118    46   145   206    78   199   187    82   121    86   184    42    54   151   103   137   104   172   206   138   106    62   111   104    87   216   134    95   163    44   107    93    74    81    36    55   208   107
    98   105   166   185    85    86   128   148   180   107   184    49    76   157   161    75   180   156   184    33   217   137    36   104   124   109   145   129   130   110   151   105   137    82   168    47    62   179   219    36   150   144   208   103   113   168    89    35    86   220    73    73   190    39   115    63    84   221   159   135    80   188    72   201   171   200   102   163    83   200    94    57   219   188   189    42   163   181    80   138   123    99   100   163    87   118    48    50   161    37    41   134   181    86   100    77    58   124    86   172    84    81    77   158   104   172   174   140    65   219    54   152   126   208   133   206    41   167   189   111   188    96    80   168    51   189   183    66   180   155    90   177   106    99   102    78   182   172   197   100   201   215   194   187   194   177    45   116   176    89    67    85    76   114   217   190   173   158   101   188    43   163   179   161    61   132   183    80    95   186   139   221   104    59    91    66   120    78    79    75   139   115   120    91   152    84    92   139    70   204    78    60   139   124   154   205   102    74    46   114   194   109   103   132    97   166   175   136   104   216    54   164   195   127   206    91    84   112   119    46   144   206    78   200   187    82   121    87   184    41    54   151   103   138   105   173   207   139   106    62   112   104    88   216   133    94   163    43   107    93    74    82    35    56   209   107
    98   105   168   185    85    86   128   149   180   105   185    49    76   156   161    76   179   155   185    34   216   137    35   105   126   108   145   130   131   112   151   104   137    83   165    45    63   180   219    37   149   145   208   105   111   169    89    35    87   220    74    71   191    40   114    62    83   221   159   135    79   186    71   201   171   201   101   163    83   200    93    57   219   188   190    40   164   184    79   139   122    99   101   163    87   118    48    51   161    37    41   134   183    85   101    76    57   125    86   171    84    80    77   158   103   173   175   137    67   218    54   152   127   209   134   206    40   166   189   112   187    96    80   169    50   189   182    65   180   153    91   176   106    99   102    74   181   173   196   100   200   215   194   185   195   178    45   116   176    89    65    86    77   116   215   190   172   158   102   189    43   164   179   161    61   131   184    80    94   185   141   221   105    57    90    66   122    79    78    76   141   117   119    91   150    82    91   140    71   204    78    60   136   124   152   206   101    74    46   114   194   107   103   133    96   166   176   136   104   217    53   163   194   129   206    90    83   112   118    46   144   205    78   200   186    83   120    87   185    44    55   150   104   137   103   171   207   138   106    61   113   103    86   216   133    95   162    44   108    93    73    80    37    56   208   107
    98   105   166   186    85    86   128   148   180   106   186    49    75   157   161    76   178   155   184    33   215   137    36   105   125   109   146   130   130   110   151   104   137    83   167    46    63   181   219    37   150   145   207   104   111   168    89    36    86   219    74    71   190    39   115    63    84   220   158   135    80   188    71   201   171   201   101   162    82   200    94    57   218   187   189    41   163   183    80   137   122    99   101   164    86   118    49    51   162    37    40   135   182    85   101    77    57   125    87   172    85    80    78   158   104   173   173   138    66   218    54   153   125   207   133   207    41   167   188   111   189    96    80   168    51   189   182    66   179   155    91   176   106    99   101    77   182   172   197   100   201   215   194   186   196   177    45   115   176    89    67    86    77   115   216   189   172   157   101   189    43   163   179   161    61   133   184    80    95   185   140   221   104    58    90    66   120    78    79    75   140   115   120    91   150    84    92   138    70   205    78    60   138   123   154   205   101    74    46   113   194   108   102   133    96   165   175   136   104   217    53   163   195   127   206    90    83   113   118    46   145   206    78   199   187    82   120    86   184    43    54   152   104   138   104   172   206   138   107    62   111   103    87   216   134    95   163    44   107    92    75    81    36    55   208   107
    98   105   166   186    85    87   128   148   180   106   186    49    75   157   161    76   178   155   184    34   216   137    36   105   125   109   146   130   130   111   151   104   137    82   167    46    63   180   218    37   150   144   207   104   112   168    90    35    86   219    74    72   190    39   115    63    84   220   158   135    79   187    71   201   172   201   101   162    82   200    94    57   218   188   190    42   163   183    79   137   122    99   100   163    86   118    49    51   162    37    41   135   181    85   101    77    57   125    87   172    85    81    78   158   103   173   173   139    66   218    54   153   125   208   134   207    41   167   188   111   188    96    80   168    50   189   182    66   180   155    91   177   106    99   101    77   181   171   197   100   201   215   194   186   196   177    45   116   176    89    67    86    77   115   217   189   173   157   101   188    43   163   180   161    61   132   184    80    95   185   140   221   104    58    90    66   121    78    79    75   140   116   120    91   150    84    92   139    70   204    78    60   138   123   154   205   101    74    46   113   194   108   102   133    96   166   175   136   103   218    54   164   195   127   206    91    84   113   118    46   145   206    78   199   187    82   121    86   184    42    54   151   103   137   104   172   206   138   106    62   111   104    87   216   134    95   163    44   107    92    74    82    36    55   208   107
    97   106   165   186    85    87   126   149   182   106   184    49    75   156   160    75   180   155   184    33   215   137    35   107   127   110   146   128   130   110   153   103   137    83   166    44    63   182   218    37   150   145   208   103   111   168    89    36    88   218    73    73   193    37   116    62    85   220   158   134    80   188    73   200   171   203   101   161    83   200    96    57   219   188   189    42   164   181    80   138   124   101    99   164    86   118    51    49   161    35    43   137   182    85   102    76    54   126    86   173    86    79    80   160   104   173   173   137    67   219    55   153   128   209   135   204    41   168   188   113   189    98    80   170    52   190   182    67   179   155    90   175   106    99   100    77   183   172   196   100   201   214   194   187   195   177    44   115   177    89    68    86    76   116   218   187   174   156   102   188    45   161   181   160    63   130   184    79    95   184   139   221   104    59    91    68   122    80    79    77   138   117   120    91   151    85    93   138    69   204    77    61   136   123   153   205   101    75    45   115   192   108   102   135    96   166   175   137   102   218    54   163   197   128   206    90    83   111   116    43   143   208    80   198   188    82   120    87   186    43    54   151   104   139   105   172   207   137   107    62   112   106    88   216   135    96   163    43   106    94    72    81    32    59   209   109
    98   104   166   185    85    86   130   149   183   105   188    50    76   155   160    77   175   154   186    36   212   138    36   106   123   105   146   128   130   109   153   104   134    82   166    48    65   176   215    36   153   145   207   104   112   170    87    33    87   218    74    68   192    41   115    68    81   221   158   136    80   190    73   200   170   199   100   162    85   199    98    58   218   189   189    42   165   180    81   139   122    98   100   167    87   117    49    52   161    36    38   135   181    86   104    78    56   124    89   172    87    82    78   159   107   175   173   142    64   218    55   155   125   209   133   207    39   166   187   115   187    95    78   169    52   189   183    63   181   156    91   174   106    98   102    75   184   172   195    97   201   214   193   186   197   176    48   115   176    90    67    84    80   117   216   190   170   157   100   189    42   163   180   161    64   131   185    81    96   186   141   221   104    58    92    65   119    79    77    75   141   115   122    89   152    83    92   138    71   204    75    60   138   125   158   205    99    73    46   114   192   108   102   132    97   163   178   137   100   220    53   165   196   125   205    89    82   112   125    45   145   208    78   197   187    81   123    91   185    42    51   151   103   140   106   170   204   139   110    66   108   103    87   216   132    96   162    46   107    93    73    81    36    51   209   106
    98   105   166   186    85    87   128   149   180   106   186    49    75   157   160    76   178   155   184    33   216   137    36   105   125   109   146   130   130   111   151   104   137    82   167    46    63   180   218    37   150   145   207   104   112   167    89    35    86   219    74    72   190    39   115    63    84   220   158   135    79   187    71   201   172   201   101   162    82   200    94    57   218   188   189    42   163   183    79   137   122    99   101   164    86   118    49    51   162    37    41   135   181    85   101    77    57   125    87   172    85    80    78   158   103   173   173   138    66   218    54   153   125   208   133   207    40   167   188   112   188    96    80   168    50   189   182    66   180   155    91   177   106    99   101    77   181   171   197   100   201   215   194   186   196   177    45   116   176    88    67    86    77   115   216   189   173   157   101   189    43   163   180   161    61   132   184    80    95   186   140   221   104    58    90    66   120    78    79    75   140   115   120    90   150    83    92   139    70   204    77    60   138   123   154   205   101    74    46   113   194   108   102   133    96   166   176   136   104   218    54   163   195   127   206    91    84   112   118    45   145   206    78   200   187    82   121    86   184    42    55   152   104   137   104   172   206   138   106    62   111   103    87   216   134    95   164    44   107    92    75    81    36    55   208   107
    98   105   166   186    85    87   128   148   180   106   186    49    75   157   161    76   179   155   185    33   215   137    36   105   125   109   146   130   130   111   151   104   137    82   167    46    63   181   218    37   150   144   207   104   112   168    89    35    86   219    74    72   190    39   115    63    84   220   158   135    79   187    71   201   172   201   101   162    82   201    94    57   218   188   189    41   163   183    80   137   122    99   101   163    86   118    49    51   161    37    41   135   181    85   102    77    57   125    87   172    85    81    78   158   104   173   173   138    67   218    54   153   125   207   134   207    41   167   188   111   188    96    80   168    50   189   182    66   180   155    91   177   106    99   101    77   182   171   198   100   201   215   194   186   195   177    45   116   176    89    67    86    78   115   217   189   173   157   101   189    43   163   180   161    61   132   184    80    95   185   140   221   103    58    91    66   120    78    79    75   140   116   120    91   150    84    92   139    70   205    78    60   138   124   154   205   101    74    45   113   194   108   102   133    97   165   175   136   103   218    54   164   195   127   206    91    83   112   118    46   145   206    78   199   187    82   121    86   184    43    55   151   103   138   104   172   206   138   106    62   111   103    87   216   134    95   164    44   107    93    75    82    35    55   208   107
    98   105   167   184    86    86   127   148   182   105   186    48    73   159   161    76   179   156   185    34   216   137    36   106   124   106   147   131   130   111   152   105   138    82   167    47    63   181   218    37   150   144   208   102   114   168    89    34    86   220    74    72   190    39   114    65    85   220   158   135    80   186    71   202   172   201   104   162    82   201    95    58   218   189   189    44   163   182    78   137   121    98   101   164    85   118    49    51   161    36    41   135   180    87   100    76    55   125    87   172    85    81    80   159   103   174   173   138    65   218    54   155   125   208   133   206    40   167   187   112   188    95    82   168    50   189   183    65   180   157    91   177   106    98   101    77   182   170   197    99   200   217   193   187   195   178    45   116   175    88    67    84    79   115   217   190   171   159   102   188    44   162   180   161    62   133   183    79    95   185   141   220   104    60    89    65   119    77    79    76   139   117   120    89   149    84    92   140    69   206    76    62   139   123   154   204   101    72    46   113   195   108   103   135    95   165   175   135   104   217    54   165   194   127   206    90    84   112   118    45   145   206    78   199   189    83   121    88   183    43    54   152   104   138   104   173   208   138   106    61   110   103    86   215   136    94   164    42   107    91    76    83    34    56   207   106
    99   105   166   185    85    86   128   148   180   106   186    49    76   157   161    76   179   155   184    34   216   137    36   105   125   108   146   130   130   111   151   105   137    82   167    46    63   180   218    37   150   144   207   104   111   168    90    35    86   219    74    72   190    39   115    64    84   220   159   135    80   187    71   201   172   201   101   162    82   200    94    57   218   188   189    41   163   183    79   137   122   100   101   163    87   118    49    51   161    37    41   135   181    85   101    77    57   125    87   172    85    81    78   158   103   173   173   139    66   218    54   153   125   208   134   207    40   167   188   111   188    96    80   168    50   189   182    66   180   155    91   176   106    99   101    77   182   172   198   100   200   215   194   186   196   177    45   116   176    89    67    86    78   115   216   189   173   157   101   188    43   163   179   161    61   132   184    80    95   185   140   221   104    58    90    65   121    78    79    75   140   116   120    91   151    84    92   139    70   205    77    60   138   123   154   205   102    74    45   113   194   108   102   133    97   166   175   136   103   218    53   164   195   127   206    91    83   113   118    46   145   206    78   200   187    82   121    86   185    42    55   152   103   138   104   172   206   138   106    62   111   103    87   216   134    95   164    44   107    93    74    81    36    55   208   107
    97   107   166   185    84    87   129   147   180   106   186    48    75   156   162    76   178   154   185    32   215   138    35   106   127   110   146   130   131   111   151   106   137    82   167    46    64   181   220    36   148   145   207   104   111   169    89    36    85   219    74    71   190    38   114    64    84   219   159   134    79   187    71   200   172   203   101   162    83   201    94    56   218   188   190    42   163   183    80   137   121    98   100   164    86   118    49    50   160    37    41   134   182    86   100    79    56   125    86   172    85    80    76   158   104   172   173   137    67   219    55   152   125   207   134   207    40   166   189   111   188    95    81   167    50   188   183    66   180   154    91   176   108    99   102    77   181   171   196    99   200   215   195   185   196   177    45   115   177    88    68    85    77   114   216   191   173   157   101   188    44   163   179   160    61   132   183    81    95   185   140   222   104    58    89    67   120    78    80    75   141   115   120    89   149    82    92   138    70   204    77    60   138   125   153   207   102    74    45   112   195   111   102   134    95   167   174   136   104   218    53   163   195   127   206    90    84   112   119    45   142   205    77   200   186    82   121    85   185    43    54   152   104   138   103   173   206   137   107    62   113   104    88   216   134    96   164    43   107    92    75    83    35    54   209   108
    98   105   166   185    85    86   128   148   181   106   186    49    76   156   161    76   178   155   184    34   215   137    36   105   125   108   146   130   130   111   151   104   136    82   166    46    63   181   218    36   151   145   207   103   112   169    90    35    86   219    74    72   191    40   115    64    84   220   159   136    79   187    71   201   171   201   101   162    82   200    94    57   218   188   190    42   163   183    79   137   122   100   100   163    86   117    49    51   162    37    41   136   181    86   102    77    57   125    87   172    84    81    78   158   104   172   173   138    67   218    55   153   125   207   134   207    40   167   188   112   188    96    80   168    50   189   183    66   180   155    90   176   106    99   101    77   181   172   197   100   201   215   194   186   195   177    45   116   176    89    68    86    78   115   216   190   172   157   101   188    43   163   179   161    62   132   184    80    95   185   140   220   103    58    91    66   121    78    80    75   140   116   120    91   151    83    91   139    70   205    77    60   138   123   154   205   102    74    45   113   194   108   102   133    96   166   176   136   103   217    54   164   195   127   206    91    84   113   118    46   145   206    77   200   187    81   121    86   185    42    55   152   103   138   104   172   207   137   106    62   111   103    87   216   134    95   163    43   107    93    75    81    36    56   208   107
    99   105   167   186    85    87   128   148   180   107   186    51    76   158   161    75   177   155   186    35   217   138    37   105   124   109   146   129   129   111   151   103   137    83   165    46    63   179   219    36   149   146   208   104   112   168    91    33    87   219    75    72   190    39   116    64    83   219   157   135    78   186    70   202   170   201   101   163    81   200    93    59   217   188   190    42   162   183    78   137   122    99   100   162    86   118    48    50   161    38    41   134   182    86   100    76    57   125    86   169    84    82    77   157   103   171   174   139    66   219    54   151   126   208   134   207    40   167   187   113   189    97    79   169    52   189   183    66   181   155    92   178   106    98   101    76   182   171   198   100   200   216   194   185   197   176    44   115   175    89    67    87    77   115   218   190   175   157   101   187    43   164   180   161    60   133   183    81    95   184   140   220   104    58    91    65   121    79    80    74   139   116   119    89   150    82    91   139    69   204    76    59   137   124   152   205   101    73    45   114   194   110   102   133    95   166   176   137   104   217    54   162   195   128   205    90    83   113   119    45   144   207    77   199   188    82   120    87   183    43    55   151   104   137   105   172   206   138   108    60   111   103    88   217   133    96   164    43   107    91    73    83    35    55   209   107
    98   104   168   185    86    87   129   148   181   105   185    48    74   156   160    76   178   155   185    33   216   136    35   106   125   108   144   130   131   111   153   104   137    83   167    46    64   181   218    37   151   145   208   102   112   169    88    34    86   219    74    71   190    40   115    63    83   219   158   135    80   187    71   201   172   201   101   162    82   200    93    57   218   189   190    42   162   183    79   137   122   100   101   163    88   118    50    50   163    36    40   133   181    85   102    77    56   126    87   172    86    81    77   158   102   172   173   139    67   217    54   152   126   208   133   207    40   168   187   113   189    96    80   169    50   189   183    66   180   154    91   176   106    99   102    78   180   171   198    99   202   216   195   185   195   176    45   116   175    89    67    85    78   116   215   189   173   155   100   188    44   163   180   160    61   132   182    80    95   187   140   221   105    58    90    64   121    79    77    75   140   115   120    92   150    84    91   138    69   204    77    61   138   123   153   206   100    74    45   114   194   109   102   133    97   165   175   136   103   218    55   163   195   128   205    91    83   113   119    45   145   204    78   198   187    83   121    86   185    42    54   152   103   138   105   172   207   139   107    62   111   103    87   217   135    95   163    45   107    93    74    82    37    55   208   106
    99   105   167   184    87    87   129   148   182   105   184    49    75   158   163    78   177   155   185    33   216   136    36   106   124   107   146   130   130   112   151   105   136    82   166    45    64   179   218    36   149   144   207   105   113   169    90    35    84   219    73    71   190    40   116    64    84   220   157   135    79   188    72   201   171   201   101   162    81   202    95    56   218   187   190    39   165   183    79   138   122   101   101   163    85   117    46    51   161    37    41   136   181    84   100    76    56   126    85   171    87    80    77   157   105   174   175   138    68   218    54   154   127   208   134   206    41   167   188   111   189    97    80   169    51   190   182    63   178   154    92   177   107    99   101    76   182   172   197   100   201   214   196   187   195   180    45   116   175    89    66    85    78   116   217   191   172   158   101   188    42   163   180   161    61   132   185    79    95   185   140   220   105    58    89    67   121    80    80    74   138   116   120    89   149    83    93   139    69   204    77    60   139   125   155   206    99    75    43   112   193   109   102   133    97   165   175   136   102   217    54   163   194   127   205    90    83   113   118    46   143   206    78   200   187    82   121    87   185    43    54   152   102   136   103   172   207   139   106    63   111   105    86   216   133    96   163    43   109    95    76    81    37    56   207   108
    99   106   167   186    86    86   127   148   180   106   186    50    76   157   160    76   178   154   183    35   217   138    36   105   125   110   145   128   130   111   150   105   137    81   167    46    64   179   219    36   151   144   208   103   113   168    89    34    86   219    75    72   191    39   116    62    83   218   158   135    80   187    71   201   172   199   102   162    83   201    93    57   218   188   190    42   163   183    79   138   122    99   101   163    86   118    49    50   162    37    42   134   182    85   101    77    58   125    88   172    84    81    79   158   103   173   174   138    67   218    52   153   126   209   134   206    41   167   189   112   190    96    80   167    50   189   182    65   179   155    90   177   105    98   101    77   181   172   198   100   200   215   195   186   195   177    45   116   177    90    67    86    77   116   216   190   174   157   101   189    44   164   180   161    61   132   184    80    95   186   140   220   105    60    90    67   121    76    81    74   140   116   121    91   150    84    91   138    70   204    76    59   138   123   154   206   101    73    47   112   194   109   103   134    97   167   175   136   104   219    53   163   196   127   206    91    82   113   117    45   144   205    78   200   187    82   121    87   186    41    54   151   103   137   105   172   207   139   107    61   112   104    86   216   134    93   163    42   106    92    76    82    35    55   208   107
    99   107   166   184    85    87   127   148   181   106   184    49    75   158   161    75   177   154   185    34   215   139    36   105   126   108   146   129   131   111   152   104   137    82   167    45    63   181   218    37   151   145   206   103   112   166    89    36    87   219    75    71   190    39   114    64    83   221   158   135    79   187    70   200   172   202   101   162    81   200    94    57   217   187   189    42   163   182    79   138   123    98   100   163    86   119    50    51   161    37    42   135   180    85   101    78    57   126    88   173    85    80    76   157   103   172   174   139    66   219    54   153   126   207   134   207    41   167   187   111   189    96    80   169    50   189   181    66   180   154    91   176   106    99   102    76   182   171   198    99   200   215   194   185   196   176    45   116   176    88    66    85    77   115   216   189   173   158   101   189    43   164   178   162    60   134   184    80    96   184   141   221   103    56    91    67   122    79    80    75   141   115   119    91   149    84    92   139    70   205    78    59   139   122   154   206   101    74    46   114   194   109   101   134    97   166   176   136   103   218    55   164   195   128   207    90    84   114   117    47   146   205    79   199   187    82   121    85   185    42    55   152   104   138   105   172   206   139   107    62   111   102    86   216   133    94   164    42   106    94    75    82    35    56   209   108
    98   105   166   186    85    87   128   148   180   106   186    49    75   157   161    76   178   155   184    34   216   137    36   105   125   109   146   130   130   111   151   104   137    82   167    46    63   180   218    37   150   144   207   104   112   168    90    35    86   219    74    72   190    40   115    63    84   220   158   135    80   187    71   201   172   201   101   162    82   200    94    57   218   188   190    42   163   183    79   137   122    99   100   163    86   118    49    51   162    37    41   135   181    85   101    77    57   125    87   172    85    80    78   158   103   173   173   139    66   218    54   153   125   208   134   207    41   167   188   111   188    96    80   168    50   189   182    66   180   155    91   176   107    99   101    77   181   171   198   100   200   215   194   186   196   177    45   116   176    89    67    86    77   115   217   189   172   157   101   188    43   163   180   161    61   132   184    80    95   185   140   220   104    58    90    66   120    78    79    75   140   116   120    91   150    84    92   139    70   205    77    60   138   123   154   205   101    74    46   113   194   108   102   133    96   166   175   136   103   218    54   163   195   127   206    90    84   113   118    46   145   206    78   199   187    82   121    86   184    42    55   151   104   137   104   172   206   138   106    62   112   103    87   216   134    95   164    44   107    92    74    81    36    55   208   107
    96   106   165   185    87    88   129   151   180   105   184    51    74   157   162    74   175   155   185    33   215   138    35   106   124   108   144   127   130   112   153   105   135    80   168    45    62   181   221    35   150   143   209   103   113   168    87    34    88   222    71    71   190    41   115    63    81   221   158   135    77   186    70   203   171   199   102   159    83   199    95    59   220   188   192    42   165   183    82   137   122    98   101   162    84   116    48    50   160    35    41   133   178    85   100    76    57   125    86   170    84    80    76   157   106   174   174   138    65   219    52   152   124   208   135   208    41   166   188   112   188    95    80   167    49   188   181    63   181   155    93   176   106   103    99    79   180   172   197   102   199   216   192   187   196   178    46   117   174    90    67    84    75   117   216   187   169   157    99   190    42   161   180   163    63   132   184    80    95   188   139   220   104    58    86    68   122    78    80    73   138   115   121    93   149    83    92   137    68   205    74    60   138   124   155   209   101    74    46   110   193   108   102   132    94   167   177   134   105   218    53   164   195   129   206    88    83   113   117    45   144   204    80   202   187    79   121    83   186    40    55   152   101   137   105   171   207   137   106    64   113   103    87   214   135    94   165    47   108    91    75    81    38    55   208   108
    97   106   166   185    86    87   129   147   178   106   185    50    75   158   161    76   180   154   185    33   216   137    35   104   126   109   144   131   130   110   152   104   139    83   166    46    62   180   219    37   150   144   206   104   114   165    90    35    86   220    76    71   189    39   115    65    84   219   159   136    79   188    70   201   171   201   102   161    83   201    94    58   218   187   188    42   162   182    78   137   123    98   100   165    86   118    50    51   162    37    41   135   180    84   102    78    58   125    88   171    83    81    78   160   106   170   173   138    68   219    52   153   126   207   133   207    42   167   187   110   190    94    81   170    51   188   183    64   181   155    89   176   105    98   100    76   182   171   199   101   201   216   194   185   195   176    46   116   176    89    68    85    77   115   217   190   172   157   101   188    41   162   179   161    60   131   186    79    94   186   141   219   103    58    89    67   122    79    78    76   140   115   120    89   148    84    93   139    71   204    79    60   137   124   154   207   100    75    46   113   194   108   101   133    96   165   176   137   105   218    53   163   195   128   208    91    84   112   119    45   143   206    79   200   188    82   120    87   184    41    54   151   103   136   104   172   205   136   106    62   112   103    88   216   132    94   165    43   106    93    74    81    35    56   209   108
    98   105   166   186    85    87   128   148   180   106   186    49    75   157   161    76   178   155   185    34   216   137    36   105   125   109   146   130   130   111   151   104   137    82   167    46    63   181   218    37   150   145   207   104   112   168    89    35    86   219    74    72   190    39   115    63    84   220   158   135    80   187    71   201   172   201   101   162    82   200    94    57   218   188   189    41   163   183    79   137   122    99   101   163    86   118    49    51   162    37    41   135   182    85   101    77    57   125    87   172    85    81    78   158   103   172   173   139    66   218    54   153   125   208   134   207    41   167   188   111   188    96    80   168    50   189   182    66   180   155    91   176   106    99   101    77   182   171   197   100   201   215   194   186   196   177    45   116   176    89    67    86    78   115   216   189   173   157   101   188    43   163   179   161    61   132   184    80    95   185   140   221   104    58    90    66   121    78    79    75   140   116   120    91   150    84    92   139    70   205    78    60   138   123   154   205   101    74    46   113   194   108   102   133    96   166   175   136   104   218    54   163   195   127   206    91    84   113   118    46   145   206    78   199   187    82   121    86   185    42    55   151   104   137   104   172   206   138   106    62   112   104    87   216   134    95   163    44   107    92    74    81    36    56   208   107
    98   105   166   185    85    87   128   149   180   106   186    49    75   157   160    76   178   155   185    34   216   137    36   105   125   108   146   130   130   111   151   104   137    82   167    46    63   180   218    37   150   144   207   104   112   168    89    35    86   219    74    72   190    39   115    63    84   220   158   135    79   188    71   201   171   201   101   162    82   200    94    57   218   188   190    42   163   183    79   137   122    99   100   163    86   118    49    51   162    37    41   135   181    85   101    77    57   125    87   172    85    81    78   158   103   172   173   139    66   218    54   153   125   208   134   207    40   167   188   111   188    96    80   168    50   189   182    66   180   155    91   176   106    99   101    77   181   171   198   100   200   215   194   186   195   177    45   116   176    89    67    86    78   115   216   189   173   157   101   188    43   164   180   161    61   132   184    80    95   186   140   221   104    58    90    66   120    79    80    75   140   116   120    91   150    84    92   139    70   205    78    60   138   124   154   205   101    73    46   113   194   108   102   133    96   166   176   136   103   218    54   164   195   127   206    91    83   113   118    46   145   206    78   199   187    82   121    86   184    42    54   151   104   138   104   172   206   138   106    62   111   104    87   216   134    95   163    44   107    93    75    82    36    55   208   107
    98   104   167   184    83    86   130   148   179   106   185    49    75   156   161    75   179   155   184    34   218   138    36   105   125   110   145   132   130   112   152   105   138    83   168    46    62   180   217    36   152   144   209   103   112   167    89    35    85   219    74    71   189    38   115    65    84   219   158   137    80   187    72   201   171   201   101   162    82   200    95    55   220   187   190    43   163   182    81   136   123    98   100   164    85   119    50    50   162    38    39   136   182    84   101    77    56   125    87   173    85    80    77   158   103   173   173   139    68   219    53   152   126   208   132   207    41   166   188   111   190    95    79   166    52   190   182    66   180   153    91   174   106    98   100    76   182   173   198    99   200   216   193   187   197   176    44   115   175    88    68    83    78   116   217   190   172   157   101   188    44   164   178   160    61   131   184    80    95   187   139   222   103    57    90    67   121    79    81    75   142   115   119    90   151    82    92   137    70   204    77    61   139   123   154   203    98    73    45   114   194   110   101   134    97   166   174   135   105   220    55   164   194   127   205    92    82   113   120    44   143   206    77   198   188    80   120    87   187    43    54   152   101   138   106   170   207   139   107    63   112   103    87   217   134    95   165    45   107    93    75    83    36    55   208   106
    98   105   166   185    85    86   129   148   180   106   186    49    76   156   160    76   178   154   184    34   216   137    36   105   126   108   146   130   130   111   151   104   137    82   167    47    63   180   218    37   150   144   207   103   112   168    89    35    86   219    74    72   190    39   115    63    84   220   158   135    79   187    71   201   172   201   101   162    82   200    94    57   218   188   190    42   162   183    80   137   122    99   101   163    86   118    49    51   162    37    40   135   181    85   102    77    57   125    87   172    85    81    78   157   104   172   173   138    66   218    54   153   125   207   134   207    41   167   188   111   188    96    80   168    50   189   183    66   179   155    91   176   107    99   101    77   182   172   197   100   201   215   193   186   196   177    45   116   176    89    67    86    78   115   217   189   172   157   101   189    43   163   179   161    62   132   184    80    95   185   140   220   104    58    90    66   121    78    80    75   140   115   119    90   150    84    92   139    70   205    78    60   138   123   154   205   101    73    45   113   194   108   102   133    96   165   176   136   104   218    54   164   195   127   206    91    84   113   118    46   145   205    78   200   187    82   121    86   185    43    55   151   104   138   104   173   206   138   107    62   112   104    87   216   134    95   163    43   107    93    74    81    36    55   208   108
    90    81    50    86   117   147   152    97   103   133   204   177   112   141   183   150   128   125   167   147   146   214   204    52   128   142   105   151   185    37   181   216   209   101    60    95   190   115    46    96    73   211    64   201   103   212   186   132   212   181   156    85    79    42    98   134    63   151    38   133    70    92    59   211   134    46    45   171    49    44   192   176   128    57   214    96    57   213   154    86   136   157    43   117   140   148   153   134    78   210   124   155   203   172   115    87    86   132   170    47    97    53   212   158    49   111   110   210   214   135   100    85    95   187   169   155    69   136    49    80   165    94    57    74    70   173   141    62   143    61   169    72   145    95    71   113   176   165   212   184   198   132    77    84   112   178   106   187   187    97   210   134    92   111   218    77   178   208   209    54   204   198    79   138   175   120   166   151   120   123   139   176    52    69    78   123    62   155   214    42    91   203    34    84   111   108   157    74   192   172   119   172   130    95    55   190   202    54   147    61   159   153    37    92    45    90   176   137    54   122   162    91   107    41   118   195   159   198    38   149   191   115   214    43   210   156   148    55   140    57    52   209    42   122    38   180    65   132    35   169   118   203   179    41   159   212    74    92   106    83   182   203   148   140   194   128
    91    81    49    86   117   148   152    97   102   133   204   177   112   141   183   150   128   124   166   148   147   214   204    53   128   142   104   150   185    37   181   217   209   100    60    96   190   115    47    97    74   211    63   202   103   213   186   132   212   180   156    85    79    43    98   132    63   151    38   133    70    91    60   212   134    46    45   170    49    44   192   175   128    56   215    96    56   214   154    86   136   157    43   117   139   149   152   133    78   210   124   155   203   172   115    87    88   132   170    48    97    54   213   159    48   112   110   210   214   135    99    85    94   186   168   156    68   136    50    81   164    93    56    75    71   173   141    63   143    62   169    72   145    95    71   112   177   165   212   184   198   132    76    84   111   178   107   186   188    97   210   135    91   111   219    77   178   207   208    53   203   198    79   138   176   120   165   151   121   122   138   176    52    69    79   124    62   155   215    42    91   202    34    84   111   109   157    75   191   172   120   172   129    95    56   189   202    53   147    61   159   153    37    92    45    91   176   136    55   122   162    92   107    41   119   194   158   197    38   149   192   114   213    43   210   156   148    54   139    57    52   210    42   122    38   180    65   131    35   170   118   203   180    41   158   212    75    92   105    83   182   203   148   139   194   128
    90    80    50    85   118   148   152    97   104   131   204   177   112   141   183   150   128   123   166   148   147   214   205    53   127   143   104   150   184    35   182   217   209   101    61    96   189   115    49    97    72   212    64   202   103   214   185   133   212   181   156    87    78    44    99   133    64   152    37   132    69    92    60   213   135    46    45   169    48    44   193   176   127    58   215    96    58   213   153    86   135   156    43   116   139   148   152   133    78   210   125   156   203   171   115    87    90   133   171    47    95    54   213   159    49   111   110   210   214   135    98    86    94   186   168   156    68   136    50    82   164    94    56    74    70   172   141    63   143    62   169    72   145    95    70   112   176   165   211   184   198   131    75    84   111   177   108   185   188    98   210   135    93   111   218    77   178   208   208    54   203   200    79   138   176   120   166   151   121   123   137   177    53    68    79   125    62   153   216    43    91   202    34    84   111   108   158    74   191   173   120   172   129    96    55   191   202    53   148    61   159   153    38    91    45    91   176   137    55   122   162    91   108    41   118   195   157   197    38   149   192   114   213    43   210   157   148    54   141    57    52   211    43   123    37   179    65   133    36   170   118   204   179    41   157   212    74    92   105    83   181   202   148   139   194   129
    90    79    51    85   117   148   153    97   102   132   204   178   113   142   183   150   128   124   167   148   146   214   204    53   127   143   104   151   185    36   181   216   210   100    59    96   191   115    47    96    73   212    63   203   103   214   185   133   212   181   155    85    80    42    97   133    63   151    38   134    70    91    60   211   134    46    46   170    49    45   193   175   128    57   216    96    57   214   155    86   135   157    44   117   140   149   152   134    79   209   123   154   204   171   115    87    88   133   170    48    97    53   213   160    47   112   111   210   215   136    99    85    94   187   168   155    68   135    50    81   164    94    56    74    70   173   141    63   142    62   169    73   146    96    71   113   177   165   213   184   198   131    76    84   112   178   107   186   188    97   210   135    90   111   219    77   180   208   208    53   203   198    79   139   176   121   166   151   121   122   138   177    52    69    79   125    61   154   215    43    92   202    34    84   111   108   158    74   191   172   119   172   129    96    55   190   203    53   147    62   160   153    37    92    45    91   176   136    55   123   162    91   107    42   119   194   158   197    38   149   193   114   213    43   210   156   148    54   139    57    52   209    42   121    39   180    66   131    36   170   118   203   179    40   157   212    75    92   106    83   181   203   148   139   194   128
[truncated: 1,174,269 more chars]
