# Supplementary material for: Improved multi-objective clustering algorithm using particle swarm optimization
Source: PLoS One. 2017 Dec 5;12(12):e0188815. doi: 10.1371/journal.pone.0188815 (PMC5716574; doi:10.1371/journal.pone.0188815)
Supplement: S1 File — (ZIP) [file pone.0188815.s001.zip › datasets/high_dimension_datasets/dim512.txt]

   199   212   189   196   146   220    66   139   153   147   167   165    51    84   212    41   160    92   210   108   170    60    38   216    76   181   126    54   126   191   127    71    56   169    77   202    79    91   132   147    66   163    74   104   164   163   132   108   197    42    76   158    49   193   191   142   148   162   136   139   201    40   198   168    64    87    83   169    93   167   153   170    80   190   203    56    99   190   221    91   118   107   217    44    54   206    95   210   107   154   104   166    59   180   187    93    68    89   179   135   180   119    76   188   191    67   173    86   182    73   131   206    59    49   113   141    62   172   100    34   103    86   113   154   174   100    58    76   116    48   148    81    75    57   143    68   193   212    87   107   133   128    38   162   169   178    98   183   168   125   106   134    70    46   123    75    73   152   133    81    38   166   161    87   129   129    68    42   209    64    77   222   136   214    35   106    96   153   101   138   219   129   126   174   180   218   100   134   185    47   213    63    99    97   163    43   142    49   118   108    35   133   178    86   131    88   115   194   123   109    87    33    87   162   150   159   116   151   182   195   205    84    65   167   184   203   174   103   195   101    57    74   176    59    64   192   176   192    52   116   142    74   101   132    62   156    41    44    64    32   101   205   152   203   216   126   200   169    50   141   200   130   158    84   174   150   205    53   215   158   119   198   146   108    58    48   153    95    57    73   172   166   214   201   159   108   162    85   178   216   102    64   106    99   156   131    64    74    95    99   107   188    79   164   195    57   112   194   129   104   143    59   109   134   104   140   190    78   195    35    36   105    83    99   116    59   104   209    84   216    54   152   205    40    93   130   180   149   210   142   105    33   147   199    89   144   178   185    52   205   131   205    76    84   148   181   145   124    67    48   167    59    90    40   135    72   206   100    37   222   174    70   131   113    47    47   150   151    55   111    55    46    35   177   152    91    83    87   200    55   106    88   183   197    54   222   182    34   176   163   222   167   147    47   100   152   131   114    92    48   147   220   165    84    36   163    36    61   220    32    49   132   113   181   197   150   139    37   154   185   101    63    43    90    38   199    67   126   174    80   218   158    73   115   105    33   172   185   208    96   127   184    52    97   162   146   136   157    74    62   140    47   178   191   119   114    93   154   116   122   103   212   204    37   112    96   175   179   119   208   155   115    41   172    58   204   112   170   191    91   165   198   152   170    85    32   180   180    37    54   173   110   214   180   215   143   143    59   125    91    74   132
   198   213   190   195   146   220    66   139   153   148   167   165    51    84   212    41   160    92   210   108   170    60    38   216    76   182   127    54   126   191   126    71    56   169    77   202    79    91   132   147    66   163    74   104   164   163   132   108   198    41    75   158    49   193   192   142   147   162   136   139   201    40   198   167    63    87    83   169    93   167   153   169    80   190   203    56    99   190   221    91   117   107   217    45    54   206    95   210   106   154   104   166    60   180   188    93    68    90   180   135   179   119    76   188   190    67   174    86   182    73   131   206    59    50   114   141    62   172    99    34   104    86   113   154   174   100    58    76   116    47   147    81    75    57   143    67   193   212    87   107   132   128    39   162   169   178    98   183   168   125   105   134    70    46   123    75    74   152   133    81    38   167   161    87   130   129    68    42   209    64    77   222   136   214    35   105    97   152   100   139   219   129   126   174   180   218   101   135   185    46   212    64    98    97   164    43   141    49   119   108    34   134   178    86   131    87   115   193   123   109    87    33    87   162   150   159   116   151   182   195   206    84    65   168   184   203   174   104   195   102    57    75   176    59    64   192   176   191    51   116   142    74   101   132    63   156    41    44    64    32   100   205   152   203   216   126   199   169    51   141   200   130   158    84   174   150   205    53   215   158   119   198   146   108    58    49   152    96    57    73   172   166   214   201   159   108   162    84   178   216   102    65   106    99   155   131    64    74    95    99   106   189    80   163   195    57   112   193   129   104   143    59   108   134   104   140   190    78   194    35    36   106    84    99   116    59   104   209    84   215    55   152   205    40    93   130   181   149   210   142   105    33   147   199    89   144   178   185    53   205   131   205    76    84   148   181   145   124    68    49   167    59    90    40   135    72   205   101    37   222   174    70   131   113    47    47   149   151    55   110    55    47    35   177   152    91    83    87   201    55   106    88   183   197    54   222   182    34   176   163   222   166   146    47   100   152   132   114    92    49   147   220   165    83    36   163    36    61   219    32    49   132   113   181   197   149   139    37   154   185   100    63    43    90    37   198    67   126   175    80   218   158    74   115   105    33   172   185   207    96   127   185    52    98   162   145   136   157    74    62   141    47   178   191   120   114    94   154   115   121   103   212   204    37   112    96   175   179   120   208   155   115    41   172    58   204   112   171   191    91   165   198   153   170    85    32   180   179    37    54   173   110   215   181   215   143   143    60   126    91    75   132
   199   214   191   195   146   219    65   138   152   148   166   165    51    84   213    42   160    94   210   108   169    60    39   217    76   181   128    54   127   192   126    71    54   168    77   202    78    90   132   146    67   162    73   103   165   164   134   107   199    42    75   157    48   193   192   142   146   163   136   139   200    42   196   168    63    87    84   168    92   167   153   169    80   192   202    54    99   191   221    90   117   108   216    43    54   206    95   211   106   154   105   166    59   180   188    93    66    90   179   135   178   120    77   190   190    66   173    87   182    74   130   207    60    50   115   142    62   172    99    35   104    87   114   154   174   100    58    76   116    46   146    81    74    57   143    67   194   211    86   107   131   126    38   162   167   180    97   185   169   125   105   133    70    46   124    75    75   152   132    81    38   165   161    86   130   129    69    41   209    62    75   222   136   214    36   106    98   152   101   138   218   127   126   173   179   218   102   135   185    46   214    64    99    98   161    44   141    49   119   107    34   133   178    86   132    87   116   193   123   109    86    33    89   164   150   160   116   152   182   195   207    83    66   167   183   201   173   103   196   103    55    76   175    59    64   192   176   191    52   116   143    74   101   133    63   154    41    44    65    33   101   204   154   203   217   125   200   171    51   142   200   130   158    82   173   150   207    53   215   157   117   197   148   107    59    49   152    94    59    73   171   166   215   204   158   109   162    84   178   217   101    67   106    97   156   130    64    74    96    99   106   188    80   162   195    58   113   193   128   104   144    58   109   134   105   140   190    78   194    34    38   107    85    99   115    59   104   210    84   215    56   151   205    40    92   131   182   148   210   142   104    34   148   199    89   145   178   185    53   204   130   206    75    85   147   183   145   122    66    50   167    59    89    41   135    72   206   102    38   221   171    71   131   112    46    48   149   152    53   109    56    47    36   176   152    90    83    87   201    55   104    89   184   197    54   221   183    35   176   162   222   166   147    47    99   151   130   113    92    49   146   220   164    84    37   163    37    62   218    34    50   131   113   182   196   151   138    36   154   186   101    63    42    90    39   198    66   127   175    79   216   158    74   117   105    32   174   184   207    97   127   185    52    97   163   144   138   155    74    62   140    47   178   192   119   114    92   154   116   122   102   211   203    39   112    95   174   179   121   208   155   113    41   171    59   205   112   172   192    89   166   198   151   170    84    31   181   181    36    54   172   110   215   181   215   142   143    61   126    92    75   132
   198   213   189   194   146   220    65   139   153   147   166   165    50    85   213    42   160    93   210   108   169    60    39   216    77   180   126    54   128   192   127    71    56   170    77   202    78    91   133   146    66   163    73   105   165   163   132   109   198    42    75   158    49   193   191   142   147   162   136   140   200    40   199   168    63    86    83   169    92   167   153   168    80   190   203    57    99   190   221    91   117   106   217    44    54   207    95   210   108   154   105   166    60   179   188    94    68    89   180   135   179   119    76   187   191    66   172    86   182    73   130   206    58    50   113   142    60   172    98    34   103    87   113   154   174   101    58    75   117    47   147    80    75    57   143    68   192   213    87   107   132   129    39   162   170   178    98   183   168   126   105   134    69    47   124    74    74   152   132    81    38   167   161    87   131   130    67    42   209    63    77   222   137   213    34   106    96   152   100   139   219   129   124   174   180   218   100   134   185    46   212    63    99    98   165    43   141    49   118   109    33   134   179    86   131    87   114   194   122   109    86    34    87   162   150   158   115   151   182   196   205    84    65   166   185   204   175   103   195   102    56    74   176    59    64   193   177   192    51   117   141    72   101   132    63   156    42    44    64    32   101   205   152   201   216   126   199   169    50   141   200   130   158    84   174   151   204    53   215   157   118   197   146   108    58    49   152    95    57    73   172   165   213   202   160   107   162    85   179   217   102    64   107    98   156   131    64    73    96    99   108   189    80   164   195    56   113   194   129   103   144    58   108   134   104   141   189    79   195    35    36   105    83    99   117    59   105   209    83   215    55   151   205    41    94   131   182   149   211   143   105    34   147   199    89   144   178   185    52   204   130   206    77    85   148   180   144   124    67    50   167    60    90    37   135    72   206   100    38   222   173    70   131   114    48    47   150   151    55   110    55    46    35   178   153    92    82    86   201    56   106    88   183   197    54   223   182    33   175   162   223   168   147    47    99   152   131   114    92    50   147   220   165    85    36   164    37    61   220    33    48   132   112   181   196   150   139    38   153   185   101    62    44    90    38   197    67   126   174    78   218   159    73   115   105    34   173   185   207    96   126   185    51    98   163   146   137   156    74    62   141    47   177   190   120   115    93   153   115   122   102   213   204    38   113    97   175   178   119   208   155   116    42   173    58   205   111   171   192    91   165   197   153   170    85    32   181   180    37    54   172   109   214   180   215   143   143    60   126    91    75   133
   198   212   190   195   146   220    66   139   153   148   167   165    51    84   212    41   160    92   210   108   169    60    38   216    76   181   127    54   126   191   126    71    56   169    77   202    79    91   132   147    66   163    74   104   164   163   132   108   197    41    75   158    48   193   192   142   147   162   136   139   200    40   198   167    63    87    84   169    93   167   153   169    80   190   203    56    99   190   221    91   117   107   217    44    54   206    95   210   106   154   104   166    60   179   188    94    67    90   179   135   179   119    76   188   190    67   173    86   182    73   131   206    59    50   114   142    62   172   100    34   103    86   113   154   174   100    58    76   116    48   147    80    75    57   143    68   193   212    87   107   133   128    39   162   169   178    98   183   168   125   105   134    70    46   123    75    74   152   133    81    38   166   161    87   130   129    68    42   209    64    77   222   136   214    35   105    97   153   100   138   219   129   126   174   180   218   101   134   185    46   212    63    99    97   164    43   142    49   119   108    34   133   178    86   131    87   115   193   124   109    87    33    87   162   150   159   116   151   183   195   206    84    65   167   184   203   174   104   195   102    57    75   176    59    64   192   176   191    51   116   142    74   101   132    63   156    41    44    64    32   101   205   152   203   216   126   199   169    50   141   199   130   158    84   174   150   205    53   215   158   119   198   146   108    58    49   152    95    57    73   172   165   214   202   160   108   162    85   178   216   102    65   106    99   156   131    64    73    95    99   107   188    80   163   195    57   112   193   129   104   143    59   109   134   104   140   190    79   195    35    36   106    83   100   116    60   104   210    84   215    55   152   205    40    93   131   181   149   210   143   105    33   147   199    89   144   178   185    52   204   131   205    76    84   148   181   145   124    67    49   167    60    90    40   135    73   206   100    37   222   174    70   131   113    47    47   149   151    55   111    55    46    35   177   152    91    83    87   201    55   106    88   183   197    54   222   182    34   176   163   222   167   146    47   100   152   131   114    92    48   147   220   165    84    36   163    36    60   220    33    49   132   113   181   196   149   139    38   154   185   101    63    43    90    38   198    67   126   175    79   218   158    73   116   105    33   172   185   207    96   127   185    52    98   162   146   136   157    74    62   141    47   178   191   119   114    93   154   115   121   103   212   204    37   112    96   175   179   120   208   155   115    41   172    58   204   112   171   191    91   165   198   152   170    85    32   180   180    37    54   173   110   214   181   215   143   143    59   126    91    75   132
   199   212   189   195   146   221    65   138   153   148   166   165    51    84   213    40   159    92   210   108   170    59    38   216    76   181   127    53   126   190   126    72    56   170    77   202    78    91   132   147    66   163    74   105   165   163   132   107   197    42    76   157    47   192   192   143   147   162   136   139   201    39   199   168    63    87    83   170    92   167   153   170    81   190   204    55   100   190   220    93   117   106   216    44    55   206    95   211   107   153   104   165    60   179   189    94    67    89   179   136   180   119    77   188   190    67   174    86   182    72   130   206    58    50   113   142    62   171   100    34   104    86   113   154   174   100    58    76   117    48   148    80    74    58   143    68   192   212    87   108   132   128    39   161   169   178    99   184   169   125   104   135    69    46   123    75    73   152   132    81    38   166   162    86   130   130    68    42   209    64    77   223   136   215    35   106    97   152   100   138   220   129   125   175   179   220   101   135   185    47   212    63    99    97   165    43   141    49   119   108    34   134   178    87   131    87   116   194   124   109    87    33    87   163   150   159   116   151   183   195   206    83    65   167   184   204   174   103   195   102    56    75   175    58    64   192   177   191    52   116   142    73   101   132    63   155    40    44    64    32   101   205   152   202   216   126   198   170    50   142   200   130   159    85   174   150   206    53   215   158   119   198   147   108    58    49   152    95    57    74   172   165   214   202   160   109   161    86   178   216   103    64   106    99   156   132    65    74    95    99   106   188    81   164   196    57   111   194   130   104   142    59   110   134   104   139   189    79   195    36    35   106    84   100   115    59   104   209    84   215    55   152   205    41    93   131   180   149   210   142   104    33   147   199    88   144   177   186    52   205   132   204    76    85   148   180   145   124    67    49   167    60    89    39   135    72   205   100    37   223   173    71   131   114    47    47   150   151    54   112    55    46    34   177   152    91    83    86   201    55   105    88   183   196    53   222   183    34   176   163   222   167   147    47   100   151   131   114    93    48   148   221   165    84    36   163    36    60   221    32    48   132   112   181   197   150   139    39   153   185   102    62    44    90    38   198    67   125   174    79   217   159    73   116   105    33   172   186   207    96   128   184    52    98   163   146   137   156    73    63   140    47   177   190   120   115    93   154   115   122   103   212   204    37   112    96   175   179   120   208   155   116    42   172    59   205   112   171   191    91   165   198   152   169    85    31   181   180    36    55   173   110   214   180   215   142   143    59   126    91    75   133
   198   212   190   195   146   221    66   139   154   148   167   165    51    84   212    41   160    92   209   108   169    59    38   216    76   181   127    54   126   191   126    71    56   169    77   202    79    91   132   147    66   163    74   104   164   163   133   108   197    42    75   158    49   193   192   142   148   162   136   139   200    40   198   168    64    86    83   169    93   167   153   169    80   190   203    56    99   190   221    91   117   107   217    44    54   206    95   210   106   154   104   165    60   179   188    94    67    90   180   135   179   119    76   188   190    67   174    87   182    73   131   206    59    50   114   142    61   172   100    34   103    86   113   154   174   100    58    76   116    48   148    80    75    57   143    68   193   212    86   107   133   128    38   162   169   178    98   183   168   126   106   134    70    46   124    75    73   152   132    81    38   167   162    87   130   129    67    42   209    64    77   222   136   214    35   105    97   153   100   138   219   129   126   175   180   218   101   134   184    46   213    63    98    97   164    44   142    49   119   108    34   134   178    86   131    87   115   194   124   109    87    33    87   162   150   159   116   151   183   195   205    84    65   167   184   203   174   104   195   102    57    75   176    59    64   192   176   191    51   116   142    74   101   132    63   156    41    44    64    32   101   205   152   203   216   126   199   169    51   141   200   130   158    84   174   150   205    53   215   158   119   197   146   108    58    49   153    96    57    73   172   165   214   202   160   108   162    85   178   216   102    65   106    99   155   131    64    73    95    99   107   189    80   163   195    57   112   194   129   104   143    59   109   134   104   140   190    78   195    35    36   106    83   100   116    59   104   210    84   215    55   152   205    40    93   131   181   149   210   142   105    33   147   199    89   144   178   185    52   205   131   205    76    84   148   181   144   124    67    49   167    60    90    40   135    73   206   100    37   222   174    70   131   113    47    47   150   151    55   111    55    47    35   176   152    91    83    87   200    55   106    88   183   197    54   222   182    34   176   163   222   167   146    48   100   152   131   114    92    48   147   220   165    84    36   163    36    61   220    33    49   132   112   181   197   150   139    38   154   185   101    63    43    90    38   198    67   127   174    79   218   158    74   116   105    33   172   185   207    96   127   185    52    98   162   145   136   157    74    62   141    47   178   191   119   115    93   154   115   121   102   212   204    37   112    96   175   179   120   208   156   115    41   172    58   204   112   171   191    91   165   198   152   170    85    32   180   180    37    54   173   110   214   181   216   143   143    59   126    91    74   132
   198   213   190   195   146   220    66   139   153   148   166   165    51    84   212    41   161    92   209   108   168    59    39   216    76   181   126    55   126   191   127    71    56   169    77   203    79    91   132   146    66   163    74   104   164   163   132   108   197    42    76   158    48   192   191   142   148   162   136   138   201    40   198   167    64    88    83   170    93   167   153   170    80   191   204    56    99   190   221    92   117   106   216    44    54   206    96   210   107   154   104   165    60   179   187    94    68    89   179   135   179   120    76   188   190    66   173    86   182    73   131   205    59    50   113   142    61   172    99    34   104    86   113   154   174   100    59    76   117    48   147    81    75    58   143    67   193   212    87   106   133   128    39   162   169   178    99   183   169   125   106   134    70    46   123    75    74   152   132    80    38   166   161    87   131   129    67    42   208    64    76   222   137   214    35   106    97   153   100   138   219   129   125   174   180   218   101   134   185    47   213    64    98    97   164    43   142    49   119   109    34   133   179    87   132    87   115   194   123   109    87    33    87   162   150   159   116   151   183   195   206    85    66   167   184   204   174   104   195   101    57    75   176    59    64   192   176   191    52   116   142    75   102   131    63   155    40    44    65    32   102   204   151   203   216   126   199   169    50   142   200   129   158    84   174   150   205    53   215   157   119   197   146   107    57    48   153    97    57    73   173   166   214   202   159   108   161    84   178   216   102    65   106    99   155   131    64    73    95    99   107   188    79   163   194    56   111   193   129   104   144    59   108   134   105   139   190    78   196    35    36   105    84   100   115    60   103   210    83   215    55   152   205    41    93   131   182   148   210   143   105    33   146   199    89   144   177   184    52   204   131   206    75    86   148   181   145   123    67    49   167    59    90    39   135    73   205   100    37   222   173    70   131   114    47    47   149   151    54   111    55    47    35   176   151    91    83    87   201    55   106    88   183   197    53   222   181    34   176   162   222   167   147    48    99   152   132   114    93    49   146   221   166    84    36   164    36    60   220    33    49   132   113   181   197   150   139    37   154   185   101    63    43    90    37   198    66   127   175    80   218   158    74   115   105    33   172   185   208    96   127   185    51    98   163   145   136   157    73    63   141    47   177   190   120   115    93   154   115   122   103   212   204    37   112    97   175   179   120   208   154   115    41   173    58   204   113   171   191    91   166   197   151   169    85    33   180   180    37    55   173   110   214   181   215   143   143    60   125    91    75   132
   198   212   190   196   145   220    65   138   152   148   168   166    51    84   215    39   161    92   209   107   169    61    37   218    78   182   126    54   127   192   126    70    56   169    78   202    78    90   132   147    67   163    74   105   165   163   130   108   198    42    75   159    48   194   191   140   148   165   136   138   202    40   199   166    63    86    85   168    92   167   154   170    81   190   205    55    98   190   220    91   119   107   217    44    55   207    94   211   107   155   104   167    60   178   187    94    68    89   180   135   178   119    76   187   190    66   172    88   183    73   132   204    59    49   114   141    62   171   100    32   102    87   113   156   174   100    58    77   116    49   149    78    74    57   142    67   192   213    87   108   133   128    38   162   168   179    99   183   168   127   104   135    70    47   122    75    74   151   132    81    36   168   161    87   128   129    69    41   210    64    76   221   136   215    35   105    95   152   101   137   219   130   127   175   180   219   100   135   182    47   212    61    99    96   165    43   142    49   118   107    35   134   179    85   130    88   115   193   124   110    88    35    87   162   149   160   115   151   182   195   205    84    63   167   183   203   173   104   195   103    57    75   178    58    64   192   175   192    51   116   143    73   100   130    65   157    40    45    66    33   102   206   152   203   217   126   200   169    50   143   201   130   158    84   174   150   205    53   214   158   120   196   147   107    57    48   153    96    56    73   172   165   213   201   159   108   162    86   178   216   103    64   105    98   156   131    65    75    96    98   107   188    79   164   196    55   112   194   130   103   144    58   111   134   104   140   189    78   194    34    37   105    82   100   116    58   104   209    82   214    56   152   206    40    93   131   181   149   210   143   104    35   146   199    90   144   177   183    52   203   131   205    76    86   148   181   145   124    67    50   166    59    91    40   135    72   205   100    35   221   173    71   132   113    46    47   150   150    54   111    55    47    36   176   151    93    83    86   200    56   107    88   184   199    53   222   181    33   175   164   220   165   147    46   100   151   130   113    91    49   147   220   165    82    37   163    38    60   220    32    50   131   113   181   196   149   139    39   154   185   102    63    44    88    41   199    66   125   175    79   217   158    74   118   105    35   173   185   207    97   128   186    51    97   163   145   138   156    73    62   142    47   177   191   121   115    94   154   116   121   103   211   204    37   112    96   174   180   120   207   158   116    41   172    59   204   113   171   191    92   165   199   151   170    85    33   180   179    40    54   174   110   213   181   215   144   142    58   126    92    76   133
   197   212   190   195   146   221    66   139   153   148   167   165    51    85   212    41   160    93   210   108   170    60    38   217    75   181   128    54   126   191   127    71    56   169    79   203    80    91   132   147    66   163    74   105   165   163   132   108   198    41    75   158    48   192   192   142   147   162   136   140   200    40   198   167    63    87    83   169    93   168   153   170    80   190   203    55    99   191   222    91   117   107   216    44    54   207    95   210   107   153   104   165    60   179   187    93    67    89   179   134   179   119    77   188   191    67   173    86   181    73   131   206    59    50   113   142    62   172   100    34   104    86   113   154   174   100    59    76   117    48   148    81    74    57   142    67   193   213    87   107   132   127    39   162   168   179    99   183   168   126   106   134    70    46   124    75    73   152   133    79    38   166   162    88   130   129    67    43   210    64    76   222   135   214    35   106    97   153   100   139   220   129   126   174   180   217   101   134   184    46   213    63    98    98   163    44   142    49   119   108    34   133   178    87   132    87   115   194   124   109    88    33    87   163   150   159   116   151   182   195   206    84    65   168   185   204   174   103   195   102    57    75   176    59    65   192   176   191    51   117   142    74   101   132    63   155    41    44    65    32   101   204   152   202   216   126   200   169    51   142   200   130   158    85   173   150   205    53   215   157   119   197   147   108    58    49   153    96    57    74   172   166   214   201   159   108   162    85   179   216   103    64   106   100   156   131    64    74    95    99   106   188    80   163   195    57   111   193   129   104   144    58   109   134   104   140   190    79   195    35    36   106    83   100   116    60   104   210    83   216    55   152   206    41    93   131   181   148   210   143   104    33   146   198    89   144   178   184    53   204   130   205    75    84   147   181   145   124    67    49   167    60    90    40   135    73   206   100    37   222   174    70   130   114    47    46   150   151    55   110    56    46    35   177   152    91    83    87   201    55   105    87   183   197    54   222   182    35   175   162   222   167   147    47   100   152   131   114    92    49   146   220   165    83    36   162    36    61   220    32    49   132   112   181   197   149   140    37   155   184   101    63    43    90    38   199    67   126   174    80   218   158    74   116   105    33   172   185   207    96   127   184    52    98   161   145   136   156    74    62   141    46   179   191   119   114    93   154   116   121   103   212   204    37   112    96   175   180   119   208   155   115    42   172    58   204   112   171   191    91   165   197   152   170    84    32   180   180    38    54   173   109   214   181   215   143   143    59   125    92    75   133
   198   213   189   195   146   221    65   139   154   148   167   165    50    85   213    41   160    92   209   108   170    60    38   216    76   182   127    54   126   191   126    70    56   169    77   202    78    91   132   147    66   162    74   104   164   163   133   108   198    42    75   158    48   193   192   142   148   162   136   139   201    40   198   167    64    87    84   169    93   167   154   169    80   191   203    56    99   191   220    91   117   106   216    44    55   206    95   211   107   154   104   165    60   179   188    94    67    90   179   135   180   119    77   188   190    67   173    86   182    73   131   206    59    50   113   142    61   172   100    34   103    86   113   154   174   100    58    76   116    48   147    80    75    57   142    68   193   212    87   107   133   128    38   162   169   178    98   183   169   125   106   134    70    46   124    75    74   152   132    80    38   166   162    87   130   129    68    42   210    64    77   222   136   214    34   105    97   153   100   139   219   129   126   174   179   218   101   135   184    47   212    63    99    97   163    44   142    49   118   108    34   133   178    87   131    88   115   194   123   109    88    33    87   162   150   158   116   151   182   195   205    85    65   167   184   203   174   103   196   102    56    75   176    59    64   192   176   191    52   116   142    74   101   131    63   156    41    44    65    32   101   205   152   202   216   126   199   169    51   141   200   130   158    84   174   150   205    53   215   157   119   197   146   108    57    48   152    96    57    73   172   166   214   202   160   108   162    85   178   217   102    65   106    99   156   131    65    73    95    99   107   188    80   164   195    56   112   193   129   104   143    58   108   134   104   140   190    78   195    35    36   106    83   100   116    60   104   210    84   215    55   151   205    40    93   131   181   149   210   142   104    32   146   199    89   144   178   185    52   204   131   206    76    84   148   181   144   123    67    49   167    59    90    40   136    73   206   100    37   222   173    70   131   114    47    46   149   152    55   111    55    47    35   176   152    91    83    87   201    55   106    88   184   197    54   221   182    34   176   163   222   167   146    48   100   152   131   114    93    48   147   220   165    84    36   163    36    61   220    32    48   132   113   181   197   149   140    38   153   185   101    63    43    90    38   199    67   126   175    79   218   158    74   115   105    34   172   185   207    96   127   184    52    98   162   145   136   157    74    62   141    46   178   190   119   114    93   154   115   121   103   212   204    37   113    96   175   179   120   208   155   115    41   172    58   204   113   171   192    91   166   198   152   169    85    32   180   180    37    54   173   110   214   181   215   143   143    59   126    91    74   132
   198   212   190   195   146   220    65   139   153   148   167   166    51    84   212    41   160    92   210   108   169    60    38   216    76   182   127    54   126   191   127    71    55   169    78   202    79    91   132   147    66   163    74   104   164   163   133   108   198    41    75   158    48   193   192   142   147   162   136   139   201    40   198   167    64    87    84   169    93   167   153   169    80   190   203    56    99   190   221    91   117   107   217    44    54   206    95   210   107   154   104   166    60   179   188    94    68    90   179   135   179   119    76   188   191    67   174    86   182    73   131   206    58    50   113   141    62   172   100    34   103    86   113   154   174   100    58    76   116    48   147    81    75    58   143    67   193   212    87   107   133   128    39   162   169   179    98   183   169   125   105   134    70    46   123    75    74   152   132    81    38   167   162    87   130   129    68    42   209    63    77   222   136   214    34   105    96   153   100   139   219   129   126   174   179   218   101   134   185    46   212    63    99    97   164    43   142    49   119   108    34   133   179    87   131    87   115   194   124   109    88    33    87   162   150   159   116   151   183   195   206    84    65   167   184   203   174   104   195   102    57    75   176    59    64   191   177   191    52   116   142    74   102   132    63   155    41    44    64    32   101   205   152   203   216   126   199   169    51   141   199   130   158    84   174   150   205    53   215   157   119   198   146   108    58    49   152    96    57    73   172   165   213   202   160   108   162    85   178   216   102    65   106    99   155   131    64    74    95    99   106   188    80   163   195    57   112   193   129   104   143    58   109   134   104   140   190    79   195    35    36   105    84   100   116    59   104   210    84   215    55   152   205    40    93   131   181   149   210   143   105    33   147   199    89   144   178   185    52   205   131   205    76    84   148   181   145   124    67    49   167    59    90    40   136    73   206   100    37   222   174    70   131   113    47    47   149   151    55   111    55    46    35   176   152    91    83    87   201    55   106    88   183   197    54   222   182    34   176   163   222   167   146    48   100   152   131   114    92    48   146   220   165    84    36   163    36    60   220    32    49   132   113   181   196   150   139    38   154   185   101    63    43    90    38   198    67   126   175    79   218   159    73   115   105    33   172   185   208    96   127   185    52    98   162   146   136   157    74    62   141    47   178   191   119   115    94   154   115   122   103   212   204    37   112    96   175   179   120   208   156   115    41   172    58   204   112   171   191    91   166   198   152   170    85    32   180   180    37    54   173   110   215   181   215   143   143    59   126    91    75   132
   198   212   190   195   146   220    66   139   153   148   167   165    51    84   212    41   160    92   210   108   169    60    38   216    76   181   127    54   126   191   127    71    56   169    77   202    79    91   132   147    66   163    74   104   164   163   132   108   197    41    75   158    48   193   192   142   147   162   136   139   201    40   198   167    64    87    84   169    93   167   153   169    80   190   203    56    99   190   221    91   117   107   217    44    54   206    95   210   106   154   104   166    60   179   188    94    67    90   179   135   179   119    76   188   190    67   173    86   182    73   131   206    59    50   114   142    62   172   100    34   103    86   113   154   174   100    58    76   116    48   148    80    75    57   143    68   193   212    87   107   133   128    39   162   169   178    98   183   168   125   105   134    70    46   124    75    74   152   132    81    38   166   161    87   130   129    68    42   209    64    77   222   136   214    35   105    97   153   100   138   219   129   126   174   180   218   101   134   185    46   212    63    99    97   164    43   142    49   119   108    34   134   178    86   131    87   115   193   124   109    87    33    87   162   150   159   116   151   182   195   206    84    65   167   184   203   174   104   195   102    57    75   176    59    64   192   176   191    51   116   142    74   101   132    63   156    41    44    64    32   101   205   152   203   216   126   199   169    50   141   199   130   158    84   174   150   205    53   215   157   119   198   146   108    58    49   152    96    57    73   172   165   214   202   160   108   162    85   178   216   102    64   106    99   156   131    64    74    95    99   107   189    80   164   195    57   112   193   129   104   143    59   109   134   104   140   190    78   195    35    36   105    83   100   116    60   104   210    84   215    55   152   205    40    93   131   181   149   210   143   105    33   147   199    89   144   178   185    52   204   131   205    76    84   148   181   145   124    67    49   167    60    90    40   135    73   206   100    37   222   174    70   131   113    47    47   149   151    55   111    55    46    35   176   152    91    83    87   201    55   106    88   183   197    54   222   182    34   176   163   222   167   146    47   100   152   131   114    92    48   147   220   165    84    36   163    36    60   220    33    49   132   113   181   197   149   139    38   154   185   101    63    43    90    38   198    67   126   175    79   218   158    73   116   105    33   172   185   207    96   127   185    52    98   162   146   136   157    74    62   141    47   178   191   119   114    93   154   116   121   103   212   204    37   112    96   175   179   120   208   155   115    41   172    58   204   112   171   191    91   165   198   152   170    85    32   180   180    37    54   173   110   214   181   215   143   143    59   126    91    75   132
   199   212   190   195   146   220    65   139   153   148   167   166    51    84   213    41   160    92   210   108   169    60    38   217    77   181   127    55   127   191   127    70    55   170    78   203    79    91   132   146    66   163    73   105   164   163   132   107   197    41    75   157    48   193   192   142   148   162   136   139   200    40   198   168    64    87    83   169    92   167   154   170    81   190   204    56    99   190   221    91   117   107   217    44    55   207    95   210   107   154   105   165    60   180   187    94    67    90   180   135   180   119    77   187   191    67   173    86   182    74   131   205    59    50   114   141    62   171    99    34   104    86   113   154   174   101    58    76   117    48   147    80    75    57   143    68   192   212    87   107   133   128    39   162   169   179    98   183   168   126   106   134    70    46   124    75    74   152   133    81    38   166   162    86   130   128    68    42   209    64    77   221   136   215    35   105    97   153   100   138   219   129   125   175   180   218   100   135   184    46   213    64    98    98   164    44   142    49   119   108    34   134   178    86   131    88   115   193   124   108    88    33    87   162   150   158   116   151   182   195   206    84    65   168   184   204   174   104   195   102    57    76   175    59    64   192   177   191    51   116   141    74   102   132    63   155    40    44    64    32   101   204   152   203   216   127   199   169    51   141   199   129   158    84   174   150   205    52   215   158   119   198   147   108    58    48   152    95    57    73   172   165   214   202   159   108   162    85   178   216   103    65   106    99   155   131    64    74    94    99   108   189    80   163   195    57   112   194   129   104   143    58   109   134   104   140   190    78   195    35    36   106    84   100   115    59   105   209    84   215    54   152   205    40    93   130   182   149   210   142   104    33   147   199    89   144   178   185    52   204   131   205    76    84   148   180   145   124    67    50   166    60    90    40   135    73   207   100    37   221   174    70   131   113    47    47   150   152    55   111    55    46    35   177   152    91    83    88   201    55   106    88   184   197    53   221   183    34   176   162   222   167   146    47   100   152   131   114    92    49   146   221   165    83    37   163    37    60   220    33    48   133   113   181   196   150   139    38   154   184   101    63    43    90    38   199    67   126   175    79   217   158    73   115   106    33   172   186   207    96   127   185    52    98   162   146   136   157    74    62   140    47   178   190   120   114    93   153   116   121   103   212   204    36   113    96   175   180   120   208   156   115    41   172    57   203   112   171   191    91   165   199   152   170    85    32   181   179    38    54   173   110   215   181   215   142   143    59   126    91    75   132
   198   213   190   196   146   221    66   139   153   148   167   166    50    84   213    41   160    92   210   108   170    60    38   216    76   181   127    54   126   191   126    71    55   169    77   202    78    91   132   147    66   162    74   104   164   164   133   108   197    41    76   158    48   193   191   142   147   162   136   139   200    40   198   168    64    86    84   169    93   167   153   170    80   190   204    56    99   191   221    91   117   106   216    44    54   206    94   210   106   154   104   166    60   180   188    94    67    90   179   135   180   120    76   188   190    67   173    87   182    74   131   206    59    50   113   141    62   172   100    34   103    86   114   154   174   100    58    76   116    48   148    80    75    57   142    68   193   213    86   107   133   128    39   162   169   178    98   183   168   126   105   134    70    46   123    75    73   152   133    81    38   166   162    87   130   129    68    42   210    64    77   222   136   214    35   106    97   153   100   139   219   129   126   175   180   218   100   134   184    47   212    63    99    97   164    43   142    49   119   108    34   133   178    86   131    88   115   193   124   109    87    33    87   162   150   159   116   151   183   195   205    84    65   167   184   203   174   103   195   101    57    75   176    59    64   192   176   191    51   116   142    74   101   131    63   155    41    44    64    32   101   205   152   203   216   126   199   169    50   141   200   130   159    84   174   150   205    53   215   157   119   198   146   108    58    49   152    96    57    73   172   166   214   201   160   108   162    85   178   216   103    65   106    99   155   131    64    73    95    99   107   188    80   163   195    57   112   194   129   104   143    59   109   134   104   140   190    78   194    35    36   105    83   100   115    59   104   210    84   215    55   151   205    40    93   131   181   149   210   143   105    33   147   199    89   144   178   185    52   204   131   206    76    84   148   181   145   124    66    49   167    59    90    40   135    73   206   100    37   222   174    70   131   114    47    46   150   152    55   110    56    47    35   177   152    91    83    87   200    55   105    88   184   197    54   221   183    34   176   163   223   166   146    47   100   152   131   114    92    48   147   220   165    84    36   163    37    61   219    32    48   133   113   181   196   149   140    39   154   185   101    63    43    90    38   198    67   126   175    79   218   158    73   115   105    33   173   185   208    96   127   185    52    98   162   145   136   157    74    63   141    47   177   191   119   114    93   154   116   122   103   212   204    37   112    96   175   179   120   208   156   115    41   172    58   204   112   170   192    91   166   198   153   169    85    31   180   180    37    54   173   109   215   180   215   142   143    59   125    91    74   132
   198   213   189   195   147   220    65   138   154   148   167   165    51    84   212    41   160    92   210   108   169    60    38   216    75   181   126    55   126   191   126    71    56   169    77   202    79    92   132   147    66   163    73   104   164   164   133   108   198    41    75   157    48   193   191   143   147   162   136   139   200    40   198   168    64    86    83   169    93   168   154   170    79   191   202    56    99   191   221    91   118   107   217    44    54   207    95   210   106   154   105   166    59   179   187    94    67    89   179   134   180   119    77   188   191    67   174    86   182    74   131   206    59    50   113   142    62   172   100    34   103    86   112   154   174   101    59    76   116    48   148    81    75    57   143    68   192   212    87   106   133   128    39   162   169   179    98   183   168   125   105   134    70    47   124    76    73   152   132    81    37   166   162    88   130   129    67    41   209    64    77   221   135   214    35   106    97   152   101   138   219   129   126   174   179   218   101   135   185    47   212    63    98    97   164    44   142    49   119   108    34   133   178    86   132    87   115   194   124   109    88    34    87   162   150   159   116   151   183   195   206    84    65   167   184   202   174   103   195   103    56    75   176    58    64   191   176   191    51   116   142    74   101   132    62   156    41    44    65    31   100   205   152   203   216   126   199   169    50   141   199   129   158    85   173   150   204    53   215   158   118   197   145   108    58    48   152    96    57    73   172   166   214   201   160   109   161    85   178   216   103    64   106    99   156   131    64    73    95    99   107   188    80   164   196    58   113   193   129   104   143    59   108   134   104   140   190    78   195    35    35   106    83   100   116    59   104   209    84   215    55   152   205    40    93   130   181   149   210   143   105    32   147   198    90   144   177   185    52   204   131   205    76    84   148   181   145   123    67    49   166    59    90    40   135    72   205   100    38   222   174    70   130   113    48    47   150   152    55   111    55    47    35   176   152    91    83    86   200    54   106    88   183   197    54   222   183    34   176   162   223   166   146    48   100   152   131   114    93    48   147   220   165    83    36   163    36    61   220    32    49   132   113   180   197   149   138    38   153   185   101    63    43    90    37   199    66   126   175    79   218   158    73   116   106    33   172   185   207    96   127   185    52    98   162   146   136   156    74    62   141    47   178   191   119   115    94   155   115   122   103   212   204    38   112    96   175   179   120   208   155   116    42   172    58   204   113   171   191    91   165   198   153   170    84    32   180   180    37    54   173   111   214   180   215   143   142    59   126    91    75   132
   198   213   190   195   146   220    66   139   153   148   167   165    51    84   212    41   160    93   210   108   169    60    38   216    76   181   127    54   126   191   127    71    56   169    77   202    79    91   132   147    66   163    74   104   164   163   132   108   197    41    75   158    48   192   192   142   147   162   136   139   201    40   198   167    63    87    83   169    93   167   153   169    80   191   203    56    99   190   221    91   117   107   217    44    54   206    95   210   106   154   104   166    59   180   188    94    67    90   179   135   179   119    76   188   190    67   173    86   182    73   131   206    59    50   114   142    62   172   100    34   104    86   113   154   174   100    58    76   116    48   147    80    75    57   143    68   193   212    87   107   133   128    39   162   169   178    98   183   168   125   105   134    70    46   123    75    74   152   132    81    38   166   161    87   130   129    68    42   209    64    77   222   136   214    35   105    97   153   100   138   219   129   126   175   180   218   101   134   185    46   212    63    99    97   164    43   142    49   119   108    34   134   178    87   131    87   115   194   123   109    87    33    87   162   150   159   116   151   182   195   206    84    65   167   184   203   174   104   195   102    57    75   176    59    64   192   176   191    51   116   142    74   101   132    63   156    41    44    64    32   101   205   152   203   216   126   199   169    50   141   199   130   158    84   174   150   205    53   215   157   119   198   146   108    58    49   153    96    57    73   172   165   214   202   160   108   162    85   178   216   102    65   106    99   155   131    64    73    95    99   107   189    80   164   195    57   112   194   129   104   143    59   109   134   104   140   190    78   195    35    36   105    83   100   116    59   104   210    84   215    55   152   205    40    93   131   181   149   210   143   105    33   147   199    89   144   178   185    52   204   131   205    76    84   148   181   145   124    67    49   167    60    90    40   135    73   206   100    37   222   174    70   131   113    47    47   149   151    55   111    55    47    35   176   152    91    83    87   201    55   106    88   183   197    54   222   182    34   176   163   222   167   146    47   100   152   131   114    92    48   147   220   165    84    36   163    36    60   220    33    49   132   112   181   197   149   139    38   154   185   101    63    43    90    38   198    67   126   175    79   218   158    73   116   105    33   172   185   207    96   127   185    52    98   162   146   136   157    74    62   141    47   178   191   119   114    93   154   115   121   103   212   204    37   112    96   175   179   120   208   155   115    41   172    58   204   112   171   191    91   165   198   152   170    85    32   180   180    37    54   173   110   214   181   215   143   143    59   126    91    75   132
   198   213   189   196   146   220    66   139   154   148   167   165    51    85   212    41   160    93   210   108   169    60    39   217    76   181   127    53   127   191   127    70    56   169    78   203    79    90   132   147    66   163    74   104   164   163   132   108   198    42    75   157    48   193   192   142   147   162   135   138   201    40   198   168    64    87    83   169    93   167   153   169    80   190   203    55    99   190   220    91   118   107   217    45    54   206    95   211   106   154   104   166    60   179   188    93    68    89   179   135   179   119    77   188   190    66   174    86   182    73   131   206    58    50   113   141    62   172   100    34   103    86   114   153   174   100    58    76   116    48   147    81    75    58   143    67   193   212    86   107   133   128    39   162   169   178    99   182   168   125   105   134    70    46   124    75    73   151   132    81    38   166   162    87   130   130    67    42   210    63    77   223   136   214    35   106    97   152   101   138   219   129   126   174   179   218   101   134   185    46   212    63    99    97   164    44   141    49   119   108    34   133   178    86   131    88   115   194   123   109    88    33    87   163   150   159   116   151   183   195   206    83    64   168   184   204   174   104   195   102    57    75   175    59    63   192   177   192    52   116   141    74   101   132    62   156    41    43    64    32   100   205   152   202   216   126   199   169    50   141   199   130   158    85   175   150   205    53   215   157   118   197   146   108    58    49   153    95    58    73   172   165   214   201   159   108   162    85   178   217   102    65   106    99   155   131    64    74    95    99   106   189    80   163   195    57   112   194   129   104   142    59   109   134   104   139   190    78   195    35    36   105    84   100   116    60   103   209    84   215    55   151   205    40    94   131   181   149   210   142   105    33   147   198    89   144   178   185    52   205   131   205    76    84   147   181   145   124    67    48   167    59    90    40   135    72   206   101    37   221   173    70   130   114    47    46   149   151    54   111    55    47    36   177   152    91    83    88   201    55   105    88   184   198    54   222   182    34   176   163   222   166   147    47   100   152   131   114    92    48   147   219   165    84    36   163    36    60   220    33    49   132   113   181   197   150   139    38   154   185   101    63    43    89    38   198    66   126   175    80   218   159    73   116   105    33   172   185   208    96   127   185    51    97   162   145   136   157    73    62   141    46   178   191   119   115    93   154   115   121   102   212   205    37   113    96   175   179   120   208   155   115    41   171    59   204   112   171   191    90   166   197   152   170    85    32   181   180    37    55   173   110   214   180   215   142   143    59   126    91    74   132
   199   213   190   196   146   220    66   138   154   148   167   165    51    85   213    42   160    93   211   108   170    60    38   216    74   181   126    54   126   191   127    71    56   170    78   201    79    91   132   146    67   163    74   104   164   163   133   107   198    41    75   157    49   192   191   142   147   163   135   138   200    40   198   166    64    86    84   170    93   167   153   169    80   191   204    56   100   190   221    92   118   106   216    45    54   206    95   210   106   154   104   165    60   179   188    94    68    89   179   135   179   119    77   189   190    66   174    86   181    73   131   206    59    51   114   141    63   172   100    34   104    86   112   154   174   101    58    77   116    47   147    80    75    58   143    68   193   212    86   107   132   128    39   162   170   178    97   183   169   125   105   134    70    46   123    76    74   152   133    81    39   166   161    86   130   129    67    42   209    64    78   222   135   214    34   105    96   153   101   139   220   129   126   174   180   217   102   134   184    46   212    64    98    97   164    44   142    49   119   108    35   133   178    87   132    88   115   193   124   109    87    33    87   162   150   159   116   151   182   194   207    84    64   168   185   203   173   104   194   102    57    75   176    58    64   192   176   191    52   116   141    73   101   131    63   156    42    43    64    32   101   204   152   202   216   126   200   170    49   140   200   131   158    84   174   151   205    53   215   157   119   197   147   108    58    49   152    96    57    73   173   165   214   202   160   108   162    86   178   216   103    64   105    99   157   131    64    72    95    99   107   188    80   163   195    56   112   193   129   103   142    58   108   134   104   140   190    79   194    35    37   106    84    99   116    59   104   209    84   216    54   151   205    40    94   130   181   148   210   142   104    34   146   199    88   144   178   185    53   204   131   205    75    84   148   180   145   125    67    49   166    60    91    40   135    73   205    99    37   222   174    70   131   112    48    47   149   151    55   111    55    47    35   176   152    91    83    87   201    56   106    87   183   197    54   222   182    34   176   163   222   167   146    48   100   152   131   114    92    49   147   220   165    85    36   163    37    60   220    33    48   132   114   181   197   150   140    37   154   186   101    63    42    90    38   198    67   127   174    79   218   159    74   116   105    34   173   185   207    96   127   185    51    98   162   147   136   157    74    62   140    46   178   191   119   116    94   154   115   122   102   211   204    37   112    97   175   179   119   208   156   115    41   172    58   204   112   170   192    91   165   199   152   170    85    32   181   180    38    54   172   110   214   180   216   142   143    61   125    91    74   132
   198   213   190   195   146   220    66   139   153   148   167   165    51    84   212    41   160    93   210   108   170    59    38   216    76   181   127    54   126   191   127    71    56   169    78   202    79    91   132   147    66   163    74   104   164   163   132   108   197    41    75   158    48   193   192   142   147   162   136   139   200    40   198   167    63    87    83   169    93   167   153   169    80   190   203    56    99   190   221    91   117   107   217    44    54   206    95   210   106   154   104   166    60   179   188    94    67    90   179   135   179   119    76   188   190    67   173    86   182    73   131   206    59    50   114   142    62   172   100    34   103    86   113   154   174   100    58    76   116    48   147    80    75    57   143    68   193   212    87   107   133   128    39   162   169   178    98   183   168   126   105   134    70    46   123    75    74   152   132    81    38   167   162    87   130   129    68    42   209    64    77   222   136   214    35   106    97   153   100   138   219   129   126   174   180   218   101   134   185    46   212    63    99    97   164    43   141    49   119   108    34   133   178    87   131    88   115   194   123   109    87    33    87   162   150   159   116   151   183   195   206    84    65   167   184   203   174   103   195   102    57    75   176    59    64   192   176   191    51   116   142    74   101   132    63   156    41    44    64    32   101   205   152   203   216   126   199   169    50   141   199   130   158    84   174   150   205    53   215   157   119   198   146   108    58    49   152    96    57    73   172   165   214   202   160   108   162    85   178   216   102    65   106    99   156   131    64    74    95    99   107   188    80   164   195    57   112   194   129   104   143    59   109   134   104   140   190    79   195    35    36   105    83   100   116    59   104   210    84   216    55   152   205    40    93   131   181   149   210   142   105    33   147   199    89   144   178   185    52   205   131   205    76    84   148   181   145   124    67    49   167    59    90    40   135    73   206   100    37   222   174    70   131   113    47    47   149   151    55   111    55    47    35   177   152    91    83    87   200    55   106    88   183   197    54   222   182    34   176   163   222   167   146    47   100   152   131   114    92    49   146   220   165    84    36   163    36    61   220    33    49   132   113   181   197   150   140    38   154   185   101    63    43    90    38   198    67   126   175    79   218   158    73   116   105    33   172   185   207    96   127   185    52    98   162   146   136   157    74    62   141    47   178   191   119   114    93   154   115   121   103   212   204    37   113    96   175   179   120   208   155   115    41   172    58   204   112   171   191    91   165   198   152   170    85    32   180   179    37    54   173   110   214   181   215   142   143    59   126    91    75   132
   198   212   190   196   147   221    66   140   153   148   167   164    51    84   212    41   160    92   209   108   169    60    38   216    76   182   128    54   126   191   126    70    56   169    78   202    79    91   132   147    66   163    74   105   164   164   132   108   197    42    75   158    49   192   192   143   146   162   136   139   200    39   198   167    63    86    83   168    92   167   154   170    80   190   204    56    99   190   221    91   118   108   217    44    54   207    95   210   106   154   103   166    59   180   187    94    67    90   180   134   180   119    77   187   191    67   173    86   182    74   130   206    59    49   113   141    62   172   100    34   104    86   114   154   173   101    58    76   117    47   148    80    75    57   143    68   193   211    87   107   132   129    38   162   168   177    98   183   168   125   105   135    70    46   123    75    74   152   132    81    38   166   162    86   131   129    68    42   209    63    77   222   136   214    35   106    97   153   101   139   220   129   125   175   179   218   101   134   185    46   212    63    99    98   164    42   142    49   119   108    35   133   179    86   131    88   115   194   124   108    87    33    87   163   149   158   116   150   182   195   206    84    65   167   184   204   175   103   195   102    57    75   176    58    65   191   176   192    52   117   141    74   101   132    62   155    40    43    64    32   100   204   153   202   216   126   199   169    50   141   199   130   158    84   173   150   206    53   215   157   118   197   145   108    57    49   152    95    57    73   172   166   213   201   159   108   162    86   177   217   102    64   106    99   155   131    65    73    95    99   107   189    79   163   195    57   112   195   130   104   143    59   107   133   104   140   190    79   194    34    36   106    84    99   115    60   104   210    85   216    54   152   205    40    92   130   181   148   210   142   105    33   147   199    89   145   178   185    52   204   131   205    76    85   148   181   144   124    67    49   168    60    90    39   136    72   206   101    37   222   173    70   131   113    48    47   150   151    55   110    56    46    35   177   151    90    83    87   200    55   106    88   183   197    54   222   182    34   176   162   222   167   146    46   100   151   132   114    91    49   148   219   165    84    35   163    37    60   221    32    49   131   112   181   196   149   139    38   154   186   101    63    43    90    37   198    67   126   175    79   218   159    74   115   105    34   173   185   207    97   127   185    52    98   162   146   136   157    73    63   140    47   178   192   119   114    93   154   115   122   103   212   204    38   111    96   174   179   119   208   155   116    41   172    58   204   113   171   191    91   166   198   152   170    85    32   180   180    37    55   173   109   215   182   215   143   143    60   126    91    74   132
   198   212   189   195   146   220    66   139   153   147   166   165    51    84   213    41   160    93   209   108   170    59    39   216    76   181   127    54   126   191   127    71    56   169    78   202    79    91   132   147    66   163    74   104   164   163   132   108   197    41    75   158    49   192   192   142   148   162   136   139   200    40   198   168    63    87    84   169    93   167   154   169    80   190   203    56    99   190   221    91   117   107   217    44    54   206    95   210   107   154   104   165    60   179   188    93    67    90   179   135   179   119    77   188   190    67   173    87   182    73   131   206    59    50   114   142    61   172   100    34   103    86   113   154   173   100    58    76   116    47   148    80    75    58   142    68   193   212    87   107   132   128    38   162   169   178    98   183   168   125   105   134    70    46   124    75    74   151   132    80    38   166   162    87   130   129    68    42   209    64    77   222   135   214    34   106    96   153   101   138   219   129   126   175   180   218   100   135   185    46   213    63    99    97   164    43   142    48   119   108    34   133   178    87   131    87   115   193   123   109    88    33    87   162   150   159   116   151   182   195   205    84    65   167   184   203   174   104   195   102    56    75   176    59    64   192   177   192    52   116   142    74   101   132    63   156    40    44    64    32   101   205   152   202   216   125   199   170    50   141   200   130   159    84   174   150   205    53   215   158   119   198   146   108    58    49   152    95    57    73   172   165   214   202   160   108   162    85   178   216   102    65   106    99   156   131    64    74    95    99   106   189    80   163   195    56   112   194   129   104   143    59   109   134   104   140   190    78   195    35    36   105    84    99   116    60   104   209    84   216    55   152   205    40    93   131   181   149   210   142   105    33   146   199    89   144   178   185    52   205   131   205    76    84   148   181   145   124    67    49   167    60    90    40   135    73   206   101    38   221   173    70   131   113    47    47   149   151    55   110    56    46    35   177   152    91    83    87   201    55   105    88   183   197    54   222   182    34   176   163   222   167   146    48   100   152   131   114    92    48   146   220   165    84    36   163    36    60   220    33    49   132   113   181   197   150   139    38   153   185   101    63    43    90    37   198    67   127   175    80   218   158    74   116   105    33   172   185   207    96   127   185    52    97   162   145   136   156    74    62   141    47   178   191   119   114    93   154   116   121   103   212   204    37   113    96   175   179   120   208   155   115    41   172    58   204   112   171   191    91   166   198   152   170    85    32   180   179    37    55   173   110   214   180   215   142   143    59   126    91    75   132
   198   212   190   195   146   220    66   139   153   148   167   165    51    84   212    41   160    93   210   108   169    60    38   216    76   181   127    54   126   191   127    71    56   169    77   202    79    91   132   147    66   163    74   104   164   163   132   108   197    41    75   158    48   193   192   142   147   162   136   139   200    40   198   167    63    87    84   169    93   167   153   169    80   190   203    56    99   190   221    91   117   107   217    44    54   206    95   210   106   154   104   166    60   179   188    94    67    90   179   135   179   119    76   188   190    67   173    86   182    73   131   206    59    50   114   141    62   172   100    34   103    86   113   154   174   100    58    76   116    48   148    80    75    57   143    68   193   212    87   107   133   128    39   162   169   178    98   183   168   125   105   134    70    46   124    75    74   152   132    81    38   166   161    87   130   129    68    42   209    64    77   222   136   214    35   105    97   153   100   138   219   129   126   174   180   218   101   134   185    46   212    63    99    97   164    43   142    49   119   108    34   133   178    86   131    87   115   194   124   109    87    33    87   162   150   159   116   151   183   195   206    84    65   167   184   203   174   104   195   102    57    75   176    59    64   192   176   191    51   116   142    74   101   132    63   156    41    44    64    32   101   205   152   203   216   126   199   169    50   141   199   130   158    84   174   150   205    53   215   157   119   198   146   108    58    49   153    95    57    73   172   165   214   202   160   108   162    85   178   216   102    65   106    99   156   131    64    74    95    99   107   188    80   164   195    57   112   193   129   104   143    59   109   134   104   140   190    78   195    35    36   105    83   100   116    60   104   210    84   215    55   152   205    40    93   131   181   149   210   143   105    33   147   199    89   144   178   185    52   204   131   205    76    84   148   181   145   124    67    49   167    60    90    40   135    73   206   100    37   222   174    70   131   113    47    47   149   151    55   111    55    47    35   176   152    91    83    87   201    55   106    88   183   197    54   222   182    34   176   163   222   167   146    47   100   152   131   114    92    48   147   220   165    84    36   163    36    60   220    33    49   132   113   181   197   150   139    38   154   185   101    63    43    90    38   198    67   126   175    79   218   158    73   116   105    33   172   185   207    96   127   185    52    98   162   146   136   157    74    62   141    47   178   191   119   114    93   154   115   121   103   212   204    37   112    96   175   179   120   208   155   115    41   172    58   204   112   171   191    91   165   198   152   170    85    32   180   180    37    54   173   110   214   181   215   143   143    59   126    91    75   132
   198   212   189   195   146   220    65   138   153   147   166   165    50    84   212    41   160    92   209   108   170    59    38   216    76   182   126    53   126   191   126    71    56   169    77   203    79    91   131   147    66   163    73   104   165   163   133   108   198    41    75   157    49   193   192   143   148   162   136   138   200    40   198   167    64    87    83   169    93   168   153   170    79   191   203    57    99   190   221    91   117   108   217    44    53   206    95   210   106   154   104   166    60   179   187    93    67    89   179   135   180   119    77   188   191    67   173    86   182    73   130   206    58    50   113   141    61   172   100    34   104    86   113   155   174   100    58    76   116    48   147    81    75    57   142    67   193   213    87   107   133   128    39   162   169   178    98   182   168   125   106   134    70    46   124    75    74   151   132    80    38   166   161    87   130   129    68    42   210    64    77   222   136   214    35   106    97   152   100   138   220   129   126   174   180   218   101   135   184    47   212    63    99    98   163    43   142    49   119   108    34   134   178    86   131    87   115   193   123   109    88    33    87   162   150   159   116   151   183   195   206    83    65   167   184   203   174   103   195   102    57    74   176    59    63   192   176   191    52   116   142    74   102   132    63   155    41    44    64    32   101   204   152   202   216   126   200   169    51   141   200   130   158    84   174   150   205    53   215   157   119   197   146   108    57    49   153    96    57    74   172   166   213   201   160   108   162    85   178   216   102    64   107    99   156   131    64    74    95    99   107   189    80   164   195    57   112   193   129   103   143    59   108   134   104   140   190    79   194    35    36   106    83    99   116    60   104   209    84   216    55   152   205    40    93   131   181   149   210   143   105    32   146   198    89   144   178   185    53   204   131   205    76    84   147   181   145   124    68    49   167    59    90    40   136    72   206   100    37   222   174    70   130   114    47    47   150   151    55   110    55    46    35   176   152    91    83    87   200    55   105    88   183   197    54   222   182    34   176   163   222   167   146    48    99   151   131   114    93    48   146   220   165    84    36   163    37    60   220    33    49   132   112   181   196   149   139    38   153   185   101    63    43    90    38   198    66   127   175    80   218   158    74   116   105    34   173   185   207    96   127   185    52    98   162   145   137   156    74    63   141    47   178   191   120   115    93   155   115   121   103   212   204    37   112    96   175   179   120   208   155   115    41   172    58   204   112   171   191    91   165   198   152   170    85    32   180   179    37    54   173   110   214   181   215   143   143    60   126    91    74   132
   198   212   190   195   146   220    66   139   153   148   167   165    51    84   213    41   160    92   210   108   169    60    38   216    76   181   127    54   126   191   126    71    56   169    77   202    79    91   132   147    66   163    74   104   164   163   132   108   197    41    75   158    49   193   192   142   148   162   136   139   200    40   198   167    63    87    84   169    93   167   153   169    80   190   203    56    99   190   221    91   117   107   217    44    54   206    95   210   106   154   104   166    60   179   188    94    67    90   179   135   179   119    76   188   190    67   173    86   182    73   131   206    59    50   114   142    62   172   100    34   103    86   113   154   174   100    58    76   116    48   147    80    75    57   143    68   193   212    87   107   133   128    39   162   169   178    98   183   168   125   105   134    70    46   124    75    74   152   132    81    38   166   161    87   130   129    68    42   209    64    77   222   136   214    35   105    97   153   100   138   219   129   126   175   180   218   101   134   185    46   212    63    99    97   164    43   142    49   119   108    34   134   178    86   131    87   115   193   124   109    87    33    87   162   150   159   116   151   182   195   206    84    65   167   184   203   174   104   195   102    57    75   176    59    64   192   176   191    52   116   142    74   101   132    63   156    41    44    64    32   101   205   152   202   216   126   199   169    50   141   199   130   158    84   174   150   205    53   215   157   119   198   146   108    58    49   153    96    57    73   172   165   214   202   160   108   162    85   178   216   102    64   106    99   155   131    64    74    95    99   107   188    80   164   195    57   112   194   129   104   143    59   109   134   104   140   190    79   195    35    36   105    84   100   116    60   104   210    84   215    55   152   205    40    93   131   181   149   210   142   105    33   147   199    89   144   178   185    52   204   131   205    76    84   148   181   145   124    67    49   167    60    90    40   135    73   206   100    37   222   174    70   131   113    47    47   150   151    55   111    55    47    35   176   152    91    83    87   201    55   106    88   183   197    54   222   182    34   176   163   222   167   146    47   100   152   131   114    92    48   146   220   165    84    36   163    36    60   220    33    49   132   113   181   197   149   140    38   154   185   101    63    43    90    38   198    67   126   175    79   218   158    73   116   105    33   172   185   207    96   127   185    52    98   162   146   136   157    74    62   141    47   178   191   120   114    93   154   115   121   103   212   204    37   112    96   175   179   120   208   155   115    41   172    58   204   112   171   191    91   165   198   152   170    85    32   180   179    37    54   173   110   214   181   215   143   143    59   126    91    75   132
   197   213   189   194   145   220    67   139   155   146   165   165    49    87   215    40   161    93   208   108   168    58    39   214    76   181   128    53   125   189   128    68    58   170    78   200    80    90   133   145    65   165    75   105   164   165   132   108   197    40    76   160    48   192   193   144   146   163   136   139   200    40   197   167    62    88    81   170    92   165   156   167    81   190   205    57    99   189   217    91   116   105   217    42    54   204    96   212   106   153   103   166    59   178   188    96    65    87   180   135   178   118    77   188   191    65   172    88   183    72   131   205    59    49   114   142    62   170   101    31   101    88   115   154   174    99    60    76   114    49   149    79    76    58   143    69   191   211    86   108   129   129    39   161   168   178    97   186   169   125   103   135    70    44   123    75    74   152   133    79    38   165   161    88   130   128    67    43   210    62    76   222   135   215    35   107    97   155   101   139   219   129   127   174   179   217    99   135   184    47   210    65    98    97   164    44   142    49   118   110    34   132   176    86   132    89   115   194   122   110    88    34    87   162   150   160   116   153   182   193   207    83    66   167   183   203   173   104   196   101    54    75   174    60    62   192   177   193    49   114   142    72   103   133    64   155    42    46    64    34   100   207   152   202   215   126   196   171    50   140   200   127   159    82   173   150   205    53   217   158   120   198   149   107    59    48   152    96    58    73   173   166   213   200   162   104   165    86   177   215   104    65   105   100   157   133    65    74    95   100   107   190    81   163   194    54   110   195   129   107   143    60   109   133   105   140   188    80   193    34    35   104    83    97   116    58   103   209    84   215    54   151   204    41    94   129   182   150   210   140   104    33   147   198    91   145   180   184    51   205   131   204    77    87   149   181   144   123    67    50   169    60    89    42   135    75   205   100    36   222   172    70   134   113    50    47   149   151    54   110    57    46    35   175   152    91    81    87   201    54   105    87   184   196    56   221   184    32   174   163   223   168   146    48   100   151   130   116    91    47   147   220   164    83    35   163    36    59   219    34    50   133   112   178   196   151   138    40   155   183   100    63    42    90    37   198    65   125   175    81   216   160    73   119   105    35   171   186   205    97   128   184    50    96   160   144   136   159    73    63   140    49   177   193   121   115    94   156   116   123   101   213   205    36   112    95   174   179   121   207   153   114    44   172    60   205   113   172   189    94   167   198   152   169    85    29   178   178    36    55   173   112   215   180   214   143   141    61   124    89    73   134
   199   213   190   196   146   220    65   139   154   147   167   165    52    85   213    40   161    92   210   108   170    59    39   217    77   181   126    55   127   192   127    72    56   169    78   203    78    90   132   146    66   163    73   105   165   164   132   108   196    42    75   158    49   193   192   142   147   162   136   139   200    41   198   167    63    87    83   169    93   167   153   169    81   190   204    55    99   191   221    91   116   107   216    45    54   208    95   210   106   154   104   166    60   179   188    93    67    89   179   136   180   120    76   188   191    67   173    86   182    73   131   206    59    49   114   141    62   171   100    33   104    86   112   154   174   101    58    76   117    48   147    81    76    57   142    68   193   213    87   107   133   128    39   162   169   179    99   183   168   125   105   133    70    46   124    75    73   152   132    82    37   166   161    87   129   129    66    41   209    63    76   222   136   214    35   105    97   153   101   138   219   130   126   175   180   218   100   135   184    47   213    63    99    98   163    44   141    50   118   109    34   134   180    85   131    87   116   194   123   109    87    34    87   162   150   159   115   152   182   195   206    84    66   167   185   203   173   104   195   101    56    75   177    59    64   191   176   191    52   116   141    73   101   132    63   156    41    44    65    32   100   205   152   202   215   125   198   169    50   141   200   130   158    84   175   150   205    53   214   157   119   198   146   109    58    49   152    95    56    73   173   164   215   201   159   109   161    85   179   218   102    65   106    98   155   131    65    74    95   100   107   190    79   163   195    56   112   193   130   104   143    58   110   134   104   140   189    79   195    35    36   105    84    99   116    60   104   210    84   215    55   152   205    40    92   131   181   149   210   144   104    33   147   198    90   144   178   185    52   204   130   205    77    85   148   180   144   124    68    49   167    59    90    40   136    73   206    99    38   222   173    71   131   113    48    47   150   151    54   111    55    46    35   177   152    91    84    87   201    55   105    89   183   197    54   221   182    33   175   163   222   166   147    47   100   152   132   114    92    48   147   220   165    84    36   163    36    61   219    32    48   132   113   180   197   150   140    37   154   185   101    63    43    90    38   199    67   126   175    80   218   159    73   116   105    33   172   186   208    96   126   185    52    98   163   146   136   157    74    63   141    47   179   191   119   114    93   154   116   122   102   212   204    37   112    97   175   179   120   208   156   115    42   171    58   204   112   171   192    91   166   197   153   170    85    32   180   179    38    55   173   111   215   180   215   143   143    58   126    91    75   131
   198   212   190   195   146   220    66   139   153   148   167   165    51    84   212    41   160    92   210   108   169    60    38   216    76   181   127    54   126   191   127    71    56   169    78   202    79    91   132   147    66   163    74   104   164   163   132   108   198    42    75   158    48   193   192   142   147   162   136   139   200    40   198   168    63    87    84   169    93   167   153   169    80   190   203    56    99   190   221    91   117   107   217    44    54   206    95   210   107   154   104   166    60   179   188    93    67    90   179   135   179   119    76   188   190    67   173    86   182    73   131   206    59    50   114   141    62   172   100    34   103    86   113   154   174   100    58    76   116    48   148    80    75    57   143    68   193   212    87   107   133   128    39   162   169   178    98   183   168   125   105   134    70    46   123    75    74   152   133    81    38   167   161    87   130   129    68    42   209    64    77   222   136   214    35   105    97   153   100   138   219   129   126   174   180   218   101   135   184    46   212    63    99    97   164    43   142    49   119   108    34   133   178    86   131    87   115   194   124   109    87    33    87   162   150   159   116   151   183   195   206    84    65   167   184   203   174   104   195   102    57    75   176    59    64   192   176   191    51   116   142    74   101   132    63   156    41    44    64    32   101   205   152   203   216   126   199   169    50   141   200   130   158    84   174   150   205    53   215   157   119   197   146   108    58    49   152    95    57    73   172   165   214   202   160   108   162    85   178   216   102    65   106    99   156   131    64    74    95    99   107   188    80   164   195    57   112   193   129   104   143    59   109   134   104   140   190    78   194    35    36   105    83   100   116    59   104   210    84   215    55   152   205    40    93   131   181   149   210   143   105    33   147   199    89   144   178   185    52   204   131   205    76    85   148   181   145   124    67    49   167    59    90    40   136    73   206   100    37   222   174    70   131   113    47    47   150   151    55   111    55    46    35   177   152    91    83    87   201    55   106    88   183   197    54   222   182    34   176   163   222   167   146    47   100   152   131   114    92    49   147   220   165    84    36   163    36    61   220    33    49   132   113   181   197   149   139    38   154   185   101    63    43    90    38   198    67   126   175    79   218   158    73   116   105    33   172   185   207    96   127   185    52    98   162   146   136   157    74    62   141    47   178   191   119   114    93   154   116   122   103   212   204    37   112    96   175   179   120   208   156   115    41   172    58   204   112   171   191    91   165   198   152   170    85    32   180   180    37    54   173   110   214   181   215   143   143    59   126    91    75   132
   198   212   190   195   146   220    66   139   153   148   167   165    51    84   212    41   160    92   209   108   169    60    38   216    76   181   127    54   126   191   127    71    56   169    77   202    79    91   132   147    66   163    74   104   164   163   132   108   198    42    75   158    48   193   192   142   147   162   136   139   201    40   198   167    64    87    84   169    93   167   153   169    80   190   203    56    99   190   221    91   117   107   217    44    54   206    95   210   106   154   104   166    59   180   188    94    67    90   179   135   179   119    77   188   190    67   173    87   182    73   131   206    59    50   114   142    62   172   100    34   103    86   113   154   174   100    58    76   116    48   147    81    75    57   142    68   193   212    87   107   132   128    39   162   169   178    98   183   168   125   105   134    70    46   124    76    74   152   132    81    38   166   162    87   130   129    67    42   209    64    77   222   136   214    35   105    97   153   100   138   219   129   126   174   179   218   100   134   184    47   212    63    99    97   164    44   142    49   119   108    34   133   178    87   131    87   115   193   124   109    87    33    87   162   150   159   116   151   182   195   206    84    65   167   184   203   174   104   195   102    57    75   176    59    64   192   177   191    52   116   141    74   101   132    63   156    41    44    64    32   101   204   152   202   216   126   199   169    51   141   200   130   159    84   174   150   205    53   215   158   119   198   146   108    58    49   152    96    57    73   172   165   214   201   160   108   162    85   178   216   102    64   106    99   156   131    64    73    95    99   106   189    80   164   195    57   112   193   129   104   143    59   109   134   104   140   190    79   194    35    36   106    83    99   116    60   104   210    84   216    55   151   205    40    93   131   181   149   210   143   105    33   147   199    89   144   178   185    52   204   131   205    76    84   148   181   144   124    67    49   167    60    90    40   135    72   205   100    37   222   174    70   131   114    47    47   149   151    55   110    55    46    35   176   152    91    84    87   201    55   106    88   183   197    54   222   182    34   176   163   222   167   146    47   100   152   131   114    92    48   147   220   165    84    36   163    36    60   220    33    49   132   113   181   197   149   139    38   154   185   101    63    43    90    38   198    67   126   175    79   218   158    73   116   105    33   172   185   207    96   127   185    52    98   162   145   136   157    74    62   141    47   178   191   119   114    93   154   115   121   102   212   204    37   112    96   175   179   120   208   155   115    41   172    58   204   112   171   191    91   165   198   152   170    85    32   180   180    37    54   173   110   214   181   215   143   143    59   126    91    75   132
   198   212   189   196   146   220    66   139   154   148   167   165    51    84   213    41   160    92   210   108   169    60    38   216    76   181   127    54   126   191   127    71    56   169    77   202    79    91   132   147    66   163    74   104   164   163   132   108   198    41    75   158    48   193   191   142   147   162   136   139   200    40   198   168    64    87    84   169    93   167   153   169    80   190   204    56    99   190   221    91   117   107   216    44    54   206    95   210   106   154   104   165    59   179   188    94    67    90   179   135   179   119    76   188   190    67   174    86   182    73   131   206    59    50   113   142    62   172   100    34   103    86   113   154   174   100    58    76   116    48   147    81    75    57   143    68   193   212    87   107   132   128    39   162   169   178    98   183   168   125   106   134    70    46   123    75    74   152   133    81    38   166   161    87   130   129    68    42   209    64    77   222   136   214    35   105    97   153   100   138   219   129   126   175   180   218   101   135   185    46   212    64    99    97   163    43   142    49   119   108    34   134   178    86   131    88   115   193   124   109    87    33    87   162   150   159   116   151   182   195   206    84    65   167   184   203   174   104   195   102    57    75   176    59    64   192   176   191    51   116   141    74   101   131    63   155    41    44    64    32   101   205   152   203   216   126   199   169    50   141   199   130   158    84   174   150   205    53   215   157   119   198   146   108    58    49   152    96    57    73   172   165   214   202   160   108   162    85   178   216   102    65   106    99   155   131    64    73    95    99   107   188    80   164   195    57   112   193   129   104   143    59   109   134   104   140   190    78   195    35    36   106    83   100   116    59   104   210    84   216    55   151   205    40    93   131   181   149   210   143   105    33   147   199    89   144   178   185    52   204   131   205    76    85   148   181   145   124    67    49   167    59    90    40   135    73   206   100    37   222   174    70   131   113    47    47   149   151    55   111    55    47    35   176   152    91    83    87   201    55   106    88   183   198    54   222   182    34   176   163   222   167   146    47   100   152   131   114    92    48   147   220   165    84    36   163    36    61   220    32    49   132   113   181   197   149   140    38   154   185   101    63    43    90    38   198    67   126   175    80   218   158    73   116   105    33   172   185   207    96   127   185    52    98   162   146   136   157    74    63   141    47   178   191   119   114    93   154   116   121   103   212   204    37   112    96   175   179   120   208   155   115    41   172    58   204   112   171   191    91   165   198   152   170    85    32   180   180    37    54   173   110   214   180   215   143   143    59   126    91    75   132
   198   213   190   195   146   220    66   139   153   148   167   165    51    84   212    41   160    93   210   108   169    60    38   216    76   181   127    54   126   191   127    71    56   169    77   202    79    91   132   147    66   163    74   104   164   163   133   108   198    41    75   158    48   193   192   142   147   162   136   139   201    40   198   167    64    87    84   169    93   167   153   169    80   190   203    56    99   190   221    91   117   107   217    44    54   206    95   210   106   154   104   166    60   179   188    94    67    90   179   135   179   119    76   188   191    67   173    86   182    73   131   206    59    50   114   141    62   172   100    34   103    86   113   154   174   100    58    76   116    48   147    81    75    57   143    68   193   212    87   107   133   128    39   162   169   178    98   183   168   125   105   134    70    46   124    75    74   152   132    81    38   166   161    87   130   129    68    42   209    64    77   222   136   214    35   105    97   153   100   138   219   129   126   175   180   218   101   134   185    46   212    63    99    97   164    44   142    49   119   108    34   134   178    86   131    87   115   193   124   109    87    33    87   162   150   159   116   151   183   195   206    84    65   167   184   203   174   104   195   102    57    75   176    59    64   192   176   191    51   116   142    74   101   132    63   156    41    44    64    32   101   205   152   203   216   126   199   169    50   141   199   130   158    84   174   150   205    53   215   158   119   198   146   108    58    49   153    96    57    73   172   165   214   202   160   108   162    85   178   216   102    65   106    99   156   131    64    73    95    99   107   188    80   164   195    57   112   193   129   104   143    59   109   134   104   140   190    78   195    35    36   105    83   100   116    60   104   210    84   215    55   152   205    40    93   131   181   149   210   142   105    33   147   199    89   144   178   185    52   204   131   205    76    84   148   181   145   124    67    49   167    60    90    40   135    73   206   100    37   222   174    70   131   113    47    47   150   151    55   111    55    47    35   176   152    91    83    87   201    55   106    88   183   197    54   222   182    34   176   163   222   167   146    47   100   152   131   114    92    48   146   220   165    84    36   163    36    60   220    33    49   132   113   181   196   150   140    38   154   185   101    63    43    90    38   198    67   126   175    79   218   158    74   116   105    33   172   185   207    96   127   185    52    98   162   145   136   157    74    62   141    47   178   191   119   114    93   154   115   121   103   212   204    37   112    96   175   179   120   208   156   115    41   172    58   204   112   171   191    91   165   198   152   170    85    32   180   180    37    54   173   110   214   180   215   143   143    59   126    91    75   132
   198   212   190   195   146   220    66   138   154   148   167   165    51    84   212    41   160    92   210   108   169    59    38   216    76   181   127    54   127   191   126    71    56   169    78   202    79    91   132   147    66   163    74   104   164   163   132   108   198    41    75   158    48   193   192   142   147   162   136   139   201    40   198   167    64    86    84   169    93   167   154   169    80   190   203    56    99   190   221    91   117   107   217    44    54   206    95   210   106   154   104   166    60   180   188    94    67    89   179   135   179   119    76   188   191    67   173    86   182    73   131   206    59    50   114   142    62   172   100    34   103    86   113   154   174   100    58    76   116    48   148    81    75    57   142    68   193   212    87   107   133   128    39   162   169   178    98   183   169   125   105   134    70    46   124    76    74   152   132    81    38   166   162    87   130   129    68    42   210    64    77   222   136   214    35   105    96   153   100   138   219   129   126   175   179   218   101   134   185    46   212    63    99    97   163    43   142    49   119   108    34   133   178    87   131    87   115   193   124   109    87    33    87   162   150   159   116   151   183   195   205    84    65   167   184   203   174   104   195   102    57    75   176    59    64   192   176   191    52   116   142    73   101   131    63   155    41    43    64    32   101   204   152   203   216   126   199   169    51   141   200   130   158    84   174   150   205    53   215   158   119   198   146   108    58    49   152    95    57    73   172   165   214   201   160   108   161    85   178   216   102    64   106    99   156   131    64    73    95    99   107   188    80   163   195    57   112   193   129   104   143    59   109   134   104   140   190    79   194    35    36   106    84   100   116    60   104   210    84   215    55   152   205    40    93   131   181   149   210   142   105    33   147   199    89   144   178   185    52   205   131   205    76    84   148   180   144   124    67    49   167    60    90    40   136    73   206   100    37   222   173    70   131   113    47    47   149   151    55   111    55    46    35   176   152    91    83    87   200    55   106    88   183   197    54   221   182    34   176   163   222   167   146    47   100   152   131   114    92    49   146   220   165    84    36   163    36    60   220    33    49   132   113   181   197   149   139    38   153   185   101    63    43    90    38   198    67   126   174    79   218   158    74   116   105    33   172   185   207    96   127   185    52    98   162   146   136   157    73    62   141    47   178   191   120   115    93   154   115   122   103   211   204    37   112    96   175   179   120   208   156   115    41   172    58   204   112   171   191    91   166   198   152   169    85    32   180   179    37    54   173   109   214   181   215   143   143    59   125    91    75   132
   198   212   190   196   146   220    65   139   153   148   166   167    51    84   212    41   160    92   209   108   169    59    39   216    76   182   127    54   126   192   126    70    56   169    79   202    79    92   131   148    66   162    74   104   164   163   133   108   197    42    76   156    48   192   192   142   147   161   136   139   200    40   197   167    64    87    84   169    93   167   154   169    80   190   203    56    99   191   221    91   117   107   216    45    54   206    94   210   106   154   103   165    60   180   188    94    67    90   179   135   179   119    76   188   190    67   173    87   182    73   131   206    58    50   114   141    62   172    99    33   103    86   113   154   174   100    58    76   117    48   148    80    75    57   142    67   193   213    87   107   133   128    38   162   170   178    98   182   168   125   105   134    70    45   123    75    73   152   133    81    38   167   161    86   130   130    67    43   209    64    77   222   135   214    35   106    97   153   100   138   219   129   126   175   179   218   102   134   185    47   213    64    99    97   163    44   142    49   119   108    34   134   178    86   132    88   116   193   124   109    88    33    87   162   150   159   116   151   182   195   204    84    65   167   184   203   174   103   195   102    56    75   176    59    64   191   177   191    52   116   141    74   102   132    62   155    41    44    64    32   101   205   152   202   216   126   199   169    50   141   200   130   158    85   174   150   205    53   215   157   119   197   146   108    58    48   152    95    56    72   172   166   214   202   160   108   162    85   178   217   102    64   106    99   156   131    64    74    95   100   107   188    79   163   195    57   112   193   130   104   142    59   108   134   104   140   190    79   194    35    36   106    84   100   116    59   105   210    83   216    54   151   205    41    93   131   181   149   210   143   105    33   147   199    89   145   178   185    52   205   131   205    75    84   148   181   144   125    67    49   167    60    89    40   136    72   207   100    37   222   174    70   131   113    46    46   150   151    55   112    56    47    35   177   151    91    84    88   200    55   106    88   183   198    54   221   182    35   176   162   222   166   146    48   100   152   131   114    92    48   147   220   165    84    36   163    36    60   220    32    49   132   113   181   196   150   140    38   154   184   100    63    43    90    38   198    66   127   174    80   218   158    73   116   106    33   172   185   208    95   126   184    52    98   162   146   137   156    74    63   141    47   178   191   120   114    94   154   115   121   102   212   204    37   112    96   176   179   120   208   156   115    42   172    58   204   113   171   191    92   165   197   152   170    84    32   179   179    37    54   172   110   214   180   216   143   144    59   125    90    75   132
   198   213   189   196   146   220    66   138   154   148   167   165    51    84   212    41   160    92   210   108   169    60    38   216    76   181   127    54   126   191   127    71    56   169    78   202    79    91   132   147    66   163    74   104   164   163   132   108   197    41    75   158    49   192   192   142   147   162   136   139   200    40   198   167    64    87    84   169    93   167   153   169    80   190   203    56    99   190   221    91   117   107   217    44    54   206    95   210   106   154   104   166    60   179   188    94    68    90   179   135   179   119    77   188   191    67   173    86   182    73   131   206    59    50   114   141    62   172   100    34   104    86   113   154   174   100    58    76   116    47   147    80    75    57   143    68   193   212    86   107   132   128    39   162   169   179    98   183   168   125   105   134    70    46   124    75    74   152   132    81    38   166   161    87   130   130    68    42   209    64    77   222   136   214    35   106    97   152   100   138   220   129   126   174   180   218   101   135   184    47   212    63    99    97   164    44   142    49   119   108    34   133   178    87   131    87   115   194   124   109    88    33    87   162   150   159   116   151   183   195   206    84    65   167   184   203   174   104   195   102    57    75   176    59    64   192   177   191    51   116   142    74   101   132    63   156    41    44    64    32   101   205   152   203   216   126   199   169    50   141   199   130   158    84   174   150   205    53   215   157   119   198   146   108    58    49   153    96    57    74   172   165   214   201   159   108   162    85   178   217   102    65   106    99   155   131    65    73    95    99   106   188    80   164   195    57   112   193   129   104   143    59   109   134   104   140   190    78   195    35    36   105    83   100   116    60   104   210    84   216    55   151   205    40    93   131   181   149   210   142   105    33   147   199    89   144   177   185    52   205   131   206    76    84   148   181   144   124    67    49   167    59    90    39   135    72   205   100    37   222   173    70   131   114    47    47   149   151    55   111    55    47    35   176   152    91    83    87   200    55   106    88   183   197    54   222   182    34   176   163   222   167   146    47   100   152   131   114    92    49   147   220   165    84    36   163    36    60   220    33    49   132   113   181   197   149   139    38   154   185   101    62    43    90    37   198    67   126   175    79   218   158    73   116   106    33   173   185   207    96   127   185    52    98   162   146   136   157    74    62   141    47   178   191   119   114    93   154   116   122   102   212   204    37   112    96   175   179   120   207   156   115    41   172    58   204   113   171   192    91   165   198   152   170    85    32   180   180    37    54   173   109   214   181   215   143   143    59   126    91    74   132
   198   212   189   195   146   221    66   139   153   148   167   166    51    84   212    41   160    93   210   108   169    60    38   217    76   181   127    54   126   191   126    71    56   169    77   202    79    91   132   147    66   163    74   104   164   164   132   108   198    41    75   157    48   193   192   142   147   162   136   139   200    40   198   167    63    87    83   169    93   167   153   170    80   190   203    56    99   190   221    91   117   107   217    44    54   206    95   210   106   154   105   166    60   179   188    93    67    90   179   135   179   119    76   188   190    67   173    86   182    73   131   206    58    50   114   141    62   172   100    34   103    86   113   154   174   100    59    76   116    47   147    80    75    57   143    68   193   212    87   107   132   128    39   162   169   178    98   183   168   125   105   134    70    46   123    75    74   152   133    81    38   166   161    87   130   129    68    42   209    63    77   222   136   214    35   105    97   153   101   138   219   129   126   174   179   218   101   134   185    46   213    63    98    97   164    43   141    49   119   108    34   133   178    87   131    87   115   194   123   109    87    33    87   162   150   159   116   151   183   195   206    84    65   167   184   203   174   104   195   102    57    75   176    59    64   192   176   191    51   116   142    74   101   132    63   156    41    44    64    32   101   205   152   203   216   126   199   169    50   141   199   130   158    84   174   150   205    53   215   157   119   198   146   108    58    49   153    95    57    73   172   165   214   201   160   108   162    85   178   216   102    65   106    99   155   131    64    73    95    99   107   188    80   164   195    57   112   193   129   104   143    59   109   134   104   140   190    79   195    35    36   105    84    99   116    60   104   210    84   216    55   152   205    40    93   131   181   149   210   143   105    33   147   199    89   144   178   185    52   204   131   205    76    84   148   180   145   124    67    49   167    59    90    40   136    72   206   100    37   222   173    70   131   113    47    47   150   151    55   111    55    46    35   176   152    91    83    87   201    55   106    88   183   197    54   222   182    34   176   163   222   167   147    48   100   152   131   114    92    48   146   220   165    84    36   163    36    60   220    33    49   132   112   181   197   150   140    38   154   185   101    63    43    90    38   198    67   126   174    79   218   158    73   116   105    33   172   185   207    96   127   185    52    98   162   145   136   157    74    62   141    47   178   191   119   115    93   154   115   122   103   212   204    37   112    96   175   179   120   208   156   115    41   172    58   204   112   171   191    91   165   198   152   170    85    32   180   180    37    54   173   110   214   181   215   143   143    60   126    91    75   132
   198   212   189   195   145   219    65   138   154   146   166   165    51    84   211    40   161    92   210   108   169    59    39   216    76   181   125    56   125   189   129    70    54   169    78   202    80    90   131   146    66   162    73   104   164   165   134   109   197    42    74   156    49   192   192   144   147   163   137   140   199    40   197   169    63    87    83   168    93   168   154   170    81   194   204    56   100   190   221    92   118   106   216    45    55   206    96   209   106   155   104   165    60   178   189    93    68    91   179   134   180   117    76   189   191    67   172    86   183    74   130   206    60    50   112   142    62   173    99    34   102    86   115   155   175   101    58    76   116    47   148    82    76    57   142    66   193   214    86   109   133   127    38   161   169   178    98   182   168   127   104   134    69    46   123    75    74   150   131    81    38   166   161    87   130   129    68    43   209    63    76   222   136   214    34   105    97   152   100   137   219   129   125   173   179   219   101   134   184    45   213    63    99    98   163    43   141    49   118   108    35   135   179    87   130    89   115   194   124   109    88    33    87   162   149   161   115   152   182   196   206    82    65   168   184   203   174   103   194   102    57    77   175    59    64   191   176   192    53   115   141    75   102   132    63   156    40    41    65    33    99   206   152   203   216   127   200   169    50   141   199   131   159    84   175   150   204    52   215   157   119   198   145   109    57    48   152    97    57    72   171   166   213   201   160   107   163    86   178   217   102    65   106    99   156   132    65    74    94    99   106   188    79   164   194    58   113   196   128   104   143    58   110   135   103   140   189    79   195    35    37   105    83    99   115    59   104   208    84   216    54   150   205    41    94   130   180   148   210   144   106    34   148   199    89   145   179   185    52   205   131   205    75    85   147   181   144   125    67    50   167    61    89    40   136    73   205   102    37   222   174    70   131   113    46    45   149   151    54   109    55    48    34   177   152    91    82    89   199    54   106    88   183   196    54   222   182    35   176   163   221   166   146    48    99   151   131   115    93    48   146   222   164    84    36   163    35    60   220    34    47   132   113   180   196   150   139    38   153   185   101    63    43    91    38   199    67   126   175    79   218   158    74   116   106    35   173   184   206    96   127   186    51    98   163   146   137   157    74    63   141    47   178   192   119   115    94   153   116   122   102   212   205    38   114    97   174   179   121   208   156   115    42   172    58   205   113   172   191    91   165   197   154   170    85    32   181   180    37    55   173   110   213   182   215   144   143    59   125    91    75   132
   198   212   190   196   147   220    67   138   154   148   168   165    51    84   213    41   160    93   209   108   169    60    39   217    76   181   126    53   126   191   126    71    56   170    78   202    79    91   132   147    66   163    74   105   164   164   132   108   197    41    75   158    48   193   192   142   148   162   136   139   200    40   198   167    63    86    83   170    93   168   153   169    80   190   203    57    99   190   220    91   117   107   217    44    54   207    96   209   107   154   105   165    60   179   187    94    68    89   179   135   179   118    76   188   191    66   173    86   182    73   131   206    58    50   113   141    62   172   100    34   103    85   113   154   174   101    59    77   117    48   147    80    74    58   143    68   193   213    87   107   133   129    39   161   169   179    98   183   168   125   105   135    69    46   124    75    73   152   132    81    38   167   161    87   130   129    67    42   210    63    77   221   136   215    35   106    96   153   101   138   220   129   126   174   180   217   101   135   185    47   212    64    99    97   164    44   142    49   119   108    34   134   179    87   132    88   114   194   123   109    87    34    87   162   150   158   116   151   182   195   206    84    65   167   184   203   173   104   195   101    57    75   176    58    65   192   176   191    52   116   142    74   101   132    63   156    40    44    64    32   101   204   152   202   216   126   199   169    51   141   199   130   159    83   174   150   206    53   214   157   118   197   146   108    58    48   153    96    57    73   173   165   214   201   160   109   162    85   178   216   102    65   106    99   156   131    64    73    95    99   106   189    80   163   195    57   112   193   129   104   143    60   108   134   104   140   190    78   195    34    37   106    83    99   116    59   104   210    84   216    54   152   205    41    93   131   181   149   210   143   105    33   147   198    89   144   178   185    52   205   131   205    75    84   148   181   144   124    67    49   167    60    90    40   135    72   207   100    37   222   174    70   131   114    47    47   150   151    55   110    55    47    35   177   152    91    83    86   201    55   106    88   183   197    54   223   182    34   176   163   222   167   147    47   100   152   131   114    92    48   147   220   165    84    35   163    36    60   220    33    48   132   113   181   197   150   139    38   154   185   101    63    43    90    37   199    67   127   175    79   218   158    74   115   106    33   171   184   207    96   127   185    52    97   162   145   136   156    74    62   141    47   178   190   119   115    94   154   116   122   104   212   204    37   113    96   175   179   120   208   156   115    40   172    58   203   112   171   191    91   166   198   153   170    85    31   180   180    37    54   174   110   215   180   215   143   142    60   126    91    74   132
   198   212   190   195   146   220    66   139   153   148   167   165    51    84   212    41   160    92   210   108   169    60    38   216    76   181   126    54   126   191   126    71    56   169    77   202    79    91   132   147    66   163    74   104   164   163   132   108   198    41    75   158    48   193   192   142   147   162   136   139   200    40   198   168    63    87    83   169    93   167   153   169    80   190   203    56    99   190   221    91   117   107   217    44    54   206    95   210   106   154   104   166    60   180   188    94    67    90   179   135   179   119    76   188   190    67   173    86   182    73   131   206    58    50   113   142    62   172   100    34   103    86   113   154   174   100    58    76   116    48   147    80    75    57   143    68   193   212    87   107   133   128    39   162   169   178    98   183   168   125   106   134    70    46   123    76    74   152   132    81    38   166   162    87   130   129    68    42   210    64    77   222   136   214    35   105    96   153   100   139   219   129   126   174   180   218   101   135   185    46   212    64    99    97   164    43   142    49   119   108    34   134   178    86   131    87   115   194   124   109    87    33    87   162   150   159   116   151   182   195   206    84    65   167   184   203   174   103   195   102    57    75   176    59    64   192   176   191    51   116   142    74   101   132    63   155    41    44    64    32   101   205   152   202   216   126   199   169    51   142   199   130   158    84   174   150   205    53   215   157   118   198   146   108    58    49   153    95    57    73   172   165   214   202   160   108   162    85   178   216   102    64   106    99   156   131    64    74    95    99   107   189    80   164   195    57   112   194   129   104   143    59   109   134   104   140   190    78   195    35    36   105    83   100   116    60   104   210    84   216    55   152   205    40    93   131   181   149   210   143   105    33   147   199    89   144   178   185    52   204   131   205    76    84   148   181   145   124    67    49   167    60    90    40   135    72   206   100    37   222   174    70   131   114    47    47   149   151    55   111    55    47    35   176   152    91    83    87   201    55   106    88   183   197    54   222   182    34   176   163   222   166   146    47   100   152   131   114    92    49   147   220   165    84    36   163    36    60   220    33    49   132   113   181   196   149   139    38   154   185   101    63    43    90    38   198    67   126   175    79   218   158    74   116   105    33   172   185   207    96   127   185    52    98   162   146   136   156    74    62   141    47   178   191   119   114    93   154   115   121   103   212   204    37   112    96   175   179   120   208   155   115    41   172    58   204   112   171   191    91   165   198   152   170    85    32   181   179    37    54   173   110   214   180   215   142   143    59   126    91    75   132
   198   212   190   196   146   221    65   139   153   148   166   165    51    84   213    40   161    92   210   108   169    60    38   216    76   182   126    54   126   191   127    71    56   169    77   202    79    91   132   146    66   162    74   104   164   164   132   108   197    41    75   158    48   193   191   141   148   162   136   139   201    40   198   167    64    86    84   170    93   167   153   169    80   190   203    56    99   190   221    91   117   107   217    44    54   206    95   211   107   155   104   165    59   179   188    94    68    90   179   135   179   120    77   187   190    67   173    86   182    73   131   206    59    50   114   142    62   172   100    33   104    86   113   154   174   100    59    76   116    48   148    81    75    57   143    68   193   212    87   107   133   128    38   162   169   178    98   183   168   126   106   134    70    46   123    75    74   152   132    80    38   167   161    87   130   129    67    42   209    64    77   222   137   214    34   106    97   153   100   139   219   129   126   174   180   218   101   134   184    47   212    63    99    97   164    44   142    49   119   108    34   134   178    87   131    88   115   193   124   109    88    33    86   162   150   159   116   151   182   194   205    84    65   167   184   203   173   104   195   101    57    75   176    59    64   192   176   191    52   116   142    74   101   132    62   156    41    44    64    32   101   205   152   203   217   126   199   169    51   142   199   129   159    84   174   150   205    53   215   158   119   198   145   108    57    49   152    95    57    73   172   165   214   201   160   108   162    85   178   217   102    64   106    99   155   131    64    74    95    99   107   188    80   164   195    57   112   193   129   104   143    59   109   134   104   139   190    79   195    34    37   105    84    99   116    60   104   209    84   216    55   152   205    40    93   130   182   149   209   143   105    33   147   199    89   144   177   185    52   204   131   205    76    85   147   181   145   124    67    49   167    59    90    40   135    72   205   100    37   222   173    70   131   113    46    46   149   151    54   110    55    47    35   176   151    91    84    87   200    56   105    88   183   197    54   222   182    34   176   163   222   167   147    48   100   152   131   114    92    49   146   220   165    84    36   163    36    61   220    33    49   132   113   181   196   149   140    38   154   185   101    63    44    89    38   199    67   126   174    80   218   158    74   115   106    33   172   185   208    96   127   185    52    98   162   145   136   157    74    62   141    47   178   191   119   114    94   154   115   121   102   212   204    37   112    96   175   179   120   208   156   115    41   172    59   204   113   171   191    91   165   197   152   170    85    32   181   179    38    55   173   109   214   181   215   142   142    59   125    91    74   132
   198   213   189   194   147   222    65   138   152   147   168   165    51    85   212    40   159    92   210   108   170    59    39   217    76   181   126    53   127   191   127    70    54   169    78   202    79    91   133   146    66   163    73   104   163   164   132   107   197    41    75   158    48   192   193   142   147   160   136   139   200    40   196   167    65    85    83   168    93   167   153   169    80   192   203    55    98   190   221    90   116   107   217    43    54   207    95   210   107   154   102   168    59   180   187    94    68    91   178   134   178   121    76   186   190    66   173    86   182    72   131   206    58    51   113   141    61   172    99    33   104    87   112   154   175   100    58    77   115    48   147    81    74    57   144    68   193   213    87   109   135   127    39   161   170   177    99   182   169   126   105   134    71    46   124    75    74   152   134    81    37   164   162    88   131   129    67    42   209    65    76   221   136   212    34   105    97   152   100   139   218   129   125   174   180   219    99   133   185    45   212    64    99    99   163    44   141    49   119   108    34   135   179    86   132    87   116   193   125   109    87    33    87   161   149   160   117   150   183   196   206    85    66   168   184   203   174   104   196   103    57    75   176    58    65   191   177   189    52   117   143    73   100   131    62   156    40    43    63    32    99   205   151   202   216   126   200   169    49   141   199   130   158    85   173   149   206    53   215   159   119   198   146   107    58    47   154    96    56    74   171   165   214   202   160   107   161    85   178   216   103    64   106    99   155   132    63    73    96    99   107   190    81   164   194    57   112   193   128   104   144    58   108   134   104   139   191    78   194    33    35   106    85   100   115    58   103   208    84   217    52   151   204    41    93   131   181   147   209   144   107    33   146   199    88   144   177   185    51   204   132   205    77    85   147   180   145   125    67    48   168    60    90    40   136    73   205   100    37   222   173    71   133   114    47    47   148   152    56   110    56    47    35   175   151    91    83    87   201    55   106    87   183   197    53   221   182    35   177   164   223   167   145    48   101   152   134   113    93    48   146   220   165    83    36   165    37    60   220    33    49   132   112   181   197   151   140    39   154   184   100    62    43    91    37   199    66   125   174    79   218   159    74   115   106    34   173   185   207    96   126   186    51    97   162   145   136   157    75    63   141    46   176   192   120   113    92   153   116   120   103   211   205    37   113    96   174   178   117   209   156   116    40   172    58   203   113   171   192    92   165   199   152   171    85    32   181   179    38    57   174   110   215   179   214   142   144    58   125    90    75   132
   198   212   189   195   145   222    65   140   153   148   167   165    51    85   212    41   160    94   210   108   169    59    37   215    75   181   126    53   124   191   127    70    56   170    79   202    80    91   132   147    65   163    75   105   164   163   133   109   199    42    75   159    47   193   193   144   147   162   135   140   200    41   198   166    62    86    82   169    93   167   154   168    79   192   202    56    99   191   221    92   118   106   217    42    53   205    95   210   107   153   103   164    60   180   187    93    67    91   180   134   181   119    76   187   191    67   173    86   183    73   130   205    57    50   114   140    62   171    99    34   104    84   114   155   173   100    58    76   115    49   148    79    75    57   142    68   194   211    85   107   132   128    38   163   169   178    99   183   169   124   106   133    70    44   123    74    74   151   132    81    35   167   161    86   131   129    67    42   209    62    77   222   135   213    33   106    96   153    98   138   220   129   127   174   180   218   101   134   185    45   212    63   100    98   164    42   142    48   119   107    35   133   178    85   132    89   115   192   124   109    88    32    87   160   150   159   116   151   182   197   205    83    64   168   186   203   173   102   194   101    57    74   176    58    63   191   176   193    53   116   143    74   101   132    64   155    41    43    65    32   101   206   153   202   216   125   199   169    50   140   199   130   159    85   173   151   206    52   215   158   118   197   146   107    58    49   151    95    56    72   172   165   214   202   159   109   162    85   178   216   102    66   105    98   156   132    65    75    94    99   107   189    79   163   195    57   111   194   130   104   144    60   108   133   105   139   189    78   195    35    36   105    84   100   116    58   106   210    84   216    54   152   205    39    93   131   182   148   210   142   106    32   147   199    89   145   178   186    53   204   131   204    76    84   146   181   146   124    69    49   166    60    91    39   136    70   206   100    37   221   173    71   130   113    47    47   149   151    54   112    56    47    34   176   151    90    83    87   201    55   106    89   183   196    54   222   181    33   177   163   223   168   146    46   101   150   131   114    92    49   146   220   167    84    36   163    37    60   221    31    50   134   112   180   196   151   141    37   154   185   100    63    43    89    37   198    67   127   175    81   216   159    74   116   105    34   171   186   207    97   129   185    53    98   162   146   135   158    74    63   141    47   178   190   120   114    93   154   114   122   103   211   204    38   112    96   176   179   119   208   156   114    42   172    60   204   112   170   191    90   164   197   151   169    86    32   182   181    38    55   174   111   213   180   216   141   143    60   125    91    74   132
   198   213   190   196   146   220    66   139   154   148   168   166    52    84   212    41   161    92   210   108   169    59    38   216    76   182   126    55   127   190   127    71    56   169    77   202    79    92   132   146    66   163    74   105   165   162   132   108   197    41    76   158    49   192   191   142   148   162   136   140   201    39   198   167    63    87    84   168    93   167   153   170    80   190   204    55    99   191   220    92   117   106   217    45    55   206    95   210   106   154   104   166    60   180   188    93    67    90   179   135   180   120    76   188   190    67   173    86   181    73   131   205    58    50   113   142    62   172    99    34   104    86   113   154   174   100    58    76   115    47   148    80    76    58   143    67   193   211    86   106   132   128    39   162   169   179    99   183   169   126   106   134    70    47   124    75    73   152   132    80    38   167   161    88   129   128    68    42   209    64    76   221   136   214    34   106    96   153   100   138   220   129   126   175   179   218   100   134   185    46   212    63    97    97   164    44   141    49   118   109    34   133   179    87   132    87   116   194   124   108    88    33    87   163   150   159   116   151   183   195   205    84    65   168   184   203   173   104   195   102    57    76   175    59    63   192   176   191    51   117   142    74   101   132    63   155    40    44    64    32   100   205   153   202   217   126   199   170    50   142   199   130   158    84   174   150   205    52   215   158   119   198   146   108    57    49   152    95    57    73   172   165   215   202   160   109   162    84   178   216   102    64   107    99   156   131    64    73    95    99   108   189    80   164   195    57   113   193   129   104   143    58   109   134   104   140   190    78   195    35    37   105    84   100   115    60   104   210    84   215    54   151   206    40    93   131   180   148   210   143   104    33   147   199    89   144   177   185    53   204   131   206    77    84   149   181   145   124    66    49   168    59    91    40   135    72   205   101    37   222   173    70   130   113    48    47   149   151    55   110    55    47    35   176   152    91    83    88   201    55   107    88   184   197    55   222   182    33   177   163   222   167   147    47    99   152   132   115    93    48   147   219   166    84    36   163    37    61   220    32    48   132   112   180   197   149   139    37   153   185   101    63    43    90    37   199    66   126   174    80   217   159    74   116   105    34   172   185   207    96   127   185    52    98   163   145   136   156    73    62   141    47   178   191   119   113    93   155   116   121   103   212   204    37   113    96   175   179   120   207   156   115    42   172    58   204   112   171   191    91   166   198   153   170    85    32   181   180    37    54   174   109   214   181   215   142   143    60   126    91    75   132
   198   213   189   196   146   220    66   139   153   148   167   166    51    84   213    41   160    92   210   108   169    60    38   216    76   182   126    54   126   192   127    71    56   169    77   202    79    92   132   147    66   163    73   104   164   163   132   108   197    41    76   158    49   193   192   142   148   162   136   139   200    40   198   167    64    86    84   169    93   167   153   169    80   190   203    56   100   191   221    91   117   107   216    44    54   207    95   210   106   154   104   165    60   180   188    94    68    89   179   135   179   119    76   188   190    67   173    86   182    73   131   207    59    51   113   141    62   172   100    33   104    86   113   154   174   100    58    76   116    48   148    80    75    57   143    68   193   212    87   107   132   128    39   162   169   178    98   183   168   125   105   134    70    46   124    75    74   152   132    80    38   166   162    88   130   129    67    42   209    64    77   222   136   214    35   106    97   153   100   138   220   129   126   175   180   218   101   134   184    47   212    63    98    97   163    44   142    49   119   108    34   134   178    86   131    87   115   193   123   109    87    33    87   162   150   159   116   151   183   195   206    84    66   167   184   203   174   104   195   102    57    75   176    59    64   192   176   191    51   116   142    74   101   132    63   155    41    44    64    32   101   205   152   202   216   126   199   169    51   141   199   130   158    84   174   150   205    53   215   158   119   197   146   108    58    49   152    95    57    73   172   165   214   201   159   108   161    85   178   216   103    64   106    99   156   131    64    74    95    99   106   188    79   164   195    56   112   193   129   104   143    59   108   134   104   140   190    79   194    35    36   106    83    99   116    59   104   210    84   216    55   152   205    40    93   131   181   149   210   143   105    33   147   198    89   144   178   185    52   204   131   205    76    85   148   181   144   124    67    49   167    59    90    40   135    72   205   100    38   222   174    70   131   113    47    47   149   151    55   111    55    47    35   176   152    91    83    87   201    55   106    88   183   198    54   221   182    34   176   162   222   166   146    47   100   152   131   114    92    48   146   220   165    83    36   163    36    60   219    32    49   131   113   181   196   149   140    38   154   185   101    63    43    90    37   198    67   126   175    80   218   158    73   116   105    33   173   185   208    96   127   185    52    98   162   145   136   157    74    62   140    46   178   191   120   114    93   154   116   122   103   212   204    37   112    96   175   179   120   208   156   115    41   172    58   204   112   171   191    91   165   198   152   170    85    32   180   179    37    54   173   110   215   181   216   142   143    60   126    91    74   132
   199   213   190   195   146   220    65   139   153   148   167   165    50    84   212    41   160    93   210   108   169    59    38   216    76   181   127    55   127   191   126    71    56   169    78   202    79    91   132   147    66   163    73   104   164   163   133   108   198    42    75   157    49   192   192   143   148   162   136   139   201    40   198   167    63    86    83   169    93   167   153   170    80   190   203    56    99   191   221    91   117   106   216    44    54   206    96   210   106   154   105   166    60   179   188    94    67    90   179   135   179   119    77   187   190    67   173    87   182    74   131   206    58    50   114   142    61   171   100    34   103    86   113   154   173   100    58    76   116    48   148    81    75    58   143    68   193   213    87   107   133   128    39   162   170   178    98   183   169   125   105   134    70    46   123    76    74   152   132    81    38   167   162    87   129   129    68    42   209    64    77   222   136   214    35   106    96   153   100   138   219   129   126   174   180   218   100   135   184    46   212    63    99    98   164    44   141    48   119   108    34   134   179    86   131    87   115   193   124   108    87    33    87   162   150   159   116   151   183   195   206    84    65   167   184   203   174   104   195   102    56    75   176    59    64   192   176   191    52   116   142    74   102   132    63   155    41    44    64    32   101   205   152   203   216   126   199   170    51   141   199   130   159    85   174   150   205    53   215   157   118   198   146   108    58    49   153    95    57    73   172   165   213   202   160   108   162    85   178   216   103    64   106    99   156   131    64    73    95    99   107   188    79   164   195    57   112   193   129   104   143    59   109   134   104   140   190    79   194    35    36   105    83   100   116    60   104   210    84   216    55   152   205    40    93   131   181   149   209   142   105    33   147   199    90   144   177   185    52   205   131   206    76    84   147   181   144   124    68    49   167    59    90    40   135    72   206   100    37   222   174    70   131   114    47    47   149   151    54   111    55    47    35   177   152    91    83    87   200    55   106    87   183   197    53   222   182    34   176   163   222   167   146    47   100   152   130   114    92    48   147   220   165    84    36   163    36    61   220    33    48   132   113   181   196   150   139    38   154   185   101    63    43    90    38   199    67   127   175    79   217   159    74   115   105    33   172   185   207    96   127   184    52    98   162   146   136   157    74    63   141    47   178   191   119   114    93   154   116   121   102   212   204    37   112    96   175   179   119   208   155   115    42   172    58   204   112   171   191    91   166   198   152   170    84    32   180   180    37    55   173   109   214   181   216   143   143    59   125    91    74   132
   200   214   192   195   144   220    67   138   153   148   166   166    50    84   213    41   160    92   212   110   172    62    37   217    74   181   127    54   125   191   125    71    57   168    79   200    78    91   130   148    66   163    73   104   166   162   132   108   198    42    77   156    47   194   193   143   149   160   136   137   197    38   199   168    63    87    85   170    94   165   153   170    82   190   203    53    97   190   223    90   117   107   217    44    55   206    94   208   107   156   104   165    60   178   190    93    70    88   178   134   180   118    77   188   193    69   173    87   182    72   131   205    59    53   110   143    62   171   100    34   103    89   113   155   176    99    58    74   117    48   148    80    74    57   146    70   193   213    87   106   134   130    41   161   171   177   100   183   168   124   107   135    67    48   122    75    75   151   131    78    40   168   161    87   127   132    65    41   208    63    74   222   136   215    35   107    94   153   102   136   220   130   128   175   178   218   104   135   185    49   213    65    99    98   165    43   141    48   117   110    32   131   180    86   133    89   116   194   123   108    89    33    84   160   151   158   117   151   184   196   206    82    67   167   185   202   173   102   193   100    55    72   174    60    67   190   175   189    51   116   145    74   102   131    63   156    41    44    66    30   100   203   151   200   214   126   202   169    50   142   199   129   157    81   175   151   202    54   213   158   121   198   145   109    60    49   153    94    56    74   171   166   215   202   160   108   163    87   176   214   102    63   107    99   155   131    63    75    95    99   107   188    81   166   194    56   112   194   130   103   143    58   110   132   103   139   189    76   194    35    38   104    84    97   116    58   103   211    83   218    53   150   203    41    91   131   183   149   210   142   106    31   144   200    89   142   178   184    53   205   130   203    77    85   150   179   147   126    66    48   167    59    90    41   133    71   205   102    37   223   174    69   132   112    47    46   149   148    55   112    56    50    33   178   153    93    84    91   202    55   107    88   182   197    53   221   181    34   176   161   221   166   147    48   101   149   130   114    92    50   147   222   167    85    37   161    36    62   223    30    49   132   114   184   198   150   138    36   157   186   102    64    46    90    37   202    66   125   176    78   218   158    74   115   103    31   173   187   209    95   126   184    52    97   161   147   136   157    75    63   144    45   175   192   117   115    90   153   116   121   103   213   203    39   112    97   173   182   121   209   154   116    41   173    59   207   114   170   190    89   167   198   152   170    85    33   181   182    37    55   174   110   213   183   216   145   143    59   126    88    75   131
   199   213   189   195   146   221    66   140   155   147   167   165    51    84   212    41   161    92   209   107   169    60    39   216    76   181   125    55   126   190   126    71    56   170    78   203    78    91   132   147    66   163    74   104   164   163   133   107   196    41    76   157    49   193   192   141   147   161   136   139   201    41   198   167    64    85    84   169    93   167   153   169    80   191   204    56    99   190   221    91   116   106   216    44    54   207    96   210   106   154   105   166    60   181   187    94    67    91   179   134   179   120    77   188   190    67   173    87   183    73   131   206    59    50   114   141    61   172    99    33   103    88   112   153   173   101    58    77   116    47   148    80    75    57   143    67   192   212    86   106   133   129    38   163   169   178    98   183   168   125   106   134    71    45   124    76    74   153   132    80    39   166   162    86   130   129    68    42   209    63    76   223   137   215    34   106    97   152   100   139   219   130   125   174   180   217   101   135   184    46   213    63    98    97   164    43   142    49   119   107    34   133   178    86   132    87   115   194   123   108    88    33    87   163   151   158   116   151   183   195   205    83    65   167   185   204   174   104   194   102    57    75   176    58    65   190   176   191    52   117   141    73   102   131    64   156    40    43    64    32   101   204   152   203   216   127   199   169    51   142   199   129   159    84   174   151   206    52   214   157   119   198   146   108    57    49   153    96    57    73   172   165   214   202   160   108   162    85   177   217   102    64   106    99   155   132    64    73    94   100   106   187    79   163   195    57   113   195   131   104   143    59   110   133   104   140   190    79   195    34    37   107    84   100   117    59   105   210    84   215    55   152   205    40    94   129   179   148   209   142   104    33   147   199    90   144   177   185    53   205   131   205    76    84   147   180   145   124    66    48   166    59    89    39   136    73   206   100    39   222   173    69   130   113    47    48   149   152    54   110    55    46    36   176   151    91    84    88   200    55   106    87   183   197    55   221   183    34   176   163   222   167   146    48   101   152   130   115    93    48   145   219   164    83    37   163    36    60   220    34    48   131   112   181   196   149   141    39   153   184   101    62    44    91    38   199    67   126   176    79   219   159    73   117   105    33   171   185   208    97   127   183    52    99   160   146   136   157    74    63   141    47   178   191   120   114    93   155   115   121   102   211   204    36   112    96   176   179   120   209   156   115    42   172    58   204   112   171   193    91   164   198   151   169    85    31   181   179    37    54   174   109   214   180   216   143   142    60   126    90    75   131
   198   212   189   196   146   221    65   139   154   148   167   165    51    85   212    41   160    92   210   108   169    60    38   216    76   181   127    54   126   191   127    71    56   169    78   202    79    91   132   147    66   163    74   104   164   163   133   108   197    41    75   158    49   192   192   142   147   162   136   139   200    40   198   168    64    87    84   169    93   167   154   169    80   190   203    56    99   190   221    91   117   107   216    44    54   206    95   210   106   154   104   165    60   179   188    94    67    90   179   135   179   119    77   188   190    67   174    87   182    73   131   206    59    50   114   142    62   172   100    34   103    86   113   154   174   100    58    76   116    48   148    80    75    57   143    68   193   212    87   107   133   128    39   162   169   178    98   183   169   125   105   134    70    46   124    75    74   152   133    81    38   166   161    87   130   129    68    42   209    64    76   222   136   214    35   105    96   153   101   138   219   129   126   174   180   218   100   134   184    46   212    63    99    97   164    43   141    49   119   108    34   134   178    87   131    87   115   193   124   109    88    33    87   162   150   159   116   151   183   195   206    84    65   167   184   203   174   104   195   102    57    75   176    58    64   192   176   191    51   116   142    74   102   131    63   156    41    44    64    32   101   205   152   203   216   126   199   169    51   141   200   130   158    84   174   150   205    53   215   157   119   197   146   108    58    49   152    95    57    73   172   165   214   201   159   108   162    85   178   216   102    65   106    99   156   131    64    73    95    99   107   188    80   164   195    57   112   194   129   104   143    59   109   134   104   140   190    79   194    35    36   105    84   100   116    60   104   210    84   215    55   152   205    40    93   131   181   149   210   143   105    33   147   199    89   144   178   185    52   205   131   205    76    84   148   181   145   124    67    49   167    60    90    39   135    73   206   100    37   222   174    70   131   113    47    47   149   151    55   111    55    47    35   177   152    91    83    87   200    55   106    88   183   197    54   222   182    34   176   163   222   167   146    48   100   152   131   114    92    49   147   220   165    84    36   163    36    61   219    33    49   132   112   181   197   149   139    38   154   185   101    63    43    90    37   198    67   127   175    80   218   158    74   116   105    33   172   185   207    96   127   185    52    98   162   146   136   157    74    62   141    47   178   191   120   115    93   154   116   121   103   212   204    37   112    96   175   179   119   208   155   115    41   172    58   204   112   171   191    91   166   198   152   170    85    32   180   180    37    54   173   110   214   181   215   143   143    59   126    91    74   132
   198   212   189   195   147   221    65   138   154   148   167   165    51    84   213    40   160    92   210   108   169    60    38   216    76   182   126    54   127   191   126    71    56   169    78   203    79    91   132   147    66   163    74   104   164   164   133   108   197    41    75   157    48   193   191   142   147   162   136   139   201    40   198   168    64    86    83   169    93   167   153   169    80   191   203    56    99   191   221    92   117   106   216    44    54   206    95   210   106   154   104   166    60   180   187    93    68    89   179   135   179   120    76   188   191    67   173    87   182    73   131   206    59    50   114   142    62   171   100    34   103    86   113   154   174   100    58    76   116    48   147    80    75    57   143    68   192   212    87   107   133   128    39   162   169   178    98   183   168   125   105   134    70    46   124    76    74   151   133    81    38   166   161    87   130   129    68    42   210    64    76   222   136   214    35   105    97   152   101   138   219   129   126   175   179   218   100   135   184    46   212    63    99    97   164    44   142    49   119   108    34   133   178    87   131    88   115   194   124   109    87    32    87   162   151   159   116   152   183   195   206    84    65   167   184   203   174   103   195   102    57    75   176    58    64   192   176   191    51   116   142    74   102   131    63   156    40    43    64    32   101   205   152   202   216   126   199   169    50   142   199   130   158    84   175   150   205    53   214   157   119   197   146   108    58    49   152    96    57    73   172   166   214   202   160   108   162    85   178   216   102    65   106    99   156   131    64    74    95    98   107   188    80   164   195    57   112   193   129   104   143    58   108   134   104   140   190    78   195    35    37   105    84   100   116    60   104   209    84   216    55   151   205    40    93   130   181   148   210   143   105    33   146   199    89   144   177   185    52   204   131   205    76    84   148   181   145   124    67    49   167    60    90    40   135    73   206   101    37   222   174    70   131   113    47    47   150   152    55   110    55    46    35   177   151    91    83    88   200    55   106    88   184   197    54   222   182    34   176   163   222   166   147    47   100   152   131   114    92    48   146   220   165    84    36   163    36    60   220    33    49   132   113   181   196   150   139    38   154   185   101    63    43    90    38   198    67   126   175    79   217   159    74   116   105    33   172   185   207    96   127   185    52    98   162   146   136   157    73    62   140    47   178   191   120   115    93   154   116   122   103   212   204    37   112    96   175   179   120   207   155   115    41   172    58   204   112   171   191    91   166   198   152   170    85    32   180   180    37    55   173   110   214   181   215   142   143    59   125    91    74   132
   198   212   190   196   147   221    65   139   153   147   167   165    51    85   213    41   160    93   210   108   169    59    38   216    76   181   127    54   126   192   127    70    56   169    78   203    79    91   132   147    66   163    74   104   164   163   133   108   197    42    75   158    48   192   191   142   147   162   135   139   200    40   198   168    63    87    84   169    93   168   154   169    80   190   203    56   100   191   221    91   118   107   217    44    55   206    95   209   106   154   105   166    59   180   188    93    67    89   179   135   180   119    77   188   190    66   173    86   182    73   131   206    58    50   113   142    61   172   100    34   103    86   114   154   174   100    58    76   116    48   147    80    75    57   142    67   192   212    87   107   133   129    38   161   169   178    99   183   167   126   104   134    70    46   123    76    74   152   132    81    37   167   162    87   130   128    68    42   210    64    76   222   136   214    34   105    97   152   100   139   219   128   126   174   180   218   101   134   185    46   213    64    99    97   164    43   142    49   118   107    34   133   179    86   131    88   115   194   124   109    87    34    87   163   150   159   116   151   183   195   206    85    65   167   184   203   174   104   195   102    57    75   176    58    64   193   176   192    53   116   142    74   101   131    62   155    41    43    65    32   101   204   152   203   217   126   199   169    50   141   199   130   159    85   174   150   205    53   215   157   118   198   147   108    58    49   152    95    58    73   172   165   214   202   159   109   162    85   178   216   102    64   106    99   156   132    65    73    95   100   107   188    80   164   195    57   112   192   130   104   144    59   108   134   103   140   190    78   195    35    36   105    84   100   115    60   104   210    83   215    55   151   205    40    92   131   182   148   210   142   105    33   147   199    89   144   177   186    52   205   131   205    76    85   148   181   144   124    67    49   167    60    90    40   135    72   206   100    38   222   174    70   131   113    47    46   149   151    55   111    55    47    35   177   151    91    83    87   201    55   106    88   183   197    55   222   183    34   176   163   222   167   147    48   100   152   131   114    92    49   147   219   165    84    36   162    37    61   220    32    49   132   113   181   196   149   140    38   154   185   101    62    42    89    38   198    67   127   175    80   218   158    74   116   106    34   173   185   208    96   127   185    52    98   162   145   136   157    73    63   140    46   178   191   119   115    94   154   115   122   103   212   204    37   113    96   175   179   120   207   155   115    41   172    58   204   111   171   192    91   166   197   152   170    85    32   180   179    37    55   173   110   215   181   216   143   142    59   126    91    74   132
   198   213   190   195   146   220    66   139   153   148   167   165    51    84   213    41   160    92   210   108   169    59    38   216    76   182   127    54   126   191   126    71    56   169    77   202    79    91   132   147    66   163    74   104   164   163   132   108   197    41    75   158    48   193   192   142   147   162   136   139   200    40   198   168    64    87    84   169    93   167   153   169    80   190   203    56    99   190   221    92   117   107   217    44    54   206    95   210   106   154   104   166    60   180   188    94    67    90   179   135   179   119    76   188   190    67   173    87   182    73   131   206    59    50   113   141    62   172    99    34   103    86   113   154   174   100    58    76   116    48   148    81    75    57   142    68   193   212    87   107   133   128    39   162   169   179    98   183   168   125   105   134    70    46   124    75    74   152   132    81    38   166   162    87   130   129    67    42   209    64    77   222   136   214    34   105    97   153   100   138   219   129   126   174   180   218   101   134   185    46   212    63    98    97   164    43   142    49   119   108    34   134   178    86   131    87   115   193   124   109    87    33    87   162   150   159   116   151   182   195   206    84    65   167   184   203   174   104   195   102    57    75   176    59    64   192   176   191    52   116   142    74   102   132    63   156    41    44    64    32   101   205   152   203   216   126   199   169    50   141   200   130   158    84   174   150   205    53   215   157   119   198   146   108    58    49   152    95    57    73   172   166   213   202   160   108   162    85   178   216   102    65   106    99   156   131    64    73    95    99   107   188    80   163   195    57   112   193   129   104   143    59   108   134   104   140   190    78   195    35    36   106    83   100   116    60   104   210    84   216    55   151   205    40    93   131   181   149   210   142   105    33   147   199    89   144   178   185    52   204   131   205    76    84   148   181   145   124    67    49   167    60    90    40   136    73   206   100    37   222   174    70   131   113    47    47   149   151    55   111    55    47    35   176   152    91    83    87   201    55   106    88   183   197    54   222   182    34   176   163   222   167   146    47   100   152   131   114    92    48   146   220   165    84    36   163    36    60   220    33    49   132   113   181   196   150   139    38   154   185   101    63    43    90    38   198    67   126   175    79   218   158    73   116   105    33   172   185   207    96   127   185    52    98   162   146   136   157    74    62   141    47   178   191   119   115    93   154   115   121   103   212   204    37   112    96   175   179   120   208   156   115    41   172    58   204   112   171   191    91   165   198   152   170    85    32   180   180    37    54   173   110   214   181   215   142   143    59   125    91    74   132
   198   212   189   195   146   220    66   139   153   148   167   165    51    84   213    41   160    93   210   108   169    60    38   216    76   182   127    54   126   191   126    71    56   169    78   202    79    91   132   147    66   163    74   104   164   163   132   108   197    41    75   158    48   192   192   142   147   162   136   139   200    40   198   168    64    86    84   169    93   167   153   169    80   191   203    56    99   190   221    91   117   107   217    44    54   206    95   210   107   154   104   166    59   179   188    94    67    90   179   135   179   119    76   188   190    67   173    86   182    73   131   206    58    50   113   141    62   172   100    34   104    86   113   154   174   100    58    76   116    48   147    80    75    57   142    67   193   212    87   107   132   128    39   162   169   178    98   183   168   125   105   134    70    46   123    75    74   152   132    81    38   166   161    87   130   129    68    42   209    63    77   222   136   214    35   105    96   153   101   138   219   129   126   174   180   218   101   135   185    46   212    63    98    97   164    43   141    49   119   108    34   133   179    86   131    87   115   194   124   109    87    33    87   162   150   159   116   151   183   195   205    84    65   167   184   204   174   104   195   102    57    75   176    59    64   192   176   191    51   116   142    74   101   132    63   156    41    44    64    32   101   205   152   203   216   126   199   169    51   141   199   130   158    84   174   150   205    53   215   158   118   198   146   108    58    49   153    96    57    73   172   165   214   202   160   108   162    85   178   216   102    65   106    99   156   131    64    73    95    99   107   188    80   164   195    57   112   193   129   104   143    59   109   134   104   140   190    78   194    35    36   106    83   100   116    59   104   210    84   216    55   152   205    40    93   131   181   148   210   142   105    33   147   199    89   144   178   185    52   205   131   205    76    84   148   181   145   124    67    49   167    59    90    40   135    73   206   100    37   222   174    70   131   113    47    47   149   151    55   111    55    47    35   176   152    91    83    87   201    55   106    88   183   197    54   221   182    34   176   163   222   167   146    47   100   152   131   114    92    48   147   220   165    84    36   163    36    60   220    33    49   132   112   181   197   149   140    38   154   185   101    63    43    90    38   198    67   126   175    79   218   158    73   116   106    33   172   185   207    96   127   185    52    98   162   145   136   156    74    62   141    47   178   191   120   115    93   154   115   121   103   212   204    37   112    96   175   179   120   208   155   115    41   172    58   204   112   171   191    91   166   198   152   170    85    32   180   180    37    54   173   110   214   181   215   143   143    59   125    91    74   132
   199   213   190   195   146   220    66   139   153   147   167   165    51    84   213    41   160    92   210   108   169    60    39   217    76   182   126    54   127   191   126    70    55   169    77   203    78    91   131   147    66   162    74   104   164   163   132   108   197    42    75   158    49   193   192   142   147   162   135   139   200    40   198   168    63    86    84   169    93   167   153   170    81   190   203    56    99   190   221    91   117   107   217    44    54   206    95   210   107   154   104   165    60   179   187    93    67    90   180   135   179   119    77   188   190    67   173    87   181    73   131   206    58    50   113   142    62   172    99    34   103    86   113   154   174   100    59    76   116    48   148    81    75    57   143    67   192   213    87   107   133   128    39   162   168   178    98   183   168   125   106   134    70    46   123    76    74   152   132    80    38   167   162    87   130   129    67    43   209    64    76   221   136   214    34   105    97   153   100   138   219   130   126   174   179   218   101   135   184    46   213    63    98    97   164    43   142    49   119   108    34   134   178    86   130    88   115   193   123   109    87    33    87   163   150   159   116   152   183   195   205    85    64   167   184   204   174   104   195   101    57    75   176    58    64   192   176   191    52   116   142    74   102   132    63   155    41    44    65    32   101   205   152   203   216   127   200   169    51   142   200   130   158    84   174   150   206    53   215   157   119   198   147   107    58    49   152    95    57    72   172   166   213   201   159   108   162    85   178   216   102    65   106    98   156   131    65    73    95    99   107   188    80   163   195    56   112   193   129   105   143    59   109   134   104   140   190    79   195    35    36   105    84   100   116    60   104   209    83   216    55   152   205    40    93   131   181   149   210   142   105    32   147   199    88   144   178   185    52   204   131   205    77    84   148   181   145   124    67    48   167    59    90    40   135    72   206   100    37   222   173    70   131   113    48    47   149   151    55   111    55    46    36   176   151    91    83    87   201    55   106    88   184   197    54   222   182    34   176   163   222   167   147    47   101   152   131   114    93    48   146   220   165    83    37   163    37    60   220    32    49   131   113   181   197   150   139    39   153   185   101    63    43    90    37   198    66   127   175    80   218   158    74   115   105    33   173   185   208    96   127   184    52    98   163   145   136   157    74    62   141    47   178   191   119   115    94   154   116   122   103   211   203    38   112    96   175   179   120   208   156   115    41   172    58   204   112   170   192    91   166   198   152   170    85    32   181   180    38    55   173   110   214   180   215   143   142    60   126    91    75   133
   198   212   190   196   146   220    65   139   154   148   167   165    51    84   213    41   160    93   210   107   169    59    38   217    76   181   127    54   126   191   126    70    55   169    77   202    79    91   132   147    66   163    74   104   164   163   132   108   197    41    75   157    48   193   192   142   147   162   136   139   201    40   198   167    63    87    83   169    92   167   153   169    80   190   203    56    99   190   221    91   117   106   217    44    54   207    95   210   106   154   104   166    60   180   188    94    68    89   179   135   180   119    76   187   191    67   174    87   182    73   131   206    59    50   113   141    61   172   100    34   103    86   113   154   174   100    58    76   116    48   148    80    75    58   143    67   192   212    86   107   133   128    39   162   169   179    98   183   168   126   105   134    70    46   123    75    74   152   132    81    38   166   161    87   130   129    68    42   210    64    77   222   136   214    35   105    97   153   100   138   219   129   126   175   179   218   101   134   185    46   212    63    98    97   164    44   141    49   119   108    35   134   179    86   131    87   115   194   123   109    88    33    87   162   150   159   116   151   183   195   205    84    65   167   184   203   174   104   195   102    57    75   176    59    64   191   176   191    52   116   141    74   102   132    63   156    41    44    64    32   100   204   152   203   216   126   199   169    50   141   200   129   158    84   174   150   205    53   215   158   118   198   146   108    57    48   152    95    57    73   172   165   214   201   159   108   162    85   178   216   102    64   106   100   156   131    65    74    95    99   107   188    80   164   195    57   112   194   129   104   143    59   108   134   104   140   190    78   194    35    37   105    84   100   116    60   104   210    84   215    55   152   205    40    93   131   181   149   210   142   105    33   147   198    89   144   178   185    52   204   131   205    76    85   148   181   144   124    67    49   167    59    90    39   135    72   206   100    37   222   174    70   131   113    47    47   149   152    55   111    55    46    35   177   152    91    84    87   201    55   106    88   183   197    54   222   182    34   176   163   222   167   146    48   100   152   131   114    92    48   147   220   165    84    36   163    36    60   220    33    48   132   113   181   197   149   139    38   154   185   101    63    43    90    38   198    67   126   175    79   218   158    73   115   105    33   172   185   207    96   127   185    52    98   162   145   137   156    74    62   141    47   178   191   119   114    93   154   115   121   103   212   204    37   112    96   175   179   120   207   156   116    41   172    58   204   112   171   191    91   165   198   152   169    85    32   180   180    38    54   173   110   215   181   215   142   143    59   126    91    75   132
   198   212   189   195   147   220    66   138   154   149   167   165    51    84   213    41   160    93   210   108   170    60    39   216    76   182   127    54   127   192   126    71    55   168    78   201    78    92   132   146    65   163    74   104   164   164   132   108   198    42    75   157    49   193   192   143   147   161   136   139   199    39   197   167    63    86    83   169    93   168   154   169    80   191   202    56   100   190   221    92   118   107   217    44    53   206    95   210   106   154   104   165    60   179   187    93    67    90   180   135   179   120    76   187   190    68   174    86   181    74   131   206    59    50   113   142    62   171   100    33   103    85   113   153   174   100    59    75   116    48   148    80    74    57   143    68   193   212    87   107   133   128    38   162   169   178    98   183   168   125   105   134    70    46   123    75    74   152   133    81    38   166   162    88   130   129    68    42   210    64    76   221   136   213    35   105    96   152   100   137   220   129   126   175   180   218   100   135   184    47   213    64    98    97   164    43   142    50   119   108    35   133   179    87   131    87   115   192   124   109    87    33    87   162   149   159   116   151   182   195   205    83    66   167   185   203   173   104   195   102    57    75   175    58    64   192   176   191    51   116   142    74   101   131    62   156    40    44    64    32   100   205   152   203   216   126   199   169    50   142   199   129   158    84   174   150   204    52   215   157   119   198   146   107    57    48   152    95    56    74   173   165   214   201   160   109   162    85   178   217   102    64   105    99   156   131    65    74    95    99   106   188    80   164   194    57   113   194   128   104   143    59   109   134   104   140   191    79   195    35    36   106    84   100   116    60   103   209    84   216    56   152   204    40    93   130   181   150   210   142   105    32   147   199    89   144   178   186    52   204   132   206    75    86   148   181   145   125    68    49   167    59    90    40   135    73   205    99    37   222   174    69   130   113    46    47   150   151    54   111    55    47    35   177   152    91    83    87   200    55   106    88   184   197    54   221   183    34   176   163   222   165   147    47    99   152   131   114    91    48   147   220   166    84    36   163    37    60   220    34    48   132   113   181   197   150   141    38   153   185   101    63    44    89    37   199    67   126   175    80   218   159    74   115   105    33   172   185   207    96   128   185    51    97   162   146   136   156    73    63   141    47   178   191   120   114    94   154   116   121   103   211   204    37   112    96   175   179   119   208   156   115    41   171    58   204   112   171   190    91   166   198   152   170    85    33   180   180    37    54   173   110   215   181   215   143   142    59   125    91    75   132
   198   213   190   196   146   220    66   139   153   148   166   165    51    84   213    41   160    93   210   108   170    59    38   216    76   181   127    54   126   191   127    70    56   169    78   202    79    91   132   147    66   163    74   104   164   163   132   108   197    42    75   158    48   192   192   142   147   162   136   139   200    40   198   167    63    86    84   169    93   167   154   169    80   190   203    56    99   190   221    91   117   107   216    44    54   206    95   210   106   154   104   166    60   179   188    94    68    90   179   135   180   119    77   188   190    67   173    87   182    73   131   206    59    50   114   141    62   172   100    34   104    85   113   154   174   100    58    77   116    48   147    80    74    57   143    68   193   213    86   107   133   128    39   162   169   178    98   183   169   126   106   134    70    46   124    76    74   152   132    81    38   167   161    87   130   129    68    42   209    64    77   222   136   214    34   105    96   153   101   138   220   129   126   174   179   218   101   134   185    46   212    63    98    97   164    43   141    49   119   108    34   134   178    87   131    88   115   194   123   109    87    33    87   163   150   158   116   151   183   195   205    84    65   167   184   203   174   104   195   102    57    75   176    59    64   192   176   191    51   116   142    74   102   131    63   155    41    44    64    32   100   204   152   202   216   126   199   169    51   142   199   130   159    84   174   151   205    53   215   157   119   198   146   108    58    49   153    95    57    73   172   165   214   202   160   108   162    85   178   216   102    64   106    99   155   130    64    73    95    99   107   188    80   164   195    57   112   194   129   104   143    59   109   134   104   140   190    78   195    35    37   106    83   100   116    60   104   209    84   216    55   151   205    40    93   131   181   148   210   142   104    33   147   198    90   144   178   185    53   205   131   205    76    85   147   181   145   124    67    49   167    60    90    40   135    73   205   100    37   222   173    70   131   113    47    47   149   151    55   111    56    47    35   177   152    91    83    88   201    55   106    88   183   197    54   221   182    34   176   162   222   166   146    47   100   152   131   114    92    49   147   220   165    84    36   163    36    60   220    33    49   132   113   181   197   149   139    38   154   185   101    63    43    90    38   198    67   127   174    80   217   158    74   116   105    33   172   185   207    96   127   185    51    98   162   146   136   157    74    62   141    47   178   191   119   114    93   154   115   121   103   212   204    37   112    96   175   179   120   208   156   115    41   172    58   204   112   171   191    91   165   198   152   170    85    32   181   179    38    54   173   110   214   181   215   143   143    59   125    91    75   132
   199   213   189   196   147   219    65   139   153   148   167   165    52    84   212    41   161    93   210   106   170    60    38   216    75   180   128    53   126   192   125    71    57   171    80   201    80    91   132   147    66   163    74   105   164   162   134   109   197    41    76   157    48   192   192   143   147   163   135   139   201    41   198   168    63    86    84   170    94   168   154   170    81   192   203    56    99   190   219    91   120   107   216    45    55   206    94   209   105   154   104   166    59   179   187    93    68    91   180   135   180   119    77   186   191    67   174    86   182    74   131   205    59    51   113   141    62   172   100    35   103    86   112   153   174    99    57    77   116    47   148    80    75    57   143    66   193   212    87   106   133   128    39   163   170   179    98   183   168   127   105   133    70    46   123    75    74   152   133    81    37   167   162    88   130   129    67    43   209    62    76   221   136   214    34   105    96   153   101   139   218   128   125   174   180   219   101   136   184    48   212    64    98    98   163    43   141    49   118   108    35   135   178    86   129    88   115   194   124   109    87    34    86   162   150   159   116   152   182   195   206    84    66   167   184   204   174   104   195   101    57    75   176    58    64   193   176   192    51   117   142    74   101   132    63   154    41    44    64    31   101   205   153   203   215   126   197   169    50   141   199   130   159    85   174   149   204    53   215   158   121   198   147   108    57    49   153    97    57    73   172   165   214   202   160   109   162    84   178   216   103    64   105    99   156   130    64    74    94    99   107   189    80   163   196    56   112   195   129   104   143    59   109   135   104   139   189    79   195    35    37   105    84   100   115    60   104   210    84   215    55   153   205    41    93   130   180   149   210   143   106    32   146   199    89   144   177   185    52   204   129   205    76    84   148   181   146   123    68    49   166    60    90    41   136    73   207   101    37   222   173    70   131   113    47    46   150   152    54   110    54    47    36   176   152    91    84    87   200    54   105    88   184   197    54   222   181    34   176   163   223   168   146    48    99   152   131   113    93    50   147   221   164    84    35   162    37    60   220    32    49   132   112   182   196   151   139    38   155   185   101    63    42    91    38   198    68   126   176    78   219   159    74   116   105    32   172   185   207    96   127   185    52    99   162   145   137   157    74    63   140    46   177   191   118   114    93   153   116   121   102   212   204    36   113    96   175   180   119   208   155   115    41   172    58   206   112   170   192    91   165   197   154   168    84    32   180   180    37    54   174   110   213   179   215   143   143    59   127    90    74   132
   198   212   190   195   146   220    66   139   154   148   167   166    51    85   213    40   160    92   209   108   170    60    39   216    76   181   126    54   126   191   127    70    56   169    78   202    79    91   132   147    66   162    73   104   164   163   132   108   198    41    75   157    48   193   192   142   147   162   136   139   201    40   198   167    64    87    83   169    92   167   153   169    80   190   203    56    99   191   221    91   118   106   216    44    54   206    95   210   107   154   104   165    60   179   188    94    67    90   179   135   179   119    76   188   190    67   173    87   182    73   131   206    59    50   113   141    62   172    99    34   103    86   113   154   174   100    59    76   116    48   147    81    75    57   143    68   192   212    87   107   132   128    39   162   169   178    98   183   169   126   106   134    70    47   123    75    74   152   132    81    38   166   162    87   130   129    68    42   209    64    77   222   136   214    35   106    96   153   100   138   219   129   126   174   179   218   101   135   184    47   212    64    99    97   164    43   142    49   119   108    34   134   178    86   131    88   115   193   123   109    87    33    87   162   150   159   116   151   182   195   206    84    65   167   184   203   174   104   195   102    57    75   176    59    64   191   176   191    52   116   142    73   102   132    63   156    41    43    64    32   101   205   152   203   216   126   199   169    51   142   199   130   159    84   174   150   205    53   215   157   119   198   146   108    57    49   152    95    57    73   172   165   214   202   160   109   162    85   178   216   103    65   106    99   155   131    64    73    95    99   106   189    80   164   195    57   112   193   129   104   143    59   109   134   104   139   190    79   195    35    36   105    83   100   115    60   104   210    84   216    55   152   205    40    93   131   181   149   210   143   105    32   147   199    89   144   178   185    52   205   131   205    76    85   148   181   145   124    67    49   167    59    90    39   135    73   206   100    38   222   174    70   131   113    47    47   150   151    55   111    55    47    35   176   152    91    83    87   200    56   105    88   184   197    54   221   182    34   176   163   222   167   147    47   100   152   132   114    93    48   146   220   165    84    36   163    36    60   220    32    49   132   112   181   196   150   140    38   154   185   100    63    43    90    38   198    67   126   174    79   217   158    74   115   105    33   172   185   207    96   127   185    52    97   162   145   136   157    74    62   141    47   178   190   119   114    93   154   115   121   102   212   204    37   112    96   175   179   119   208   156   115    41   173    58   204   112   171   191    91   166   198   152   170    85    32   180   180    37    54   173   110   214   181   215   143   143    59   126    91    74   132
   198   212   189   196   146   220    66   139   153   148   166   166    50    83   213    41   161    92   210   107   169    59    38   216    76   182   127    55   126   193   127    72    56   170    78   202    79    91   132   146    66   162    74   104   165   164   132   108   198    41    75   159    49   192   191   143   148   161   136   139   201    41   198   168    64    86    85   169    94   168   154   169    81   190   203    55    99   189   220    91   118   108   216    45    55   206    95   211   105   154   105   167    60   180   187    93    67    90   180   136   179   119    77   188   190    67   174    86   183    73   130   206    59    50   114   142    62   171   100    35   103    87   114   155   173   100    58    77   117    47   147    81    74    57   142    67   193   212    87   107   132   128    38   162   169   178    99   183   167   126   105   133    70    46   124    75    74   152   132    82    38   166   162    87   131   129    69    42   210    64    78   222   135   215    34   106    98   153   100   139   220   129   127   174   179   218   101   136   184    47   212    63   100    97   163    44   142    51   118   109    34   133   178    86   130    89   114   193   123   109    87    32    87   162   151   159   116   151   182   195   206    84    65   167   183   203   175   103   196   102    58    75   174    60    63   191   176   192    51   116   142    73   101   131    63   156    40    44    65    33   102   204   152   202   216   126   200   170    50   142   199   130   158    83   175   150   205    53   214   158   118   196   145   107    59    48   152    94    56    73   173   165   214   203   160   107   161    84   179   216   103    65   106    99   155   131    64    72    94    99   106   188    79   163   194    56   112   193   130   103   143    59   109   134   103   140   189    79   195    35    37   105    83    99   116    60   103   210    84   216    55   152   205    40    93   131   180   149   210   143   105    34   145   199    89   144   179   185    51   205   131   205    76    85   148   180   145   124    68    48   167    59    89    39   135    74   207   101    37   221   173    71   131   114    47    47   150   150    55   111    56    47    35   177   151    90    84    86   200    55   105    88   183   198    54   222   182    34   175   162   222   167   145    48   100   152   131   114    92    49   147   221   167    85    36   162    36    59   220    33    49   133   112   181   197   149   140    38   154   185   101    63    44    90    37   198    66   126   175    79   218   160    74   116   105    33   172   185   209    96   127   184    52    98   163   146   137   157    74    62   141    47   178   191   120   114    93   155   115   122   103   213   204    37   112    96   175   179   120   208   155   116    41   173    58   204   112   171   191    90   167   199   151   170    85    32   179   180    36    54   172   111   215   180   217   142   143    59   126    91    75   132
   199   213   190   196   146   220    66   138   154   148   167   165    50    84   213    41   160    92   210   108   169    58    38   216    76   182   128    54   126   192   127    70    56   169    77   202    79    91   131   147    66   163    74   104   164   164   132   107   198    41    76   157    48   193   192   142   147   163   135   139   201    41   199   167    64    87    84   169    94   167   153   169    80   191   204    56    99   191   221    91   116   107   216    44    54   206    95   210   107   154   104   165    60   180   187    94    68    90   179   135   179   120    75   187   191    66   173    86   182    72   131   206    58    50   114   141    62   172   100    34   102    86   112   153   173   100    58    77   117    48   148    80    75    57   143    67   193   212    86   107   131   129    38   162   169   178    98   184   168   125   106   134    69    46   123    75    74   152   133    80    38   166   161    87   130   129    68    43   209    64    77   222   136   214    34   106    97   154   101   139   219   129   126   174   179   218   101   134   184    46   212    64    98    96   164    43   142    50   119   107    35   133   178    86   131    87   115   193   124   108    87    33    86   163   150   159   117   151   183   195   206    84    65   167   185   203   173   104   195   102    58    74   176    59    64   192   177   192    51   117   141    73   103   131    62   155    41    44    65    32   102   205   152   203   216   125   199   169    51   141   199   129   158    84   174   150   205    53   214   158   119   198   146   108    58    49   152    95    56    73   172   166   214   201   160   108   162    85   178   217   103    65   107   100   155   130    64    74    95    99   106   188    80   163   195    57   112   193   129   103   143    58   109   134   104   140   190    78   195    35    36   105    83    99   117    60   104   210    85   216    55   151   205    39    93   131   181   148   210   142   104    33   146   200    89   144   178   184    52   205   131   205    76    85   147   181   144   124    68    48   167    60    90    39   135    72   206   100    37   222   174    70   130   114    46    47   149   152    55   111    56    47    35   176   152    92    84    87   200    54   105    88   182   197    55   222   182    34   176   163   223   166   146    48    99   152   131   114    92    48   146   221   164    84    36   163    36    61   220    33    49   133   112   181   197   150   139    37   154   184   101    63    43    90    38   198    67   127   175    79   217   158    73   115   107    33   172   186   207    96   126   185    52    97   161   145   136   157    73    63   141    47   179   190   119   115    94   153   116   122   102   212   204    37   113    97   175   179   120   207   154   115    41   172    58   204   112   171   192    92   165   197   153   170    84    32   180   180    37    54   172   110   214   181   214   143   143    59   126    90    74   132
   198   212   190   195   146   220    65   139   153   148   167   165    51    85   213    41   160    92   210   108   169    59    38   217    76   182   126    54   126   191   127    71    56   169    78   202    79    91   132   147    66   163    74   104   164   163   132   108   198    41    75   158    48   193   192   142   147   162   136   139   200    40   198   168    63    87    84   169    93   167   153   169    80   190   203    56    99   190   221    91   117   107   217    44    54   206    95   210   106   154   104   166    60   180   188    93    68    89   179   135   180   119    76   188   191    67   173    86   182    73   131   206    59    50   114   142    62   172    99    34   103    86   113   154   173   100    58    76   116    48   147    81    75    57   143    68   193   212    87   107   132   128    39   162   169   178    98   183   169   125   105   134    70    46   123    75    74   152   132    81    38   167   161    87   130   129    68    42   209    64    77   222   136   214    35   105    97   153   100   138   219   129   126   175   180   218   100   135   184    46   212    63    99    97   163    44   141    49   119   108    34   134   178    86   131    87   115   194   124   109    87    33    87   162   150   159   116   151   183   195   205    84    65   167   184   203   174   104   195   102    57    75   176    59    64   191   177   191    51   116   142    74   102   132    63   156    41    44    64    32   101   205   152   203   216   126   199   169    50   141   200   130   158    84   175   150   205    53   215   158   119   198   146   108    58    49   152    95    57    73   172   165   214   201   160   108   162    85   178   216   102    65   106    99   156   131    64    74    95    99   106   189    80   164   195    57   112   193   129   104   143    59   108   133   104   140   190    79   194    35    36   105    83    99   116    59   104   210    84   215    54   151   205    40    93   131   181   149   210   143   105    33   147   199    89   144   178   185    52   204   131   206    76    84   148   181   145   124    67    49   167    60    90    40   136    73   206   100    38   222   173    70   131   113    47    46   150   151    55   111    55    47    35   177   152    91    83    87   201    55   106    88   183   197    54   221   182    34   176   163   222   167   147    47   100   152   131   114    92    48   147   220   165    84    36   163    36    60   220    33    48   132   113   181   196   150   140    38   154   185   101    63    43    90    38   198    67   126   175    80   218   158    73   116   105    33   172   185   207    96   127   185    52    98   162   145   136   157    74    62   141    47   178   191   120   114    93   154   115   121   103   212   204    37   113    96   175   179   120   208   156   115    41   172    58   204   112   171   191    91   166   198   152   170    84    32   180   180    37    54   173   110   214   181   215   142   143    59   126    91    74   132
   199   213   190   196   146   220    66   139   153   148   167   166    51    85   213    41   160    92   210   108   170    60    38   216    76   181   126    54   126   191   126    71    56   169    77   203    79    91   132   147    66   162    74   104   164   163   132   108   197    42    75   158    49   193   192   143   147   162   136   139   200    40   198   167    64    87    84   169    93   167   154   170    80   190   203    56    99   190   221    91   118   107   216    44    54   207    95   210   106   154   104   166    60   179   188    94    67    89   179   135   180   119    76   187   190    67   174    86   182    73   131   206    58    50   113   142    62   172   100    34   104    86   113   154   174   100    58    76   116    48   148    81    75    57   143    68   192   212    86   107   133   128    39   162   169   178    98   183   168   125   106   134    70    46   124    76    73   152   132    81    38   166   162    87   130   129    68    42   209    64    76   222   136   215    35   106    96   152   100   138   219   129   126   174   179   218   100   135   185    46   212    63    98    97   164    44   142    49   119   108    35   133   179    86   131    88   115   193   124   109    87    33    87   162   151   159   116   151   182   195   206    84    65   167   184   203   174   104   195   102    57    75   176    59    64   192   176   191    51   116   142    74   101   132    63   156    41    44    64    32   101   205   152   202   216   126   199   169    51   141   200   130   159    84   174   150   205    53   215   158   118   198   146   108    57    49   153    96    57    73   172   165   214   202   160   108   162    85   178   217   102    64   106    99   156   131    64    73    95    99   107   189    80   164   195    57   112   193   129   104   143    59   109   134   104   140   190    79   195    35    36   106    83   100   116    59   104   209    84   216    55   152   205    40    93   131   181   149   210   143   105    33   147   198    89   144   178   185    52   204   131   205    76    84   148   181   145   124    67    49   167    60    90    40   136    72   205   100    38   222   174    70   130   114    47    47   149   151    55   111    55    47    35   176   152    91    83    87   200    55   106    88   183   197    54   222   182    34   176   163   222   167   146    47    99   151   131   114    92    48   146   220   165    84    36   163    36    60   219    33    49   132   112   181   197   149   140    38   154   185   101    63    43    90    38   198    67   127   175    80   218   159    73   115   105    33   173   185   207    96   127   184    52    97   162   146   136   157    74    63   141    47   178   191   119   114    93   154   116   122   103   212   204    37   113    96   175   179   120   208   156   116    41   172    58   204   112   171   191    91   166   198   152   170    85    32   180   179    37    54   173   110   214   180   215   142   143    59   126    91    75   132
   198   212   190   195   146   220    66   139   153   148   167   165    51    84   213    41   160    93   210   108   169    59    38   216    76   182   127    54   126   191   126    71    55   169    78   202    79    91   132   147    66   163    74   104   164   163   133   108   198    42    75   157    49   193   192   142   148   162   136   139   201    40   198   168    64    87    83   169    93   167   153   169    80   190   203    56    99   190   221    91   117   107   217    44    54   206    95   210   106   154   104   165    60   180   187    94    67    90   179   135   180   119    76   188   190    67   173    87   182    73   131   206    59    50   114   141    61   172    99    34   103    86   113   154   174   100    58    76   116    48   148    80    75    57   143    68   192   212    87   107   132   128    39   162   169   178    98   183   169   125   105   134    70    46   123    75    74   152   133    81    38   166   162    87   130   129    68    42   209    64    77   222   136   214    35   105    96   152   100   138   219   129   126   174   180   218   101   135   185    46   212    63    99    97   164    44   141    49   119   108    35   133   178    87   131    88   115   194   123   109    88    33    87   162   150   159   116   151   183   195   206    84    65   167   184   203   174   103   195   102    57    75   176    59    64   192   176   191    52   116   142    74   101   132    63   156    41    44    64    32   101   205   152   202   216   126   199   169    50   141   199   129   158    84   174   150   205    53   215   158   119   198   146   108    58    49   153    96    57    73   172   166   214   202   159   108   162    85   178   216   102    65   106    99   156   131    65    74    95    99   107   188    80   163   195    57   112   194   129   104   143    59   109   134   104   140   190    78   195    35    36   105    83   100   116    60   104   209    84   215    55   152   205    40    93   131   181   148   210   143   105    33   147   199    89   144   177   185    52   205   131   205    76    85   148   181   145   124    67    49   167    60    90    39   135    73   206   101    37   222   174    70   131   114    47    46   149   151    55   111    55    46    35   177   152    91    83    87   200    55   106    88   183   197    54   222   182    34   176   163   222   167   146    47   100   152   131   114    92    48   147   220   165    84    36   163    36    60   220    33    49   132   112   181   196   150   139    38   154   185   101    63    43    90    37   198    67   126   175    79   217   158    74   116   105    33   172   185   207    96   127   184    52    98   162   145   136   157    74    63   141    47   178   191   120   114    93   154   115   122   103   212   204    37   113    96   175   179   120   208   155   115    41   172    58   204   112   171   191    91   165   198   152   170    85    32   180   179    37    54   173   110   214   181   215   143   143    59   126    91    74   132
   198   213   189   195   146   220    66   139   153   147   166   165    51    84   212    41   160    93   210   107   170    59    38   216    75   182   127    55   127   191   127    70    55   169    77   202    78    90   132   146    66   163    74   104   164   164   132   108   198    42    75   159    48   193   192   143   148   162   135   139   200    41   198   167    64    86    83   169    92   169   153   169    81   190   204    55    99   190   221    92   118   107   217    44    54   206    93   210   106   154   105   166    60   179   187    94    67    90   179   134   180   119    77   188   190    67   173    86   182    74   131   205    58    49   114   142    61   171   100    34   104    86   113   154   174   100    58    76   116    47   147    81    74    57   143    68   192   212    86   106   132   129    39   162   168   179    99   184   168   125   105   134    70    47   122    75    74   152   134    81    38   166   161    88   131   129    68    42   209    64    77   222   136   215    35   106    97   153   101   138   219   130   126   175   179   218   100   134   185    46   213    63   100    97   163    44   141    49   119   107    35   134   179    85   131    87   115   192   122   110    87    33    86   162   149   160   116   151   183   196   205    85    65   167   184   203   174   103   196   102    57    76   176    58    64   191   176   192    51   117   142    73   100   132    62   156    41    43    64    32   101   205   152   203   216   126   199   170    51   141   199   130   158    84   174   150   205    52   215   158   120   198   146   108    57    48   152    95    58    72   173   165   214   201   160   108   162    85   178   216   102    65   107    99   155   131    64    74    95    99   106   189    79   164   195    58   112   194   128   104   143    59   109   134   103   140   190    78   194    35    37   106    83   100   116    59   104   209    84   215    55   151   205    41    93   131   181   148   209   142   104    33   148   198    90   144   178   185    52   204   132   205    75    85   148   181   143   124    66    49   167    59    89    39   135    73   205    99    37   222   173    70   130   113    47    47   149   151    55   111    56    47    35   176   152    91    82    88   201    55   106    88   183   197    54   223   183    34   176   162   221   166   146    47    99   153   131   114    93    49   146   220   164    84    36   163    36    61   220    33    49   133   113   181   196   149   139    37   154   185   101    63    44    90    38   199    66   127   175    80   218   158    74   116   106    33   173   185   207    96   127   185    53    98   161   146   137   157    73    63   141    47   178   191   120   115    93   154   115   122   103   211   203    38   113    96   175   180   119   208   155   114    41   172    58   205   112   171   192    91   167   199   152   169    85    33   180   180    38    54   173   109   215   181   215   143   144    61   125    91    75   132
   198   213   189   195   146   220    67   139   154   147   166   166    52    85   212    41   160    93   210   107   170    59    38   216    76   182   128    54   127   191   127    71    55   170    78   202    78    91   132   147    66   163    73   103   164   163   133   109   197    41    74   157    49   192   192   142   147   163   136   139   200    41   197   167    64    87    82   169    93   167   154   170    80   190   203    56    99   191   222    92   118   107   217    44    53   205    95   210   105   154   104   165    60   179   188    93    68    89   180   135   179   119    76   189   191    67   173    87   182    74   130   206    59    49   114   141    61   171    98    34   103    86   112   154   174   100    58    75   117    48   147    81    75    58   143    68   191   213    86   108   132   127    40   163   169   179    98   182   168   126   105   135    70    46   124    75    73   153   132    81    38   167   161    87   130   130    67    42   210    64    76   221   136   214    35   106    96   153   100   138   219   129   126   175   179   218   100   134   185    46   211    63    99    97   163    43   141    49   120   107    34   133   177    86   130    88   115   194   124   108    88    33    86   162   150   158   115   152   183   195   205    83    64   167   184   204   173   104   195   102    57    74   176    59    64   191   176   191    51   116   141    74   101   130    62   155    41    43    64    32   101   204   152   203   216   125   199   168    50   141   199   130   158    83   174   151   205    53   215   158   119   196   146   108    58    50   152    95    56    73   172   166   213   201   159   109   162    84   178   217   102    65   105   100   155   132    65    74    94   100   107   188    79   164   195    56   113   193   129   103   142    59   108   134   104   140   190    78   195    35    35   105    82   100   115    59   104   209    82   216    55   152   205    40    93   131   180   149   210   143   104    33   147   199    89   144   178   185    52   204   130   206    76    85   147   181   145   124    67    49   168    60    91    40   135    72   205   100    37   222   173    71   130   114    47    47   151   152    55   110    55    47    35   176   151    91    84    88   200    55   106    88   183   198    53   221   182    35   177   162   221   167   147    46   100   152   131   114    92    49   147   221   165    83    36   163    36    60   220    33    47   133   112   180   198   149   140    38   153   184   101    64    43    90    37   197    68   126   174    79   217   159    73   116   105    33   173   185   206    96   128   185    52    97   161   145   137   158    73    62   141    47   179   191   119   114    93   153   115   122   102   213   204    36   113    96   175   179   120   208   155   115    41   172    58   203   111   171   192    91   165   198   152   171    85    33   180   179    37    54   173   110   215   181   215   143   143    58   125    92    74   132
   158   131    77    90    77   106   125   170    70   165   140   129    74   122   163    73   183    91    57   212   200   199    52    60    48   120   155   132   168    48    98   177   170   131   168   155   111   182    99    69   217   100    46   116   199   175   160   155   129   111    97    99   101   173   146    44    60   149    72   148   138   105   214   198    53    46    57   132    71   114    48   119   176    61   132    63   189    48    41   149    83    74    64    47    63    64   132   125   116   159    78    66   126   123   202    87    80   155   217    51   163   107   217   145   105   124   126   121    85   134    38   203   157    52    37   202   158   140    55   158    92   122   216    92   197    64    69   186   138   180   139    90   199    54    91   137   150    92    41   218   132   130    40   181   131    68    76   122    80    97   217   148    86   116   135   199    57   171   110   108   156   148   214   183   173    46   195    89   134   124   160   183   193   163   156    87   155   176   219   176   143    72    82    93    49   156   168   176   197    45   194    54   207    55    71   206   122    75    78   223   108    76    70   218    43    75   130    34    41   157    66    72    38   148    53   214   169   165   164    96   114   129    64    36    56    38    48   158    55   100   100   222   203    93    58    67    50    73    72    42   119   189   125    78   185    53   213   200    96    77   171   136   121   195   155   181   190   218   207   211    82   144   166    62   121   154    43   175    37    57   152   190   127   124   207   106   172   139    51    93    49   165   186    57   155   183   148    65   169   187   164   221   125    64   136    38    65   221   132   146    78   168    31   170    36    93    35   170    77   191   205   136   151   103   212    73    98    66   143   172   101   183    65   186    63   112    52   150   105   128   117    42   190    76    67    47    97    41   158    39    33   172   183   103   181   156   106   189    64   144   163   178   109    46   188    60   214   163   166   144    69   105   185    78    96   119    99    81    78   144    45    56   146   205    65   212   121   114    89   209    54    40   149    51   186   147   171    66   108   111   166   173    36    79   104   139    72   173    74   178    72   150   116   178   222    57   197   203   206   211   151   221   120   116   187   207    94   138    66   127    33   129   149    66   123   104   166   179   205   217   136   105   204   166    42   221   124    39    43   196    41   150   135   217   178    60   128   161    54    85   134   164    92   220   194   158    91    97   154    38   174   153   211   100    73    42    77    83   104    59   217   159   155    40   136   163    75   189   198   132   152   128   110   170    37   167    80   188   100   206    83   123   113    70   178    71    99   209   215    61    82   109   178   180   182   124    86    87   102   117    79    37
   156   132    78    90    77   106   125   170    70   166   140   129    75   122   161    73   182    92    57   212   200   198    53    60    48   119   156   130   169    47    98   177   171   130   167   155   111   182   101    69   218   100    46   115   198   175   161   155   129   111    97    99   103   174   146    44    60   149    72   149   139   104   214   195    53    47    57   132    72   114    48   120   175    62   131    61   188    47    42   149    82    74    65    46    62    64   132   125   117   160    78    66   126   122   200    87    80   155   215    50   163   106   217   145   105   124   126   121    85   134    38   203   157    51    37   202   158   139    56   157    91   122   217    93   198    63    68   185   138   180   139    90   199    54    91   138   149    92    42   218   133   130    41   180   131    69    76   122    80    97   217   148    85   116   135   197    57   171   110   108   156   148   215   181   173    46   195    89   134   125   160   183   193   163   157    86   154   177   218   176   144    73    81    92    49   156   168   176   196    45   195    53   206    55    71   205   122    75    79   222   107    75    69   219    43    77   129    33    41   156    65    72    39   149    52   214   170   166   164    97   114   129    63    36    55    37    49   159    55   100   101   221   203    94    58    68    50    73    73    43   120   189   126    78   185    52   212   201    95    77   173   137   120   195   155   182   189   218   207   211    82   143   167    61   121   154    44   176    35    57   152   191   126   125   207   105   173   138    51    93    51   164   186    58   155   183   149    65   169   186   164   221   124    66   137    38    65   220   131   146    78   168    32   171    36    92    35   170    76   192   206   137   151   103   211    73    98    66   144   173   100   183    66   186    63   113    52   150   104   128   117    43   191    77    67    48    97    41   158    39    33   171   183   103   181   157   105   190    64   144   163   179   109    45   188    60   215   163   167   143    68   105   185    78    97   121    99    81    78   142    46    56   147   205    66   212   120   115    90   209    54    39   149    50   186   146   172    64   106   111   167   172    37    78   106   139    72   172    72   181    73   152   117   178   222    57   198   203   206   211   151   220   120   115   187   207    92   138    67   127    32   128   149    66   123   105   166   179   205   217   137   105   204   166    43   222   124    39    43   196    41   151   136   218   178    60   128   160    54    83   134   165    92   222   194   159    92    97   154    38   173   153   211   101    73    42    77    83   104    58   217   158   154    41   137   163    74   189   197   131   152   129   110   171    38   165    80   188   100   206    82   122   112    70   179    71    98   208   215    62    82   110   178   180   182   125    85    89   102   117    79    38
   157   133    76    90    77   106   125   169    70   168   141   128    75   121   160    73   182    95    57   214   198   200    49    60    47   118   156   130   169    46    99   179   170   132   167   153   111   182   100    70   215   102    47   115   197   175   164   157   127   109    95    97   104   175   146    45    59   146    72   149   139   105   215   194    50    48    58   131    72   114    49   120   176    62   133    62   186    46    42   151    80    73    62    46    64    66   133   127   117   159    76    66   125   121   199    89    79   153   215    51   161   108   218   147   105   126   130   122    86   133    38   205   159    50    38   200   159   140    55   158    90   121   215    95   198    62    66   187   139   181   140    87   200    55    90   137   150    93    42   218   132   131    41   182   132    67    75   123    81    96   217   149    85   116   133   196    60   171   109   107   155   149   215   183   172    47   193    89   134   126   159   182   192   166   157    89   155   177   216   174   144    75    84    92    53   156   166   175   196    45   196    53   205    56    69   205   122    73    78   222   108    75    71   219    42    80   130    34    41   160    64    69    39   149    52   214   171   166   164    98   114   127    66    34    55    37    48   161    56   100   102   220   204    97    60    67    52    72    73    44   123   189   128    77   186    52   212   203    95    76   176   137   121   194   156   184   189   220   207   212    83   142   170    61   121   155    45   174    36    55   153   192   129   126   206   102   174   136    52    93    50   166   186    58   154   182   150    66   172   189   164   221   124    66   136    40    69   222   130   145    78   170    34   172    38    93    34   170    78   191   208   139   152   102   211    72   100    67   145   171   102   183    69   185    64   115    51   149   105   128   115    43   195    76    66    48    98    42   158    39    33   174   183   103   184   158   107   190    64   139   165   179   110    44   188    61   215   163   163   145    67   104   187    77    97   122    99    82    78   142    45    60   145   205    67   213   120   117    90   210    56    38   148    50   186   148   173    66   105   111   167   173    40    77   105   139    70   171    73   183    72   154   116   179   225    57   198   203   205   210   151   220   119   114   190   206    91   140    67   126    32   125   149    62   123   104   166   179   205   215   136   105   205   167    41   222   123    38    45   196    42   151   137   218   179    57   126   162    52    84   133   163    92   222   194   159    93    97   155    39   174   155   212   100    71    43    76    85   102    58   219   158   155    41   136   164    76   188   200   134   154   129   112   171    37   163    82   189   102   206    80   122   112    70   179    69    98   207   216    62    81   110   179   180   183   122    87    88   104   117    79    39
   156   132    77    90    77   106   126   170    70   167   139   128    74   122   161    72   182    92    57   212   201   198    52    60    48   119   157   130   169    47    98   177   171   130   168   155   111   182   101    68   218   100    47   116   198   175   161   155   130   110    97    98   102   174   147    44    60   149    71   149   139   104   215   195    54    47    57   132    71   114    48   119   175    62   131    61   188    48    43   149    82    74    65    46    62    64   132   124   117   159    78    66   126   122   200    87    80   156   215    49   163   106   217   145   105   124   127   121    85   134    38   203   157    52    36   201   158   139    55   157    91   122   217    93   197    62    68   186   138   180   139    89   199    54    91   138   148    93    41   218   133   130    41   180   130    68    76   122    80    98   217   148    85   115   135   198    58   171   110   108   156   148   215   182   173    46   194    90   133   126   161   184   193   163   157    86   154   177   217   176   143    72    82    92    49   156   168   176   196    45   196    53   206    54    71   206   122    75    79   222   108    75    69   218    43    77   129    33    41   156    65    72    40   150    52   214   170   166   164    97   114   129    63    35    55    37    49   159    56   101   101   221   203    94    58    69    50    73    72    43   121   189   126    77   185    52   212   201    95    77   173   136   120   195   155   182   189   218   207   210    82   143   167    61   121   154    44   176    35    57   151   190   126   125   207   105   173   139    50    93    50   165   186    58   156   183   148    64   169   186   164   221   124    66   136    38    65   219   131   147    77   167    32   171    36    92    35   170    76   192   206   137   151   103   211    73    98    66   144   173   100   183    66   186    63   114    52   149   103   128   118    43   190    77    67    48    97    41   158    39    32   172   183   103   181   157   106   190    64   143   163   179   109    44   188    60   215   164   166   144    68   105   185    77    98   121    99    81    78   142    46    56   147   204    65   212   120   116    89   208    54    39   149    50   186   146   172    64   106   111   166   172    37    78   105   139    72   171    72   180    73   152   116   178   222    57   198   203   206   212   151   220   120   114   187   206    92   138    68   127    33   129   148    66   124   105   166   179   205   217   137   105   204   166    42   222   124    39    43   196    41   151   135   218   179    61   128   160    54    83   135   165    92   222   194   159    92    98   154    38   173   153   210   101    73    42    78    82   104    58   216   159   154    42   137   163    74   189   198   131   152   128   111   171    38   165    80   188   100   206    82   123   112    69   179    71    98   208   215    62    82   110   178   180   182   124    85    88   102   117    78    38
   155   132    78    90    79   107   126   169    72   167   140   129    74   122   161    74   182    91    58   211   201   199    52    61    48   118   156   130   169    47    98   176   170   130   167   155   112   182   101    68   218    99    46   116   199   177   161   154   129   111    98    98   103   173   146    45    59   148    71   149   140   103   215   194    53    47    57   131    73   114    47   122   174    63   131    61   188    49    43   150    81    73    64    46    61    64   131   125   117   160    78    66   125   122   200    87    79   154   215    50   162   107   218   145   106   124   127   121    83   135    39   202   156    52    37   202   158   138    55   158    92   121   216    91   198    63    67   185   138   180   140    90   199    52    91   139   148    93    41   219   133   129    39   181   131    67    77   121    79    98   217   146    84   115   135   197    56   171   111   109   157   149   213   180   173    46   194    90   134   125   161   181   193   163   157    86   155   175   218   176   144    74    81    94    49   156   168   177   195    46   194    52   207    55    70   206   122    75    79   222   108    77    68   220    43    77   129    33    42   156    65    72    39   151    52   215   169   165   164    96   113   130    64    35    54    35    49   157    55   100   100   221   204    94    57    68    51    72    72    43   121   190   125    78   185    52   213   200    95    76   174   138   119   195   155   182   188   219   207   211    82   144   168    61   121   155    43   173    34    57   152   191   125   126   205   105   172   139    52    91    51   166   185    57   155   183   148    64   169   186   164   220   125    66   137    38    66   220   132   145    78   167    32   172    35    92    35   170    76   191   207   138   152   103   211    74    97    67   144   172   101   182    66   187    63   113    52   151   106   127   118    43   190    76    68    49    96    41   158    39    32   171   184   102   183   157   105   189    63   145   165   179   108    45   189    60   216   163   166   143    67   105   185    78    98   121   100    82    78   142    46    56   147   204    67   213   119   115    90   209    56    38   149    51   188   148   170    65   106   111   167   171    38    78   106   139    73   170    74   181    73   154   117   177   222    56   198   203   204   212   149   220   120   115   187   207    92   137    68   128    32   130   147    66   124   105   166   178   204   215   137   105   204   166    42   221   123    39    42   197    42   151   137   217   176    59   128   161    55    84   135   164    93   223   192   159    92    98   152    39   173   155   210   101    74    43    79    84   103    58   217   158   154    40   137   163    76   190   197   131   152   130   111   171    37   165    82   187    99   205    81   122   112    69   177    72    98   208   214    60    81   108   178   179   183   125    86    89   104   116    80    38
   156   132    78    90    77   106   125   170    70   166   140   129    75   122   161    73   182    92    57   213   200   198    53    60    48   119   156   130   169    48    98   177   171   130   167   155   111   182   101    68   218   100    46   116   198   175   161   156   129   111    97    99   103   174   146    44    60   149    72   149   139   104   214   195    54    47    57   132    72   114    48   119   175    62   131    61   188    47    42   149    82    74    65    46    62    64   132   125   117   160    78    66   126   122   200    87    80   155   215    50   163   107   216   144   105   124   126   121    85   134    38   203   157    51    37   202   158   139    56   157    91   122   217    93   198    63    69   185   138   180   139    90   199    54    91   137   149    92    42   218   133   130    41   180   131    68    76   122    80    98   217   148    85   115   135   197    57   171   110   108   156   149   215   181   173    46   194    89   134   125   160   183   193   163   157    86   154   177   218   176   144    73    82    92    49   156   168   177   196    46   195    53   206    55    71   205   122    75    79   222   107    75    69   218    43    77   129    33    41   156    65    72    39   150    52   214   170   166   164    97   113   129    63    35    55    37    49   159    56   101   101   221   203    94    58    68    50    73    73    43   120   189   126    78   185    52   212   201    95    77   173   137   120   195   155   182   189   218   207   211    82   143   167    61   121   154    44   176    35    57   152   191   126   125   207   106   173   138    51    93    50   165   186    58   156   183   149    65   169   186   165   221   124    66   137    38    65   220   131   146    78   168    32   172    36    92    35   170    76   192   206   137   151   103   211    73    98    66   144   173   100   183    66   186    63   114    52   150   104   128   117    43   191    77    68    48    97    41   158    39    32   171   183   103   181   157   105   190    64   144   163   179   109    45   188    60   215   163   167   144    68   105   185    78    97   121    99    81    78   142    46    56   147   205    66   212   121   115    90   209    54    40   149    50   186   146   172    64   106   111   166   171    37    78   106   139    72   172    72   181    73   152   117   178   222    57   198   203   206   211   151   221   120   115   187   207    92   138    68   127    32   128   148    66   123   105   166   179   205   217   136   105   204   166    43   222   124    39    43   196    41   151   135   218   178    60   128   160    54    83   135   165    92   222   194   159    92    98   153    38   173   153   211   100    73    42    77    83   104    58   217   159   154    40   137   163    74   189   197   131   152   128   110   171    38   165    80   188   100   206    82   122   112    70   178    70    98   208   215    62    82   109   178   181   182   125    85    89   103   117    79    38
   155   131    77    89    76   106   126   171    70   166   141   127    75   123   161    72   180    91    56   213   199   199    52    60    49   118   157   132   169    47    99   179   169   128   169   155   113   182   103    67   217   101    46   115   198   174   160   155   129   112    96    99   105   175   147    44    58   149    72   149   138   105   216   196    53    48    58   133    71   114    49   121   177    62   131    62   187    48    42   149    80    74    65    45    60    66   133   126   117   160    78    66   127   124   200    88    79   155   215    52   165   107   217   145   102   125   126   123    85   134    37   202   158    51    38   201   157   140    56   157    91   122   218    96   197    62    69   186   139   181   139    88   200    54    89   140   149    91    42   218   131   130    41   178   132    69    77   124    81    98   218   148    86   116   134   199    57   171   111   108   156   148   214   181   174    46   194    88   135   124   159   182   194   165   156    86   154   178   219   176   144    74    81    92    48   157   168   177   195    44   194    53   206    54    69   204   121    77    78   221   107    75    69   219    41    77   130    33    41   157    65    71    39   148    52   214   170   164   164    98   115   130    63    36    56    37    48   159    56   101   101   221   202    94    59    67    50    73    72    44   121   190   126    77   186    50   212   202    95    77   173   136   121   192   155   181   190   218   207   211    84   142   167    61   122   154    44   176    33    57   154   190   126   123   207   107   173   138    49    91    49   165   187    58   155   183   149    62   169   185   164   221   124    66   137    38    66   218   130   147    78   167    30   172    36    92    34   168    74   191   206   137   150   104   212    72    98    66   144   173    99   182    66   187    62   112    51   150   105   126   115    42   191    76    68    49    97    42   157    38    33   172   184   104   182   156   106   190    64   146   163   179   111    45   187    58   215   163   167   143    69   105   186    78    98   120    99    82    77   142    45    55   147   206    64   212   119   116    90   210    51    38   150    49   189   146   171    64   105   110   167   172    36    78   106   139    72   172    72   180    74   152   117   178   221    56   197   203   206   212   151   220   119   114   187   205    93   138    67   127    32   128   151    66   123   103   167   179   204   220   137   106   203   168    43   222   122    37    43   197    41   153   135   217   179    60   128   162    55    84   134   165    93   220   194   159    94    97   153    37   174   153   211   100    73    43    77    83   103    58   216   156   155    40   136   162    74   190   198   130   152   129   111   170    38   165    80   187   101   207    84   121   112    70   178    70    96   208   215    62    83   110   178   182   183   125    87    89   102   116    79    38
   156   131    78    89    77   106   125   170    70   166   140   128    74   122   161    72   182    91    57   212   200   198    53    61    48   118   157   130   169    47    99   176   171   130   167   155   111   182   101    69   218   100    46   115   198   175   161   155   129   111    97    98   102   174   146    45    60   149    73   149   139   104   215   195    53    47    57   132    71   114    48   120   176    61   131    61   188    48    42   149    82    74    65    46    63    64   132   125   117   160    78    65   126   122   200    87    80   155   216    50   163   106   216   144   105   123   126   121    85   134    38   204   157    51    37   201   158   139    56   157    91   122   217    93   198    64    69   186   138   180   139    90   200    53    91   138   149    92    42   217   133   130    41   179   130    68    76   121    79    98   217   148    85   115   134   197    58   170   110   108   156   148   215   181   173    46   195    89   135   125   160   184   193   163   157    86   154   178   218   176   143    73    81    93    49   156   168   176   196    46   195    53   206    55    71   205   122    75    78   222   107    75    69   218    43    77   129    33    41   156    65    72    39   149    52   213   170   166   164    97   114   129    63    35    56    37    49   159    55   100   100   221   203    94    58    68    50    73    73    42   120   189   126    78   184    53   212   201    95    76   173   137   120   195   155   181   189   218   206   211    83   143   167    61   122   154    44   176    34    58   152   190   126   125   206   106   173   138    50    93    50   164   186    57   155   182   148    65   169   186   165   221   125    66   137    38    65   220   131   147    78   168    32   171    36    92    36   169    76   192   206   137   150   103   210    73    99    66   145   173   100   183    66   186    63   114    52   150   104   128   117    44   191    76    67    48    97    41   159    39    32   171   184   103   181   156   105   190    64   143   163   179   109    46   188    60   215   163   167   143    68   105   185    78    98   120    99    81    78   141    45    55   147   205    66   212   120   115    90   209    54    39   149    50   186   147   171    65   107   110   167   172    37    78   106   139    73   172    73   180    73   152   116   178   222    57   198   203   206   212   151   221   120   115   187   207    92   138    68   127    32   129   148    65   123   105   167   179   206   218   137   106   205   166    43   222   124    39    43   196    41   151   136   218   178    60   128   161    54    83   134   164    92   222   194   159    92    97   154    38   173   153   210   100    73    42    77    83   103    58   217   158   154    41   137   163    74   189   198   131   151   128   110   171    38   166    80   188   101   206    82   123   112    70   179    70    98   209   215    62    82   109   178   180   182   124    85    88   103   116    79    38
   156   131    77    90    77   106   125   169    70   166   139   127    74   123   162    72   185    92    58   213   199   197    54    60    49   117   154   130   170    48   100   176   170   130   166   154   110   182   102    67   218    99    48   115   198   176   162   156   129   113    97    99   104   174   148    43    59   147    72   149   139   103   214   196    54    47    58   132    73   115    49   121   175    60   130    61   188    49    40   148    83    73    66    47    64    65   130   125   118   161    78    65   126   123   200    86    78   155   214    48   163   108   217   143   105   124   127   121    85   134    38   204   158    49    37   202   158   138    56   157    92   124   218    93   197    64    69   187   138   181   139    91   200    54    90   139   148    92    41   217   134   130    40   180   130    68    76   122    79    98   217   148    82   114   133   198    57   169   110   108   156   151   215   181   174    45   195    88   135   127   161   184   192   164   157    87   152   178   216   178   145    75    83    93    50   156   167   178   195    44   193    53   206    56    71   206   122    74    80   223   108    75    69   217    43    76   128    33    41   156    66    70    41   148    51   214   169   168   165    97   115   131    63    34    55    37    49   160    55    99   101   221   203    96    59    67    49    76    73    44   121   189   126    77   185    54   215   202    95    77   175   135   118   195   155   181   190   218   206   210    84   142   168    61   121   153    44   176    35    54   150   192   126   126   208   105   172   139    51    92    53   165   186    58   155   183   149    65   167   186   164   221   124    65   137    36    65   218   130   145    77   170    33   172    36    92    36   168    76   193   207   136   151   103   211    72    97    66   143   172    98   184    68   187    63   113    51   149   105   128   117    43   190    78    65    48    97    41   158    39    34   172   185   104   183   156   105   190    64   145   164   179   109    44   189    58   217   164   168   143    69   105   184    80    98   122    98    80    79   143    45    57   147   205    66   212   121   116    88   208    55    41   149    49   187   145   172    65   106   109   167   172    37    79   107   139    75   171    72   180    73   153   115   178   222    56   198   203   205   211   151   219   118   115   186   206    93   138    68   127    34   126   148    66   123   104   167   181   204   218   137   107   204   166    44   222   123    39    43   198    39   152   134   218   178    62   127   160    53    83   134   165    91   223   194   157    93    97   153    37   172   153   210   102    73    43    76    81   103    59   215   160   156    41   137   163    74   189   197   131   152   130   111   171    38   165    80   187   101   204    82   124   112    70   178    71    97   210   215    63    82   109   178   181   182   125    86    89   104   117    79    38
   156   132    78    90    77   107   125   170    71   166   140   129    75   119   161    73   182    92    57   213   199   198    53    61    48   118   155   130   169    48    99   177   172   131   167   155   111   182   100    69   217   100    46   115   198   175   161   156   129   111    97    99   103   173   147    44    59   149    73   150   139   104   214   196    54    47    57   132    72   114    49   119   174    62   132    60   188    48    43   150    81    74    66    47    63    64   133   125   117   160    78    64   126   122   200    87    79   155   216    50   163   107   217   144   105   124   126   120    85   134    39   203   157    52    37   201   159   139    55   157    91   122   217    93   198    63    68   185   137   180   140    90   200    54    91   137   149    93    41   218   133   130    41   180   131    69    76   122    80    97   218   148    85   116   136   198    58   169   110   107   156   149   214   181   173    46   195    89   134   126   160   183   193   163   156    86   154   177   219   175   144    73    81    92    49   155   168   176   196    45   194    53   207    54    71   205   122    73    78   222   107    75    70   219    44    77   130    33    40   157    65    71    39   150    52   215   171   166   164    98   114   130    63    36    55    37    49   160    57   101   101   222   203    94    58    68    51    72    73    43   121   189   126    78   186    52   212   201    95    76   173   137   122   195   154   182   189   219   208   211    84   144   168    62   122   155    44   176    35    58   152   190   126   124   208   105   173   138    50    93    50   164   186    57   155   183   149    64   169   186   165   221   124    65   136    38    66   220   131   147    78   168    33   171    36    93    36   169    76   193   206   137   151   103   210    73    98    66   145   174   101   184    66   187    64   113    53   149   105   127   117    44   191    76    67    49    97    41   159    38    32   171   183   104   181   157   105   189    63   143   164   179   108    45   188    60   216   162   167   142    69   105   185    77    97   120    99    81    78   142    45    55   147   204    66   213   120   115    89   208    54    39   151    50   186   147   171    64   107   110   166   172    37    79   106   139    72   171    72   181    73   152   117   178   223    56   198   203   206   211   151   221   120   114   187   208    93   138    67   128    32   128   149    66   123   105   167   179   206   218   137   105   204   166    42   222   124    40    42   196    41   152   136   217   179    61   128   160    54    83   134   164    93   222   194   159    92    97   153    38   173   152   211   100    73    43    77    83   103    58   217   159   154    40   137   164    74   189   198   131   153   127   111   171    39   166    79   188   100   206    81   123   113    69   178    70    99   207   215    62    82   110   178   180   182   125    85    89   103   117    78    37
   156   131    78    90    77   106   125   170    70   166   140   129    75   122   161    73   182    92    57   212   200   198    53    60    48   119   156   130   169    47    98   177   171   130   167   155   111   182   101    68   218   100    46   115   198   175   161   155   129   111    97    99   103   174   146    44    60   149    72   149   139   104   214   195    53    47    57   132    71   114    48   119   175    62   131    61   188    47    42   149    82    74    65    46    62    64   132   125   117   160    78    66   126   122   200    87    80   155   215    50   163   106   217   144   105   124   126   121    85   134    38   203   157    52    37   202   158   139    56   157    91   122   217    93   198    63    68   185   138   180   139    90   199    54    91   138   148    92    42   218   133   130    41   180   131    68    76   122    80    97   217   148    85   116   135   198    57   171   110   108   156   148   215   181   173    46   194    89   134   125   160   183   193   163   157    86   154   177   218   176   144    73    82    92    49   156   168   176   196    45   195    53   206    54    71   205   122    75    79   222   108    75    69   219    43    77   129    33    41   156    65    72    39   149    52   214   170   166   164    97   114   129    63    36    55    37    49   159    55   100   101   221   203    94    58    68    50    73    73    43   121   189   126    77   185    52   212   201    95    76   173   137   120   195   155   181   189   218   207   211    82   143   167    61   121   154    44   176    35    57   152   190   126   125   207   106   173   138    51    93    50   164   186    58   155   183   149    65   169   186   164   221   124    66   137    38    65   220   131   146    78   168    32   171    36    92    35   170    76   192   206   137   151   103   211    73    98    66   144   173   100   183    66   186    63   113    52   149   104   128   117    44   191    77    67    48    97    41   159    39    32   172   183   103   181   157   105   190    64   144   163   179   109    45   188    60   215   163   167   143    68   105   185    78    97   120    99    81    78   142    46    56   147   205    66   212   120   115    90   208    54    39   149    50   186   146   172    64   107   111   167   172    37    78   106   139    72   172    72   181    73   152   117   178   222    57   198   203   206   211   151   221   120   115   187   207    92   138    67   127    33   128   149    66   123   105   166   179   205   217   137   105   204   166    43   222   124    39    43   196    41   151   136   218   178    60   128   160    54    83   134   165    92   222   194   159    92    98   154    38   173   153   211   101    73    42    77    83   104    58   217   158   154    41   137   163    74   189   197   131   152   129   110   171    38   165    80   188   100   205    82   122   112    70   179    71    98   208   215    62    82   110   178   180   182   125    85    89   102   117    79    38
   156   132    78    89    77   106   125   170    72   166   140   129    74   121   162    73   181    92    57   212   201   198    52    60    49   118   155   131   169    48    98   176   171   130   168   156   111   182   101    69   217   100    47   116   198   175   160   156   129   111    97    98   103   174   146    44    60   148    72   148   139   105   215   196    53    48    57   132    71   114    48   119   175    62   132    62   188    47    42   149    81    73    65    46    61    64   132   125   118   160    78    65   127   123   200    87    80   155   215    50   162   106   216   144   105   124   127   120    85   134    37   203   157    51    37   202   159   139    54   158    92   123   217    93   198    64    68   185   138   180   139    91   200    54    91   136   149    92    41   218   133   130    42   178   131    69    77   122    79    98   217   148    85   116   136   197    57   171   111   109   157   148   215   181   174    46   195    89   134   125   159   183   193   163   156    86   154   178   218   176   143    73    81    92    50   157   168   176   195    45   195    53   206    54    71   205   122    75    77   222   107    74    69   219    44    76   130    34    41   156    66    72    39   150    52   215   170   165   163    98   115   130    62    35    55    37    49   160    55   101   101   222   202    94    58    69    51    73    73    43   121   189   125    78   185    52   212   201    96    76   173   136   120   194   155   182   189   219   206   211    83   144   167    60   122   154    43   176    35    57   152   190   125   125   208   105   174   138    51    93    50   163   186    58   155   183   148    65   169   186   163   221   124    66   137    37    66   219   132   146    77   168    32   171    37    93    35   170    76   192   206   137   151   104   211    72    98    67   145   173   100   183    67   186    62   113    52   150   104   128   118    43   190    77    67    48    96    42   159    40    32   172   183   103   181   157   105   190    63   144   164   179   109    46   188    60   215   164   166   143    68   106   184    79    97   120    99    82    78   142    45    56   147   205    67   212   120   115    89   208    54    38   149    50   187   146   172    64   107   110   167   171    37    78   106   139    73   171    72   180    73   152   116   178   223    57   199   203   206   211   151   221   121   114   187   207    92   138    67   127    32   129   148    66   122   106   166   180   205   218   136   105   204   166    43   222   123    40    43   196    42   151   136   218   179    60   128   160    54    83   134   165    91   223   194   159    93    97   152    38   173   152   211   101    73    42    77    83   104    57   216   159   155    40   136   163    75   189   198   131   152   129   110   171    39   166    80   188   101   206    81   122   113    70   179    72    98   207   215    62    83   110   179   180   182   124    85    89   102   117    78    38
   156   132    78    90    77   106   125   170    70   166   140   129    74   122   161    73   182    92    57   212   200   198    53    60    48   119   156   130   169    47    99   177   171   130   167   155   111   182   101    69   218   100    46   116   198   175   161   155   129   111    97    99   103   174   146    44    60   149    72   149   139   104   214   195    53    47    56   132    72   114    48   120   175    62   131    61   188    47    42   149    82    74    65    46    62    64   132   125   117   160    78    66   126   122   200    87    80   155   216    50   163   106   217   144   105   124   126   121    85   134    38   204   157    51    37   202   158   139    56   157    91   122   217    93   198    63    68   185   138   180   139    90   199    54    91   138   148    92    42   218   133   130    41   180   131    68    76   122    79    97   217   148    85   116   135   197    58   171   110   108   156   148   215   181   173    46   194    89   134   125   160   183   193   163   157    86   154   177   218   176   143    73    81    92    49   156   168   177   196    45   195    53   206    54    71   205   122    75    78   222   107    75    69   218    43    77   129    33    41   156    65    72    39   149    52   214   170   166   164    97   114   129    63    35    55    36    48   159    55   100   100   221   203    94    58    68    50    73    73    43   120   189   126    77   184    52   212   201    95    77   173   137   120   194   154   182   190   218   207   211    83   143   167    61   121   154    44   176    35    57   152   190   126   125   207   106   173   138    51    93    50   164   186    57   155   183   149    65   169   186   164   221   124    66   137    38    66   220   131   146    78   168    33   171    36    92    35   169    76   192   206   137   151   103   211    73    98    66   144   173   100   183    66   186    63   113    52   150   104   128   117    43   191    77    68    48    97    41   158    38    33   171   183   103   182   157   105   189    64   144   163   179   109    45   188    60   215   163   167   143    68   105   185    78    98   120    99    81    78   142    46    56   147   204    66   212   120   115    90   208    54    39   149    50   186   146   172    64   107   111   166   172    37    78   106   139    72   172    72   181    73   152   117   178   222    57   198   204   206   211   151   221   120   115   187   207    92   138    67   127    32   129   148    66   123   105   166   179   205   217   137   105   204   166    43   222   124    39    43   196    41   151   136   218   178    60   128   160    54    83   134   165    92   222   194   159    92    98   154    38   173   153   210   101    73    42    77    83   104    58   217   158   154    41   137   163    74   189   197   131   152   129   110   171    38   165    81   188   100   206    82   123   112    70   178    70    98   208   215    62    82   110   178   180   182   125    85    89   103   117    79    38
   156   131    78    90    77   106   125   170    71   166   140   129    75   122   161    73   182    92    57   213   200   198    53    60    48   119   156   130   169    48    99   177   170   130   167   155   111   182   101    68   218   100    46   115   198   175   161   155   129   111    97    98   103   174   147    44    60   149    72   149   139   104   215   195    53    47    56   132    71   114    48   119   175    62   131    61   188    48    42   149    82    74    65    46    62    64   132   125   117   160    78    65   127   122   200    87    80   155   215    50   163   107   217   144   105   124   126   121    85   134    38   203   157    51    37   202   158   139    55   157    91   122   217    93   198    63    68   185   138   180   139    90   199    54    91   137   149    92    42   218   133   130    41   179   131    68    77   122    80    97   218   148    85   115   135   197    57   170   110   108   156   148   215   181   173    46   195    89   134   125   160   183   193   163   157    86   154   177   218   176   143    73    82    92    49   157   168   176   196    45   195    53   206    55    71   205   122    74    78   222   107    75    69   218    43    77   129    33    41   156    65    72    39   149    52   214   170   166   164    97   114   129    63    35    55    37    49   159    55   100   100   221   203    94    58    68    51    73    73    43   121   189   126    78   185    52   212   201    95    77   173   137   120   195   154   181   189   218   207   211    83   143   167    61   122   154    44   176    35    57   152   190   126   125   207   106   173   138    50    93    50   164   186    57   156   183   149    65   169   186   164   221   124    66   137    38    66   220   131   146    78   168    33   171    36    92    35   170    76   192   206   137   151   103   211    73    98    66   144   173   100   183    66   186    63   114    52   149   104   128   117    44   190    77    67    48    97    41   158    39    33   172   183   103   181   157   105   190    64   144   163   179   109    45   188    60   215   163   167   143    68   105   185    78    98   120    99    81    78   142    46    56   147   205    66   212   121   115    90   209    54    39   149    50   186   146   172    64   106   111   167   172    37    78   106   140    72   172    73   180    73   152   117   178   222    57   198   203   206   211   151   221   120   114   187   207    92   138    67   127    32   128   148    65   123   105   166   179   205   217   136   105   204   166    43   222   124    39    43   196    41   151   136   218   178    61   128   160    54    83   135   165    92   222   194   159    92    97   154    38   173   153   211   100    73    42    77    83   103    58   217   158   154    41   137   163    74   189   197   131   152   128   111   171    38   165    81   188   100   206    82   122   112    70   179    71    97   208   215    61    82   110   178   181   182   125    85    89   102   117    79    38
   157   133    78    90    77   106   125   170    70   166   140   129    75   122   161    72   181    91    57   213   200   198    53    60    49   119   157   130   169    47    98   177   171   130   167   155   111   182   100    69   218   100    46   115   198   175   161   155   129   111    97    99   102   174   147    44    60   149    72   148   139   104   214   195    53    47    57   132    72   114    49   120   175    62   131    61   188    47    42   149    82    74    65    47    62    64   132   126   117   160    78    66   126   122   199    87    79   155   215    50   162   107   217   144   105   123   127   120    85   134    38   203   157    52    37   202   158   139    55   158    91   122   217    93   197    64    69   185   138   181   139    90   200    53    91   138   149    92    41   218   133   131    41   180   131    69    77   122    79    97   217   148    85   116   135   197    57   171   110   108   156   148   215   181   173    46   194    89   134   125   161   183   193   164   157    86   154   177   218   176   143    73    82    92    49   156   168   176   196    45   195    53   206    54    71   205   122    75    78   222   108    75    69   218    43    77   129    33    42   156    65    72    39   149    52   214   170   166   164    97   114   129    63    35    55    37    48   158    56   101   101   221   202    94    58    68    51    72    73    43   120   189   126    78   185    52   212   201    95    76   173   136   120   195   155   182   189   218   207   210    82   143   167    60   122   154    44   176    35    56   152   191   126   125   207   105   172   138    51    93    50   164   186    58   155   183   149    65   169   187   164   221   125    66   136    38    66   220   131   146    78   168    33   171    35    92    35   170    75   192   206   137   151   103   210    73    97    66   144   173   100   183    66   186    63   113    52   149   105   128   116    44   191    77    67    48    97    41   158    39    33   172   183   103   182   157   106   190    64   143   163   179   108    45   188    60   215   163   167   143    68   106   185    78    98   120    99    81    78   141    46    56   148   204    66   212   120   116    89   209    54    39   149    51   186   146   172    64   107   111   166   172    37    78   106   139    72   172    72   181    73   152   117   178   222    57   198   203   206   211   151   221   120   115   187   207    92   138    67   127    33   129   148    66   123   105   166   179   205   217   137   104   204   167    43   222   124    39    43   196    41   152   135   218   178    61   128   160    54    83   135   165    92   222   194   159    91    98   153    38   173   153   211   100    73    42    77    83   103    58   217   158   154    40   136   162    74   189   198   131   152   128   110   171    38   165    81   188   100   206    82   123   112    70   179    71    98   208   215    62    82   110   178   181   182   125    85    89   103   117    79    38
   156   131    77    90    77   106   125   170    70   166   140   129    75   122   161    73   182    92    57   212   200   198    53    60    48   119   157   130   169    47    98   177   171   130   167   155   111   182   101    68   218   100    46   115   198   175   161   155   129   111    97    99   103   174   146    44    60   148    72   149   138   104   214   195    53    47    57   132    71   114    48   120   175    62   131    61   188    47    42   149    82    74    65    46    63    64   132   125   117   160    78    66   127   122   200    87    80   155   215    50   163   106   217   144   105   124   126   121    85   134    38   203   158    51    37   202   158   139    56   157    91   122   217    93   198    63    68   185   138   180   139    90   199    54    90   137   148    92    42   217   133   130    41   180   131    69    76   122    80    97   217   148    85   115   135   197    57   170   110   108   156   148   214   181   173    46   194    89   134   126   160   183   193   163   157    85   154   177   218   176   144    73    82    92    49   156   168   176   196    45   195    53   206    54    71   205   122    74    78   222   107    75    69   219    43    77   129    33    41   156    65    72    39   149    52   214   170   166   164    97   114   129    63    36    55    37    49   159    55   101   101   221   203    94    58    68    50    73    73    43   121   188   126    77   185    52   212   201    95    76   173   137   120   194   154   182   190   218   206   210    82   143   167    61   121   154    44   176    35    57   151   190   126   125   207   105   173   138    51    93    50   164   186    58   155   183   148    65   169   187   165   221   124    66   137    38    65   219   131   147    78   168    33   171    36    93    35   170    76   192   206   137   151   103   211    73    98    66   144   173   100   183    66   186    63   113    52   150   104   128   117    43   190    77    67    48    97    41   158    39    33   171   183   103   182   157   106   189    64   143   163   179   109    45   189    60   215   163   167   143    68   105   185    78    97   120    99    81    78   142    45    56   147   205    66   212   121   115    90   209    54    39   149    50   186   146   172    64   106   111   167   172    37    78   106   139    72   171    72   181    73   152   117   178   222    57   198   203   206   212   151   221   120   115   187   206    92   138    67   127    33   128   148    65   123   105   166   179   205   217   136   105   204   167    42   222   124    39    43   196    41   151   136   218   178    61   128   160    54    83   134   165    92   222   194   159    92    98   154    38   173   153   211   101    73    42    77    83   103    58   217   158   154    41   137   163    74   189   197   131   152   128   110   170    37   165    80   188   100   205    82   123   112    70   178    70    98   208   215    61    82   109   178   181   182   124    85    89   103   117    79    38
   157   131    78    90    77   106   125   170    71   167   140   129    75   121   160    72   182    92    57   213   200   198    52    61    49   119   156   131   168    47    99   177   171   130   167   155   110   181   100    69   217   100    46   115   198   175   161   155   129   112    98    98   102   174   147    44    60   149    72   149   138   105   215   195    52    47    57   132    71   114    49   119   175    63   131    61   188    47    41   149    82    74    65    46    62    64   132   126   116   160    78    66   127   122   200    87    79   155   215    49   163   106   217   144   105   124   127   120    85   134    39   203   157    52    36   201   157   139    56   157    91   122   217    93   196    63    69   186   138   180   139    91   199    53    91   136   149    92    41   218   133   130    41   180   131    69    77   123    80    97   217   148    86   115   134   198    58   171   110   108   156   149   216   182   173    46   195    89   134   126   159   183   193   164   157    86   154   177   218   176   144    73    80    92    49   156   168   177   196    46   194    53   206    54    71   205   123    74    79   222   108    75    69   218    43    76   130    33    41   156    64    72    38   150    52   215   170   166   164    96   115   129    63    35    56    36    48   159    55   100   100   221   203    94    58    68    50    73    72    43   120   190   126    77   184    52   211   201    96    77   173   137   120   195   155   180   189   218   206   210    82   142   167    62   122   154    45   176    35    57   151   192   126   124   206   104   173   138    50    92    51   164   186    58   155   183   148    65   169   186   164   220   124    66   137    38    64   220   131   146    78   168    33   172    36    93    35   169    75   192   206   137   151   104   211    74    97    65   143   173   100   183    65   186    63   113    52   150   104   128   116    44   190    77    67    48    97    42   158    38    33   172   183   104   181   157   106   189    64   144   163   179   109    45   189    60   215   163   167   143    67   107   185    78    97   121    98    80    77   142    46    55   148   205    66   212   121   115    90   209    54    40   149    51   187   146   171    65   106   110   166   172    38    78   106   139    72   171    72   181    73   152   117   177   223    57   198   204   205   211   151   221   120   114   187   206    91   137    68   127    33   128   149    65   124   105   167   180   205   216   136   106   205   167    42   223   124    40    43   195    40   151   135   219   178    61   129   160    53    83   134   164    92   222   194   159    93    97   154    38   174   154   210   100    73    42    77    83   104    59   217   159   154    40   137   163    74   190   197   132   152   129   111   171    38   165    81   188   100   206    81   122   113    70   179    70    97   208   215    62    81   109   178   181   183   124    85    89   103   116    78    38
   156   131    78    90    77   106   125   170    70   166   140   129    75   122   161    73   182    91    57   212   200   198    53    60    48   118   156   130   169    47    98   177   171   130   167   155   111   182   101    69   218   100    46   115   198   175   161   155   129   111    97    98   103   174   147    44    59   149    72   149   139   104   214   195    53    47    57   132    72   114    48   120   175    62   131    61   188    47    42   149    82    74    65    46    62    64   132   125   117   160    78    66   127   123   200    87    80   155   215    50   163   107   217   144   105   124   126   121    85   134    38   203   157    51    37   202   158   139    56   157    91   122   217    93   197    63    68   185   138   180   139    90   199    54    91   137   148    92    42   218   132   130    41   180   131    68    76   122    79    97   218   148    85   116   135   197    58   171   110   108   156   148   215   181   173    46   195    89   134   125   160   183   193   164   157    86   154   177   218   176   144    73    82    92    49   156   168   176   196    45   195    53   206    54    71   205   122    75    79   222   107    75    69   218    43    77   129    33    41   156    65    72    39   149    52   214   170   166   164    97   114   129    63    35    55    37    49   159    55   100   101   221   203    94    58    68    50    73    73    43   120   189   126    78   185    52   212   201    95    76   173   137   120   194   155   182   189   218   207   210    82   143   167    61   121   154    44   176    35    57   152   190   125   125   207   106   173   138    51    93    50   164   186    58   156   183   148    65   169   186   164   221   124    66   137    38    65   219   131   146    78   168    32   171    36    92    35   170    76   192   206   137   151   103   211    73    98    66   145   173   100   183    66   186    63   113    52   150   104   128   117    43   191    77    67    48    97    41   159    39    32   172   183   103   181   157   105   189    64   144   163   179   109    45   188    60   215   163   167   143    68   105   185    78    97   120    99    81    78   142    46    56   147   205    66   212   120   115    90   209    54    39   149    50   186   146   172    64   107   111   166   171    37    78   106   139    72   172    72   180    73   152   117   178   222    57   198   203   206   211   151   220   120   115   187   207    92   138    68   127    32   128   149    66   123   105   167   179   205   217   136   105   204   166    43   222   124    39    43   196    41   151   136   218   178    61   128   160    54    83   134   165    92   222   194   159    92    98   154    38   173   153   211   100    73    42    77    83   104    58   217   158   154    41   137   163    74   189   197   131   152   128   110   171    38   165    81   188   100   205    82   123   112    70   179    71    98   208   215    62    82   110   178   181   182   124    85    89   102   117    79    38
   155   133    77    90    76   106   124   169    71   167   140   129    75   123   161    74   181    92    58   213   200   199    53    60    48   119   157   130   168    48    98   178   170   130   167   155   112   183   101    68   218   100    46   116   199   176   161   155   130   111    98    98   102   175   146    45    59   149    72   149   138   104   213   195    54    46    57   132    71   114    49   121   175    62   132    61   187    47    42   149    83    74    65    47    63    63   131   126   118   160    79    66   126   123   201    87    79   156   215    49   163   106   217   145   104   125   127   122    84   133    38   202   157    51    36   202   158   139    56   157    90   123   217    94   197    63    67   185   138   179   140    90   199    53    90   137   149    93    42   217   133   131    42   179   131    69    77   123    80    97   218   148    85   116   135   197    57   170   109   108   156   148   215   180   173    46   194    90   134   126   161   184   193   163   156    86   154   177   218   176   143    73    81    94    49   155   168   176   196    45   195    53   206    54    71   205   122    75    78   222   107    75    70   219    41    77   128    34    41   157    66    72    39   150    52   215   169   165   163    97   113   129    62    35    55    38    48   159    55   100   100   221   203    94    58    69    49    73    72    43   121   189   127    78   185    52   212   201    94    76   172   136   119   194   154   182   189   218   207   211    82   143   166    61   121   153    45   177    34    58   151   191   126   125   206   106   174   138    50    93    50   163   187    56   155   182   147    64   170   185   165   221   124    67   137    37    65   220   131   147    78   167    32   171    36    92    35   169    77   192   206   136   151   103   210    72    97    67   144   173   100   183    66   186    63   113    53   150   104   128   117    43   192    77    69    47    96    41   158    38    32   173   184   103   181   157   106   191    63   143   164   180   107    45   189    60   215   162   167   143    67   104   186    78    99   120    98    81    78   143    46    56   148   204    67   212   122   116    90   208    54    39   149    50   186   147   171    64   105   110   166   170    35    79   105   139    71   172    72   181    73   151   117   178   222    57   199   204   206   211   151   219   119   114   188   207    92   139    67   126    33   128   148    66   124   106   166   178   205   218   137   105   205   166    42   222   123    39    43   196    40   150   136   218   178    60   128   160    54    83   135   164    92   221   195   158    92    98   153    38   174   154   211   101    74    41    77    84   104    58   217   159   154    41   136   164    74   189   197   131   151   128   110   170    38   166    81   188   102   205    83   123   113    70   180    70    97   208   215    61    82   110   178   180   183   125    85    89   103   117    79    39
   155   132    78    90    76   107   125   171    71   166   139   129    76   122   159    72   181    91    58   213   201   196    53    61    49   120   157   131   169    48    97   177   170   129   168   155   110   183   101    69   216   101    47   115   197   175   162   156   129   111    98    97   102   174   146    45    60   148    72   146   139   105   215   196    52    46    57   130    72   114    47   120   176    63   131    60   188    47    41   150    82    73    65    46    62    64   131   125   117   160    78    66   127   122   200    87    80   155   216    50   163   107   219   143   104   123   126   121    86   134    37   203   158    52    35   200   159   139    56   157    91   123   217    93   197    64    67   184   137   181   137    91   200    55    91   137   149    91    42   218   131   129    40   179   132    69    76   123    80    96   218   150    86   114   136   198    58   171   110   108   155   149   215   182   173    47   195    90   135   125   160   184   193   163   158    87   155   178   218   176   144    74    83    91    50   157   168   177   197    44   194    52   206    55    70   206   122    74    77   222   107    75    70   219    43    76   128    32    42   157    64    72    38   149    51   214   170   168   165    98   114   131    62    35    56    37    49   159    56   101   101   222   203    93    58    69    50    72    72    43   121   189   125    78   185    53   212   201    95    77   174   137   119   194   155   181   189   219   207   210    82   142   167    60   121   154    45   176    36    57   151   191   126   124   206   106   172   138    50    94    51   165   187    57   155   182   149    64   169   186   165   222   124    65   137    38    65   220   131   146    77   168    32   171    35    93    36   169    75   192   205   137   151   105   210    73    98    66   144   174   100   182    66   185    64   113    51   151   104   127   116    44   192    77    68    48    97    41   158    38    31   172   184   103   180   156   106   189    63   146   164   178   109    44   188    61   215   164   166   143    68   106   185    79    96   122    99    81    78   142    46    56   147   205    66   212   120   115    90   209    53    39   149    49   187   146   171    64   106   110   168   172    37    77   106   139    72   171    72   181    73   153   117   178   222    58   198   203   206   211   151   221   118   116   186   207    91   137    66   127    33   128   150    66   123   105   166   180   205   217   137   106   203   166    44   222   124    40    43   197    42   151   137   219   178    60   128   161    56    83   133   166    91   222   193   158    92    97   153    38   174   153   210   100    74    42    77    83   105    59   217   160   154    43   136   162    75   188   197   132   152   129   110   169    40   164    80   188   100   205    82   122   113    70   179    71    97   206   216    61    81   109   178   181   182   124    85    88   102   116    79    38
   156   132    78    90    77   106   125   170    70   166   140   129    75   122   161    73   182    92    57   212   200   198    53    60    48   119   156   130   169    47    98   177   171   130   167   155   111   182   101    69   218   100    46   115   198   175   161   155   129   111    97    99   103   174   146    44    60   149    72   149   139   104   214   195    53    47    57   132    72   114    48   119   175    62   131    61   188    47    42   149    82    74    65    46    62    64   132   125   117   160    78    66   126   122   200    87    80   155   215    50   163   106   217   144   105   124   126   121    85   134    38   203   157    51    37   202   158   139    56   157    91   122   217    93   198    63    68   185   138   180   139    90   199    54    91   137   149    92    42   218   133   130    41   180   131    68    76   122    80    97   217   148    85   116   135   197    58   171   110   108   156   148   215   181   173    46   195    89   134   125   160   183   193   163   157    86   154   177   218   176   143    73    82    92    49   156   168   176   196    45   195    53   206    54    71   205   122    75    79   222   107    75    69   218    43    77   129    33    41   156    65    72    39   149    52   214   170   166   164    97   114   129    63    36    55    37    49   159    55   101   101   221   203    94    58    68    50    73    73    43   120   189   126    78   185    52   212   201    95    77   173   137   120   194   155   181   189   218   207   211    83   143   167    61   121   154    44   176    35    57   152   190   126   125   207   106   173   138    51    93    50   164   186    58   156   183   149    65   169   186   164   221   124    66   137    38    65   220   131   146    78   168    33   171    36    92    35   170    76   192   206   137   151   103   211    73    98    66   144   173   100   183    66   186    63   113    52   150   104   128   117    43   191    77    67    48    97    41   158    39    32   172   183   103   181   157   105   190    64   144   163   179   109    45   188    60   215   163   167   143    68   105   185    78    97   120    99    81    78   142    46    56   147   205    66   212   120   115    90   208    54    39   149    50   186   146   172    64   106   111   167   172    37    78   106   139    72   172    72   181    73   152   117   178   222    57   198   203   206   211   151   221   120   115   187   207    92   138    67   127    32   128   149    66   123   105   166   179   205   217   136   105   204   166    43   222   124    39    43   196    41   151   136   218   178    60   128   160    54    83   134   165    92   222   194   159    92    98   154    38   173   153   211   101    73    42    77    83   104    58   217   158   154    41   137   163    74   189   197   131   152   128   110   171    38   165    80   188   100   206    82   122   112    70   179    71    98   208   215    62    82   110   178   181   182   125    85    89   102   117    79    38
   157   133    77    88    77   105   126   170    71   167   139   129    73   122   160    72   183    92    56   213   201   199    52    61    47   118   156   130   169    48    99   176   171   130   167   154   111   181   100    69   218    99    46   116   198   175   160   155   130   111    98    97   103   174   146    44    61   148    72   150   139   104   213   196    53    48    56   131    70   113    47   119   175    62   131    61   188    46    41   149    82    73    67    46    61    64   132   126   118   159    78    66   126   122   200    87    81   154   216    50   163   105   216   143   104   123   127   122    86   134    38   202   157    51    37   201   157   139    56   158    91   122   218    95   196    63    69   186   139   180   138    89   198    54    91   138   148    94    41   218   133   129    41   180   131    69    76   123    78    98   217   148    86   115   135   198    59   170   112   109   157   148   215   182   173    46   194    89   134   125   160   183   192   164   158    85   153   177   217   176   144    74    81    93    49   157   168   176   196    45   195    54   206    54    70   205   122    74    78   222   107    74    68   219    43    76   130    34    40   157    64    73    38   150    53   213   170   166   164    97   114   130    62    36    55    37    49   159    55   101   102   221   202    95    57    68    50    73    71    42   120   190   124    80   183    53   212   201    96    76   172   136   119   194   155   183   190   218   206   212    82   143   166    61   121   154    42   176    35    57   152   189   125   127   206   106   172   138    50    94    50   164   187    58   156   183   149    63   169   187   165   221   124    66   137    38    66   221   131   147    77   166    31   170    36    91    35   169    76   192   205   137   150   103   210    74    97    66   143   173   100   183    66   185    63   113    51   150   104   127   117    43   190    77    67    48    99    42   159    39    32   171   183   103   181   158   107   189    63   144   163   179   108    46   189    62   215   162   168   143    69   105   185    79    98   121    97    81    78   141    47    57   148   206    65   212   122   116    91   210    55    39   151    50   186   146   171    64   107   111   165   171    38    78   106   139    74   172    72   181    73   151   117   179   222    58   199   203   206   212   149   220   120   115   187   207    91   138    68   127    34   128   149    65   122   104   167   178   205   217   137   105   204   165    43   222   123    39    45   195    40   151   136   218   177    61   128   161    53    83   134   165    92   221   195   159    93    97   154    38   173   152   210   101    73    41    77    83   104    59   218   158   155    39   137   164    75   189   197   130   152   129   111   169    38   166    81   188   101   205    84   123   112    69   178    70    97   208   215    62    81   110   178   180   183   124    85    88   103   119    79    38
   156   131    77    90    77   106   125   170    70   166   140   129    74   122   161    73   182    92    57   213   200   198    53    60    48   118   156   130   169    47    99   176   171   130   167   155   111   182   101    69   218   100    46   116   198   175   161   155   129   111    97    98   103   174   146    44    60   149    72   149   139   104   214   195    53    47    57   132    71   114    48   120   175    62   131    61   188    48    42   149    82    74    65    46    63    64   132   125   117   160    78    66   127   122   199    87    80   155   215    50   163   106   216   144   105   124   126   121    85   134    38   203   158    52    37   202   158   139    56   157    91   122   217    93   198    63    69   185   138   180   139    90   199    54    91   137   149    92    42   218   133   130    41   180   131    68    76   122    80    98   217   148    85   116   135   198    57   171   110   108   156   148   215   181   173    46   195    89   134   125   160   183   193   163   157    86   154   178   218   176   144    73    81    92    49   156   168   176   196    45   195    53   206    54    71   205   122    75    78   222   108    75    69   219    43    77   129    33    41   156    65    72    39   149    52   214   170   166   164    97   114   129    63    36    56    37    49   159    55   101   100   221   203    94    58    68    50    73    73    43   121   189   126    78   185    52   212   201    95    77   173   137   120   195   154   181   189   218   207   211    82   143   167    61   121   154    44   176    35    57   152   191   126   125   207   106   173   138    51    93    50   164   186    58   156   183   149    65   169   186   164   221   124    66   137    38    66   220   131   146    78   168    32   171    36    92    35   170    76   192   206   137   151   104   211    73    98    66   144   173   100   183    66   186    63   113    52   150   104   128   117    44   191    77    67    48    97    41   159    39    33   171   183   103   182   157   106   190    64   144   163   179   109    46   188    60   215   163   167   143    68   105   185    78    97   120    99    81    78   142    46    56   147   205    66   212   120   116    90   209    54    39   149    50   186   146   172    64   106   111   166   171    37    78   106   139    72   171    72   181    73   152   117   178   222    57   198   203   206   211   151   221   120   115   187   207    92   137    67   127    33   129   148    66   123   105   167   179   205   217   137   105   204   167    43   222   124    39    43   196    41   151   136   218   178    60   128   160    54    83   134   165    92   222   194   159    92    98   153    38   173   153   211   101    73    42    76    83   103    58   217   158   154    41   137   163    74   189   197   131   152   128   110   170    38   165    80   188   100   206    82   123   112    69   179    70    98   208   215    62    82   110   178   181   182   124    85    89   102   117    79    38
   157   129    78    90    77   106   125   170    71   168   139   128    74   122   161    72   182    93    57   212   200   200    52    60    48   120   157   131   170    48    98   176   169   128   168   156   111   183   102    69   217   101    47   116   198   175   162   156   130   111    97    99   102   173   146    44    60   150    72   150   138   104   214   195    53    48    56   132    72   114    47   121   175    59   131    61   188    47    43   151    81    73    64    47    64    63   132   126   116   159    77    66   126   123   199    88    82   156   215    49   164   105   216   144   104   126   124   120    84   133    38   202   157    51    37   202   159   138    57   157    93   123   218    95   199    63    69   184   136   181   140    90   198    53    91   138   150    95    44   217   132   130    40   180   129    67    77   121    81    97   219   148    86   115   134   197    56   170   111   109   157   150   215   180   172    45   194    90   134   125   162   183   194   164   155    85   154   177   218   175   144    74    82    92    49   158   166   177   196    44   194    52   207    54    72   205   124    76    79   222   107    77    71   217    42    76   129    32    40   156    67    72    40   149    51   214   169   167   164    98   112   128    63    35    56    37    49   158    53   101   101   221   202    94    58    67    51    73    71    42   122   189   125    77   183    52   212   202    96    75   172   136   119   195   156   182   188   217   207   212    84   143   166    61   120   154    44   177    35    58   150   189   125   125   206   104   173   138    51    94    51   166   187    58   155   183   149    66   171   186   163   221   123    65   137    37    66   221   130   148    78   168    32   172    37    92    34   169    74   192   206   137   151   104   213    73    99    67   143   173   100   182    66   187    64   113    52   149   105   126   117    42   189    79    68    51    97    41   159    40    32   171   183   105   182   156   106   189    64   144   164   179   107    47   188    60   212   164   168   144    67   105   185    79    96   121    98    79    78   143    45    56   148   204    66   213   121   116    89   209    54    38   149    52   188   146   171    63   106   109   168   173    37    79   106   139    72   172    72   181    75   151   118   179   223    58   197   205   205   213   150   222   119   115   187   207    91   137    67   127    33   129   148    65   123   105   166   182   205   217   138   106   204   166    43   221   125    39    42   198    41   151   136   218   178    61   127   161    55    84   135   164    93   222   191   158    91    96   153    37   172   152   209    99    74    43    77    82   104    58   216   156   156    40   139   163    75   188   197   131   153   126   110   171    38   167    80   188    99   204    81   123   114    69   177    70   100   208   215    61    82   111   179   181   182   125    84    90   102   118    78    38
   156   132    77    91    78   106   125   171    70   166   139   129    74   121   161    74   182    90    58   212   200   198    54    61    49   119   155   130   169    48    98   177   171   130   168   155   110   181   102    69   218   100    46   116   198   175   161   156   129   111    97    99   103   174   146    44    60   149    72   150   139   104   214   195    53    47    57   132    71   113    48   120   175    61   130    61   188    48    42   149    82    73    64    47    62    64   132   125   117   160    78    66   127   124   200    87    80   156   216    50   163   106   217   145   105   124   126   120    85   134    38   203   157    52    37   201   159   139    56   158    92   122   217    93   198    63    68   185   138   181   140    90   199    53    91   138   149    92    42   218   133   129    42   180   131    68    76   123    80    98   218   148    85   116   134   198    58   170   110   109   156   149   215   182   172    46   195    89   134   126   161   183   193   163   157    86   155   178   219   176   144    73    82    92    49   157   167   176   195    44   196    53   207    54    71   205   122    75    78   222   108    76    70   219    43    76   129    33    41   157    65    71    39   150    52   215   171   166   164    97   114   129    63    36    54    37    48   159    55   101   101   221   203    95    59    67    50    74    73    43   121   189   125    77   186    52   211   202    95    76   173   136   121   194   155   182   190   219   207   212    82   143   168    61   122   153    43   176    35    57   152   191   126   126   206   106   174   139    51    92    51   164   187    57   156   182   147    63   169   187   165   221   124    65   137    38    65   221   131   147    78   168    33   171    36    93    35   170    75   191   207   137   151   104   211    73    97    66   145   174   100   184    66   186    63   113    52   149   104   128   117    44   191    77    67    48    97    41   158    38    33   172   183   103   181   157   105   190    64   144   163   179   109    45   188    60   216   164   167   144    68   105   185    78    98   120    98    81    79   142    47    56   147   204    66   212   120   115    89   208    54    39   149    51   187   146   171    64   106   110   167   172    37    78   106   139    72   172    72   181    72   151   117   179   222    57   198   203   206   211   151   221   120   114   187   206    92   138    67   127    33   128   149    66   123   105   167   179   206   217   137   105   204   166    42   223   124    40    43   196    41   151   137   217   178    61   128   161    54    83   134   165    92   222   193   159    92    98   154    37   173   154   211   100    73    43    76    83   104    58   217   159   154    41   137   162    74   189   198   131   152   129   110   171    37   165    80   189   100   206    82   123   112    70   179    71    97   207   216    62    82   110   177   181   183   125    85    89   102   117    79    38
   157   131    76    90    77   106   126   170    70   166   139   129    74   121   161    73   181    92    56   212   199   198    52    61    49   118   156   131   169    47    99   177   170   129   168   156   111   182   101    68   218   101    46   114   198   176   160   155   130   111    98    99   103   174   147    44    59   150    72   149   138   104   214   195    54    47    57   132    72   114    48   120   175    62   131    62   187    48    41   149    82    73    66    47    62    64   132   125   117   160    78    66   127   122   199    87    80   155   216    50   163   106   216   144   105   124   126   121    84   134    38   202   157    52    36   201   158   138    56   157    90   122   217    93   197    63    68   185   138   180   138    89   198    54    91   138   149    92    42   217   133   130    41   180   131    69    77   123    80    97   217   149    85   115   134   198    57   171   109   108   157   149   215   181   173    46   195    90   135   126   160   184   192   163   157    87   154   177   218   175   144    73    82    92    49   155   168   176   196    45   195    53   206    54    70   205   122    74    78   222   108    76    69   219    43    76   130    33    41   156    66    73    40   149    52   214   170   166   164    96   113   129    63    35    56    37    48   159    55   100   100   221   203    94    59    67    51    73    73    42   121   189   125    76   185    52   212   201    96    77   173   137   120   195   155   182   190   219   207   210    83   143   167    62   121   154    44   177    34    57   152   190   125   125   206   106   173   138    51    93    50   164   187    58   155   183   148    65   169   186   164   221   125    66   137    38    65   220   131   147    77   167    34   172    36    92    35   169    76   192   205   137   151   103   212    73    97    67   144   173   100   182    67   187    64   114    53   150   104   127   117    44   191    76    67    48    97    41   158    39    32   171   184   103   181   157   105   190    64   143   163   179   109    45   189    60   214   163   167   144    68   105   186    78    97   119   100    81    78   141    46    56   147   204    66   212   121   115    90   208    53    39   149    50   187   146   173    64   106   110   167   172    36    78   106   139    73   172    72   182    74   152   116   179   222    57   198   203   206   212   151   221   120   114   187   207    93   137    67   128    32   129   148    65   123   105   166   180   204   218   137   105   204   167    43   222   125    39    43   197    42   152   136   218   179    60   128   160    55    83   135   165    93   222   195   158    92    98   153    38   173   154   211   100    73    42    77    84   104    58   216   158   154    41   137   163    74   189   197   131   152   128   111   171    38   165    81   188   101   206    81   122   112    70   178    69    97   208   215    63    82   109   178   180   182   124    86    88   103   116    78    38
   157   131    78    88    77   107   125   171    69   166   140   129    75   123   160    73   183    92    58   212   200   197    53    60    48   118   156   131   167    48    99   177   171   130   169   156   110   181   102    68   218   100    45   115   198   176   162   157   129   110    97    98   103   174   146    45    60   149    72   150   139   104   215   196    54    47    56   131    72   114    48   120   175    62   132    62   188    47    42   148    80    73    64    46    61    64   133   126   117   161    78    65   128   121   200    86    80   155   216    50   163   106   216   144   106   124   127   120    86   134    39   204   157    52    38   201   159   139    55   157    92   123   217    93   198    62    68   185   137   180   140    90   199    53    90   137   148    93    41   218   133   129    40   179   130    69    76   122    81    98   217   148    84   115   136   197    58   170   110   108   155   148   215   182   174    47   195    90   134   124   160   185   193   164   157    86   154   177   218   175   143    73    81    93    48   156   169   176   196    46   195    52   205    54    71   206   122    75    78   222   108    76    70   218    43    77   129    34    41   156    65    72    39   149    52   214   170   165   164    96   113   129    64    37    54    37    49   159    56   100   101   221   203    94    59    69    51    74    72    42   121   189   126    78   186    52   212   201    95    76   172   137   121   194   154   181   189   218   206   211    82   143   167    61   122   154    44   177    34    57   152   191   126   126   207   105   173   138    51    93    52   165   186    57   155   183   148    65   169   187   164   221   124    66   136    38    66   220   132   147    77   167    32   172    36    93    35   169    76   192   206   137   150   102   211    73    98    66   144   173   100   183    66   186    63   113    51   149   105   126   117    43   189    76    67    48    97    42   159    39    33   171   183   102   181   157   105   190    64   144   163   179   108    45   187    59   215   164   167   143    68   105   185    78    98   121    99    81    79   142    46    56   148   205    66   213   120   115    90   209    54    39   149    51   186   147   172    65   106   111   167   171    37    78   106   139    72   173    74   180    73   152   115   178   223    56   198   203   206   212   150   221   120   114   186   206    92   138    66   127    32   128   149    66   123   106   166   179   205   217   137   105   205   166    44   222   123    39    43   195    41   152   136   218   177    60   127   160    54    82   134   164    92   222   194   159    92    98   154    38   173   153   211   102    73    42    77    82   104    58   217   158   153    40   137   163    76   189   197   131   152   128   110   171    38   165    81   187   100   205    82   123   112    69   180    71    98   208   215    63    82   109   178   181   183   123    86    90   103   117    78    37
   156   132    78    90    77   106   125   170    71   166   140   129    75   122   161    73   182    92    57   212   200   198    53    60    49   119   156   130   169    47    99   177   171   130   167   155   111   182   101    68   218   100    46   116   198   175   161   155   130   111    97    98   103   174   147    44    60   149    72   149   139   104   214   195    53    47    57   132    72   114    48   120   175    62   131    61   188    47    42   149    82    74    65    46    62    64   132   125   117   160    78    66   126   122   200    87    80   155   215    50   163   106   217   144   105   124   127   121    85   134    38   203   157    51    37   202   158   139    56   157    91   122   217    93   198    63    68   185   138   180   139    90   199    54    91   137   148    92    42   218   133   130    41   180   130    68    76   122    80    98   217   148    85   116   135   198    58   171   110   108   156   148   215   181   173    46   195    89   134   126   160   183   193   163   157    86   154   177   218   176   143    73    82    92    49   157   168   177   196    45   195    53   207    54    71   205   122    75    78   222   107    76    69   218    43    77   129    33    41   156    65    72    39   150    52   214   170   166   164    97   114   129    63    35    55    37    49   159    55   100   101   221   203    94    58    68    50    73    73    43   121   189   126    78   185    52   212   201    95    76   173   137   120   194   155   181   189   218   207   211    83   143   167    61   121   154    44   176    35    57   152   190   126   125   207   106   173   138    50    93    50   164   187    58   155   183   149    65   169   186   164   221   124    66   137    38    65   220   131   147    77   167    32   171    36    92    35   169    76   192   206   137   151   103   211    73    98    66   145   173   100   183    66   186    63   113    52   149   104   128   117    44   190    77    67    48    97    41   159    39    32   172   183   103   181   157   105   190    64   144   163   179   109    45   188    60   215   163   167   143    68   105   185    78    98   120    99    81    78   142    46    56   147   205    66   212   120   116    89   209    54    39   149    50   186   146   172    64   106   111   166   171    37    78   106   139    72   172    72   181    73   152   116   178   222    57   198   204   206   211   151   221   120   115   187   207    92   138    67   127    33   128   149    66   123   105   167   179   205   217   137   105   204   166    43   222   124    39    43   196    41   151   136   218   178    60   128   160    54    83   134   165    92   222   194   159    92    98   154    38   173   153   210   101    73    42    77    83   104    58   217   159   154    41   137   163    74   189   198   131   152   128   110   171    38   165    80   188   100   206    82   123   112    70   179    71    98   208   215    61    82   109   178   181   182   124    85    89   103   117    79    38
   156   132    77    90    77   106   125   170    70   166   140   129    75   122   161    73   181    91    57   212   200   198    53    61    48   119   156   130   169    48    99   177   171   129   168   155   111   182   101    68   217   100    46   116   198   175   161   155   129   111    97    99   103   174   146    44    60   149    72   149   139   104   214   195    53    47    57   132    72   114    48   119   175    62   131    61   188    48    42   149    82    74    65    46    63    64   132   125   117   160    78    66   126   122   200    87    80   155   215    50   163   106   217   144   105   124   126   121    85   134    38   203   157    52    37   202   158   139    56   157    91   122   217    93   198    64    68   185   138   180   139    90   199    54    90   137   149    92    42   218   133   130    41   180   131    68    76   122    79    97   217   148    85   116   135   197    58   170   110   108   156   148   215   181   173    47   195    89   134   125   160   183   193   163   157    86   154   177   218   176   143    73    82    92    49   156   168   176   196    45   195    53   206    54    71   205   122    75    79   222   108    75    69   219    43    77   129    33    41   156    65    72    39   149    52   214   170   166   164    97   114   129    63    35    55    37    48   159    55   100   101   221   203    94    58    68    50    73    73    43   120   189   126    78   185    52   212   201    95    77   173   137   120   195   155   182   189   218   207   211    83   143   167    61   121   154    44   176    35    57   152   190   126   125   207   106   173   138    50    93    50   164   186    58   155   183   149    65   169   186   164   221   124    66   137    38    66   220   131   146    78   168    32   171    36    92    35   170    76   192   206   137   151   103   211    73    98    66   144   173   100   183    66   186    63   113    52   150   104   128   117    44   191    77    67    48    97    41   158    39    33   172   183   103   182   157   105   190    64   144   164   179   109    45   188    60   215   163   167   144    68   105   186    78    97   121    99    81    78   142    46    56   147   205    66   212   120   115    89   208    54    39   149    50   186   146   172    64   107   111   167   171    37    78   106   139    72   172    72   180    73   152   117   178   222    57   198   203   206   211   151   221   120   114   187   207    92   137    67   127    33   128   148    66   123   105   166   179   205   217   136   105   204   166    43   222   124    39    43   196    41   151   135   218   178    60   128   161    54    83   134   165    92   222   194   159    92    97   154    38   173   153   211   101    73    42    77    83   104    58   217   158   154    41   137   163    74   189   197   131   152   128   110   171    38   165    81   188   100   206    82   123   112    70   179    71    98   208   215    62    82   109   178   180   182   125    85    89   102   117    79    38
   156   132    77    92    78   106   127   171    70   167   139   129    75   122   161    73   181    91    59   212   202   197    51    60    48   118   154   131   168    49    99   175   172   130   166   157   111   184   102    67   218   101    47   115   197   176   161   155   128   112    97    97   105   174   147    42    59   149    72   147   139   103   213   195    54    48    56   132    72   115    47   121   174    60   132    60   185    45    41   151    83    75    66    47    61    64   133   124   117   160    76    67   126   124   197    87    78   155   216    49   163   105   218   147   107   125   125   121    86   133    36   204   157    52    34   199   157   139    55   155    91   122   217    95   197    65    70   186   138   180   140    91   200    54    91   138   147    91    41   219   133   131    41   181   130    69    75   120    81   100   216   147    85   116   135   197    56   171   111   107   156   148   215   183   173    46   194    90   133   125   162   183   193   164   156    85   155   177   218   174   142    75    81    92    50   156   167   178   197    45   194    53   204    55    70   205   123    74    79   221   107    76    69   219    42    77   131    33    40   154    66    73    39   150    53   213   170   165   164    96   114   129    62    35    58    35    49   159    56   100    99   223   204    94    58    69    52    73    73    42   120   191   126    77   184    50   212   202    94    77   172   136   121   194   153   182   189   219   208   210    84   143   168    62   123   154    46   177    36    59   152   189   126   124   207   105   169   139    50    94    51   162   187    60   156   184   149    63   168   186   164   219   122    65   135    40    63   221   135   148    77   168    34   171    37    93    36   169    76   190   206   137   149   105   211    74    98    67   143   171    99   183    66   187    63   115    53   150   103   128   117    42   190    77    68    47    96    41   159    41    34   169   183   102   181   156   105   189    65   141   162   179   112    45   189    58   214   160   166   141    69   106   185    78    97   121    97    83    80   142    44    55   149   203    68   214   121   115    90   208    55    41   150    51   187   144   170    64   106   110   167   171    39    77   105   138    73   170    73   179    74   153   120   175   220    57   197   204   207   211   150   221   120   115   187   208    93   138    68   126    32   129   147    67   122   107   166   177   204   218   138   107   204   165    43   222   123    39    44   197    40   151   136   219   177    60   127   160    54    82   133   164    91   221   194   160    93    98   153    39   172   152   210   101    74    44    77    83   100    60   218   155   155    41   137   162    75   189   197   132   153   127   110   169    40   165    80   190   100   204    83   122   112    70   178    69    98   210   217    61    81   109   178   179   183   126    84    87   104   116    80    40
   156   131    77    90    77   106   125   170    71   166   140   129    75   122   161    73   182    92    57   212   200   198    53    60    48   119   156   130   169    47    98   177   171   129   167   155   111   182   101    68   218   100    46   115   198   175   161   155   129   111    97    98   102   174   146    44    59   149    72   149   139   105   214   195    53    47    57   132    71   114    48   120   175    62   131    61   188    47    42   149    82    74    65    46    63    64   132   125   117   160    78    66   126   122   200    87    80   155   216    50   163   107   216   144   105   124   126   121    85   134    38   203   157    51    37   202   158   139    56   157    91   122   217    93   198    63    68   185   138   180   139    90   199    54    91   137   149    92    42   218   133   130    41   180   131    69    76   122    80    98   217   148    85   115   135   197    57   171   110   108   156   148   215   181   173    47   195    89   134   125   160   183   193   163   157    86   154   177   218   176   144    73    81    92    49   156   168   176   196    45   195    53   206    54    71   205   122    75    78   222   108    75    69   218    43    77   129    33    41   156    65    72    39   149    52   214   170   166   164    97   114   129    63    36    55    37    49   159    55   100   101   221   203    94    58    68    50    73    73    43   121   189   126    77   185    52   212   201    95    77   173   137   120   194   154   181   189   218   207   211    82   143   167    61   122   154    44   176    35    57   152   190   126   125   207   106   173   138    50    93    50   164   186    58   156   183   149    65   169   186   164   221   124    66   137    38    65   220   131   146    78   168    33   171    36    92    35   170    76   192   206   137   151   103   211    73    98    66   144   173   100   183    66   186    63   113    52   150   104   128   117    43   190    77    67    48    97    41   158    38    33   172   183   103   181   157   105   190    64   144   163   179   109    45   188    60   215   163   167   143    68   105   185    78    98   120    99    81    78   142    46    56   147   205    66   212   120   115    90   209    54    39   149    50   186   146   172    64   107   111   166   172    37    78   106   139    72   172    72   181    73   152   117   178   222    57   198   204   206   211   151   220   120   115   187   207    92   138    67   127    32   128   148    66   123   105   166   179   205   217   137   105   204   166    43   222   124    39    43   196    41   151   136   218   178    60   128   160    54    83   134   165    92   222   194   159    92    98   153    38   173   153   211   100    73    42    77    83   103    58   217   158   154    40   137   163    74   189   197   131   152   129   110   171    38   165    80   188   100   206    82   122   112    70   179    71    98   208   215    62    82   109   178   181   182   125    85    89   102   117    79    38
   153   131    75    91    76   106   124   170    70   167   140   126    73   122   160    71   182    91    56   211   200   198    52    58    51   119   157   130   167    47    96   175   171   134   168   156   113   183   102    67   218   101    47   114   198   174   162   156   130   109    98    98   104   175   146    44    59   147    73   148   139   107   214   195    53    48    57   133    71   114    48   123   175    62   133    63   187    46    42   148    83    76    65    46    63    61   133   126   114   160    77    69   128   120   199    87    79   155   214    50   162   107   215   145   108   124   125   121    84   133    39   204   157    51    37   201   156   137    56   159    91   120   217    95   198    66    69   183   138   181   139    89   198    52    90   137   149    92    41   217   132   128    43   181   131    67    78   121    81   100   218   148    84   116   135   197    59   172   107   107   158   149   215   181   172    46   192    89   133   126   162   183   192   164   158    88   152   176   215   175   145    74    83    93    49   157   169   177   194    47   193    53   207    54    71   205   124    75    77   223   109    75    68   218    41    75   128    36    39   155    65    72    39   149    52   214   172   167   165    98   114   129    64    37    58    36    48   157    55    98   102   221   204    95    57    69    52    73    73    45   120   189   125    78   184    51   212   202    95    75   172   137   119   195   153   180   190   220   206   209    85   144   164    61   122   155    41   177    33    56   153   190   124   125   206   105   173   138    50    89    50   164   185    58   155   182   148    65   169   188   167   219   125    65   137    39    67   219   131   148    78   166    34   170    36    92    34   169    77   188   206   137   148   104   213    72    99    66   142   173    98   182    64   187    63   115    52   150   104   126   116    44   194    77    66    49    98    42   158    39    33   169   185   104   181   157   103   190    61   146   163   179   112    45   186    62   215   161   166   144    69   107   185    80    98   122   101    81    78   141    46    56   146   205    67   213   120   115    90   208    52    40   150    48   186   145   173    65   107   110   166   173    38    78   105   138    74   175    73   181    73   152   117   176   223    55   198   203   205   211   150   221   118   116   191   205    92   136    68   126    34   127   147    65   124   103   167   178   206   215   135   106   205   166    41   223   121    40    43   196    42   154   135   217   177    63   129   160    54    86   136   166    91   222   196   158    91    98   154    37   174   153   212   101    74    41    79    82   102    60   218   157   154    41   136   163    72   189   198   131   149   129   110   169    38   167    79   188   102   206    82   123   112    70   179    73    99   209   213    62    82   112   179   180   182   124    87    90   102   117    79    38
   158   131    79    91    78   107   124   168    68   166   140   127    74   121   162    73   183    90    56   213   201   197    52    62    48   119   158   131   169    47    98   176   171   129   168   153   111   182   102    69   218   100    47   115   197   177   161   157   130   112    96    98   103   174   147    44    61   149    72   148   140   105   215   195    54    48    56   131    71   114    49   119   176    61   131    61   187    49    42   150    83    75    65    46    64    63   132   124   117   160    77    64   125   122   200    87    79   155   216    50   162   104   217   145   105   123   127   121    83   134    39   202   157    52    37   202   158   139    55   159    90   123   216    93   198    62    68   184   139   179   138    91   198    54    90   138   149    92    41   218   134   129    42   180   132    68    77   122    80    98   218   148    85   116   135   198    57   170   109   108   158   150   214   182   173    47   195    89   132   126   161   184   193   163   158    86   154   179   217   176   143    73    82    92    50   157   167   176   196    46   196    53   206    55    69   205   123    75    77   224   107    75    68   218    42    79   130    34    41   157    65    71    38   150    53   213   170   166   163    96   114   128    62    35    55    35    49   159    57    99   102   221   205    92    59    68    51    73    74    42   121   190   126    76   184    51   211   200    93    75   174   136   121   194   156   181   189   218   207   212    83   141   167    60   121   155    44   176    34    57   151   190   126   125   206   105   172   140    50    92    49   164   185    58   156   185   148    64   168   185   164   222   124    68   136    38    66   220   129   146    77   166    32   170    37    93    36   168    77   192   207   137   151   104   212    73    97    66   146   172   100   184    67   186    63   115    52   151   103   128   116    42   190    76    68    46    98    40   160    39    32   171   184   102   181   156   107   189    64   145   162   180   109    46   189    60   215   162   166   143    69   105   186    76    98   120    99    80    77   141    47    55   148   205    65   213   120   115    90   208    54    38   149    51   186   146   170    64   106   112   167   172    38    76   105   138    72   172    73   180    72   152   117   179   223    58   198   204   207   212   151   221   120   116   185   207    92   137    68   126    31   127   149    66   123   104   167   178   206   216   138   105   203   167    44   223   123    39    42   194    41   151   135   217   177    60   128   159    53    84   136   163    93   222   194   160    93    98   156    39   175   154   209   100    74    43    76    83   105    58   218   158   155    41   137   163    74   188   198   132   151   128   109   170    37   164    81   187   100   207    82   121   112    69   179    69    98   209   214    62    82   110   178   180   181   125    85    89   104   117    77    37
   159   133    78    89    78   107   126   169    70   165   140   129    75   122   160    72   180    92    57   211   201   197    51    62    47   119   156   133   170    46    98   177   170   129   166   154   110   181   100    70   216   100    46   116   198   176   161   156   131   111    97    97   101   174   147    44    59   148    72   149   139   104   214   198    54    47    57   132    70   115    48   120   175    61   129    63   188    46    41   148    82    73    64    47    65    63   132   125   117   160    79    64   127   122   199    85    79   155   214    51   164   106   216   144   104   125   125   121    83   133    37   203   158    51    36   202   157   139    55   158    91   122   217    93   197    63    66   185   139   178   138    90   200    52    91   137   148    94    41   217   134   130    42   180   131    69    77   120    79    97   218   148    85   115   135   198    58   170   110   107   156   150   217   183   174    48   194    89   135   126   160   183   193   164   155    85   154   176   219   176   143    73    83    91    49   156   167   176   197    45   195    52   205    55    70   205   123    75    80   221   108    74    69   218    43    77   130    32    42   156    64    71    39   149    51   215   169   166   165    97   113   130    63    34    54    37    48   161    56   101   103   220   203    97    56    67    50    73    72    44   121   189   126    77   184    53   211   201    96    76   174   136   119   194   154   183   189   217   207   212    83   144   166    60   123   154    43   177    35    57   152   191   124   125   207   105   171   140    50    92    49   166   188    57   156   181   149    65   170   187   164   221   124    64   135    38    66   221   130   147    77   166    33   172    35    93    34   169    75   192   204   136   150   102   211    73    99    67   144   174   100   183    66   186    63   114    53   151   103   127   116    45   191    76    68    50    98    41   159    38    33   170   184   105   181   158   105   189    62   144   164   178   109    46   188    60   217   164   165   145    68   106   185    78    98   121    98    81    80   141    43    55   146   204    65   213   120   116    87   210    55    38   148    50   187   146   171    64   107   112   167   170    37    79   107   141    74   172    74   180    72   152   117   178   222    56   196   203   207   211   150   220   119   116   188   205    91   137    67   127    33   130   148    66   124   106   167   179   205   217   138   104   204   163    43   221   122    39    42   196    41   151   136   217   178    62   128   160    54    83   133   164    91   222   194   158    94    97   153    38   173   154   211   100    71    43    75    84   106    58   218   159   155    39   136   163    74   189   196   132   150   130   111   171    38   164    81   189   101   205    83   122   113    68   178    70    99   208   215    62    83   108   179   181   182   125    85    90   103   118    79    39
   156   132    77    90    77   106   125   170    70   166   140   129    75   122   161    73   182    92    57   213   200   198    53    60    48   119   156   130   169    47    98   177   171   130   168   155   111   183   101    69   218   100    46   115   198   175   161   155   129   111    97    99   103   174   146    44    60   149    72   149   138   104   214   195    53    47    57   132    71   114    48   119   175    62   131    61   188    47    42   149    82    74    65    46    62    64   132   125   117   160    78    66   126   123   199    87    80   155   216    50   163   106   217   145   105   124   126   121    85   134    38   203   157    51    37   201   158   139    55   157    91   122   217    93   198    63    68   185   138   180   139    90   199    54    91   137   148    92    42   218   133   130    41   180   131    68    76   122    79    98   217   148    85   115   135   198    57   170   110   108   156   148   214   182   173    46   195    89   134   125   160   183   193   163   157    86   154   177   218   176   144    73    82    92    49   156   168   176   196    45   195    53   206    55    71   205   122    75    79   222   108    76    69   218    43    77   129    33    41   156    65    72    39   150    52   214   170   166   164    97   114   130    63    36    56    37    48   159    55   100   100   221   203    94    58    68    50    73    73    43   120   189   126    78   185    52   212   201    95    77   173   137   120   194   154   182   189   218   207   211    83   143   167    60   122   154    44   176    35    57   152   191   126   125   206   105   173   138    51    93    50   164   186    57   156   183   149    65   169   186   164   221   124    66   137    38    65   220   131   146    78   167    32   171    36    92    35   169    76   192   206   137   151   103   211    73    98    66   144   173   100   183    66   186    63   113    52   150   105   128   117    44   190    77    67    48    97    41   158    38    33   171   183   103   182   157   105   189    64   144   163   179   109    45   188    60   215   163   166   143    68   105   185    78    98   120    99    81    78   142    46    56   147   205    66   212   120   115    90   208    54    39   149    50   186   146   172    64   107   111   167   172    37    79   106   139    72   171    72   181    73   152   117   178   222    57   198   203   206   212   151   221   120   115   187   207    92   138    67   127    33   129   148    65   124   105   166   179   205   218   137   105   204   166    43   222   124    39    43   196    41   151   136   218   178    60   128   160    54    83   134   165    92   222   194   159    92    98   154    38   173   153   210   101    73    42    77    83   104    58   217   158   154    41   136   163    75   189   197   131   152   129   110   171    38   165    80   188   100   206    82   123   112    70   179    71    98   208   215    62    82   110   178   181   182   125    85    89   103   117    79    37
   156   132    78    90    77   106   125   170    70   166   140   129    75   122   161    73   182    92    56   212   200   198    53    60    48   119   156   130   169    47    98   177   171   130   168   155   111   182   101    69   218   100    46   116   198   175   161   155   129   111    97    98   103   174   146    44    60   149    72   149   139   104   214   195    53    47    57   132    72   114    48   119   175    62   131    61   188    47    42   149    82    74    65    46    62    64   132   125   117   160    78    66   127   122   200    87    80   155   216    50   163   106   217   144   105   124   126   121    85   134    38   203   157    52    37   202   158   139    56   158    91   122   217    93   198    63    69   186   138   181   139    90   199    53    91   137   149    92    42   218   133   130    41   180   131    68    76   122    80    98   217   148    85   116   135   197    57   170   110   108   156   148   214   181   173    46   195    89   134   126   160   183   193   163   157    86   154   177   218   176   143    73    82    92    49   156   167   176   196    45   195    53   206    54    71   205   122    74    79   222   107    76    69   218    43    77   129    33    41   156    65    72    39   150    52   214   170   166   164    97   114   130    63    36    55    37    48   159    55   101   101   221   203    94    58    68    50    73    73    43   121   189   126    77   185    52   212   201    95    77   173   137   120   195   155   181   189   218   207   211    83   143   167    61   122   154    44   176    34    57   152   190   126   125   207   106   173   138    50    93    50   165   186    58   155   183   148    65   169   186   164   221   124    66   137    38    65   220   131   146    78   167    33   171    36    92    35   170    75   192   206   137   151   103   211    73    98    66   145   173   100   183    66   186    63   113    53   149   104   128   117    43   191    77    67    48    97    41   159    39    32   171   183   103   181   157   105   189    64   144   163   179   109    45   188    60   215   163   167   143    68   105   185    78    97   121    99    81    78   142    45    56   147   205    66   212   120   115    90   208    54    39   149    50   187   146   172    64   107   111   167   172    37    78   106   139    72   171    73   181    73   152   117   178   222    57   198   204   206   212   151   221   120   115   187   206    92   138    67   127    32   128   148    66   124   105   166   179   205   217   137   105   204   166    43   222   124    39    43   196    41   151   136   218   178    60   128   160    54    83   134   165    92   222   194   159    92    97   154    38   173   153   210   100    73    42    76    83   103    58   217   158   154    40   137   163    74   189   197   131   152   129   110   171    38   165    80   188   100   205    82   122   112    70   178    71    98   208   215    62    82   110   178   180   182   125    86    89   102   117    79    38
   157   132    77    90    79   105   126   170    69   165   140   128    75   121   160    73   182    92    56   213   198   198    53    59    48   119   156   131   169    47    97   177   171   130   168   156   111   181   101    69   217   100    46   115   198   176   161   155   130   110    96    99   103   175   147    45    60   149    72   149   138   103   214   196    54    46    57   133    72   114    49   119   177    62   130    60   187    46    42   148    82    74    65    47    61    63   132   126   116   160    79    66   128   123   200    88    81   154   216    51   162   107   216   144   106   124   127   120    84   133    38   204   158    52    37   201   158   140    56   157    91   123   215    93   197    63    69   184   137   181   140    90   199    54    90   138   148    92    42   217   132   131    41   180   130    67    74   121    80    97   217   148    85   117   134   198    58   171   109   108   157   149   214   182   173    46   193    89   134   126   161   183   193   163   158    86   155   177   219   176   144    73    81    93    49   156   167   176   197    45   194    52   207    54    71   205   123    75    79   222   109    76    70   218    43    77   130    32    41   156    65    71    40   149    53   214   169   166   164    97   115   129    62    36    56    36    47   160    56    99   102   221   202    94    58    69    51    73    72    43   121   189   125    77   184    53   213   200    95    75   172   136   119   195   154   181   190   219   207   210    83   143   167    61   121   156    43   176    34    56   152   191   126   126   208   104   172   137    52    93    50   164   186    57   154   182   148    65   169   186   165   222   124    65   136    38    66   220   131   146    78   168    33   170    35    93    35   168    76   192   206   136   151   104   211    73    98    65   144   172   100   183    67   186    64   113    52   151   104   128   117    44   191    77    69    47    98    41   159    39    32   173   184   102   180   156   104   189    63   142   164   179   109    46   187    60   216   163   166   143    69   105   186    79    98   121    98    82    78   142    47    56   147   205    66   211   119   115    91   209    53    40   149    50   187   147   171    63   106   110   168   171    36    79   105   140    71   171    71   180    74   153   116   179   221    57   198   202   206   211   151   223   120   115   186   207    92   139    67   128    32   129   148    67   123   104   167   180   205   217   137   106   205   166    44   222   124    38    44   197    41   151   134   218   178    60   129   161    55    82   134   164    93   223   194   159    93    98   153    38   173   152   211   101    72    43    76    83   105    58   216   158   154    42   135   163    74   190   197   131   152   129   111   172    39   165    80   188   100   205    82   122   112    70   179    71    97   208   216    62    81   109   178   180   182   125    85    89   102   117    78    39
   157   131    78    89    77   106   125   171    70   166   140   129    74   122   161    74   183    91    57   212   200   198    51    61    48   118   157   130   170    47    98   176   170   129   167   155   111   183   101    68   218   100    45   116   198   176   161   156   130   111    97    98   102   174   147    44    60   149    72   149   138   103   214   195    53    47    57   132    72   114    48   120   175    62   131    61   187    48    43   149    81    73    64    47    62    64   132   125   116   160    78    66   126   124   200    87    80   156   216    49   163   106   217   144   106   124   126   121    85   133    38   204   157    51    37   201   158   138    56   157    91   122   217    93   197    63    68   185   138   181   139    90   199    54    91   137   149    92    42   218   132   129    41   180   131    68    76   122    80    98   217   148    85   115   134   198    57   170   110   109   156   148   215   181   174    47   194    89   134   125   161   183   192   164   158    86   154   178   219   177   143    73    81    92    50   157   168   176   196    46   195    53   206    54    71   205   122    75    80   223   108    75    70   219    43    78   129    32    41   157    65    72    39   149    52   214   171   166   164    98   114   130    63    35    55    37    49   159    55   100   101   221   202    95    58    68    50    72    73    42   120   188   126    78   186    52   211   201    95    76   173   137   119   195   154   182   190   219   208   210    83   143   167    61   121   155    44   176    35    57   152   190   128   125   207   105   173   138    51    93    51   164   186    57   156   183   148    65   169   186   165   222   124    66   137    38    66   219   131   146    77   168    32   172    35    92    36   170    75   191   206   137   151   104   210    73    97    67   144   172   100   183    65   186    63   114    52   150   105   128   117    43   191    77    67    48    97    41   159    39    32   172   184   103   181   158   106   190    63   144   163   179   109    45   189    60   214   163   167   144    68   105   186    77    97   120    99    80    78   141    45    56   147   205    66   212   121   116    89   208    53    39   149    49   187   146   172    64   107   111   167   172    37    78   107   139    72   171    72   181    73   152   117   179   223    57   198   203   206   212   151   221   119   114   187   206    93   138    67   127    32   129   148    65   123   105   166   180   206   217   137   105   205   167    43   222   123    40    43   196    40   152   135   219   178    60   129   160    54    83   134   165    92   222   195   159    92    98   154    37   173   154   210   100    73    42    76    83   103    58   217   158   154    40   138   163    75   189   197   132   152   128   111   171    38   165    80   188   100   205    82   122   113    70   179    70    98   208   215    63    82   110   177   180   182   124    84    90   102   116    79    38
   157   132    77    90    77   106   125   171    71   167   140   128    75   122   160    72   182    92    58   211   201   197    53    60    48   119   156   130   170    47    99   177   170   129   167   155   111   182   100    69   218   100    47   116   197   175   161   156   129   110    96    99   103   176   147    43    60   150    73   149   139   104   214   194    54    47    58   132    72   114    49   119   174    63   131    61   187    48    43   150    82    74    65    46    61    64   133   127   116   160    78    66   127   121   199    88    79   154   215    48   162   106   217   144   106   124   127   120    85   136    36   205   156    51    37   202   157   138    54   157    90   122   217    92   198    64    69   184   136   181   140    90   199    54    91   139   148    92    42   217   132   130    42   180   129    70    77   123    80    98   217   147    85   116   134   199    56   171   111   109   155   149   214   182   171    45   194    90   135   126   161   182   193   163   158    86   154   178   217   175   144    73    82    91    50   156   167   176   197    46   195    53   205    54    70   206   122    74    80   222   107    74    71   219    42    78   129    32    42   157    65    73    39   149    51   214   171   166   165    98   115   129    63    36    56    36    48   159    56   101   100   219   204    93    58    68    49    73    74    43   121   189   124    79   185    53   212   201    95    77   173   136   121   195   155   182   190   218   208   211    82   144   169    61   120   153    44   176    35    58   151   189   127   126   208   104   173   138    52    94    49   164   185    58   155   183   147    66   169   186   164   221   123    66   135    39    65   220   130   148    78   168    31   171    36    92    34   170    75   193   205   137   153   104   210    72    98    66   144   173   101   184    66   185    64   114    54   150   106   128   116    43   192    77    68    49    97    43   158    39    33   170   183   103   181   158   105   190    64   144   164   181   108    46   187    60   216   163   167   143    69   107   186    77    97   120    99    81    78   142    47    56   147   206    64   212   122   116    90   209    54    40   149    49   187   146   172    64   107   110   168   173    39    78   105   139    72   172    72   181    73   152   117   178   221    58   199   203   206   212   150   221   120   115   188   207    93   136    65   128    31   129   148    66   123   105   166   179   205   218   136   104   204   167    42   222   124    39    42   196    41   151   137   218   178    62   128   161    55    84   134   164    92   223   194   159    92    96   154    38   174   154   212   101    72    41    76    81   104    59   218   159   153    41   136   163    75   189   195   131   152   128   110   171    37   164    80   187   100   206    80   123   112    70   179    71    98   207   214    62    82   109   177   181   182   124    85    88   103   115    79    38
   155   131    78    90    77   106   126   171    71   166   140   128    75   121   162    73   182    91    57   213   200   199    53    60    49   119   156   129   169    48    98   177   171   130   167   155   111   182    99    68   218   100    46   116   198   177   161   155   130   111    98    99   103   174   148    44    61   150    72   149   139   104   215   195    53    48    56   132    73   114    48   120   175    61   131    61   187    49    44   148    81    73    65    47    62    63   132   125   117   160    79    65   126   120   200    87    79   155   215    51   163   107   217   144   106   125   125   122    85   134    39   203   158    52    37   202   158   139    55   157    91   122   216    94   197    62    69   186   138   180   139    90   199    53    90   138   149    92    41   218   132   130    41   180   130    69    77   122    79    98   217   148    85   116   134   197    57   171   109   107   157   149   215   182   173    46   195    89   134   125   160   183   193   163   157    85   153   178   217   175   144    72    81    92    48   156   168   177   196    45   195    53   207    55    71   205   122    75    79   223   107    75    70   218    43    77   129    34    41   155    65    71    40   151    51   215   169   165   164    96   114   130    63    35    55    37    49   158    56   100   100   221   202    93    59    68    52    74    74    43   121   189   127    77   184    52   211   202    96    77   173   137   120   195   154   181   190   219   208   211    82   143   168    60   122   154    43   177    34    56   152   190   125   125   208   105   174   138    50    93    50   164   186    57   156   182   149    64   170   186   165   222   124    65   137    38    65   220   131   146    78   168    33   171    36    93    35   169    75   192   206   137   151   103   210    73    97    66   144   173   101   183    66   186    64   114    52   150   104   128   117    43   191    76    67    48    97    41   158    39    33   171   183   103   182   158   106   190    63   143   164   179   109    45   188    60   215   163   165   143    67   106   186    78    97   120   100    81    77   141    46    55   147   205    66   213   120   115    90   208    54    39   149    51   187   147   172    64   106   111   166   171    37    77   106   139    73   172    71   181    72   153   116   177   222    57   199   203   206   212   151   219   120   115   188   207    92   139    67   127    33   129   147    67   122   105   167   179   205   217   137   104   204   166    43   222   124    39    42   196    40   152   136   217   178    60   129   160    54    83   135   165    92   223   195   158    92    98   154    38   175   154   211   101    73    42    77    83   104    58   217   158   154    41   136   163    73   189   198   131   152   128   111   170    37   166    81   189   100   206    81   122   112    68   178    70    98   208   214    63    82   109   178   180   183   125    85    89   103   118    79    38
   156   132    78    89    77   107   126   171    70   165   140   127    74   123   162    72   181    91    56   213   201   197    52    61    48   119   157   130   169    48    98   176   170   131   167   155   110   182   101    69   218    99    46   114   200   176   161   155   129   112    97   100   102   174   145    44    60   149    74   147   138   103   215   195    53    47    56   131    71   113    49   122   175    62   132    62   188    48    41   149    80    74    65    46    62    64   132   125   117   161    77    65   127   123   200    88    80   155   215    50   163   107   216   145   106   124   125   121    86   134    37   203   158    52    37   202   160   139    56   156    90   122   217    94   198    63    69   186   138   181   140    90   199    53    91   138   149    92    43   217   133   130    41   178   130    68    77   123    80    97   217   147    84   116   135   198    57   170   111   107   157   149   215   181   172    47   196    89   135   127   160   183   194   163   156    86   154   178   217   175   144    72    80    93    49   157   167   176   196    45   196    54   205    53    70   206   123    75    78   220   107    76    69   218    43    77   129    35    40   156    65    73    38   150    50   214   171   165   164    96   115   128    62    36    56    37    49   160    54   100   101   221   202    94    58    69    50    72    74    43   120   188   126    78   186    51   213   202    95    77   173   135   122   195   156   181   189   218   207   211    83   144   168    61   122   154    44   175    35    57   151   189   126   124   206   106   173   138    51    94    49   164   185    58   154   182   150    64   169   187   164   220   125    67   137    39    66   219   133   148    78   168    31   171    35    91    34   171    75   191   206   135   152   105   212    74    99    66   144   171   100   183    65   185    63   112    52   148   103   128   117    44   190    76    66    47    98    41   159    39    31   171   184   103   183   156   105   190    63   144   162   179   109    46   189    60   217   163   166   143    67   105   185    78    98   119   100    80    77   142    46    56   147   204    66   213   120   115    89   209    53    41   150    51   187   147   173    65   106   111   166   171    37    77   107   139    72   173    72   180    73   151   116   179   221    57   198   202   206   212   151   219   119   115   187   207    92   138    68   127    32   128   149    64   122   106   166   180   206   217   136   105   204   167    43   220   123    39    42   196    42   152   135   219   177    60   127   160    55    84   133   165    91   220   194   160    93    98   153    39   173   153   210   101    73    42    76    83   104    58   217   159   153    40   136   163    73   189   196   131   151   129   109   170    37   165    81   188   100   207    81   124   112    70   178    71   100   208   215    61    82   110   179   181   182   124    85    89   103   117    79    38
   157   131    78    91    76   105   126   171    70   165   139   129    73   121   162    74   182    91    56   211   201   197    51    59    49   118   156   131   169    47    98   176   170   130   167   155   111   183   102    69   218    99    46   116   197   175   161   155   128   111    97    99   103   175   146    44    60   149    71   149   139   106   214   195    53    47    56   133    72   114    47   121   175    63   131    61   188    49    40   147    81    74    67    46    62    64   130   126   116   159    79    66   125   121   198    86    78   153   215    49   163   106   216   144   106   124   126   121    85   134    37   204   156    49    37   202   157   139    55   158    92   123   216    93   197    63    68   186   140   179   138    90   198    53    90   137   148    91    43   218   133   131    42   182   130    69    79   122    78    98   218   148    85   116   134   198    57   169   111   109   157   147   211   180   173    47   195    90   134   126   159   184   194   163   157    86   153   178   219   174   143    73    82    92    50   156   167   176   197    46   196    52   208    55    69   204   124    76    78   221   108    76    71   216    42    77   129    34    41   156    64    73    39   150    53   215   169   167   165    97   114   128    64    35    54    36    47   160    55   100   101   222   204    96    58    69    50    73    73    42   120   187   125    78   183    53   211   201    95    76   172   138   120   193   155   180   190   217   206   211    83   143   169    61   120   154    43   177    34    55   152   189   124   124   208   107   173   138    51    94    51   166   187    58   155   182   149    65   169   184   164   222   124    65   136    37    66   219   131   146    78   168    32   172    36    93    36   170    76   193   209   138   151   103   211    75    97    66   145   173   100   183    67   185    63   113    53   150   104   128   117    42   192    77    67    48    96    40   158    41    32   172   183   102   182   158   106   189    63   143   162   179   107    45   189    59   215   164   167   143    67   105   186    78    96   122    99    81    77   141    47    54   147   204    66   212   122   115    90   210    55    41   149    51   186   147   173    63   106   111   167   171    37    77   107   138    74   172    72   181    72   152   117   178   222    57   199   203   206   211   152   221   119   115   187   207    92   138    68   127    32   128   148    66   123   106   167   180   206   217   137   103   204   166    43   222   124    39    44   196    41   151   135   219   176    61   129   160    55    85   135   165    91   223   194   158    92    97   154    39   173   153   209   101    72    43    76    82   104    59   216   159   154    42   137   162    74   190   199   130   152   130   110   171    37   166    80   188   100   206    81   122   113    71   180    70    98   208   216    62    82   110   178   181   183   124    86    89   103   118    78    38
   156   133    78    90    77   109   125   171    69   167   140   128    75   122   161    71   182    92    57   214   201   199    53    61    48   118   155   128   168    47   101   177   170   130   167   155   111   182   101    69   220    99    47   117   197   175   161   155   129   108    97    97   103   177   147    44    59   148    72   149   137   104   216   195    55    46    57   133    71   116    49   121   178    60   128    60   186    48    41   151    83    71    64    47    62    64   133   126   116   159    78    65   126   121   200    86    79   155   216    51   163   106   218   145   102   125   125   121    86   134    37   204   158    49    36   200   159   135    57   158    90   123   215    93   196    65    67   185   138   181   136    90   200    52    90   135   148    92    43   218   130   130    42   181   128    68    76   124    81    98   216   147    85   114   135   198    56   170   109   106   156   150   216   181   174    46   194    90   134   124   160   184   192   162   156    86   152   179   219   175   142    74    80    93    50   156   166   173   195    46   194    52   207    56    70   205   121    76    77   222   107    73    67   218    44    78   128    34    42   157    64    72    38   152    52   214   171   165   163    97   113   131    61    34    55    38    48   162    53    99   100   221   203    94    59    68    52    73    73    41   120   191   125    77   186    55   214   201    96    75   172   139   117   194   156   181   189   217   208   210    83   143   168    61   122   155    45   176    35    58   151   190   125   125   208   107   172   136    51    94    48   163   186    59   154   185   149    67   170   184   164   220   125    66   137    38    64   218   131   148    78   167    35   169    36    92    37   171    78   191   205   139   151   104   212    72    99    66   146   171   100   184    66   189    63   114    53   150   104   128   120    43   190    76    66    49    98    41   158    39    35   170   181   103   180   156   107   188    63   143   166   180   110    46   189    60   216   164   167   144    67   103   187    79    97   119    98    78    78   142    44    56   148   207    67   212   120   116    90   212    53    38   149    50   187   147   171    65   106   110   167   172    37    79   106   139    72   172    72   180    74   149   116   178   222    57   200   204   206   212   149   219   120   116   188   205    93   138    68   126    33   127   147    67   122   106   165   180   205   218   139   106   203   167    43   221   122    39    42   195    42   151   138   217   178    61   128   158    54    84   133   165    90   220   193   158    93    97   152    38   174   153   212    99    76    44    78    82   103    58   215   158   153    40   139   161    78   190   195   132   153   129   110   171    38   166    79   188    99   205    81   121   110    70   179    71   100   209   213    62    81   110   179   180   183   125    85    88   104   118    79    35
   156   132    78    90    77   106   125   171    70   166   140   129    75   122   161    73   182    91    57   212   200   198    53    60    48   119   156   130   169    47    98   177   171   130   167   155   111   182   101    68   218   100    46   116   198   175   161   156   129   111    97    98   103   174   147    44    60   149    72   149   139   104   214   195    53    47    57   132    72   114    48   120   175    62   131    61   188    47    42   149    82    74    65    46    62    64   132   125   117   160    78    66   126   122   200    87    80   155   215    50   163   106   217   144   105   124   126   121    85   134    38   203   157    51    37   202   158   139    56   157    91   122   217    93   198    63    68   185   138   181   139    90   199    54    91   137   149    92    41   218   133   130    42   180   131    68    76   122    80    97   218   148    85   115   135   197    57   171   110   108   156   149   215   181   173    46   195    89   134   125   160   183   193   163   157    86   154   177   218   176   143    73    82    92    49   156   168   176   196    45   195    53   206    54    71   205   122    75    79   222   107    75    69   219    43    77   129    33    41   156    65    72    39   150    52   214   170   166   164    97   114   129    63    36    56    37    49   159    55   101   101   221   203    94    58    68    50    73    73    42   120   189   126    77   185    52   212   201    95    77   173   136   120   195   155   181   189   218   207   211    83   143   167    61   122   154    44   176    35    57   152   190   126   125   207   106   173   138    51    93    51   164   186    58   156   183   149    65   169   186   164   221   124    66   137    38    65   220   131   146    78   168    33   171    36    92    35   170    76   192   206   137   151   104   211    73    98    66   145   173   100   183    66   186    63   113    52   150   104   128   117    44   191    76    67    48    97    41   158    39    32   171   183   103   181   157   106   189    64   143   163   179   109    45   188    60   215   163   167   143    68   105   185    78    98   120    99    81    78   142    46    56   147   205    66   212   120   115    90   208    54    39   149    50   186   146   172    64   107   111   167   172    37    78   106   139    73   172    72   181    73   152   117   178   222    57   198   203   206   211   151   220   120   115   187   206    92   138    67   127    32   128   148    66   123   105   166   179   205   217   137   105   204   166    43   222   124    39    43   196    41   151   136   218   178    60   128   160    54    83   134   165    92   222   194   159    92    97   154    38   173   153   211   101    73    42    77    83   104    58   217   158   154    40   136   163    74   189   197   131   152   129   111   170    38   165    80   188   100   205    82   122   112    70   179    71    98   208   215    62    82   109   178   181   182   125    86    89   102   117    79    38
   157   133    78    90    76   106   126   171    70   165   139   128    74   121   162    73   183    91    57   213   200   198    53    61    48   119   156   130   168    47    99   177   171   129   168   156   110   182   101    69   219   100    47   115   197   176   161   155   128   112    97    99   102   173   147    43    59   149    73   149   139   103   213   195    53    48    56   132    71   112    47   119   175    62   131    60   188    48    42   150    83    75    64    46    64    64   131   125   117   160    78    65   126   123   201    87    79   155   217    50   162   106   217   144   105   124   126   120    85   133    37   202   158    51    36   203   158   140    57   158    90   122   216    94   198    63    69   185   138   180   140    92   199    54    89   138   149    92    41   219   133   129    40   180   132    67    76   121    81    98   217   147    84   117   134   198    58   170   110   108   156   148   215   183   172    47   194    90   136   126   161   182   194   164   157    87   154   178   219   176   143    73    82    93    49   156   168   177   195    45   194    52   207    54    71   206   122    76    79   222   107    77    69   219    42    78   129    33    41   154    65    71    39   149    53   215   171   166   164    96   113   131    63    36    56    37    49   160    55   100   100   221   203    95    57    70    51    72    74    42   120   189   126    78   185    51   212   201    95    77   173   137   119   195   155   182   190   218   206   211    82   142   167    60   121   155    44   177    35    57   152   191   125   126   206   105   173   139    51    93    50   164   186    58   155   183   149    65   170   186   164   221   124    67   137    37    66   219   131   146    78   168    33   172    35    93    36   169    76   192   206   138   152   104   211    73    99    66   143   173   100   182    66   186    63   114    52   150   104   128   117    44   192    76    68    48    97    40   159    39    32   172   184   101   181   158   105   190    64   144   163   178   109    45   187    60   215   164   167   143    68   105   185    78    97   121    99    82    79   141    45    57   147   204    65   211   121   116    89   207    55    38   149    50   188   146   172    64   107   109   166   172    39    78   106   140    73   172    72   180    73   152   116   179   222    56   199   204   205   212   150   220   120   115   188   207    92   138    68   126    32   128   148    65   124   105   166   180   206   218   136   105   204   167    42   223   124    39    43   196    41   151   137   217   178    60   128   161    53    85   135   166    91   222   194   158    93    97   155    39   174   154   211   101    73    42    77    83   103    58   216   159   154    41   136   162    74   189   198   131   151   129   112   172    38   165    81   189   101   205    82   123   112    71   179    70    98   208   215    62    83   110   178   181   182   125    85    88   102   117    79    38
   157   131    78    90    77   106   125   171    71   165   139   128    75   122   162    73   182    92    57   212   200   198    52    61    48   118   155   130   169    47    99   176   171   130   166   155   111   183   101    68   218   100    46   115   197   175   161   155   130   110    97    98   103   175   146    44    60   149    72   149   138   104   215   195    54    47    56   132    71   113    47   120   175    61   131    61   188    46    42   150    83    74    65    46    63    64   133   125   117   161    79    66   127   122   200    87    80   155   215    49   162   106   216   145   105   123   127   120    85   134    38   204   157    51    36   202   158   139    55   157    92   122   217    93   198    63    69   185   138   181   139    90   200    54    91   138   148    92    41   218   133   131    41   180   131    69    76   122    79    97   216   149    85   116   135   198    58   170   110   108   156   149   215   182   173    47   194    89   134   125   160   184   194   162   156    87   154   178   217   176   144    73    82    92    50   156   167   176   196    46   195    52   206    54    70   204   122    74    78   222   106    75    69   218    43    77   129    33    41   156    65    72    38   150    52   214   170   166   163    96   115   129    63    36    54    37    49   159    56   101   100   222   203    94    57    68    51    74    72    43   121   188   125    77   184    52   212   201    95    77   173   137   120   195   154   182   189   220   207   211    83   143   166    60   122   154    43   176    34    56   151   190   127   126   207   106   172   138    50    93    50   164   186    58   154   183   149    65   169   187   164   221   124    66   137    38    65   219   130   147    78   167    33   172    36    93    35   170    75   192   205   137   151   103   211    73    98    65   144   173   100   183    65   186    63   113    53   150   105   127   117    44   191    76    67    48    98    42   158    39    32   172   183   102   182   157   105   189    64   143   163   180   108    45   187    61   216   163   167   144    68   106   185    78    98   121    98    81    79   142    45    56   147   205    66   212   121   116    89   209    54    39   148    50   186   146   173    64   106   111   166   171    37    79   106   139    72   172    72   180    73   152   116   179   223    58   198   204   207   211   152   220   120   115   188   207    92   138    68   127    33   128   149    66   123   105   167   179   206   217   137   106   203   166    42   222   124    39    44   196    40   150   136   219   178    60   127   159    54    83   134   165    92   221   194   159    92    98   154    38   173   153   211   100    73    42    76    83   103    58   218   158   154    41   136   163    73   189   197   132   152   129   110   170    38   165    80   187   100   205    83   123   112    69   179    71    98   208   215    62    82   110   178   180   183   124    86    89   102   117    79    38
   157   130    76    91    77   107   124   168    71   168   141   130    75   123   162    75   183    92    58   210   202   198    53    59    47   118   157   132   172    49   100   181   171   128   167   153   111   183   100    70   219    99    47   116   195   172   162   155   130   113    97    99   104   173   147    43    58   147    72   150   136   103   216   198    56    42    55   130    72   114    50   120   175    63   127    62   190    49    42   149    80    73    62    45    60    65   132   124   117   159    80    66   127   121   197    90    79   155   214    51   163   104   214   147   106   124   128   118    85   134    37   201   158    51    38   201   156   136    56   154    94   118   217    92   198    64    72   184   134   182   138    90   197    54    93   140   149    90    43   214   133   130    41   182   132    69    79   122    78    97   216   147    87   115   137   196    61   171   112   108   155   150   214   182   171    47   194    89   135   128   159   185   191   163   157    85   154   178   217   177   147    74    79    92    51   155   170   175   195    42   196    56   208    54    73   204   122    76    80   224   110    76    73   215    44    76   131    34    41   155    65    69    38   150    51   218   168   165   166    97   112   128    65    35    56    37    48   160    59   101    99   221   203    93    59    67    50    75    71    43   119   188   126    81   183    53   211   202    94    77   173   137   121   195   152   183   188   216   206   209    83   140   169    61   121   153    44   178    36    54   152   190   124   126   210   102   173   137    51    91    49   163   186    58   155   186   148    63   169   188   166   219   124    68   137    37    69   221   129   145    77   168    33   175    35    90    38   172    75   191   206   134   149   104   210    77    99    70   145   172    98   183    68   186    60   117    54   151   107   125   115    47   189    81    65    47    97    42   159    35    33   169   185   105   180   157   107   190    62   142   162   180   112    42   187    59   215   165   166   143    70   106   185    77    99   120   100    81    77   144    45    59   147   201    64   211   123   116    88   211    54    38   147    50   187   144   170    63   111   111   167   171    37    80   104   138    70   170    73   180    73   153   116   179   221    53   195   202   204   210   149   216   120   114   186   205    93   136    68   127    35   128   148    66   124   105   165   181   206   217   136   103   205   167    43   220   123    40    42   197    41   154   136   218   178    60   126   159    54    82   133   163    92   223   193   159    91    96   148    36   172   153   209   101    73    41    76    83   104    57   220   158   157    39   136   163    74   189   195   131   150   126   110   168    38   167    79   189    98   206    82   123   114    71   181    70    95   206   216    64    84   109   177   180   181   124    85    91   103   119    77    36
   156   132    77    90    78   107   125   171    70   166   140   129    75   121   161    73   182    92    57   212   200   197    53    61    48   119   156   130   169    47    98   176   170   130   168   155   111   182   102    69   217   100    46   115   198   175   161   155   129   111    97    99   103   174   147    44    60   148    72   149   138   105   215   195    53    47    56   132    72   114    49   118   175    62   131    61   188    48    41   149    81    75    65    46    63    64   132   125   116   160    78    66   127   122   200    86    80   155   215    50   163   106   217   144   104   124   126   121    85   134    38   203   158    52    37   201   159   139    56   157    91   122   217    92   198    63    68   186   138   180   139    90   198    53    90   138   148    92    41   218   133   130    42   180   131    69    76   122    79    97   218   148    84   115   135   197    57   170   110   108   156   149   215   181   174    46   194    88   135   125   160   184   193   164   157    85   154   177   217   176   143    73    81    92    49   157   168   177   196    45   195    53   206    55    70   206   122    74    79   222   107    75    69   218    43    77   129    33    41   156    64    72    39   149    52   214   170   166   164    97   113   129    63    36    55    37    48   159    55   101   101   221   203    95    58    68    51    72    72    43   120   189   126    78   185    52   212   201    95    77   173   136   120   195   154   181   189   218   207   210    82   142   167    60   122   154    44   177    34    57   152   190   125   125   207   106   174   138    51    93    50   165   186    58   156   182   148    65   169   186   164   221   124    66   136    39    65   219   132   147    78   167    32   171    36    92    35   170    76   192   206   137   151   104   211    72    98    66   144   173   101   183    66   187    63   114    53   149   105   128   116    44   190    76    66    49    97    41   159    39    33   171   184   103   182   157   106   190    63   144   163   179   109    45   188    61   214   163   166   144    68   105   185    78    97   120    99    80    78   142    46    56   148   205    66   212   120   115    89   209    54    38   150    50   186   146   172    64   107   111   166   171    37    78   106   139    73   171    72   181    73   151   116   178   222    57   198   203   206   211   150   220   120   115   187   207    92   138    67   127    32   128   149    65   123   105   167   179   205   217   137   105   204   166    43   221   123    39    43   196    41   151   136   218   178    60   128   160    54    83   134   165    92   222   194   159    92    97   153    38   173   153   210   101    73    42    77    83   104    58   217   158   154    40   137   163    74   189   198   131   151   128   110   171    38   165    81   188   100   205    81   122   112    70   178    71    97   208   216    61    81   110   178   180   182   124    86    89   102   117    78    38
   157   131    77    89    76   105   125   171    70   166   139   129    75   122   161    73   182    91    57   212   200   197    53    60    48   118   157   130   169    47    99   177   171   131   168   155   111   182   100    68   217   100    46   115   198   175   162   155   130   111    97    98   102   174   146    44    59   149    73   149   138   104   214   195    53    47    57   131    72   114    48   119   176    62   131    61   188    47    42   149    82    73    63    46    62    64   132   125   117   160    77    65   127   122   200    87    80   155   216    49   163   107   218   144   105   124   127   121    85   133    38   203   157    51    37   202   158   140    55   157    91   122   216    93   197    63    69   185   138   180   139    90   200    53    90   137   148    92    41   218   133   130    42   180   131    68    77   122    80    98   217   148    84   116   135   197    57   170   110   107   155   149   214   182   174    47   195    89   134   125   160   183   193   163   156    86   154   177   218   176   143    73    82    92    49   156   168   177   196    45   195    54   206    55    70   205   121    74    79   222   107    75    69   219    43    77   129    34    40   156    65    73    39   149    52   214   171   165   165    97   114   129    63    35    56    37    49   159    56   100   100   221   203    94    58    69    50    73    72    43   120   189   127    77   184    53   212   201    95    77   173   137   121   194   155   182   189   218   207   211    82   143   168    61   121   154    45   177    34    56   152   191   127   126   207   105   173   138    51    93    51   164   186    58   156   182   148    65   169   187   164   222   124    66   137    38    65   220   131   147    77   168    33   172    36    93    36   170    76   191   206   137   151   103   211    73    98    67   145   173   101   183    67   186    63   113    52   150   104   128   117    44   190    77    67    49    97    42   159    39    33   171   183   103   181   157   105   190    64   144   163   179   109    44   188    60   215   163   167   143    67   105   185    78    97   120    98    81    78   142    45    56   147   204    66   213   121   116    89   209    54    39   149    51   186   146   172    64   107   111   167   170    37    77   106   138    72   172    72   181    73   152   117   179   221    58   198   204   207   211   151   221   119   115   187   207    92   137    68   127    32   129   148    66   122   105   166   180   205   217   137   105   204   166    43   222   124    39    43   196    42   151   135   217   177    60   128   160    54    83   135   165    92   222   195   159    92    98   153    38   174   153   211   100    73    43    77    83   104    58   217   158   154    40   136   163    74   190   198   131   151   128   110   170    38   165    82   188   100   205    82   122   112    69   179    71    97   208   215    61    82   110   179   181   182   125    85    88   102   118    79    38
   156   131    78    91    76   106   125   170    71   165   140   129    75   121   160    73   182    92    57   212   201   198    52    59    48   118   156   130   169    48    99   177   171   130   168   155   111   182   100    70   219   100    45   116   197   173   162   155   130   111    97    98   103   174   146    44    61   150    71   149   140   104   214   195    53    47    56   132    71   115    48   119   175    62   130    61   188    47    42   150    81    74    64    46    62    64   131   126   117   159    78    66   126   123   200    86    81   155   214    49   164   107   216   145   105   124   126   121    86   134    39   204   157    51    37   200   159   139    55   158    91   122   217    93   196    63    68   186   138   179   141    90   199    55    90   136   148    92    42   218   133   130    42   180   130    68    76   123    81    97   218   149    85   116   135   196    57   171   110   108   156   148   214   182   173    46   195    88   134   125   160   183   193   163   158    86   154   177   218   176   143    73    82    92    50   156   169   176   195    45   195    52   207    55    71   205   121    75    78   222   107    76    68   220    43    77   129    33    42   155    65    73    39   150    53   215   171   166   163    98   113   130    62    36    55    36    48   159    54   100   100   221   203    94    58    67    51    72    73    43   121   188   125    78   185    52   210   201    95    77   173   137   119   195   154   181   189   218   206   211    82   142   167    61   121   155    44   177    35    57   152   190   125   125   207   106   173   138    50    93    50   164   187    58   156   182   148    64   170   185   165   222   124    65   137    38    66   219   131   146    79   167    33   172    36    93    35   170    76   193   206   137   151   103   209    73    99    66   144   174   100   182    65   185    63   113    51   149   105   127   118    43   190    77    67    48    96    41   157    38    32   171   184   103   182   157   106   190    63   144   163   179   109    46   189    60   216   162   167   144    69   105   184    78    97   121    99    80    78   140    45    57   148   204    66   212   121   115    90   208    55    40   149    51   186   145   171    65   107   111   167   171    37    78   106   141    72   173    74   180    74   153   117   177   221    57   198   205   207   211   151   222   120   115   188   205    92   138    67   126    32   128   149    66   123   106   167   178   204   218   136   104   204   167    43   222   125    39    42   195    41   152   135   219   177    61   128   159    53    83   134   165    92   221   194   157    91    98   154    36   173   152   211   101    73    42    78    84   104    58   219   158   155    41   137   163    74   190   197   132   152   128   110   170    38   165    81   188   100   206    80   123   112    69   179    70    98   208   214    62    82   109   179   181   182   125    85    88   102   117    79    37
   157   131    77    90    77   106   125   171    71   165   140   129    74   121   162    72   182    92    57   213   200   199    52    61    49   120   156   129   169    47    99   177   171   129   168   155   110   183   101    70   218   100    45   115   197   175   161   156   130   111    98    98   102   174   145    44    61   148    72   149   139   104   215   195    54    46    57   132    71   114    48   119   176    61   131    60   188    48    42   149    83    74    65    46    62    64   132   126   117   158    78    66   126   124   200    87    80   156   216    51   162   106   216   144   106   125   127   121    85   133    39   203   157    52    37   202   158   138    55   157    91   122   217    93   198    63    68   185   137   180   139    89   199    54    90   137   149    92    41   217   133   131    42   180   131    69    76   122    79    97   218   148    84   115   135   198    57   171   110   109   155   148   214   182   173    47   195    89   135   126   160   184   193   164   157    86   153   177   218   176   143    74    82    92    49   156   167   177   196    45   194    53   207    54    70   204   122    75    79   221   108    75    69   219    43    77   130    33    41   155    65    72    39   150    52   214   170   166   164    97   115   130    62    35    55    37    48   159    55   100   101   221   203    93    59    67    51    74    73    43   120   189   125    77   184    53   212   201    95    77   172   137   120   194   154   181   190   218   207   210    82   142   168    61   120   155    44   176    34    57   152   191   126   126   207   106   172   138    50    93    50   165   186    58   155   182   148    64   169   186   164   221   124    65   136    38    65   219   131   147    77   168    33   173    36    93    36   170    76   193   207   137   152   104   211    73    98    66   144   173   100   183    66   186    63   114    52   150   104   127   117    42   191    76    67    48    97    42   159    39    32   172   184   103   181   158   106   189    63   143   163   179   110    45   188    60   215   164   166   144    67   105   186    78    97   121    99    81    78   142    46    57   147   205    65   213   120   116    89   209    54    39   149    51   187   146   172    65   107   111   166   171    37    79   106   140    73   171    72   181    73   151   116   178   222    56   198   204   206   212   151   220   119   115   186   206    92   138    67   127    32   128   148    66   124   105   167   179   205   217   136   106   204   165    43   221   124    39    43   196    41   151   135   219   178    60   126   160    55    83   134   165    92   222   194   159    92    98   153    38   173   153   211   101    73    43    76    84   104    58   218   159   153    41   137   163    75   189   197   130   151   128   110   171    37   165    80   188   101   205    82   122   110    70   179    70    98   207   216    62    82   109   178   181   181   124    85    89   103   117    79    37
   157   135    78    91    77   107   123   170    69   167   137   130    74   119   163    74   182    89    57   214   202   196    53    61    50   119   156   126   166    47    99   178   170   132   169   155   112   183    97    70   218    99    47   113   201   175   159   155   127   111    96    98   103   175   146    45    57   152    73   150   136   103   218   195    53    48    56   130    71   113    48   117   176    62   130    63   188    48    41   145    83    74    63    47    62    65   131   128   116   161    81    65   127   124   202    85    76   155   218    51   162   105   215   144   107   123   125   120    83   135    40   205   158    49    39   201   159   139    56   158    87   120   216    95   195    64    71   185   138   183   138    87   196    52    93   137   149    94    42   217   135   127    42   179   132    66    79   125    79   100   217   149    84   114   134   194    55   170   109   108   158   150   215   180   175    49   191    87   135   127   160   187   194   165   158    86   156   179   220   179   145    75    81    94    48   154   168   177   196    46   193    54   203    55    72   204   121    75    80   225   105    76    66   219    41    77   130    33    44   153    66    72    43   148    55   212   171   163   164    94   113   131    64    34    53    35    46   161    53    97   100   223   205    92    55    66    49    76    74    42   119   188   130    77   188    54   211   203    94    74   173   138   122   196   154   181   189   218   207   212    83   142   169    61   121   154    45   176    35    56   152   191   125   129   209   105   174   140    50    91    50   165   189    58   155   180   147    64   169   187   162   220   124    64   136    40    65   218   130   148    77   171    32   171    37    94    33   170    76   192   205   138   149   108   209    73    96    67   143   168   100   181    66   185    62   113    52   147   104   129   118    43   193    79    66    48    97    40   155    42    33   171   186   103   180   160   102   188    65   144   165   179   105    46   189    62   216   161   169   144    67   107   182    79    95   119    96    84    77   139    45    53   145   207    66   209   119   114    91   211    58    39   150    50   187   149   172    66   109   110   167   171    35    79   103   137    75   169    74   179    72   150   118   177   222    56   197   203   208   209   152   221   121   116   187   209    94   136    67   129    31   130   149    64   121   104   167   182   203   216   139   107   202   168    44   221   124    39    42   199    43   150   135   218   179    63   129   161    53    82   132   169    89   219   194   159    93   100   153    37   173   154   213    98    75    42    76    84   105    59   218   157   154    40   135   160    76   191   199   130   152   132   112   172    38   165    78   187    96   204    84   126   112    71   177    73    97   208   215    64    79   108   176   182   183   123    87    90   101   120    79    38
   157   132    79    88    76   108   125   172    72   167   139   129    75   121   162    71   179    93    56   212   200   198    52    60    47   119   156   130   167    49   100   176   171   130   169   154   111   182   101    67   219    99    47   117   197   175   163   156   129   109    99    99   103   174   148    43    59   149    71   149   140   104   214   194    55    46    57   130    70   112    50   119   175    61   131    62   187    47    44   148    82    74    67    44    61    63   133   124   117   160    77    67   125   124   199    87    79   155   216    50   163   107   216   142   104   125   126   122    88   133    37   206   157    52    36   201   159   138    55   158    90   121   218    93   199    63    69   185   139   181   141    89   199    53    91   137   148    91    41   219   131   129    41   180   132    67    76   122    80    98   219   149    86   114   134   198    57   170   109   109   156   149   214   182   175    45   195    87   135   126   160   184   193   163   158    87   153   179   219   174   143    72    83    92    48   155   168   177   197    45   194    52   206    53    73   207   121    74    79   220   107    74    69   218    41    75   129    35    39   154    63    71    40   148    53   215   169   166   164    97   114   129    64    35    57    34    49   158    56   101   100   222   202    94    58    68    51    72    71    43   120   189   127    76   187    52   213   203    96    77   172   137   120   194   155   183   186   219   208   212    82   142   166    60   122   155    42   177    33    55   150   189   125   123   207   105   171   138    49    94    50   166   185    59   155   181   149    66   168   187   164   222   123    65   136    39    66   220   133   148    78   168    33   173    34    92    35   171    76   191   206   136   152   105   213    72    98    65   143   174    99   183    66   186    65   114    53   148   106   128   119    45   191    77    67    49    98    41   160    39    33   170   183   103   183   157   108   189    64   143   163   178   108    46   188    61   215   163   168   144    69   106   183    78    97   119    99    82    78   141    45    56   145   205    67   211   121   114    93   209    52    40   149    50   186   147   171    65   107   112   165   172    36    79   105   139    73   172    74   181    74   153   117   179   221    56   198   204   206   211   151   220   120   117   186   205    90   137    68   127    34   129   148    65   122   106   167   178   206   216   137   105   203   167    43   222   122    39    43   195    39   149   136   218   178    59   128   160    54    84   133   164    92   222   191   160    92    98   155    40   172   154   209   101    75    42    74    84   102    57   215   158   154    41   136   163    75   189   197   131   151   128   112   170    37   165    82   186   100   207    82   123   113    69   179    71    99   209   216    62    81   109   176   181   182   125    86    89   101   117    79    38
   156   132    78    90    77   106   125   170    70   166   140   129    75   122   161    73   182    92    57   212   200   198    53    60    48   119   156   130   169    47    98   177   171   130   167   155   111   182   101    69   218   100    46   115   198   175   161   155   129   111    97    99   103   174   146    44    60   149    72   149   139   104   214   195    53    47    57   132    72   114    48   119   175    62   131    61   188    47    42   149    82    74    65    46    62    64   132   125   117   160    78    66   126   122   200    87    80   155   215    50   163   106   217   144   105   124   126   121    85   134    38   203   157    51    37   202   158   139    56   157    91   122   217    93   198    63    68   185   138   180   139    90   199    54    91   137   148    92    42   218   133   130    41   180   131    68    76   122    80    97   217   148    85   115   135   197    58   171   110   108   156   148   215   181   173    46   195    89   134   125   160   183   193   163   157    86   154   177   218   176   143    73    82    92    49   156   168   176   196    45   195    53   206    55    71   205   122    75    79   222   108    75    69   219    43    77   129    33    41   156    65    72    39   149    52   214   170   166   164    97   114   129    63    36    55    37    49   159    55   100   101   221   203    94    58    68    50    73    73    43   121   189   126    77   185    52   212   201    95    77   173   137   120   195   154   181   189   218   207   211    82   143   167    61   121   154    44   176    35    57   152   190   126   125   207   105   173   138    51    93    50   164   186    58   155   183   149    65   169   186   164   221   124    66   137    38    65   220   131   146    78   168    33   171    36    92    35   170    76   192   206   137   151   103   211    73    98    66   144   173   100   183    66   186    63   113    52   150   104   128   117    44   191    77    67    48    97    41   158    39    32   171   183   103   181   157   105   189    64   144   163   179   109    45   188    60   215   163   167   143    68   105   185    78    98   120    99    81    78   142    46    56   147   205    66   212   120   115    90   208    54    39   149    50   186   146   172    64   106   111   167   171    37    78   106   139    72   172    72   180    73   152   117   178   222    57   198   203   206   211   151   221   120   115   187   207    92   138    67   127    33   128   148    66   123   105   166   179   205   217   137   105   204   166    43   222   124    39    43   196    41   151   136   218   178    60   128   160    54    83   134   165    92   222   194   159    92    98   154    38   173   153   211   101    73    42    77    83   104    58   217   158   154    41   137   163    74   189   197   131   152   129   110   171    38   165    80   188   100   206    82   122   112    70   179    71    98   208   215    62    82   110   178   180   182   125    85    89   103   117    79    38
   156   132    77    89    76   105   126   171    69   165   139   130    75   121   162    75   183    90    57   212   200   197    53    60    49   119   157   131   169    47    98   177   170   130   167   154   111   181   100    68   219   100    47   117   199   177   162   155   129   111    98    97   103   174   146    42    59   150    73   148   138   103   214   194    54    48    56   131    72   113    47   120   176    62   129    60   188    49    44   147    81    73    66    45    62    63   131   125   118   161    78    66   127   123   200    87    80   154   214    50   163   107   216   145   104   124   126   119    85   134    39   202   157    51    37   202   160   139    55   157    91   122   216    92   199    62    69   185   139   182   140    91   200    54    90   139   148    90    41   218   134   130    42   180   131    68    77   123    81    97   216   146    86   116   137   197    57   171   110   108   156   147   214   181   175    45   195    91   133   125   160   182   193   163   156    86   154   176   219   177   143    73    81    91    48   156   168   176   195    45   193    54   207    55    71   206   122    75    80   222   108    76    69   219    44    77   127    33    41   154    65    71    39   150    53   214   171   166   162    97   115   128    62    36    56    37    49   159    57   100   101   220   204    96    57    68    51    72    70    43   120   189   126    77   185    51   214   201    95    77   173   135   120   196   155   182   190   218   208   209    84   144   167    59   121   155    43   176    35    56   153   191   126   125   207   106   172   138    51    93    49   164   185    60   157   183   149    64   169   186   164   220   124    67   137    39    65   218   131   147    78   168    32   171    36    92    36   169    76   192   206   137   151   104   210    73    98    68   144   171   101   183    65   187    63   114    52   150   104   128   117    42   192    78    66    47    96    42   158    38    33   172   183   103   181   157   106   189    64   145   163   180   111    45   189    59   215   164   167   142    67   105   185    79    99   119    99    81    79   142    47    56   146   204    66   211   122   115    89   208    53    41   149    51   186   146   171    63   107   110   167   172    37    78   106   139    72   172    72   181    74   152   116   179   222    57   196   201   205   211   150   221   118   116   186   207    92   137    66   127    33   131   147    67   122   107   166   179   206   215   136   104   204   167    41   221   123    40    43   196    41   153   133   218   179    60   129   160    55    83   134   164    92   220   194   157    92    97   154    39   173   153   211   100    73    45    78    83   104    60   216   157   154    40   136   162    75   189   196   129   152   131   111   170    37   164    81   188   101   205    82   123   112    71   179    71    98   208   216    62    82   110   178   180   181   124    86    88   102   117    78    36
   156   132    77    90    77   106   125   170    70   166   140   129    75   121   161    73   182    92    57   212   200   198    52    60    48   118   157   129   169    47    98   177   170   130   167   156   111   182   101    68   218   101    46   115   198   175   162   155   129   112    97    99   103   174   147    45    59   149    72   148   139   104   214   196    53    47    57   132    72   113    47   120   175    62   131    61   188    47    42   149    82    74    65    46    63    64   132   125   116   160    78    65   127   122   199    87    80   155   216    50   163   106   217   144   105   123   127   121    85   134    38   203   157    51    36   202   159   139    55   157    91   122   217    94   198    64    69   185   137   180   139    90   199    54    91   138   149    92    41   218   133   129    41   180   131    68    77   122    80    98   217   148    85   115   134   197    57   170   110   109   156   149   214   181   173    47   194    89   134   125   160   183   193   163   157    86   155   177   218   176   143    74    81    92    49   157   168   176   196    45   196    53   206    54    71   205   122    75    78   222   107    75    69   218    43    77   129    33    41   157    65    72    39   149    53   214   170   166   164    98   113   129    64    36    55    36    49   158    55   101   101   222   203    94    57    69    49    73    73    43   121   189   126    78   184    52   212   201    95    76   173   137   120   194   155   182   189   218   207   211    82   143   167    61   122   155    43   177    34    57   152   190   126   125   207   106   173   138    51    93    51   164   186    58   156   182   149    65   169   187   164   221   124    66   137    38    65   219   131   146    77   168    33   171    36    92    35   170    75   192   206   137   151   103   211    73    98    66   145   173   101   183    65   187    63   114    52   150   105   127   118    43   191    77    67    48    97    41   158    39    33   172   184   103   182   157   105   189    64   143   163   179   109    45   188    60   215   163   167   143    68   105   185    78    98   121    99    80    78   142    46    56   147   205    66   212   121   115    89   208    54    39   149    50   187   146   171    64   106   111   167   172    36    79   106   139    72   172    72   181    74   152   116   178   222    57   198   204   206   211   151   220   120   115   187   207    92   137    67   127    33   128   149    66   122   105   166   180   205   218   137   105   204   166    43   222   124    39    43   196    42   152   135   217   179    60   128   161    54    83   134   164    92   222   194   159    92    97   153    38   173   154   211   101    73    42    77    84   103    59   217   158   154    40   137   163    74   189   197   132   152   128   110   171    39   165    80   188   100   205    81   123   112    70   179    71    98   208   215    62    82   110   178   180   181   125    86    89   102   116    79    38
   156   130    78    90    75   106   125   172    70   167   140   129    74   121   161    74   182    92    56   213   199   197    53    61    48   119   157   130   166    49    98   176   170   130   167   156   111   182   101    69   217   101    47   117   197   175   161   155   129   111    96    98   103   172   146    44    60   148    72   149   139   105   214   195    52    48    56   132    72   113    47   119   174    63   131    61   189    47    42   150    82    73    65    46    62    64   132   125   117   160    78    65   126   122   201    86    80   156   215    51   164   107   216   145   105   124   127   120    86   134    37   203   157    51    36   201   159   139    55   158    91   122   216    93   197    64    69   186   139   181   139    91   198    54    91   137   150    93    41   218   132   131    41   179   131    68    76   122    80    98   217   147    84   116   133   198    57   170   110   108   156   148   214   182   173    46   195    89   135   126   159   184   193   163   156    86   155   177   217   177   144    74    80    91    50   156   168   176   196    45   195    54   206    54    71   205   122    74    80   221   108    76    69   218    44    76   129    33    41   157    66    73    38   149    52   213   169   166   164    97   113   129    64    35    56    37    48   159    55   101   101   221   204    94    58    67    49    72    72    43   121   189   125    77   185    52   212   202    96    77   172   136   120   197   155   181   188   219   207   210    83   142   166    61   121   155    44   176    35    57   152   190   125   124   207   105   172   138    51    93    51   163   186    57   155   183   149    64   169   186   164   222   124    66   136    39    65   220   132   148    78   168    33   172    36    92    35   169    75   193   207   138   152   104   209    73    97    67   145   174    99   182    65   185    64   114    52   150   104   127   117    43   191    77    67    49    97    41   159    39    32   172   183   105   181   157   104   191    64   143   163   179   109    45   188    60   215   162   168   144    68   106   186    78    98   120    99    81    78   142    47    55   147   204    66   212   121   115    89   208    53    40   149    50   185   145   171    65   107   111   166   171    37    78   106   140    71   171    71   181    72   152   116   178   222    56   197   204   206   211   152   220   121   116   188   206    92   136    68   127    33   128   149    66   122   107   168   180   205   219   137   103   203   167    43   221   124    38    41   196    41   151   136   219   178    61   127   160    54    83   135   165    91   222   195   158    92    97   153    38   173   152   210   101    72    42    77    83   103    59   216   160   154    40   136   162    74   188   197   132   152   128   110   171    38   164    81   187   100   206    83   123   112    68   179    71    97   210   215    62    82   110   177   181   182   124    86    88   103   118    77    38
   156   131    77    90    77   106   125   170    70   166   140   129    75   122   161    73   182    92    57   212   200   198    53    60    48   119   156   130   169    47    99   177   171   130   167   155   111   182   101    68   218   100    46   115   198   175   161   155   129   111    97    99   103   174   146    44    60   149    72   149   139   104   214   195    53    47    57   132    72   114    48   120   175    62   131    61   188    47    42   149    82    74    65    46    62    64   132   125   117   160    78    66   126   122   200    87    80   155   215    50   163   106   217   144   105   124   126   121    85   134    38   203   157    51    37   202   158   139    56   157    91   122   217    93   198    63    68   185   138   180   139    90   199    54    91   137   149    92    42   218   133   130    41   180   131    68    76   122    80    97   217   148    85   116   135   197    57   170   110   108   156   148   215   181   173    46   195    89   134   125   160   183   193   163   157    86   154   177   218   176   143    73    82    92    49   156   168   176   196    45   195    53   206    54    71   205   122    75    79   222   107    75    69   218    43    77   129    33    41   156    65    72    39   149    52   214   170   166   164    97   114   129    63    35    55    37    49   159    55   100   101   221   203    94    58    68    50    73    73    43   120   189   126    77   185    52   212   201    95    77   173   137   120   195   155   181   189   218   207   211    83   143   167    61   121   154    44   176    35    57   152   191   126   125   207   106   173   138    51    93    50   164   186    58   155   183   149    65   169   186   164   221   124    66   137    38    65   220   131   146    78   168    33   171    36    92    35   170    76   192   206   137   151   103   211    73    98    66   144   173   100   183    66   186    63   113    52   150   104   128   117    43   191    77    67    48    97    41   159    39    33   172   183   103   181   157   105   190    64   144   163   179   109    45   188    60   215   163   167   143    68   105   185    78    97   120    99    81    78   142    46    56   147   205    66   212   120   115    90   208    54    39   149    50   186   146   172    64   106   111   166   172    37    78   106   139    72   172    72   181    73   152   117   178   222    57   198   203   206   211   151   221   120   115   187   207    92   138    67   127    32   128   148    66   123   105   166   179   205   217   137   105   204   166    43   222   124    39    43   196    41   151   136   218   178    60   128   160    54    83   134   165    92   222   194   159    92    98   154    38   173   153   211   101    73    42    77    83   103    58   217   158   154    41   137   163    74   189   197   131   152   129   110   171    38   165    80   188   100   206    82   122   112    70   179    71    98   208   215    62    82   109   178   181   182   125    85    89   102   117    79    38
   156   131    78    90    77   106   125   170    70   166   140   129    74   122   161    73   182    91    57   213   200   198    52    60    49   119   156   130   169    48    99   176   171   130   167   155   111   182   101    69   218   100    46   115   198   175   161   155   129   111    97    98   103   174   147    44    60   149    72   149   139   104   214   195    53    47    57   132    72   114    48   120   175    62   131    61   188    47    42   149    82    74    65    46    62    64   132   125   117   160    78    66   127   122   200    87    80   155   215    50   163   106   216   144   105   124   127   121    85   134    38   203   157    52    37   202   158   139    56   157    91   122   217    93   198    63    68   185   138   180   139    90   199    54    90   138   148    92    42   218   133   130    41   180   131    68    76   122    80    98   217   148    85   116   135   198    57   171   110   108   156   148   215   181   173    46   195    90   134   125   160   183   193   163   157    86   154   177   217   176   144    73    82    92    49   156   168   176   196    45   195    53   206    55    71   205   122    75    79   222   108    75    69   219    43    77   129    33    41   156    65    72    39   150    52   214   170   166   164    97   114   129    63    36    55    37    49   159    55   100   101   221   203    94    58    68    51    73    73    43   120   189   126    78   185    52   212   201    95    76   173   137   120   195   154   181   189   218   207   211    82   143   167    61   121   154    44   176    35    57   152   191   126   125   207   106   173   138    51    93    50   165   186    58   155   183   148    65   169   186   164   221   124    66   137    38    66   220   131   146    78   168    33   171    36    92    35   170    75   192   206   137   151   103   211    73    98    66   144   173   100   183    66   186    63   113    52   150   104   128   117    43   191    77    67    48    97    41   158    39    32   171   183   103   181   157   105   190    64   144   163   179   109    46   188    60   215   163   167   143    68   105   185    78    98   120    99    81    78   142    46    56   147   205    66   212   120   116    89   208    54    39   149    50   186   146   172    64   106   111   167   171    37    78   106   139    72   172    72   181    73   152   116   178   222    57   198   204   206   211   151   221   120   115   187   207    92   138    68   127    33   128   148    66   123   105   167   179   205   217   137   105   204   166    43   222   124    39    43   196    41   151   136   218   178    60   128   160    54    83   134   165    92   222   194   159    92    97   153    38   173   153   211   101    73    42    77    83   104    58   217   158   154    40   136   163    74   189   197   131   152   129   110   171    38   165    80   188   100   206    81   122   112    70   179    70    98   208   215    62    82   109   178   181   182   125    85    89   103   117    79    37
   156   132    77    90    77   106   125   170    70   166   140   129    75   122   161    73   182    92    57   212   200   198    52    60    48   119   156   130   169    48    98   177   171   130   167   155   111   182   101    69   218   100    46   116   198   175   161   155   129   111    97    99   103   174   146    44    60   149    72   149   139   104   214   195    53    47    57   132    71   114    48   119   175    62   131    61   188    48    42   149    82    74    65    46    62    64   132   125   117   160    78    66   126   122   199    87    80   155   215    50   163   107   217   144   105   124   126   121    85   134    38   203   157    51    37   202   158   139    55   157    91   122   217    93   198    63    69   186   138   181   139    90   199    54    91   138   149    92    42   218   133   130    41   180   131    68    76   122    79    97   217   148    85   116   135   197    58   171   110   108   156   148   215   181   173    46   195    89   134   125   160   183   193   163   157    86   154   177   218   176   144    73    81    92    49   156   168   176   196    45   195    53   206    55    71   205   122    74    79   222   108    75    69   219    43    77   129    33    41   156    65    72    39   149    52   214   170   166   164    97   114   129    63    35    55    37    49   159    55   100   101   221   203    94    58    68    50    73    73    43   120   189   126    78   185    52   212   201    95    76   173   136   120   195   154   182   189   218   207   211    82   143   167    61   121   154    44   176    35    57   152   190   126   125   207   105   173   138    50    93    50   164   186    58   155   183   148    65   169   186   165   221   124    66   137    38    66   220   131   146    78   168    32   171    36    92    35   170    76   192   206   137   151   104   211    73    98    66   144   173   100   183    66   186    63   113    52   150   104   128   117    43   191    77    67    48    97    41   158    39    33   172   183   103   181   157   106   190    64   144   163   179   109    45   188    60   215   163   167   143    68   105   185    78    98   121    99    81    78   142    46    56   147   205    66   212   120   115    90   209    54    39   149    50   186   146   172    64   106   111   166   172    37    78   106   139    72   171    72   181    73   152   117   178   222    57   198   203   206   211   151   220   120   115   187   207    92   138    67   127    32   128   148    66   123   105   166   179   205   217   137   105   204   166    43   222   124    39    43   196    41   151   136   218   178    60   128   160    54    83   134   165    92   222   194   159    92    97   153    38   173   153   211   101    73    42    76    83   104    58   217   158   154    40   137   163    74   189   197   131   152   129   110   171    38   165    81   188   101   206    82   123   112    70   179    71    98   208   215    62    82   110   178   180   182   125    85    89   103   117    79    38
   156   131    78    89    77   106   125   171    70   166   140   128    75   121   161    73   182    91    57   212   200   198    52    60    48   118   156   130   169    47    98   177   171   129   167   155   111   182   101    68   218   100    46   115   198   175   162   155   129   111    97    99   103   174   146    44    60   149    72   149   139   104   214   195    53    47    57   132    71   114    48   119   176    62   131    61   188    47    42   149    82    74    65    46    62    64   132   125   117   160    78    66   126   122   199    87    79   155   215    50   163   106   217   144   105   124   126   120    85   134    38   203   157    51    36   201   158   139    55   157    91   122   217    93   198    63    68   185   138   180   139    90   199    54    91   138   149    92    42   218   133   130    41   180   130    69    76   122    80    98   217   148    85   115   135   198    58   171   110   108   156   148   215   182   173    47   195    90   134   125   160   183   193   163   157    86   154   177   218   176   144    73    81    92    49   156   168   176   196    45   195    53   206    55    71   206   122    75    78   221   107    75    69   218    43    77   129    33    41   156    65    72    39   149    52   215   170   166   164    97   114   129    63    36    56    37    48   159    55   100   101   221   203    94    58    68    50    73    73    43   121   189   126    78   185    52   212   201    95    77   173   137   120   194   154   181   189   218   207   210    83   143   167    61   121   154    44   176    35    57   152   190   126   125   207   106   173   138    50    93    51   164   186    58   155   182   148    65   169   186   165   221   124    66   137    38    65   220   131   146    78   167    32   171    36    92    35   170    76   192   206   137   151   103   211    73    98    66   144   173   100   183    66   186    63   113    52   150   104   128   117    43   190    77    67    48    97    41   158    39    32   171   183   103   181   157   106   190    64   144   163   179   109    45   188    60   215   163   167   143    68   105   185    78    98   120    99    81    78   142    46    56   147   204    66   212   120   115    90   208    54    39   149    50   186   146   172    64   106   111   166   171    37    78   106   139    72   172    72   180    73   152   117   178   222    57   198   203   206   211   151   220   120   115   187   207    92   138    67   127    33   129   149    66   123   105   166   179   205   217   137   105   204   166    43   222   124    39    43   196    41   151   136   218   178    60   128   160    54    83   135   165    92   222   194   159    92    97   153    38   173   153   211   100    73    42    77    83   104    58   217   158   154    41   137   162    74   189   197   131   152   129   110   171    38   165    80   188   100   205    82   123   112    70   179    71    98   208   215    62    82   110   178   181   182   125    86    89   103   117    79    38
   156   131    77    90    77   106   126   170    71   166   140   130    75   122   162    73   183    91    57   212   201   198    52    60    48   119   156   130   169    47    98   176   171   130   167   155   111   182   101    68   217   100    46   115   198   175   161   155   129   111    97    99   103   174   146    44    60   149    72   149   139   104   213   195    54    47    57   131    72   114    48   119   175    62   131    61   189    47    42   149    82    74    64    46    62    64   132   125   117   160    78    65   126   123   199    86    80   155   216    50   163   107   217   144   105   124   126   120    85   134    39   202   157    51    36   201   159   139    56   157    91   121   217    93   198    63    69   186   138   180   140    90   200    55    91   137   149    93    42   217   133   129    41   180   131    68    76   122    80    97   218   148    85   116   135   197    57   170   110   108   156   148   215   181   173    46   194    90   135   126   160   183   193   163   157    85   154   177   217   176   144    74    82    93    50   157   169   176   196    45   195    52   206    54    71   205   122    74    79   223   107    76    69   219    43    77   130    33    41   156    65    73    39   149    52   214   170   166   165    97   114   129    63    35    56    37    48   159    56   100   101   221   203    94    59    68    50    73    72    42   120   188   126    78   185    51   212   202    95    77   173   136   120   194   155   182   189   218   207   211    83   143   167    61   121   154    44   176    34    57   152   190   126   126   206   105   173   138    50    93    50   164   186    57   155   182   148    65   170   186   164   221   124    66   137    38    65   221   131   146    77   167    32   171    36    93    35   170    76   192   206   137   150   103   211    73    98    66   144   173   100   183    66   186    63   114    52   150   103   128   117    44   191    77    67    48    97    42   159    38    32   171   184   103   181   157   105   190    64   143   163   179   109    46   188    60   214   163   167   143    68   104   185    78    97   121    99    81    78   141    46    57   147   205    66   212   120   115    90   209    54    40   149    50   186   145   172    65   106   111   166   172    37    78   106   138    72   172    72   180    73   152   117   178   222    57   199   203   206   212   151   220   120   114   187   207    92   138    67   127    32   129   149    66   123   105   167   179   205   217   137   104   204   166    42   223   124    39    43   197    41   151   136   218   178    60   128   160    54    83   134   165    92   221   193   158    92    98   153    38   173   153   211   101    73    42    77    84   104    59   217   158   154    40   137   162    74   189   197   131   152   128   110   171    37   165    81   188   100   205    82   122   112    69   178    71    98   208   214    61    82   109   178   181   182   125    86    89   102   117    79    39
   156   133    77    89    77   108   127   170    70   166   139   129    76   121   161    72   181    91    57   212   201   198    53    59    47   118   156   131   169    47    99   176   171   130   168   156   110   182   102    70   218    98    46   115   197   176   161   156   129   110    98    98   103   174   147    45    60   149    71   149   138   104   215   196    53    47    56   131    71   114    47   119   175    61   131    60   188    48    41   151    82    75    65    46    62    64   131   125   117   160    78    67   127   122   199    87    80   155   216    50   164   107   216   145   106   124   127   122    86   133    38   203   158    51    38   201   158   139    56   157    92   121   216    94   198    63    68   185   137   181   139    90   198    54    91   137   148    92    42   218   133   130    41   180   131    69    78   122    79    98   219   148    85   116   135   198    57   171   110   108   155   149   215   182   172    46   193    89   134   126   160   184   194   163   156    86   155   178   218   175   144    73    81    92    49   156   168   176   195    45   195    52   206    54    72   205   122    74    78   221   107    75    71   218    43    77   130    33    40   157    65    72    39   150    53   215   170   166   164    97   116   128    65    36    55    36    48   159    56   101   101   221   203    92    58    68    51    72    73    43   121   189   125    79   185    52   212   201    95    77   174   135   120   195   154   180   190   219   206   210    82   143   167    60   121   155    45   175    34    57   151   191   125   125   207   106   173   137    49    93    51   164   187    59   156   183   148    65   168   187   165   221   124    66   136    39    65   219   133   146    77   167    32   171    37    91    35   169    74   192   206   137   150   103   211    74    97    66   144   174   101   183    66   187    64   115    52   151   104   128   118    44   191    76    67    47    97    41   158    38    33   172   182   103   180   157   105   189    65   143   164   178   109    45   188    59   217   164   166   143    69   105   185    78    97   119    99    81    79   142    46    55   148   205    66   211   120   117    89   209    56    39   149    50   187   146   173    64   107   111   167   172    37    78   105   139    72   172    72   182    73   152   118   178   221    58   198   205   207   212   151   221   120   115   186   207    93   138    68   127    31   128   148    65   124   104   167   179   205   217   137   105   204   166    43   223   125    40    44   196    42   151   136   218   179    60   127   160    55    84   134   164    93   222   194   160    90    96   153    38   173   153   211    99    74    41    77    83   105    58   217   158   154    42   135   164    74   190   198   133   152   128   110   171    38   166    81   188    99   205    81   122   111    69   178    71    99   208   217    61    82   108   179   181   182   125    86    88   102   117    79    38
   156   132    78    90    77   106   125   171    70   166   140   129    75   122   161    73   182    92    57   212   200   198    53    60    48   119   156   130   169    47    99   176   171   129   167   155   111   182   101    69   218   100    46   115   198   175   161   155   129   111    97    99   103   174   146    44    60   149    72   149   139   104   214   195    54    47    56   132    71   114    48   119   175    62   131    61   188    47    42   149    82    74    65    46    63    64   132   125   117   160    78    65   126   122   200    87    80   155   215    50   163   107   217   144   105   124   126   121    85   134    38   203   157    51    36   202   158   139    56   157    91   122   217    93   198    63    68   185   138   181   139    90   199    54    91   137   149    92    42   218   133   130    41   180   131    68    76   122    80    98   217   148    85   115   135   197    58   171   110   108   156   148   215   181   173    46   195    89   134   125   160   183   193   163   157    86   154   177   218   176   143    73    82    92    49   156   168   176   196    45   195    53   206    54    71   205   122    74    78   222   108    76    69   218    43    77   129    33    41   156    65    72    39   150    52   214   170   166   164    97   114   129    63    35    55    37    49   159    55   100   101   221   203    94    58    68    50    73    73    43   121   189   126    78   185    52   212   201    95    77   173   137   120   194   155   181   190   218   207   210    83   143   167    61   122   154    44   176    35    57   152   190   126   125   207   105   173   138    50    93    50   164   186    58   155   182   149    65   169   186   164   221   124    66   137    38    65   220   131   146    78   168    33   171    36    92    35   169    76   192   206   137   151   103   211    73    98    66   144   173   100   183    66   186    63   113    52   150   104   128   117    44   191    77    67    48    97    41   158    39    32   172   184   103   181   157   105   190    64   144   163   179   109    45   189    60   215   163   167   143    68   105   185    78    97   120    99    81    78   142    45    56   147   205    66   212   120   115    90   208    54    39   150    50   186   146   172    64   106   111   167   172    37    78   106   139    72   172    72   181    73   152   117   178   222    57   198   204   206   211   151   220   120   115   187   207    92   138    67   127    32   128   148    66   123   105   166   179   205   217   137   105   204   166    43   222   124    39    43   196    41   151   136   218   178    60   128   160    54    83   134   165    92   222   194   159    92    97   154    38   173   153   211   100    73    42    77    83   104    58   217   158   154    40   137   163    74   189   197   131   152   128   110   171    38   165    81   188   100   206    82   122   112    70   179    71    98   208   215    61    82   110   178   181   182   124    86    89   102   117    79    38
   108   128   190   135   136    39   201   139   116   180    42    74   169   107   167    50   197   120   179   170    75    79   216   185   206   185   108    83   106   192   130    91    94   108   100   179   152   199   188    66    55   201   113   105    91    46    67   217   149   163    96    92   214    90   158   198   162    97    52   131   198    53   167   195   157   100   104   173    99    51    48   137   204   102    65   118    57    58   116   180    35   103   188    42   125    37    92   212   120    39    64   201    71   137    64   164   187   129    68   116   194    94   151   144   172   155   122   107   211   182   149   197   179    83   108   136    78   216    91   123    67    57    49   114   130    47   113   175    36   148    89   105   164   160    53   171   212   100   171   213    88   210   172   187    88   220    69   125   131   207   179   144    60   123    77   199   166   111   123    54   205   196    77   156    96   155   163    45   147   126   218    92   202    81   160   192   210   194   171   126   182   187   156   184   107   177    64   218    87   122   104   197   124    80   162    61   132   150    69    37    72   208   164   206   145    97   163    62   202   142    66   161   137    88    80    67    47    46   216   102   182   138   195   137   106    75    53   167   161   181   110   105   153   177   105    49    63   168   134   183    63    81    99    70    90    38    75    66   105   196   136   182   101   189   140    46   215   201    55   172    91   184   207   216    52    90   186    88    89   210   137   165   162    79    81   197   132   154   190   174    45   116   102   191   116   161   150    52    60   115   110   165   133   207   115   116    95   108   111   198   111   108   160    35   195   108   173    44   100   178   104   152    70    83    78   128    47   200   102   194    43   196   154    54   150   205    59   217   163    64   216    86   162    81   119   140   109   181   106   188   173   180    40   201   149   149   164    78   125    33   123    77    42   102   126    71    87    76   142    76   125   162   128    41    93   142   157   198    59   162    66    92   115   102   103   153   166    45    91    50   125    89    49   118   113    91    39   145    58   207    40    93    88   184   139    45   141   213   200    98   154   139   122   157   168   113    68   160    82   192    45   118   208   167    36   169    73    63   171   102   171   183    49   109   150   173   140    82    68    42   135   190   145    61    61    44   178    80   142   204   105    56    39   154   133    74    56    55   108   180   129   143   185   100    63   202    87   154   132   110    88   211   189    98    51   203    73   204    39   136   188   199    62   188   188   172   125    54   110    80    78   169    46   202    47   161   112    99   198   160   154   180    89   172    65    95   161    57   158    94   190   214   105   167    93    65    52   150   143   160   160   189
   108   127   190   136   135    38   200   139   116   179    43    75   169   108   167    49   197   118   179   171    75    79   216   186   206   185   108    83   106   194   130    90    91   108    99   178   152   199   189    68    55   200   114   104    89    46    69   217   147   161    97    92   216    91   156   198   161    97    52   131   198    54   168   194   156   100   103   174    99    50    47   136   205   102    65   117    57    58   115   181    35   102   189    42   123    38    92   213   119    41    66   201    71   137    65   165   186   129    69   116   194    94   151   143   173   155   122   107   212   182   149   198   181    83   110   135    79   215    91   121    66    56    50   115   130    46   112   176    36   148    89   104   166   160    53   170   211   100   171   214    88   210   174   187    88   219    69   125   129   207   178   144    61   125    77   200   166   111   121    55   205   195    77   157    95   155   164    45   145   127   218    94   202    81   160   190   211   194   170   127   183   186   156   183   108   177    64   219    86   122   104   197   122    79   163    62   131   151    69    37    72   210   165   206   146    97   163    63   203   142    67   161   137    87    80    66    47    46   216   103   183   140   195   136   106    73    54   165   160   181   111   105   153   178   106    47    63   164   134   184    64    81    98    70    89    38    75    66   104   196   136   182   100   189   139    46   215   201    55   171    91   183   208   217    53    90   187    89    89   211   134   166   162    79    80   198   133   156   190   173    44   115   103   191   116   161   151    53    60   115   112   165   134   209   116   116    94   107   110   199   109   107   160    37   196   108   172    46   100   177   104   152    72    82    79   127    47   200   102   194    43   194   154    54   151   206    59   216   164    64   216    85   161    81   118   140   111   181   106   188   173   182    39   201   149   149   164    78   124    35   125    77    42   103   127    73    87    77   143    75   124   163   126    42    92   140   157   199    57   163    66    91   115   101   102   151   166    45    93    49   123    90    49   118   113    90    40   145    59   207    39    93    87   185   139    44   141   214   200    99   154   138   121   156   166   114    68   159    82   193    44   120   207   167    34   167    72    64   171   101   171   184    50   109   150   174   140    82    67    42   135   190   145    61    61    43   178    79   142   204   106    55    40   152   133    74    56    55   107   180   130   146   184   100    62   202    87   153   131   110    87   211   187   100    51   203    73   203    39   136   188   198    63   189   188   173   125    54   110    81    78   169    45   202    48   160   114    99   198   161   154   179    90   172    65    94   161    58   158    95   191   215   105   168    93    65    53   151   143   160   160   188
[truncated: 2,747,263 more chars]
