# Supplementary material for: Improved multi-objective clustering algorithm using particle swarm optimization
Source: PLoS One. 2017 Dec 5;12(12):e0188815. doi: 10.1371/journal.pone.0188815 (PMC5716574; doi:10.1371/journal.pone.0188815)
Supplement: S1 File — (ZIP) [file pone.0188815.s001.zip › datasets/real-world_datasets/appendicitis.txt]

0.213	0.554	0.207	0.0	0.0	0.749	0.22	1
0.458	0.714	0.468	0.111	0.102	0.741	0.436	1
0.102	0.518	0.111	0.056	0.022	0.506	0.086	1
0.187	0.196	0.105	0.056	0.029	0.133	0.085	1
0.236	0.804	0.289	0.111	0.066	0.756	0.241	1
0.116	0.161	0.057	0.333	0.14	0.177	0.049	1
0.089	0.179	0.045	0.028	0.011	0.168	0.032	1
0.364	0.661	0.365	0.319	0.25	0.743	0.353	1
0.191	0.661	0.214	0.042	0.022	0.448	0.145	1
0.12	0.25	0.076	0.125	0.053	0.224	0.059	1
0.058	0.589	0.087	0.583	0.196	0.576	0.06	1
0.071	0.321	0.057	0.069	0.025	0.129	0.016	1
1.0	0.768	1.0	0.028	0.047	0.878	1.0	1
0.204	0.268	0.132	0.0	0.0	0.149	0.098	1
0.0	0.232	0.0	0.0	0.0	0.421	0.0	1
0.364	0.786	0.408	0.042	0.033	0.71	0.344	1
0.187	0.411	0.153	0.056	0.029	0.322	0.119	1
0.378	0.732	0.402	0.278	0.223	0.687	0.35	1
0.187	0.214	0.109	0.0	0.0	0.273	0.11	1
0.298	0.375	0.222	0.153	0.105	0.412	0.216	1
0.098	0.607	0.123	0.042	0.016	0.67	0.105	1
0.391	0.893	0.471	0.306	0.251	0.922	0.428	0
0.52	0.768	0.548	0.597	0.603	0.752	0.495	0
0.369	0.768	0.406	0.153	0.121	0.685	0.342	0
0.449	0.571	0.404	0.139	0.126	0.639	0.396	0
0.2	0.911	0.28	0.208	0.113	0.745	0.207	0
0.44	0.786	0.48	0.097	0.087	0.805	0.44	0
0.413	0.714	0.428	0.028	0.024	0.73	0.393	0
0.422	0.911	0.509	0.347	0.301	0.854	0.438	0
0.302	0.482	0.258	0.069	0.048	0.599	0.263	0
0.373	1.0	0.49	0.264	0.21	0.827	0.384	0
0.627	0.75	0.64	0.083	0.097	0.727	0.581	0
0.298	0.839	0.36	0.208	0.143	0.856	0.32	0
0.44	0.643	0.424	0.139	0.124	0.767	0.428	0
0.396	0.464	0.322	0.611	0.506	0.366	0.274	0
0.271	0.857	0.338	0.292	0.189	0.778	0.278	0
0.284	0.857	0.352	0.389	0.259	0.448	0.214	0
0.538	0.732	0.549	0.056	0.058	0.882	0.558	0
0.32	0.946	0.415	0.208	0.15	0.765	0.319	0
0.44	0.804	0.486	0.0	0.0	0.829	0.447	0
0.378	0.589	0.352	0.181	0.145	0.574	0.319	0
0.142	0.589	0.157	0.708	0.325	0.938	0.186	0
0.52	0.804	0.564	0.361	0.364	0.816	0.518	0
0.556	0.607	0.508	0.069	0.074	0.758	0.53	0
0.453	0.946	0.556	0.167	0.152	0.834	0.461	0
0.329	0.661	0.334	0.153	0.112	0.674	0.304	0
0.409	0.75	0.437	0.097	0.082	0.765	0.399	0
0.453	0.911	0.541	0.097	0.089	0.843	0.464	0
0.062	0.75	0.114	0.625	0.214	0.82	0.09	0
0.351	0.518	0.307	0.056	0.042	0.636	0.313	0
0.413	0.732	0.434	0.0	0.0	0.896	0.442	0
0.48	0.857	0.547	0.056	0.053	0.836	0.487	0
0.44	0.768	0.473	0.347	0.31	0.696	0.406	0
0.413	0.821	0.467	0.083	0.071	0.818	0.419	0
0.378	0.518	0.328	0.292	0.234	0.512	0.302	0
0.231	0.357	0.172	0.181	0.106	0.18	0.12	0
0.573	0.75	0.59	0.361	0.392	0.956	0.619	0
0.764	0.786	0.789	0.25	0.341	0.854	0.762	0
0.236	0.75	0.276	0.333	0.174	0.78	0.246	0
0.751	0.821	0.797	0.292	0.392	0.747	0.7	0
0.36	0.821	0.415	0.194	0.151	0.698	0.338	0
0.516	0.625	0.482	0.056	0.056	0.65	0.456	0
0.502	0.857	0.569	0.528	0.519	0.832	0.506	0
0.68	0.714	0.67	0.014	0.017	0.851	0.681	0
0.627	0.893	0.711	0.097	0.113	1.0	0.69	0
0.511	0.786	0.547	0.139	0.138	0.741	0.483	0
0.396	0.911	0.482	0.111	0.092	0.754	0.384	0
0.662	0.714	0.654	0.278	0.338	0.537	0.533	0
0.298	0.857	0.365	0.083	0.057	0.845	0.318	0
0.493	0.732	0.508	0.056	0.054	0.661	0.441	0
0.516	0.768	0.544	0.139	0.139	0.667	0.462	0
0.427	0.589	0.393	0.181	0.158	0.754	0.412	0
0.507	0.964	0.619	0.194	0.192	0.82	0.507	0
0.467	0.643	0.448	0.083	0.078	0.743	0.444	0
0.502	0.589	0.456	0.181	0.178	0.623	0.436	0
0.796	0.786	0.818	0.556	0.784	0.876	0.803	0
0.471	0.839	0.531	0.111	0.104	0.845	0.481	0
0.622	0.75	0.635	0.264	0.306	0.787	0.601	0
0.218	0.875	0.29	0.556	0.032	0.818	0.237	0
0.684	0.589	0.607	0.0	0.0	0.862	0.69	0
0.431	0.839	0.491	0.333	0.293	0.874	0.452	0
0.587	0.875	0.662	0.625	0.692	0.911	0.616	0
0.213	0.768	0.259	1.0	0.563	0.528	0.177	0
0.222	0.429	0.183	0.486	0.24	0.357	0.15	0
0.613	0.929	0.715	0.069	0.08	0.849	0.618	0
0.489	0.768	0.519	0.236	0.228	0.798	0.483	0
0.556	0.875	0.63	0.458	0.486	0.927	0.591	0
0.884	0.821	0.927	0.069	0.107	0.78	0.837	0
0.027	0.5	0.05	0.625	0.182	0.654	0.043	0
0.418	0.857	0.485	0.111	0.096	0.792	0.415	0
0.524	0.75	0.544	0.153	0.155	0.714	0.486	0
0.271	0.196	0.154	0.25	0.162	0.22	0.154	0
0.471	0.679	0.466	0.208	0.196	0.556	0.388	0
0.222	0.661	0.241	0.0	0.0	0.641	0.206	0
0.613	0.643	0.574	0.319	0.366	0.738	0.574	0
0.236	0.75	0.276	0.014	0.0080	0.809	0.252	0
0.591	0.625	0.546	0.028	0.031	0.576	0.492	0
0.373	0.589	0.349	0.056	0.044	0.43	0.276	0
0.4	0.589	0.371	0.514	0.429	0.716	0.377	0
0.471	0.679	0.466	0.083	0.078	0.574	0.394	0
0.778	0.732	0.769	0.722	1.0	0.503	0.608	0
0.449	0.875	0.523	0.083	0.076	0.92	0.487	0
0.102	0.0	0.022	0.0	0.0	0.0	0.017	0
0.409	0.875	0.482	0.306	0.259	0.914	0.443	0
0.427	0.804	0.474	0.056	0.048	0.836	0.437	0
0.462	0.911	0.551	0.167	0.154	0.931	0.5	0
