# Supplementary material for: Improved multi-objective clustering algorithm using particle swarm optimization
Source: PLoS One. 2017 Dec 5;12(12):e0188815. doi: 10.1371/journal.pone.0188815 (PMC5716574; doi:10.1371/journal.pone.0188815)
Supplement: S1 File — (ZIP) [file pone.0188815.s001.zip › datasets/real-world_datasets/ecoli.txt]

49.0	29.0	48.0	5.0	56.0	24.0	35.0	1
7.0	4.0	48.0	5.0	54.0	35.0	44.0	1
56.0	4.0	48.0	5.0	49.0	37.0	46.0	1
59.0	49.0	48.0	5.0	52.0	45.0	36.0	1
23.0	32.0	48.0	5.0	55.0	25.0	35.0	1
67.0	39.0	48.0	5.0	36.0	38.0	46.0	1
29.0	28.0	48.0	5.0	44.0	23.0	34.0	1
21.0	34.0	48.0	5.0	51.0	28.0	39.0	1
2.0	44.0	48.0	5.0	46.0	51.0	57.0	1
42.0	4.0	48.0	5.0	56.0	18.0	3.0	1
42.0	24.0	48.0	5.0	57.0	27.0	37.0	1
25.0	48.0	48.0	5.0	44.0	17.0	29.0	1
39.0	32.0	48.0	5.0	46.0	24.0	35.0	1
51.0	5.0	48.0	5.0	46.0	32.0	35.0	1
22.0	43.0	48.0	5.0	48.0	16.0	28.0	1
25.0	4.0	48.0	5.0	46.0	44.0	52.0	1
34.0	45.0	48.0	5.0	38.0	24.0	35.0	1
44.0	27.0	48.0	5.0	55.0	52.0	58.0	1
23.0	4.0	48.0	5.0	39.0	28.0	38.0	1
41.0	57.0	48.0	5.0	39.0	21.0	32.0	1
4.0	45.0	48.0	5.0	38.0	22.0	0.0	1
31.0	23.0	48.0	5.0	73.0	5.0	14.0	1
51.0	54.0	48.0	5.0	41.0	34.0	43.0	1
3.0	16.0	48.0	5.0	56.0	11.0	23.0	1
36.0	39.0	48.0	5.0	48.0	22.0	23.0	1
29.0	37.0	48.0	5.0	48.0	44.0	52.0	1
25.0	4.0	48.0	5.0	47.0	33.0	42.0	1
21.0	51.0	48.0	5.0	5.0	32.0	41.0	1
43.0	37.0	48.0	5.0	53.0	35.0	44.0	1
43.0	39.0	48.0	5.0	47.0	31.0	41.0	1
53.0	38.0	48.0	5.0	44.0	26.0	36.0	1
34.0	33.0	48.0	5.0	38.0	35.0	44.0	1
56.0	51.0	48.0	5.0	34.0	37.0	46.0	1
4.0	29.0	48.0	5.0	42.0	35.0	44.0	1
24.0	35.0	48.0	5.0	31.0	19.0	31.0	1
36.0	54.0	48.0	5.0	41.0	38.0	46.0	1
29.0	52.0	48.0	5.0	42.0	29.0	39.0	1
65.0	47.0	48.0	5.0	59.0	3.0	4.0	1
32.0	42.0	48.0	5.0	35.0	28.0	38.0	1
38.0	46.0	48.0	5.0	48.0	22.0	29.0	1
33.0	45.0	48.0	5.0	52.0	32.0	41.0	1
3.0	37.0	48.0	5.0	59.0	41.0	49.0	1
4.0	5.0	48.0	5.0	45.0	39.0	47.0	1
28.0	38.0	48.0	5.0	5.0	33.0	42.0	1
61.0	45.0	48.0	5.0	48.0	35.0	41.0	1
17.0	38.0	48.0	5.0	45.0	42.0	5.0	1
44.0	35.0	48.0	5.0	55.0	55.0	61.0	1
43.0	4.0	48.0	5.0	39.0	28.0	39.0	1
42.0	35.0	48.0	5.0	58.0	15.0	27.0	1
23.0	33.0	48.0	5.0	43.0	33.0	43.0	1
37.0	52.0	48.0	5.0	42.0	42.0	36.0	1
29.0	3.0	48.0	5.0	45.0	3.0	17.0	1
22.0	36.0	48.0	5.0	35.0	39.0	47.0	1
23.0	58.0	48.0	5.0	37.0	53.0	59.0	1
47.0	47.0	48.0	5.0	22.0	16.0	26.0	1
54.0	47.0	48.0	5.0	28.0	33.0	42.0	1
51.0	37.0	48.0	5.0	35.0	36.0	45.0	1
4.0	35.0	48.0	5.0	45.0	33.0	42.0	1
44.0	34.0	48.0	5.0	3.0	33.0	43.0	1
42.0	38.0	48.0	5.0	54.0	34.0	43.0	1
44.0	56.0	48.0	5.0	5.0	46.0	54.0	1
52.0	36.0	48.0	5.0	41.0	28.0	38.0	1
36.0	41.0	48.0	5.0	48.0	47.0	54.0	1
18.0	3.0	48.0	5.0	46.0	24.0	35.0	1
47.0	29.0	48.0	5.0	51.0	33.0	43.0	1
24.0	43.0	48.0	5.0	54.0	52.0	59.0	1
25.0	37.0	48.0	5.0	41.0	33.0	42.0	1
52.0	57.0	48.0	5.0	42.0	47.0	54.0	1
25.0	37.0	48.0	5.0	43.0	26.0	36.0	1
35.0	48.0	48.0	5.0	56.0	4.0	48.0	1
26.0	26.0	48.0	5.0	34.0	25.0	35.0	1
44.0	51.0	48.0	5.0	47.0	26.0	36.0	1
37.0	5.0	48.0	5.0	42.0	36.0	45.0	1
44.0	42.0	48.0	5.0	42.0	25.0	2.0	1
24.0	43.0	48.0	5.0	37.0	28.0	38.0	1
42.0	3.0	48.0	5.0	48.0	26.0	36.0	1
48.0	42.0	48.0	5.0	45.0	25.0	35.0	1
41.0	48.0	48.0	5.0	51.0	44.0	51.0	1
44.0	28.0	48.0	5.0	43.0	27.0	37.0	1
29.0	41.0	48.0	5.0	48.0	38.0	46.0	1
34.0	28.0	48.0	5.0	41.0	35.0	44.0	1
41.0	43.0	48.0	5.0	45.0	31.0	41.0	1
29.0	47.0	48.0	5.0	41.0	23.0	34.0	1
34.0	55.0	48.0	5.0	58.0	31.0	41.0	1
36.0	56.0	48.0	5.0	43.0	45.0	53.0	1
4.0	46.0	48.0	5.0	52.0	49.0	56.0	1
5.0	49.0	48.0	5.0	49.0	46.0	53.0	1
52.0	44.0	48.0	5.0	37.0	36.0	42.0	1
5.0	51.0	48.0	5.0	27.0	23.0	34.0	1
53.0	42.0	48.0	5.0	16.0	29.0	39.0	1
34.0	46.0	48.0	5.0	52.0	35.0	44.0	1
4.0	42.0	48.0	5.0	37.0	27.0	27.0	1
41.0	43.0	48.0	5.0	5.0	24.0	25.0	1
3.0	45.0	48.0	5.0	36.0	21.0	32.0	1
31.0	47.0	48.0	5.0	29.0	28.0	39.0	1
64.0	76.0	48.0	5.0	45.0	35.0	38.0	1
35.0	37.0	48.0	5.0	3.0	34.0	43.0	1
57.0	54.0	48.0	5.0	37.0	28.0	33.0	1
65.0	55.0	48.0	5.0	34.0	37.0	28.0	1
51.0	46.0	48.0	5.0	58.0	31.0	41.0	1
38.0	4.0	48.0	5.0	63.0	25.0	35.0	1
24.0	57.0	48.0	5.0	63.0	34.0	43.0	1
38.0	26.0	48.0	5.0	54.0	16.0	28.0	1
33.0	47.0	48.0	5.0	53.0	18.0	29.0	1
24.0	34.0	48.0	5.0	38.0	3.0	4.0	1
26.0	5.0	48.0	5.0	44.0	32.0	41.0	1
44.0	49.0	48.0	5.0	39.0	38.0	4.0	1
43.0	32.0	48.0	5.0	33.0	45.0	52.0	1
49.0	43.0	48.0	5.0	49.0	3.0	4.0	1
47.0	28.0	48.0	5.0	56.0	2.0	25.0	1
32.0	33.0	48.0	5.0	6.0	6.0	2.0	1
34.0	35.0	48.0	5.0	51.0	49.0	56.0	1
35.0	34.0	48.0	5.0	46.0	3.0	27.0	1
38.0	3.0	48.0	5.0	43.0	29.0	39.0	1
38.0	44.0	48.0	5.0	43.0	2.0	31.0	1
41.0	51.0	48.0	5.0	58.0	2.0	31.0	1
34.0	42.0	48.0	5.0	41.0	34.0	43.0	1
51.0	49.0	48.0	5.0	53.0	14.0	26.0	1
25.0	51.0	48.0	5.0	37.0	42.0	5.0	1
29.0	28.0	48.0	5.0	5.0	42.0	5.0	1
25.0	26.0	48.0	5.0	39.0	32.0	42.0	1
24.0	41.0	48.0	5.0	49.0	23.0	34.0	1
17.0	39.0	48.0	5.0	53.0	3.0	39.0	1
4.0	31.0	48.0	5.0	41.0	29.0	39.0	1
61.0	36.0	48.0	5.0	49.0	35.0	44.0	1
34.0	51.0	48.0	5.0	44.0	37.0	46.0	1
28.0	33.0	48.0	5.0	45.0	22.0	33.0	1
4.0	46.0	48.0	5.0	42.0	35.0	44.0	1
23.0	34.0	48.0	5.0	43.0	26.0	37.0	1
37.0	44.0	48.0	5.0	42.0	39.0	47.0	1
0.0	38.0	48.0	5.0	42.0	48.0	55.0	1
39.0	31.0	48.0	5.0	38.0	34.0	43.0	1
3.0	44.0	48.0	5.0	49.0	22.0	33.0	1
27.0	3.0	48.0	5.0	71.0	28.0	39.0	1
17.0	52.0	48.0	5.0	49.0	37.0	46.0	1
36.0	42.0	48.0	5.0	53.0	32.0	41.0	1
3.0	37.0	48.0	5.0	43.0	18.0	3.0	1
26.0	4.0	48.0	5.0	36.0	26.0	37.0	1
4.0	41.0	48.0	5.0	55.0	22.0	33.0	1
22.0	34.0	48.0	5.0	42.0	29.0	39.0	1
44.0	35.0	48.0	5.0	44.0	52.0	59.0	1
27.0	42.0	48.0	5.0	37.0	38.0	43.0	1
16.0	43.0	48.0	5.0	54.0	27.0	37.0	1
6.0	61.0	48.0	5.0	49.0	92.0	37.0	2
44.0	52.0	48.0	5.0	43.0	47.0	54.0	2
63.0	47.0	48.0	5.0	51.0	82.0	84.0	2
23.0	48.0	48.0	5.0	59.0	88.0	89.0	2
34.0	49.0	48.0	5.0	58.0	85.0	8.0	2
43.0	4.0	48.0	5.0	58.0	75.0	78.0	2
46.0	61.0	48.0	5.0	48.0	86.0	87.0	2
27.0	35.0	48.0	5.0	51.0	77.0	79.0	2
52.0	39.0	48.0	5.0	65.0	71.0	73.0	2
29.0	47.0	48.0	5.0	71.0	65.0	69.0	2
55.0	47.0	48.0	5.0	57.0	78.0	8.0	2
12.0	67.0	48.0	5.0	74.0	58.0	63.0	2
4.0	5.0	48.0	5.0	65.0	82.0	84.0	2
73.0	36.0	48.0	5.0	53.0	91.0	92.0	2
84.0	44.0	48.0	5.0	48.0	71.0	74.0	2
48.0	45.0	48.0	5.0	6.0	78.0	8.0	2
54.0	49.0	48.0	5.0	4.0	87.0	88.0	2
48.0	41.0	48.0	5.0	51.0	9.0	88.0	2
5.0	66.0	48.0	5.0	31.0	92.0	92.0	2
72.0	46.0	48.0	5.0	51.0	66.0	7.0	2
47.0	55.0	48.0	5.0	58.0	71.0	75.0	2
33.0	56.0	48.0	5.0	33.0	78.0	8.0	2
64.0	58.0	48.0	5.0	48.0	78.0	73.0	2
54.0	57.0	48.0	5.0	56.0	81.0	83.0	2
47.0	59.0	48.0	5.0	52.0	76.0	79.0	2
63.0	5.0	48.0	5.0	59.0	85.0	86.0	2
49.0	42.0	48.0	5.0	53.0	79.0	81.0	2
31.0	5.0	48.0	5.0	57.0	84.0	85.0	2
74.0	44.0	48.0	5.0	55.0	88.0	89.0	2
33.0	45.0	48.0	5.0	45.0	88.0	89.0	2
45.0	4.0	48.0	5.0	61.0	74.0	77.0	2
71.0	4.0	48.0	5.0	71.0	7.0	74.0	2
5.0	37.0	48.0	5.0	66.0	64.0	69.0	2
66.0	53.0	48.0	5.0	59.0	66.0	66.0	2
6.0	61.0	48.0	5.0	54.0	67.0	71.0	2
83.0	37.0	48.0	5.0	61.0	71.0	74.0	2
34.0	51.0	48.0	5.0	67.0	9.0	9.0	2
63.0	54.0	48.0	5.0	65.0	79.0	81.0	2
7.0	4.0	48.0	5.0	56.0	86.0	83.0	2
6.0	5.0	1.0	5.0	54.0	77.0	8.0	2
16.0	51.0	48.0	5.0	33.0	39.0	48.0	2
74.0	7.0	48.0	5.0	66.0	65.0	69.0	2
2.0	46.0	48.0	5.0	57.0	78.0	81.0	2
89.0	55.0	48.0	5.0	51.0	72.0	76.0	2
7.0	46.0	48.0	5.0	56.0	78.0	73.0	2
12.0	43.0	48.0	5.0	63.0	7.0	74.0	2
61.0	52.0	48.0	5.0	54.0	67.0	52.0	2
33.0	37.0	48.0	5.0	46.0	65.0	69.0	2
63.0	65.0	48.0	5.0	66.0	67.0	71.0	2
41.0	51.0	48.0	5.0	53.0	75.0	78.0	2
34.0	67.0	48.0	5.0	52.0	76.0	79.0	2
58.0	34.0	48.0	5.0	56.0	87.0	81.0	2
59.0	56.0	48.0	5.0	55.0	8.0	82.0	2
51.0	4.0	48.0	5.0	57.0	62.0	67.0	2
5.0	57.0	48.0	5.0	71.0	61.0	66.0	2
6.0	46.0	48.0	5.0	45.0	81.0	83.0	2
37.0	47.0	48.0	5.0	39.0	76.0	79.0	2
58.0	55.0	48.0	5.0	57.0	7.0	74.0	2
36.0	47.0	48.0	5.0	51.0	69.0	72.0	2
39.0	41.0	48.0	5.0	52.0	72.0	75.0	2
35.0	51.0	48.0	5.0	61.0	71.0	74.0	2
31.0	44.0	48.0	5.0	5.0	79.0	82.0	2
61.0	66.0	48.0	5.0	46.0	87.0	88.0	2
48.0	49.0	48.0	5.0	52.0	77.0	71.0	2
11.0	5.0	48.0	5.0	58.0	72.0	68.0	2
31.0	36.0	48.0	5.0	58.0	94.0	94.0	2
68.0	51.0	48.0	5.0	71.0	75.0	78.0	2
69.0	39.0	48.0	5.0	57.0	76.0	79.0	2
52.0	54.0	48.0	5.0	62.0	76.0	79.0	2
46.0	59.0	48.0	5.0	36.0	76.0	23.0	2
36.0	45.0	48.0	5.0	38.0	79.0	17.0	2
0.0	51.0	48.0	5.0	35.0	67.0	44.0	2
1.0	49.0	48.0	5.0	41.0	67.0	21.0	2
3.0	51.0	48.0	5.0	42.0	61.0	34.0	2
61.0	47.0	48.0	5.0	0.0	8.0	32.0	2
63.0	75.0	48.0	5.0	64.0	73.0	66.0	2
71.0	52.0	48.0	5.0	64.0	1.0	99.0	2
85.0	53.0	48.0	5.0	53.0	52.0	35.0	3
63.0	49.0	48.0	5.0	54.0	76.0	79.0	3
75.0	55.0	1.0	1.0	4.0	47.0	3.0	4
7.0	39.0	1.0	5.0	51.0	82.0	84.0	4
72.0	42.0	48.0	5.0	65.0	77.0	79.0	5
79.0	41.0	48.0	5.0	66.0	81.0	83.0	5
83.0	48.0	48.0	5.0	65.0	76.0	79.0	5
69.0	43.0	48.0	5.0	59.0	74.0	77.0	5
79.0	36.0	48.0	5.0	46.0	82.0	7.0	5
78.0	33.0	48.0	5.0	57.0	77.0	79.0	5
75.0	37.0	48.0	5.0	64.0	7.0	74.0	5
59.0	29.0	48.0	5.0	64.0	75.0	77.0	5
67.0	37.0	48.0	5.0	54.0	64.0	68.0	5
66.0	48.0	48.0	5.0	54.0	7.0	74.0	5
64.0	46.0	48.0	5.0	48.0	73.0	76.0	5
76.0	71.0	48.0	5.0	5.0	71.0	75.0	5
84.0	49.0	48.0	5.0	55.0	78.0	74.0	5
77.0	55.0	48.0	5.0	51.0	78.0	74.0	5
81.0	44.0	48.0	5.0	42.0	67.0	68.0	5
58.0	6.0	48.0	5.0	59.0	73.0	76.0	5
63.0	42.0	48.0	5.0	48.0	77.0	8.0	5
62.0	42.0	48.0	5.0	58.0	79.0	81.0	5
86.0	39.0	48.0	5.0	59.0	89.0	9.0	5
81.0	53.0	48.0	5.0	57.0	87.0	88.0	5
87.0	49.0	48.0	5.0	61.0	76.0	79.0	5
47.0	46.0	48.0	5.0	62.0	74.0	77.0	5
76.0	41.0	48.0	5.0	5.0	59.0	62.0	5
7.0	53.0	48.0	5.0	7.0	86.0	87.0	5
64.0	45.0	48.0	5.0	67.0	61.0	66.0	5
81.0	52.0	48.0	5.0	57.0	78.0	8.0	5
73.0	26.0	48.0	5.0	57.0	75.0	78.0	5
49.0	61.0	1.0	5.0	56.0	71.0	74.0	5
88.0	42.0	48.0	5.0	52.0	73.0	75.0	5
84.0	54.0	48.0	5.0	75.0	92.0	7.0	5
63.0	51.0	48.0	5.0	64.0	72.0	76.0	5
86.0	55.0	48.0	5.0	63.0	81.0	83.0	5
79.0	54.0	48.0	5.0	5.0	66.0	68.0	5
57.0	38.0	48.0	5.0	6.0	49.0	33.0	5
78.0	44.0	48.0	5.0	45.0	73.0	68.0	5
78.0	68.0	48.0	5.0	83.0	4.0	29.0	6
63.0	69.0	48.0	5.0	65.0	41.0	28.0	6
67.0	88.0	48.0	5.0	73.0	5.0	25.0	6
61.0	75.0	48.0	5.0	51.0	33.0	33.0	6
67.0	84.0	48.0	5.0	74.0	54.0	37.0	6
74.0	9.0	48.0	5.0	57.0	53.0	29.0	6
73.0	84.0	48.0	5.0	86.0	58.0	29.0	6
75.0	76.0	48.0	5.0	83.0	57.0	3.0	6
77.0	57.0	48.0	5.0	88.0	53.0	2.0	6
74.0	78.0	48.0	5.0	75.0	54.0	15.0	6
68.0	76.0	48.0	5.0	84.0	45.0	27.0	6
56.0	68.0	48.0	5.0	77.0	36.0	45.0	6
65.0	51.0	48.0	5.0	66.0	54.0	33.0	6
52.0	81.0	48.0	5.0	72.0	38.0	38.0	6
64.0	57.0	48.0	5.0	7.0	33.0	26.0	6
6.0	76.0	1.0	5.0	77.0	59.0	52.0	6
69.0	59.0	48.0	5.0	77.0	39.0	21.0	6
63.0	49.0	48.0	5.0	79.0	45.0	28.0	6
71.0	71.0	48.0	5.0	68.0	43.0	36.0	6
68.0	63.0	48.0	5.0	73.0	4.0	3.0	6
77.0	57.0	1.0	5.0	37.0	54.0	1.0	7
66.0	49.0	1.0	5.0	54.0	56.0	36.0	7
71.0	46.0	1.0	5.0	52.0	59.0	3.0	7
67.0	55.0	1.0	5.0	66.0	58.0	16.0	7
68.0	49.0	1.0	5.0	62.0	55.0	28.0	7
74.0	49.0	48.0	5.0	42.0	54.0	36.0	8
7.0	61.0	48.0	5.0	56.0	52.0	43.0	8
66.0	86.0	48.0	5.0	34.0	41.0	36.0	8
73.0	78.0	48.0	5.0	58.0	51.0	31.0	8
65.0	57.0	48.0	5.0	47.0	47.0	51.0	8
72.0	86.0	48.0	5.0	17.0	55.0	21.0	8
67.0	7.0	48.0	5.0	46.0	45.0	33.0	8
67.0	81.0	48.0	5.0	54.0	49.0	23.0	8
67.0	61.0	48.0	5.0	51.0	37.0	38.0	8
63.0	1.0	48.0	5.0	35.0	51.0	49.0	8
57.0	59.0	48.0	5.0	39.0	47.0	33.0	8
71.0	71.0	48.0	5.0	4.0	54.0	39.0	8
66.0	74.0	48.0	5.0	31.0	38.0	43.0	8
67.0	81.0	48.0	5.0	25.0	42.0	25.0	8
64.0	72.0	48.0	5.0	49.0	42.0	19.0	8
68.0	82.0	48.0	5.0	38.0	65.0	56.0	8
32.0	39.0	48.0	5.0	53.0	28.0	38.0	8
7.0	64.0	48.0	5.0	47.0	51.0	47.0	8
63.0	57.0	48.0	5.0	49.0	7.0	2.0	8
74.0	82.0	48.0	5.0	49.0	49.0	41.0	8
63.0	86.0	48.0	5.0	39.0	47.0	34.0	8
63.0	83.0	48.0	5.0	4.0	39.0	19.0	8
63.0	71.0	48.0	5.0	6.0	4.0	39.0	8
71.0	86.0	48.0	5.0	4.0	54.0	32.0	8
68.0	78.0	48.0	5.0	43.0	44.0	42.0	8
64.0	84.0	48.0	5.0	37.0	45.0	4.0	8
74.0	47.0	48.0	5.0	5.0	57.0	42.0	8
75.0	84.0	48.0	5.0	35.0	52.0	33.0	8
63.0	65.0	48.0	5.0	39.0	44.0	35.0	8
69.0	67.0	48.0	5.0	3.0	39.0	24.0	8
7.0	71.0	48.0	5.0	42.0	84.0	85.0	8
69.0	8.0	48.0	5.0	46.0	57.0	26.0	8
64.0	66.0	48.0	5.0	41.0	39.0	2.0	8
63.0	8.0	48.0	5.0	46.0	31.0	29.0	8
66.0	71.0	48.0	5.0	41.0	5.0	35.0	8
69.0	59.0	48.0	5.0	46.0	44.0	52.0	8
68.0	67.0	48.0	5.0	49.0	4.0	34.0	8
64.0	78.0	48.0	5.0	5.0	36.0	38.0	8
62.0	78.0	48.0	5.0	47.0	49.0	54.0	8
76.0	73.0	48.0	5.0	44.0	39.0	39.0	8
64.0	81.0	48.0	5.0	37.0	39.0	44.0	8
29.0	39.0	48.0	5.0	52.0	4.0	48.0	8
62.0	83.0	48.0	5.0	46.0	36.0	4.0	8
56.0	54.0	48.0	5.0	43.0	37.0	3.0	8
69.0	66.0	48.0	5.0	41.0	5.0	25.0	8
69.0	65.0	48.0	5.0	63.0	48.0	41.0	8
43.0	59.0	48.0	5.0	52.0	49.0	56.0	8
74.0	56.0	48.0	5.0	47.0	68.0	3.0	8
71.0	57.0	48.0	5.0	48.0	35.0	32.0	8
61.0	6.0	48.0	5.0	44.0	39.0	38.0	8
59.0	61.0	48.0	5.0	42.0	42.0	37.0	8
74.0	74.0	48.0	5.0	31.0	53.0	52.0	8
