# Supplementary material for: Improved multi-objective clustering algorithm using particle swarm optimization
Source: PLoS One. 2017 Dec 5;12(12):e0188815. doi: 10.1371/journal.pone.0188815 (PMC5716574; doi:10.1371/journal.pone.0188815)
Supplement: S1 File — (ZIP) [file pone.0188815.s001.zip › datasets/real-world_datasets/glass.txt]

1.51588824	12.87795	3.43036	1.40066	73.282	0.68931	8.04468	0.0	0.1224	1
1.5176423	12.9777	3.53812	1.21127	73.002	0.65205	8.52888	0.0	0.0	1
1.52212996	14.20795	3.82099	0.46976	71.77	0.11178	9.5726	0.0	0.0	1
1.52222108	13.21045	3.7716	0.79076	71.9884	0.13041	10.2452	0.0	0.0	1
1.51755118	13.39	3.65935	1.1888	72.7892	0.57132	8.27064	0.0	0.0561	1
1.52099096	13.68925	3.592	1.12139	71.9604	0.08694	9.40044	0.0	0.0	1
1.51755118	13.1506	3.60996	1.05077	73.2372	0.57132	8.23836	0.0	0.0	1
1.51910022	13.90205	3.73119	1.17917	72.1228	0.0621	8.89472	0.0	0.0	1
1.51793844	13.21045	3.47975	1.41029	72.638	0.58995	8.43204	0.0	0.0	1
1.51898632	13.58285	3.34954	1.23053	72.078	0.58995	8.90548	0.0	0.0	1
1.51215232	12.991	3.47077	1.12139	72.9796	0.621	8.34596	0.0	0.1581	1
1.51976084	13.80895	3.57853	1.32041	71.7196	0.11799	8.66876	0.68985	0.0	1
1.51761952	13.88875	3.60098	1.35893	72.7276	0.47817	7.82948	0.0	0.0	1
1.51784732	12.67845	3.66833	1.15991	73.1084	0.60858	8.70104	0.0	0.0	1
1.51720948	13.3767	3.5022	1.15028	72.8508	0.50301	8.43204	0.0	0.0	1
1.51746006	12.83805	3.5022	1.14065	73.2708	0.5589	8.5504	0.0	0.0	1
1.52210718	13.72915	3.83895	0.72014	71.7588	0.16767	9.74476	0.0	0.0	1
1.51823458	12.8713	3.47975	1.29152	72.9516	0.60237	8.43204	0.0	0.0	1
1.51919134	14.417	3.57853	1.36856	72.078	0.5589	8.30292	0.0	0.0	1
1.51761952	12.79815	3.65935	1.26905	73.0076	0.60237	8.56116	0.0	0.0	1
1.51750562	12.81145	3.56955	1.3493	73.0188	0.621	8.59344	0.0	0.0	1
1.51782454	12.69175	3.53812	1.33967	72.9516	0.57132	8.75484	0.0	0.0	1
1.51793844	12.7915	3.5022	1.12139	73.03	0.63963	8.7656	0.0	0.0	1
1.51837126	13.1373	2.84217	1.27868	72.8508	0.55269	9.06688	0.0	0.0	1
1.5215149	13.05085	3.65037	0.87101	72.218	0.19251	9.85236	0.0	0.0867	1
1.51595658	12.7915	3.60996	1.61894	72.9684	0.63963	8.0662	0.0	0.1326	1
1.51734616	13.0176	3.53812	1.68956	72.7276	0.54027	8.4428	0.0	0.0357	1
1.5177562	12.85135	3.47975	1.23053	72.9684	0.60858	8.56116	0.09135	0.1122	1
1.51777898	13.21045	3.38995	1.33004	72.7612	0.58995	8.59344	0.0	0.0	1
1.51755118	13.4831	3.74017	1.16954	72.9908	0.58995	8.03392	0.0	0.0	1
1.5215149	13.05085	3.65037	0.87101	72.3188	0.19251	9.85236	0.0	0.0867	1
1.51743728	13.2969	3.60098	1.14065	73.0916	0.57753	8.1738	0.0	0.0	1
1.515706	12.71835	3.46179	1.56116	73.198	0.67068	8.08772	0.0	0.1224	1
1.51720948	12.8713	3.47975	1.33004	73.0412	0.5589	8.43204	0.0	0.0	1
1.51910022	13.88875	3.52914	1.32041	71.8092	0.50922	8.77636	0.11025	0.0	1
1.51869018	13.1905	3.37199	1.17917	72.722	0.57132	8.83016	0.0	0.0816	1
1.52171992	13.5097	3.8614	0.88064	71.7924	0.22977	9.54032	0.0	0.0561	1
1.51755118	12.99765	3.60098	1.35893	72.9908	0.57132	8.39976	0.0	0.0561	1
1.51761952	12.81145	3.53812	1.23053	73.2372	0.57753	8.389	0.0	0.0	1
1.51784732	13.7745	3.48873	1.27868	72.862	0.60237	8.48584	0.0	0.0	1
1.5175284	12.57205	3.47077	1.3814	73.3884	0.60237	8.5504	0.0	0.0306	1
1.5178701	12.73165	3.43036	1.1888	72.9516	0.621	8.75484	0.0	0.153	1
1.52320062	13.7225	3.72221	0.51149	71.7476	0.08694	10.568	0.0	0.0816	1
1.5229956	13.3102	3.57853	0.81965	71.9884	0.11799	10.17516	0.0	0.0153	1
1.52101374	13.6427	4.49	1.09892	71.7812	0.0621	8.75484	0.0	0.0	1
1.51750562	12.8181	3.55159	1.49054	72.75	0.54027	8.51812	0.0	0.0969	1
1.52212996	14.20795	3.82099	0.46976	71.77	0.11178	9.5726	0.0	0.0	1
1.52666318	13.9885	3.69976	0.71051	71.5684	0.01863	9.82008	0.0	0.051	1
1.51925968	13.19715	3.33158	1.27868	72.358	0.60237	9.1422	0.0	0.0561	1
1.52171992	13.4831	3.74017	0.8999	72.0108	0.18009	9.60488	0.0	0.0357	1
1.51618438	13.52965	3.55159	1.53869	72.9908	0.39123	7.77568	0.0	0.0	1
1.51761952	12.61195	3.592	1.31078	73.2876	0.57753	8.4966	0.0	0.0	1
1.51768786	12.55875	3.52016	1.42955	73.1476	0.57132	8.53964	0.0	0.0	1
1.51796122	12.7383	3.47975	1.3493	72.9572	0.63963	8.67952	0.0	0.0	1
1.51807512	13.4299	2.86911	1.1888	72.8396	0.55269	9.0346	0.0	0.0	1
1.5215149	13.11735	3.57853	0.8999	72.2012	0.22977	9.82008	0.0	0.0816	1
1.5174145	13.2703	3.61894	1.24016	73.0804	0.55269	8.0662	0.0	0.0	1
1.51748284	12.858	3.56057	1.26905	73.2092	0.54027	8.37824	0.0	0.0867	1
1.51736894	12.7782	3.61894	1.29152	72.7892	0.58995	8.70104	0.0	0.0	1
1.51768786	12.65185	3.56057	1.30115	73.0804	0.60858	8.69028	0.0	0.0714	1
1.51755118	12.7117	3.42138	1.19843	73.198	0.58995	8.63648	0.0	0.0	1
1.51768786	12.45235	2.71196	1.29152	73.702	0.5589	9.05612	0.0	0.1224	1
1.51905466	13.6028	3.61894	1.10855	72.638	0.14283	8.75484	0.0	0.0	1
1.51645774	13.40995	3.55159	1.24979	72.8116	0.6831	8.09848	0.0	0.0	2
1.51629828	12.7117	3.33158	1.49054	73.282	0.67068	8.23836	0.0	0.0	2
1.52725546	13.8023	3.15198	0.65915	70.5716	0.08073	11.63852	0.0	0.0	2
1.51891798	13.46315	3.82997	1.25942	72.5484	0.57132	8.20608	0.0	0.0714	2
1.51871296	12.93115	3.65935	1.56116	72.5092	0.57753	8.5504	0.0	0.0612	2
1.52176548	13.7491	1.01025	1.35893	72.19	0.32913	11.14356	0.0	0.0	2
1.5162755	12.99765	3.57853	1.53869	72.8284	0.60858	8.04468	0.0	0.0	2
1.51618438	13.01095	3.5022	1.48091	72.89	0.60237	8.12	0.0	0.0	2
1.5160477	12.8979	3.43934	1.44881	73.58	0.44091	8.27064	0.0	0.0	2
1.5170728	13.7225	3.6818	1.81154	72.0612	0.63963	7.88328	0.0	0.0	2
1.51666276	12.9378	3.60996	1.25942	72.75	0.5589	8.6042	0.0	0.0	2
1.52613924	13.70255	0.0	1.35893	71.238	0.19251	13.43544	0.0	0.051	2
1.51689056	13.33015	3.53812	1.60931	72.5428	0.6831	8.10924	0.0	0.0	2
1.51645774	13.4432	3.60996	1.53869	72.3916	0.65826	8.03392	0.0	0.0	2
1.5159338	13.25035	3.44832	1.42955	73.17	0.60858	7.86176	0.0	0.0	2
1.51743728	12.19965	3.25076	1.15991	73.5508	0.621	8.89472	0.0	0.1224	2
1.52474966	11.4482	0.0	1.87895	72.19	0.8073	13.24176	0.0	0.1734	2
1.51828014	13.23705	3.90181	1.41029	72.33	0.55269	8.31368	0.0	0.051	2
1.51789288	13.1905	3.90181	1.30115	72.33	0.55269	8.4428	0.0	0.1428	2
1.51839404	12.85135	3.66833	1.24016	72.5708	0.621	8.67952	0.0	0.1785	2
1.5159338	13.09075	3.592	1.51943	73.0972	0.67068	7.82948	0.0	0.0	2
1.5159338	13.09075	3.52016	1.55153	72.8676	0.6831	8.04468	0.0	0.459	2
1.51588824	13.11735	3.40791	1.58042	73.2596	0.06831	8.389	0.0	0.0969	2
1.51818902	12.6186	2.76135	0.82928	73.8084	0.34776	9.42196	0.0	0.102	2
1.51846238	13.0974	3.96916	1.1888	72.442	0.60237	8.43204	0.0	0.0	2
1.52080872	13.78235	2.28092	1.42955	71.9884	0.49059	9.85236	0.0	0.0867	2
1.51711836	12.89125	3.61894	1.57079	72.9572	0.60858	8.10924	0.0	0.0	2
1.51613882	13.922	3.52016	1.24979	72.8788	0.3726	7.93708	0.0	0.0714	2
1.51591102	12.858	3.52016	2.1197	72.6604	0.68931	7.96936	0.0	0.0	2
1.51841682	13.0176	3.61894	1.0604	72.3412	0.63963	9.13144	0.0	0.0765	2
1.52408904	13.8289	2.90054	1.16954	71.1484	0.08073	10.78848	0.0	0.0	2
1.51652608	13.5629	3.56955	1.47128	72.4476	0.63963	7.9586	0.0	0.0	2
1.5184396	13.25035	3.75813	1.32041	72.4028	0.57753	8.42128	0.0	0.0	2
1.51812068	13.4299	3.97814	1.17917	72.4924	0.57753	8.15228	0.0	0.0	2
1.51632106	13.3368	3.56955	1.57079	72.8676	0.60858	7.89404	0.0	0.0	2
1.51645774	13.4033	3.48873	1.51943	72.6492	0.67068	8.07696	0.0	0.051	2
1.52222108	14.4274	0.0	0.99941	72.6716	0.09936	11.52016	0.0	0.0408	2
1.52739214	11.0226	0.0	0.74903	73.0804	0.0	14.96336	0.0	0.0	2
1.51686778	13.2304	3.53812	1.48091	72.8396	0.5589	8.09848	0.0	0.0	2
1.51812068	13.33015	3.84793	1.24979	72.778	0.52164	8.12	0.0	0.0	2
1.5166172	12.85135	3.51118	1.43918	73.0076	0.6831	8.2276	0.5985	0.1275	2
1.51572878	14.85965	3.66833	1.74092	71.8708	0.16146	7.35604	0.0	0.0612	2
1.51625272	13.35675	3.57853	1.49054	72.722	0.44712	8.20608	0.0	0.0	2
1.51859906	13.35675	3.43036	1.42955	72.2628	0.50922	8.6042	0.0	0.0	2
1.5173006	12.3526	2.72094	1.62857	72.8676	0.70173	9.22828	0.0	0.0	2
1.5170728	13.4831	3.47975	1.70882	72.5204	0.621	7.99088	0.0	0.0	2
1.51805234	12.99765	3.79854	1.07966	73.0692	0.5589	8.37824	0.0	0.0612	2
1.51591102	13.0176	3.57853	1.5098	73.1196	0.68931	7.9586	0.0	0.0	2
1.51568322	13.23705	3.48873	1.47128	73.2484	0.37881	8.03392	0.0	0.0	2
1.51841682	12.93115	3.74017	1.10855	72.2796	0.63963	8.95928	0.0	0.1122	2
1.53393	12.2994	0.0	0.99941	70.1628	0.11799	16.19	0.0	0.1224	2
1.5277794	12.63855	0.0	0.66878	72.022	0.0621	14.40384	0.0	0.0	2
1.52019366	13.98185	1.35149	1.62857	71.7588	0.39123	10.56252	0.0	0.51	2
1.51800678	13.7092	3.92875	1.53869	71.8092	0.54027	8.20608	0.0	0.0765	2
1.51591102	12.8181	3.52016	1.90142	72.862	0.68931	7.96936	0.0	0.0	2
1.5163894	12.5521	3.47975	1.86932	73.2316	0.62721	8.07696	0.0	0.459	2
1.51591102	13.23705	3.34056	1.47128	73.0972	0.39123	8.21684	0.0	0.0	2
1.51654886	12.7516	2.85115	1.43918	73.2708	0.57132	8.78712	0.11025	0.1122	2
1.5167311	13.2969	3.64139	1.52906	72.5316	0.65205	8.03392	0.0	0.1479	2
1.52176548	13.19715	3.6818	1.15028	72.75	0.54027	8.51812	0.0	0.0	2
1.5167311	12.8713	3.56057	1.64141	73.142	0.65205	7.99088	0.0	0.0	2
1.51595658	13.0176	3.56057	1.53869	73.1084	0.72036	7.9048	0.0	0.0	2
1.51408862	14.24785	3.08912	2.08118	72.2796	1.09917	7.07628	0.0	0.0	2
1.53124196	10.73	0.0	2.10044	69.81	0.57753	13.29556	3.15	0.1428	2
1.51846238	13.40995	3.88834	1.33004	72.3804	0.50922	8.2814	0.0	0.0	2
1.52067204	13.5496	2.08785	1.6703	72.1788	0.52785	9.5726	0.2709	0.0867	2
1.5167311	12.7915	3.52016	1.53869	73.3604	0.65826	7.9048	0.0	0.0	2
1.51659442	12.991	3.17892	1.23053	72.9684	0.57753	8.80864	0.0	0.1224	2
1.5177562	13.52965	3.40791	1.51943	72.0388	0.57753	8.78712	0.0	0.0	3
1.51609326	13.33015	3.52914	1.33967	72.6716	0.5589	8.3352	0.0	0.0	3
1.51663998	13.1373	3.44832	1.76018	72.4812	0.60237	8.37824	0.0	0.0867	3
1.52121876	14.0284	3.75813	0.5789	71.7924	0.11178	9.64792	0.0	0.0	3
1.51645774	13.03755	3.39893	1.25942	73.0076	0.52164	8.58268	0.0	0.0	3
1.52210718	14.188	3.78058	0.90953	71.3612	0.22977	9.1422	0.0	0.1887	3
1.51693612	12.858	3.57853	1.31078	72.61	0.60858	8.78712	0.0	0.0	3
1.51777898	13.6427	3.65037	0.64952	73.002	0.0621	8.927	0.0	0.0	3
1.51796122	13.50305	3.35852	1.62857	71.938	0.57132	8.80864	0.0	0.459	3
1.51609326	13.42325	3.39893	1.2209	72.6884	0.58995	8.32444	0.0	0.0	3
1.5193508	13.6427	3.53812	0.74903	72.6492	0.16146	8.89472	0.1512	0.1224	3
1.51768786	13.64935	3.65935	1.10855	72.7724	0.11178	8.6042	0.0	0.0	3
1.5183257	13.33015	3.34056	1.53869	72.1396	0.5589	8.99156	0.0	0.0	3
1.51670832	13.23705	3.56955	1.3814	72.6996	0.5589	8.4428	0.0	0.051	3
1.51654886	13.40995	3.38995	1.27868	72.638	0.52164	8.64724	0.0	0.0	3
1.5151365	14.00845	2.68053	3.5	69.8884	1.68291	5.87116	2.1987	0.0	5
1.51315464	13.0176	0.0	3.04097	70.482	6.21	6.95792	0.0	0.0	5
1.52119598	12.97105	0.32777	1.5098	73.3884	0.13041	11.27268	0.0	0.1428	5
1.5215149	11.02925	1.71069	1.56116	73.4388	0.57753	11.617	0.0	0.0	5
1.5132002	12.99765	0.0	3.0185	70.7004	6.21	6.92564	0.0	0.0	5
1.51666276	12.858	0.0	1.8308	73.8812	0.96876	10.17516	0.0	0.0	5
1.523679	13.4432	0.0	1.58042	72.218	0.32292	12.24108	0.0	0.0	5
1.52042146	13.3767	0.0	1.40066	72.2516	0.32913	12.49932	0.0	0.0	5
1.51994308	13.2703	0.0	1.76018	73.03	0.47196	11.31572	0.0	0.0	5
1.52058092	12.85135	1.61191	2.17106	72.1788	0.75762	9.70172	0.2394	0.2601	5
1.52171992	11.56125	1.88131	1.56116	72.862	0.47196	11.41256	0.0	0.0	5
1.5196925	14.5604	0.0	0.55964	73.478	0.0	11.21888	0.0	0.0	6
1.51115	17.38	0.0	0.34136	75.41	0.0	6.64588	0.0	0.0	6
1.51937358	13.789	2.41113	1.1888	72.7612	0.0	9.76628	0.0	0.0	6
1.51828014	14.46065	2.24051	1.61894	72.3804	0.0	9.26056	0.0	0.0	6
1.51853072	14.08825	2.19112	1.66067	72.6716	0.0	9.32512	0.0	0.0	6
1.51299518	14.4008	1.74212	1.53869	74.5476	0.0	7.59276	0.0	0.0	6
1.51887242	14.99265	0.78126	1.74092	72.498	0.0	9.9492	0.0	0.0	6
1.51905466	14.0018	2.38868	1.56116	72.3692	0.0	9.5726	0.0	0.0	6
1.51652608	11.94695	0.0	1.1888	75.1804	2.70135	8.927	0.0	0.0	7
1.52064926	14.3609	0.0	2.02019	73.422	0.0	8.4428	1.64115	0.0	7
1.51130946	13.68925	3.20137	1.81154	72.8116	1.75743	5.43	1.1907	0.0	7
1.51556932	13.8688	0.0	2.54021	73.2316	0.14283	9.4112	0.80955	0.0051	7
1.5163894	14.36755	0.0	2.73923	72.8508	0.0	9.45424	0.53865	0.0	7
1.52315506	13.4432	3.34056	1.23053	72.3804	0.60237	8.83016	0.0	0.0	7
1.51545542	14.14145	0.0	2.68145	73.3884	0.08073	9.06688	0.6111	0.0255	7
1.5165033	14.38085	0.0	1.93994	73.6124	0.0	8.47508	1.5687	0.0	7
1.51682222	14.5604	0.0	1.97846	73.2876	0.0	8.51812	1.5687	0.0357	7
1.51645774	14.93945	0.0	1.86932	73.1084	0.0	8.66876	1.3797	0.0	7
1.5171867	14.75325	0.0	2.00093	73.0188	0.0	8.52888	1.59075	0.0408	7
1.5161616	14.95275	0.0	2.27057	73.2988	0.0	8.7118	0.67095	0.0	7
1.51711836	14.2279	0.0	2.08118	73.3604	0.0	8.61496	1.6695	0.0	7
1.52365622	15.79065	1.83192	1.31078	70.4316	0.3105	8.61496	1.67895	0.0	7
1.5151365	14.853	0.0	2.42144	73.7188	0.0	8.389	0.5607	0.0	7
1.516845	14.9195	0.0	1.9913	73.58	0.0	8.39976	1.59075	0.0	7
1.51622994	14.2013	0.0	2.79059	73.4612	0.03726	9.04536	0.40005	0.459	7
1.51531874	14.38085	0.0	2.65898	73.0972	0.03726	9.07764	0.63945	0.0	7
1.51609326	15.126	0.0	2.51132	73.0524	0.04968	8.83016	0.5292	0.0	7
1.51830292	14.3875	0.0	1.82117	72.862	1.40967	6.47372	2.8791	0.0	7
1.51602492	14.853	0.0	2.37971	73.282	0.0	8.75484	0.63945	0.459	7
1.51727782	14.70005	0.0	2.34119	73.282	0.0	8.94852	0.6615	0.0	7
1.51622994	14.14145	0.0	2.88047	72.61	0.08073	9.18524	1.06155	0.0	7
1.51837126	14.321	3.25974	2.21921	71.2492	1.45935	5.78508	1.62855	0.0	7
1.51657164	14.7998	0.0	1.9913	73.1084	0.0	8.2814	1.71045	0.0	7
1.51732338	14.95275	0.0	1.7987	72.9908	0.0	8.61496	1.5498	0.0	7
1.51766508	13.21045	3.69078	1.29152	72.61	0.57132	8.21684	0.0	0.0	1
1.51566044	13.29025	3.44832	1.21127	72.7388	0.5589	8.57192	0.0	0.0	1
1.52226664	14.16805	3.81201	0.78113	71.35	0.0	9.69096	0.0	0.0	1
1.51966972	14.7732	3.74915	0.29	72.022	0.03105	9.00232	0.0	0.0	1
1.51777898	13.21045	2.81074	1.29152	72.9796	0.50922	9.02384	0.0	0.459	1
1.5219705	14.3609	3.84793	0.89027	71.3612	0.14904	9.15296	0.0	0.0	1
1.5190091	13.48975	3.47975	1.3493	71.9492	0.55269	9.00232	0.0	0.0	1
1.51848516	13.6427	3.87038	1.26905	71.9604	0.54027	8.32444	0.0	0.1632	2
1.51818902	13.7225	0.0	0.55964	74.4524	0.0	10.99292	0.0	0.0	2
1.51663998	12.93115	3.53812	1.61894	72.9572	0.63963	8.03392	0.0	0.1071	2
1.51709558	12.99765	3.47077	1.78907	72.722	0.65826	8.18456	0.0	0.0	2
1.51689056	12.6718	2.87809	1.70882	73.2092	0.73278	8.53964	0.0	0.0	2
1.5266404	11.22875	0.0	0.7715	73.2092	0.0	14.6836	0.0	0.0	2
1.51850794	13.19715	3.62792	1.07003	72.8284	0.57132	8.41052	0.09135	0.0867	2
1.51812068	12.95775	2.95891	1.42955	72.918	0.60237	8.78712	0.1386	0.0	2
1.52126432	14.321	3.90181	0.82928	71.5012	0.0	9.48652	0.0	0.0	3
1.51643496	12.15975	3.52016	1.3493	72.89	0.57132	8.52888	0.0	0.0	3
1.5196925	12.63855	0.0	1.65104	73.7524	0.37881	11.53092	0.0	0.0	5
1.51914578	12.73165	1.84988	1.85969	72.6884	0.60237	10.08908	0.0	0.0	5
1.51916856	14.1481	0.0	2.09081	72.7388	0.0	10.88532	0.0	0.0	6
1.51613882	13.8821	1.77804	1.78907	73.0972	0.0	8.66876	0.75915	0.0	7
1.51509094	15.15225	0.0	2.25131	73.5004	0.0	8.3352	0.63	0.0	7
1.52247166	14.85965	2.2001	2.05871	70.258	0.75762	9.75552	0.0	0.0	7
