# Supplementary material for: Improved multi-objective clustering algorithm using particle swarm optimization
Source: PLoS One. 2017 Dec 5;12(12):e0188815. doi: 10.1371/journal.pone.0188815 (PMC5716574; doi:10.1371/journal.pone.0188815)
Supplement: S1 File — (ZIP) [file pone.0188815.s001.zip › datasets/real-world_datasets/haberman.txt]

38	59	2	1
39	63	4	1
49	62	1	1
53	60	2	1
47	68	4	1
56	67	0	1
64	58	0	1
55	69	22	1
45	66	0	2
52	61	0	1
61	65	8	1
64	68	0	1
54	62	0	1
44	61	0	1
49	61	0	1
55	58	1	1
55	66	18	1
43	63	14	1
37	59	6	1
42	60	1	1
34	60	0	1
43	63	2	1
63	60	1	2
59	64	4	1
41	58	0	1
63	61	0	1
68	67	0	1
42	62	20	1
54	59	7	1
77	65	3	1
60	61	1	1
58	59	0	1
58	61	1	1
72	67	3	1
35	64	13	1
39	58	0	1
69	67	8	2
61	62	5	2
53	58	4	2
73	68	0	1
62	62	6	1
61	68	0	1
76	67	0	1
30	65	0	1
60	65	0	2
50	64	0	1
45	60	0	1
52	62	0	1
42	63	1	1
46	62	0	1
55	69	3	1
49	61	1	1
38	66	0	1
74	65	3	2
43	66	4	1
51	64	7	1
70	58	0	2
50	63	13	2
54	63	19	1
49	60	1	1
62	65	19	2
62	66	0	1
55	58	0	1
40	58	2	1
67	66	0	1
53	61	1	1
56	65	9	2
50	64	0	2
51	66	1	1
55	58	1	1
54	66	0	1
70	59	8	1
71	68	2	1
62	58	0	1
41	65	0	1
30	62	3	1
65	64	0	1
52	65	0	1
59	67	3	1
61	59	0	1
52	60	4	1
59	64	7	1
67	66	0	1
67	65	0	1
51	59	3	2
45	67	1	2
42	59	2	1
51	65	0	1
39	66	0	2
52	60	5	1
30	64	1	1
42	59	0	2
39	59	2	1
62	58	0	2
65	61	2	2
57	64	0	1
65	67	0	1
53	59	3	2
67	61	0	1
62	59	13	2
41	67	0	2
54	65	5	2
41	60	23	2
57	64	0	1
50	59	0	1
64	66	0	1
49	66	0	1
41	64	0	2
44	67	16	1
37	58	0	1
38	62	3	1
52	68	0	1
44	58	9	2
58	61	2	1
49	67	1	1
56	66	2	1
47	58	3	1
63	63	0	1
59	60	0	1
47	66	12	1
48	67	7	2
74	63	0	1
36	60	1	1
56	60	0	1
34	59	0	2
72	63	0	2
57	62	0	1
45	67	0	1
60	61	25	1
66	68	0	1
65	59	2	1
52	59	2	2
46	65	20	2
56	66	1	1
46	58	2	2
38	67	5	1
51	59	1	1
52	64	0	1
48	64	0	1
34	67	7	1
58	67	0	1
54	65	23	2
70	58	4	2
46	63	0	1
34	66	9	2
36	69	0	1
42	58	0	1
46	58	3	1
57	62	14	2
53	63	0	1
58	60	3	1
57	69	0	1
50	65	4	1
58	58	3	1
41	69	8	1
66	58	0	2
31	65	4	1
62	66	0	1
49	62	0	1
66	58	0	1
57	61	0	1
42	69	1	2
51	59	13	2
37	60	15	1
50	58	1	1
60	67	2	1
50	61	0	1
37	63	0	1
40	65	0	1
34	58	30	1
37	60	0	1
49	64	10	2
59	62	35	2
48	62	2	1
45	64	0	1
50	66	1	1
64	65	22	1
33	58	10	1
49	63	0	2
83	58	2	2
52	62	3	2
50	59	2	1
57	63	0	1
61	68	1	2
53	60	1	1
38	60	0	1
41	59	0	1
52	69	0	1
39	67	0	1
53	65	1	2
38	64	1	1
55	68	15	2
40	58	0	1
65	66	15	2
59	64	0	1
57	61	5	2
63	61	9	1
72	64	0	1
35	63	0	1
54	60	11	2
64	61	0	1
57	64	9	1
45	59	14	1
39	63	0	1
31	59	2	1
48	66	0	1
72	58	0	1
67	64	8	2
47	61	0	1
38	60	0	1
53	58	1	1
42	65	0	1
48	58	11	2
47	63	23	2
70	67	0	1
67	63	1	2
41	64	0	1
54	68	7	2
63	61	28	1
47	62	0	2
69	60	0	1
52	62	1	1
73	62	0	1
41	65	0	1
65	58	0	2
59	64	1	1
55	67	1	1
63	63	0	1
43	64	3	1
43	64	0	2
54	67	46	1
34	61	10	1
50	61	6	1
44	64	6	2
46	62	5	2
70	63	0	1
44	63	1	1
65	58	0	1
69	66	0	1
53	60	9	2
47	60	4	1
47	67	0	1
48	58	11	2
46	69	3	2
65	67	1	1
68	68	0	1
34	60	1	1
75	62	1	1
33	60	0	1
52	63	4	1
59	63	0	1
38	69	21	2
45	65	6	2
60	64	0	1
60	59	17	2
65	62	22	2
44	61	0	1
45	67	1	1
56	66	3	2
70	66	14	1
56	60	0	1
53	65	12	2
78	65	1	2
43	64	0	2
54	69	7	1
43	65	0	1
65	64	0	1
66	58	1	1
47	65	0	2
48	61	8	1
43	60	0	1
61	59	0	1
66	61	13	2
41	59	8	1
37	63	0	1
54	62	0	1
70	68	0	1
38	66	11	1
57	67	0	1
50	63	1	1
61	64	0	1
69	65	0	1
47	63	6	1
61	65	0	2
55	63	6	2
43	59	2	2
38	60	1	1
54	60	3	1
50	61	0	1
45	68	0	1
61	59	0	1
49	63	3	1
63	66	0	1
43	58	52	2
52	69	3	2
58	58	0	1
54	58	1	1
53	63	24	2
47	66	0	1
44	63	19	2
55	66	0	1
57	64	1	2
63	62	0	1
42	61	4	1
43	64	2	1
52	66	4	2
