# Supplementary material for: Improved multi-objective clustering algorithm using particle swarm optimization
Source: PLoS One. 2017 Dec 5;12(12):e0188815. doi: 10.1371/journal.pone.0188815 (PMC5716574; doi:10.1371/journal.pone.0188815)
Supplement: S1 File — (ZIP) [file pone.0188815.s001.zip › datasets/real-world_datasets/housevotes.txt]

0	1	1	0	1	1	0	0	0	0	0	0	1	1	1	1	1
0	1	0	1	1	1	0	0	0	0	0	1	1	1	0	1	2
1	1	1	0	0	0	1	1	1	0	1	0	0	0	1	1	1
1	1	1	0	0	0	1	1	1	0	0	0	0	0	1	1	1
1	0	1	0	0	0	1	1	1	1	0	0	0	0	1	1	1
1	0	1	0	0	0	1	1	1	0	1	0	0	0	1	1	1
1	1	1	0	0	0	1	1	1	0	1	0	0	0	1	1	1
1	0	0	1	1	0	1	1	1	0	0	1	1	1	0	1	2
1	1	1	0	0	0	1	1	1	0	1	0	0	0	1	1	1
0	1	0	1	1	1	0	0	0	0	0	1	1	1	0	0	2
1	1	1	0	0	0	1	1	1	1	0	0	1	0	1	1	1
0	1	0	1	1	1	0	0	0	0	0	1	1	1	0	1	2
1	1	1	0	0	0	1	1	1	0	0	0	0	0	1	1	1
0	1	0	1	1	1	0	0	0	0	0	1	1	1	0	0	2
1	1	0	1	1	1	0	0	0	0	0	0	1	1	0	1	2
0	1	0	1	1	1	0	0	0	1	0	1	1	1	0	0	2
1	0	1	0	0	0	1	1	1	1	1	0	1	0	1	1	1
1	0	1	0	0	0	1	1	1	0	0	0	0	0	0	1	1
1	0	1	0	0	0	1	1	1	0	0	0	0	0	1	1	1
1	1	1	0	0	0	1	1	1	0	0	0	0	0	0	1	1
1	1	1	0	0	0	1	1	0	0	0	0	0	1	0	1	1
1	1	1	0	0	0	1	1	1	0	1	0	0	0	1	1	1
1	1	0	1	1	1	0	0	0	1	0	1	1	1	0	0	2
0	1	0	1	1	1	0	0	0	1	1	1	1	1	0	0	2
0	1	0	1	1	1	0	0	0	1	1	1	1	1	0	1	2
0	1	0	1	1	1	0	0	0	1	0	1	1	1	0	1	2
0	1	0	1	1	1	0	0	0	1	0	1	1	1	0	1	2
0	1	0	1	1	1	0	0	0	0	0	1	1	1	0	0	2
1	1	1	0	0	0	1	1	1	0	1	0	0	0	0	1	1
1	1	0	1	1	1	1	0	0	0	0	1	1	1	0	1	2
0	1	0	1	1	1	1	0	0	0	1	1	1	1	0	1	2
0	1	0	1	1	1	0	0	0	1	0	1	1	1	0	0	2
1	1	1	0	0	0	1	1	1	0	0	0	0	0	1	1	1
1	1	1	1	0	0	1	1	1	1	1	0	0	1	0	1	2
1	0	1	1	1	0	1	0	1	1	0	0	1	1	0	1	2
1	0	1	0	0	1	1	1	1	1	1	0	0	1	1	1	1
0	1	1	1	1	1	0	0	0	1	1	0	1	1	0	0	1
0	1	1	1	1	1	0	1	1	1	1	1	1	1	0	1	1
1	1	1	0	1	1	0	0	0	1	1	0	1	1	0	1	1
0	0	0	1	1	0	0	0	0	1	0	1	1	1	0	0	2
0	0	0	1	1	1	0	0	0	1	0	1	1	1	0	1	2
0	0	0	1	1	1	0	0	0	0	0	1	1	1	0	0	2
0	0	1	0	1	1	0	0	0	1	1	1	1	1	0	1	1
0	0	0	1	1	1	0	0	0	1	0	1	1	1	0	0	2
0	0	0	1	1	1	0	0	0	0	0	1	1	1	0	0	2
0	1	1	0	1	1	1	0	1	1	1	0	1	1	0	1	1
1	0	1	0	0	0	1	1	1	1	0	0	0	0	1	1	1
1	0	1	0	0	0	1	1	1	1	1	0	0	0	1	1	1
1	0	1	0	0	0	1	0	1	1	1	0	0	0	1	1	1
1	0	1	0	1	1	0	0	0	0	0	0	0	0	0	1	1
1	0	0	0	1	1	1	0	0	1	1	0	0	1	0	1	1
1	1	1	0	0	1	1	1	1	1	0	0	0	0	0	1	1
1	0	0	0	1	1	0	0	0	0	1	1	0	1	0	1	1
1	0	1	0	1	1	1	0	0	0	1	0	0	1	0	1	1
1	1	1	0	0	0	0	1	1	0	1	0	0	0	1	1	1
0	1	0	1	1	1	0	0	0	0	0	1	1	1	0	1	2
0	0	1	0	0	0	1	1	1	1	0	0	0	0	1	1	1
1	0	1	0	0	0	1	1	1	0	1	0	0	0	1	1	1
1	1	1	1	1	0	1	0	0	0	0	1	1	1	0	1	2
0	1	1	0	0	0	0	1	1	1	1	0	0	0	1	1	1
0	0	0	1	1	1	0	0	0	0	0	1	1	1	0	0	2
0	0	0	1	1	1	0	0	0	1	0	1	0	1	0	1	2
0	0	1	0	0	1	0	1	1	1	0	0	0	1	0	1	1
0	0	0	1	1	1	0	0	0	1	0	1	1	1	0	1	2
0	0	0	1	1	1	0	0	0	1	0	1	1	1	0	0	2
0	1	0	1	1	1	0	0	0	1	1	1	1	0	0	1	2
0	0	1	0	0	1	1	1	1	1	0	0	0	1	0	1	1
1	0	1	0	0	1	1	1	1	0	0	0	0	0	1	1	1
0	0	0	1	0	0	1	1	1	1	0	0	1	1	0	1	2
0	0	0	1	1	1	1	1	1	1	0	1	1	1	0	1	2
0	1	0	1	1	1	0	0	0	0	0	1	1	1	0	1	2
0	0	0	0	0	0	1	1	1	1	0	1	1	1	1	1	1
0	1	0	1	1	1	0	0	0	1	1	1	1	1	0	1	2
0	0	1	0	0	0	1	1	1	1	0	0	1	0	1	1	1
1	1	0	1	1	1	0	0	0	1	0	1	1	1	0	1	2
0	1	1	0	0	1	0	1	1	1	1	0	1	0	1	1	1
0	0	1	0	0	1	1	1	1	1	1	0	1	1	0	1	1
0	1	0	1	1	1	0	0	0	0	0	1	1	1	0	0	2
1	1	0	1	1	1	1	0	0	0	0	1	1	1	0	0	2
0	1	0	1	1	1	0	0	0	1	0	1	1	1	0	0	2
0	1	0	0	1	1	0	0	0	0	0	1	1	1	1	1	1
0	0	0	0	1	1	1	0	0	0	0	1	1	1	0	1	1
0	1	1	0	1	1	1	0	0	0	1	1	1	1	0	1	1
0	1	0	1	1	1	1	0	0	0	0	1	1	1	0	1	2
1	0	1	1	1	1	1	1	0	1	0	1	0	1	1	1	2
1	0	1	1	1	1	1	1	0	1	1	1	0	1	1	1	2
1	0	1	0	0	0	1	1	1	1	1	0	0	1	0	1	1
0	0	0	0	1	1	0	0	0	1	1	1	1	1	0	1	1
0	1	1	0	0	0	1	1	1	1	0	0	0	0	1	1	1
0	0	1	1	0	0	1	1	1	1	0	0	0	1	1	1	2
1	0	1	0	0	0	1	1	1	1	0	0	0	0	1	1	1
0	0	1	0	0	0	1	1	1	1	1	0	0	0	1	1	1
0	0	1	0	0	0	1	1	1	1	1	0	0	0	1	1	1
0	1	1	0	0	0	1	1	1	1	1	0	0	0	1	1	1
1	0	1	0	0	0	1	1	1	0	0	0	0	0	1	1	1
0	0	0	0	0	1	1	1	1	0	1	0	0	1	1	1	1
0	0	1	0	0	0	1	1	1	0	0	0	0	0	1	1	1
0	0	1	0	0	0	1	1	1	0	0	0	0	1	1	1	1
1	1	1	0	0	0	1	1	1	0	0	0	0	0	1	1	1
1	0	1	0	0	1	1	1	1	1	1	0	0	0	1	1	1
1	0	1	0	0	0	1	1	1	1	0	0	0	0	1	1	1
0	0	1	1	1	1	1	0	0	0	0	1	1	1	0	1	2
0	0	1	0	0	1	1	1	1	1	0	1	0	0	0	1	1
0	0	0	1	1	1	0	0	0	1	0	1	0	1	0	1	2
1	1	1	0	0	0	1	1	1	1	1	0	0	0	0	1	1
0	0	1	0	0	1	1	1	1	0	0	0	0	0	1	1	1
0	1	0	1	1	1	0	0	0	1	0	1	1	1	0	1	2
0	0	1	0	0	0	1	1	1	0	1	0	0	0	1	1	1
0	1	1	0	0	1	0	1	1	0	1	0	1	0	1	1	1
1	1	0	1	1	1	0	0	0	1	0	1	1	1	0	1	2
0	1	0	1	1	1	0	0	0	1	0	1	1	1	0	0	2
0	1	1	0	0	0	0	1	1	0	1	0	0	1	1	1	1
0	0	0	1	1	0	0	0	0	0	0	1	1	1	0	1	2
0	0	1	0	0	1	1	1	1	0	1	0	0	1	1	1	1
0	1	1	1	1	1	1	0	1	1	0	1	1	1	0	1	2
0	1	0	1	1	1	0	0	0	0	0	1	1	1	0	1	2
0	1	0	1	1	1	0	0	1	1	0	1	1	1	0	1	2
0	1	0	1	1	1	0	0	0	1	0	1	1	1	0	1	2
0	0	0	1	1	1	0	0	0	1	0	1	0	1	0	1	2
0	0	1	0	0	0	1	1	1	0	0	0	0	0	1	1	1
1	0	1	0	0	1	1	1	0	0	0	1	1	0	0	1	1
0	0	0	1	1	1	1	0	0	1	0	0	0	1	1	1	2
1	0	1	0	0	0	1	1	1	1	1	0	0	1	1	1	1
1	0	1	0	0	0	0	1	1	1	0	0	0	0	1	1	1
1	0	1	0	0	0	1	1	1	1	1	0	0	0	1	1	1
0	1	0	1	1	1	0	0	0	0	0	1	1	1	0	0	2
0	1	0	1	1	1	0	0	0	0	0	1	1	1	0	0	2
1	1	1	0	0	1	1	1	1	0	0	0	0	0	1	1	1
0	1	0	1	1	1	0	0	0	0	0	1	1	1	0	1	2
1	0	1	0	0	0	1	1	1	1	0	0	0	0	0	1	1
1	0	1	0	0	0	1	1	1	1	0	0	0	1	1	1	1
0	0	0	1	1	0	0	0	0	0	0	1	0	1	0	0	2
0	0	1	0	0	0	1	1	1	0	1	0	0	0	1	1	1
1	0	1	0	0	0	1	1	1	0	0	0	0	0	0	1	1
1	0	1	0	0	0	1	1	1	1	0	0	0	0	0	1	1
1	0	1	0	0	0	1	1	1	1	0	0	0	0	0	1	1
0	0	0	1	1	1	0	0	0	1	0	1	0	1	0	1	2
1	0	0	0	0	0	1	1	1	1	0	0	0	1	0	1	2
1	0	1	0	0	0	1	1	1	0	0	0	0	0	0	1	1
1	1	1	0	0	0	1	1	1	0	0	0	0	0	1	1	1
1	0	0	1	1	0	1	0	0	1	0	0	0	1	1	1	2
0	0	0	1	1	1	0	0	0	0	0	1	1	1	1	0	2
0	0	1	1	1	1	1	1	0	1	0	0	0	1	0	1	2
0	0	0	1	1	1	0	0	0	0	0	1	1	1	0	1	2
0	0	0	1	1	1	0	0	0	1	0	1	1	1	0	0	2
0	0	1	0	0	0	1	1	1	1	0	0	0	1	0	1	1
0	0	0	1	1	1	0	0	0	0	0	1	1	1	0	1	2
0	0	1	0	0	1	1	1	1	1	1	0	0	0	1	1	1
1	1	1	0	1	1	0	1	0	1	1	0	1	1	1	1	1
1	0	1	0	0	1	1	1	0	1	1	0	1	1	1	1	1
1	1	1	0	0	1	1	1	1	1	1	0	1	1	1	1	1
0	0	1	1	1	1	0	0	0	1	0	1	1	1	1	1	2
0	1	0	0	0	0	1	1	1	1	1	0	0	0	1	1	1
0	1	1	0	0	1	1	1	1	1	0	0	1	1	1	1	1
0	0	0	1	1	0	1	1	1	1	0	1	1	1	0	1	2
0	0	0	1	1	1	1	0	0	1	0	1	1	1	0	1	2
0	0	0	1	1	1	0	0	0	0	0	1	1	1	0	0	2
0	0	0	1	1	1	0	0	0	1	0	1	1	1	0	0	2
0	0	0	1	1	1	0	0	0	0	0	1	1	1	0	0	2
0	0	0	1	1	1	0	0	0	1	0	1	1	1	0	0	2
1	0	0	0	0	1	1	1	1	1	0	0	0	1	1	1	1
0	0	0	1	1	1	0	0	0	1	0	1	1	1	1	0	2
0	0	1	0	0	1	1	1	1	1	0	0	1	0	0	1	1
1	1	1	0	0	0	1	1	1	1	0	0	0	0	1	1	1
0	1	1	1	1	1	0	0	0	1	0	1	1	1	0	1	2
0	1	0	1	1	1	1	1	0	0	1	1	1	1	1	1	2
0	0	0	0	0	1	0	1	1	0	1	1	1	1	1	0	1
1	0	0	0	0	0	1	1	1	1	0	0	0	0	1	1	1
0	1	1	0	0	1	0	1	1	1	0	0	1	1	0	1	1
1	1	1	0	0	0	1	1	1	1	0	0	1	0	0	1	1
0	1	0	1	1	1	0	0	0	0	1	1	1	1	0	0	2
1	1	0	1	0	0	1	1	1	0	1	0	0	1	0	1	1
0	1	0	1	1	1	0	0	0	0	0	1	1	1	0	1	2
1	1	1	0	0	0	1	1	1	0	1	0	0	0	0	1	1
0	1	0	1	1	1	0	0	0	1	0	1	1	1	0	0	2
0	0	1	0	0	0	1	1	1	0	0	0	0	0	1	1	1
1	0	1	0	0	0	1	1	1	0	0	0	0	0	1	1	1
1	0	1	0	0	0	1	1	1	1	0	0	0	1	1	1	1
1	0	0	1	1	1	0	0	0	0	1	1	1	1	0	0	2
0	0	0	1	1	1	0	0	0	1	1	1	0	1	0	1	2
0	0	0	1	1	0	1	0	1	1	0	0	0	1	0	1	2
0	0	1	0	0	0	1	1	1	1	1	0	0	0	1	1	1
0	0	0	1	1	1	1	0	0	1	0	1	0	1	1	1	2
0	0	0	1	1	1	0	0	0	1	0	1	1	1	0	1	2
1	0	0	1	1	1	0	0	0	1	0	1	1	1	0	0	2
0	1	1	1	1	1	1	1	1	0	0	1	1	1	0	1	2
0	1	0	0	0	1	1	0	1	0	1	0	0	0	1	1	1
0	0	1	1	1	1	1	1	1	1	0	1	1	1	1	1	2
0	0	1	1	1	1	1	0	0	1	1	1	1	1	0	1	2
1	0	1	1	0	0	0	1	1	1	0	0	0	1	1	1	2
0	0	0	1	1	1	0	0	0	0	0	1	1	1	0	0	2
0	0	0	1	1	1	0	0	0	0	0	1	1	1	0	0	2
1	0	1	0	0	1	1	1	1	1	0	0	1	0	0	1	1
1	1	1	0	0	1	1	1	1	1	1	1	1	0	0	1	1
1	1	0	1	1	1	0	0	0	1	1	0	1	0	0	0	2
1	1	0	1	1	1	0	0	0	0	1	0	1	1	0	1	2
0	1	0	0	1	1	0	0	0	1	1	0	1	1	0	0	1
0	1	1	0	0	1	1	1	0	1	0	0	0	0	1	1	1
0	1	0	1	1	1	0	0	0	0	0	0	1	1	0	1	2
0	1	0	1	1	1	0	0	0	0	0	1	1	1	0	1	2
0	1	0	1	1	1	0	0	0	0	1	1	0	1	0	0	1
0	0	0	1	1	1	0	0	0	0	0	1	1	1	0	1	2
0	0	0	1	1	1	0	0	0	0	0	1	1	1	0	1	2
1	1	1	0	1	1	0	1	1	1	1	0	0	0	0	1	1
1	1	1	1	1	1	0	0	0	0	1	1	1	1	0	1	1
1	1	0	0	1	1	0	0	0	0	1	1	1	1	1	0	1
1	1	0	0	0	0	0	1	1	0	1	0	0	0	1	0	1
1	1	0	1	1	1	0	0	0	0	1	1	1	1	0	1	2
1	1	1	0	1	1	0	1	0	0	1	0	1	0	1	1	1
0	1	1	0	1	1	0	1	0	0	0	0	0	0	0	1	1
0	1	0	1	1	1	0	0	0	1	1	1	1	1	0	0	2
1	1	0	1	1	1	0	0	0	1	0	1	1	1	0	1	2
0	0	0	1	1	1	0	0	0	0	0	1	1	1	0	1	2
1	0	1	0	1	1	0	0	1	1	0	0	1	1	0	1	1
0	0	0	1	1	1	0	0	0	0	1	1	1	1	0	0	1
0	0	0	1	1	1	0	0	0	0	0	1	1	1	0	0	2
0	0	0	1	1	1	0	0	0	0	1	1	1	1	0	1	2
1	0	1	0	0	1	1	1	1	1	1	0	0	0	0	1	1
0	0	0	1	1	1	0	0	0	1	0	1	1	1	0	1	2
1	1	1	0	0	0	1	1	1	0	0	0	0	0	0	1	1
1	1	0	1	1	1	0	0	0	1	0	0	1	1	0	1	2
1	1	1	0	0	0	1	1	1	1	1	0	1	0	0	1	1
1	1	1	0	0	0	1	1	0	1	0	0	0	0	0	1	1
1	1	1	0	0	0	1	1	1	0	0	0	0	0	0	1	1
1	1	1	1	1	1	1	1	0	1	0	0	1	1	0	1	2
0	1	1	0	1	1	1	1	0	0	1	0	1	0	1	1	1
0	0	1	0	0	1	1	1	1	0	1	0	0	0	1	1	1
0	1	1	0	0	1	1	1	1	0	1	0	0	1	1	1	1
1	0	1	0	0	0	1	1	1	1	0	0	0	0	1	1	1
0	0	0	1	1	1	1	1	0	1	0	1	1	1	0	1	2
0	0	1	1	1	1	0	0	1	1	0	1	1	1	0	1	2
0	0	1	0	0	0	1	1	1	1	0	0	0	0	0	1	1
