# Supplementary material for: Improved multi-objective clustering algorithm using particle swarm optimization
Source: PLoS One. 2017 Dec 5;12(12):e0188815. doi: 10.1371/journal.pone.0188815 (PMC5716574; doi:10.1371/journal.pone.0188815)
Supplement: S1 File — (ZIP) [file pone.0188815.s001.zip › datasets/real-world_datasets/ionosphere.txt]

1	0.995	-0.059	0.852	0.023	0.834	-0.377	1.0	0.038	0.852	-0.178	0.598	-0.449	0.605	-0.382	0.844	-0.385	0.582	-0.322	0.57	-0.297	0.369	-0.474	0.568	-0.512	0.411	-0.462	0.213	-0.341	0.423	-0.545	0.186	-0.453	1
1	1.0	-0.188	0.93	-0.362	-0.109	-0.936	1.0	-0.045	0.509	-0.677	0.344	-0.697	-0.517	-0.975	0.055	-0.622	0.331	-1.0	-0.132	-0.453	-0.181	-0.357	-0.203	-0.266	-0.205	-0.184	-0.19	-0.116	-0.166	-0.063	-0.137	-0.024	2
1	1.0	-0.452	1.0	1.0	0.712	-1.0	0.0	0.0	0.0	0.0	0.0	0.0	-1.0	0.145	0.541	-0.393	-1.0	-0.545	-0.7	1.0	0.0	0.0	1.0	0.907	0.516	1.0	1.0	-0.201	0.257	1.0	-0.324	1.0	2
1	1.0	-0.024	0.941	0.065	0.921	-0.233	0.772	-0.164	0.528	-0.203	0.564	-0.0070	0.344	-0.275	0.529	-0.218	0.451	-0.178	0.06	-0.356	0.023	-0.529	0.033	-0.652	0.133	-0.532	0.024	-0.622	-0.057	-0.596	-0.046	-0.657	1
1	0.023	-0.0060	-0.099	-0.119	-0.0080	-0.118	0.147	0.066	0.038	-0.063	0.0	0.0	-0.046	-0.155	-0.0030	-0.102	-0.116	-0.054	0.018	0.037	0.015	0.0090	0.035	-0.015	-0.032	0.092	-0.079	0.0070	0.0	0.0	-0.0	0.12	2
1	0.976	-0.106	0.946	-0.208	0.928	-0.284	0.86	-0.273	0.798	-0.479	0.782	-0.508	0.746	-0.614	0.579	-0.681	0.379	-0.736	0.363	-0.766	0.319	-0.798	0.228	-0.816	0.137	-0.825	0.046	-0.824	-0.043	-0.813	-0.138	-0.81	1
0	0.0	0.0	0.0	0.0	1.0	-1.0	0.0	0.0	-1.0	-1.0	0.0	0.0	0.0	0.0	1.0	1.0	-1.0	-1.0	0.0	0.0	0.0	0.0	1.0	1.0	1.0	1.0	0.0	0.0	1.0	1.0	0.0	0.0	2
1	0.964	-0.072	1.0	-0.143	1.0	-0.213	1.0	-0.362	0.926	-0.436	0.945	-0.407	0.904	-0.464	0.983	-0.353	0.845	-0.66	0.753	-0.606	0.696	-0.642	0.851	-0.654	0.576	-0.697	0.254	-0.639	0.451	-0.728	0.389	-0.734	1
1	-0.019	-0.085	0.0	0.0	0.0	0.0	0.115	-0.268	-0.457	-0.382	0.0	0.0	-0.337	0.386	-0.371	0.15	0.637	0.221	0.0	0.0	0.0	0.0	-0.148	-0.013	0.206	-0.023	0.0	0.0	0.166	0.241	-0.082	0.381	2
1	1.0	0.067	1.0	-0.184	1.0	-0.273	1.0	-0.431	1.0	-0.413	0.962	-0.519	0.907	-0.59	0.892	-0.665	0.699	-0.71	0.706	-0.763	0.631	-0.805	0.559	-0.891	0.472	-0.865	0.403	-0.837	0.31	-0.891	0.23	-0.892	1
1	1.0	-0.542	1.0	-1.0	1.0	-1.0	1.0	0.362	1.0	-0.411	1.0	1.0	1.0	-1.0	1.0	-0.294	1.0	-0.936	1.0	1.0	1.0	1.0	1.0	-0.409	1.0	-0.627	1.0	-1.0	1.0	-1.0	1.0	-1.0	2
1	1.0	-0.163	1.0	-0.102	1.0	-0.152	1.0	-0.193	0.941	-0.352	0.957	-0.298	0.937	-0.344	0.945	-0.281	0.901	-0.434	0.86	-0.473	0.83	-0.512	0.841	-0.471	0.762	-0.584	0.657	-0.688	0.687	-0.645	0.647	-0.672	1
1	1.0	-0.867	1.0	0.223	0.855	-0.399	1.0	-0.121	1.0	0.351	1.0	0.078	1.0	-0.148	1.0	-1.0	1.0	-1.0	0.618	0.158	1.0	0.623	1.0	-0.17	1.0	0.359	1.0	-0.665	1.0	0.884	1.0	-0.188	2
1	1.0	0.074	1.0	0.034	1.0	-0.056	1.0	0.088	1.0	0.197	1.0	0.203	1.0	0.128	1.0	0.106	1.0	0.271	1.0	0.448	1.0	0.418	1.0	0.2	1.0	0.367	0.956	0.486	1.0	0.325	1.0	0.467	1
1	0.509	-0.94	1.0	0.267	-0.035	-1.0	1.0	-1.0	0.437	-1.0	0.0	0.0	-1.0	-0.343	-0.377	0.036	1.0	-1.0	0.0	0.0	0.0	0.0	-0.163	0.922	0.398	0.265	0.0	0.0	1.0	0.232	0.0	0.0	2
0	0.0	0.0	-1.0	-1.0	1.0	1.0	-1.0	1.0	-1.0	1.0	1.0	-1.0	1.0	1.0	-1.0	-1.0	-1.0	1.0	1.0	-1.0	-1.0	1.0	-1.0	1.0	1.0	-1.0	-1.0	1.0	-1.0	-1.0	1.0	-1.0	2
1	0.671	0.025	0.666	0.05	0.572	0.188	0.088	0.341	0.636	0.121	0.621	0.143	0.786	0.11	0.584	0.182	0.144	0.412	0.539	0.213	0.514	0.226	0.488	0.237	0.462	0.246	0.434	0.253	0.407	0.258	1.0	0.33	1
0	1.0	-1.0	0.0	0.0	0.0	0.0	1.0	1.0	1.0	-1.0	-0.719	1.0	0.0	0.0	-1.0	1.0	1.0	1.0	-1.0	1.0	1.0	0.562	-1.0	1.0	1.0	1.0	1.0	-1.0	1.0	1.0	1.0	1.0	2
1	1.0	-0.0060	1.0	-0.098	1.0	-0.076	1.0	-0.106	1.0	-0.111	1.0	-0.395	1.0	-0.156	0.921	-0.319	0.865	-0.345	0.917	-0.441	0.961	-0.469	0.819	-0.404	0.827	-0.422	0.758	-0.382	0.804	-0.406	0.744	-0.45	1
0	1.0	1.0	0.0	0.0	0.0	0.0	-1.0	-1.0	0.0	0.0	0.0	0.0	-1.0	-1.0	-1.0	-1.0	-1.0	1.0	-1.0	1.0	0.0	0.0	0.0	0.0	1.0	-1.0	-1.0	1.0	-1.0	1.0	-1.0	1.0	2
0	-1.0	1.0	0.0	0.0	0.0	0.0	-1.0	1.0	1.0	1.0	0.0	0.0	0.0	0.0	1.0	-1.0	-1.0	1.0	1.0	1.0	0.0	0.0	-1.0	-1.0	1.0	-1.0	1.0	1.0	-1.0	1.0	0.0	0.0	2
1	1.0	-0.062	1.0	0.029	1.0	-0.051	1.0	-0.017	1.0	-0.117	0.845	-0.052	0.934	-0.066	0.692	-0.074	0.657	-0.204	0.949	-0.316	0.809	-0.317	0.849	-0.348	0.725	-0.292	0.731	-0.386	0.544	-0.263	0.642	-0.395	1
1	1.0	-0.087	1.0	-0.173	0.866	-0.818	0.948	0.611	0.955	-0.414	0.885	-0.317	0.879	-0.234	0.811	-0.622	0.122	-1.0	0.903	0.111	0.624	-0.785	0.554	-0.829	0.481	-0.866	0.406	-0.897	0.33	-0.921	-0.133	-1.0	1
1	1.0	0.084	1.0	0.174	1.0	-0.133	0.982	0.645	1.0	0.479	1.0	0.591	1.0	0.708	1.0	0.828	1.0	0.951	1.0	1.0	0.98	1.0	0.916	1.0	0.839	1.0	0.748	1.0	0.644	1.0	0.525	1.0	1
0	-1.0	-1.0	1.0	1.0	1.0	-1.0	-1.0	1.0	1.0	-1.0	-1.0	-1.0	0.0	0.0	1.0	1.0	-1.0	-1.0	1.0	-1.0	1.0	-1.0	1.0	1.0	1.0	-1.0	1.0	-1.0	-1.0	1.0	1.0	-1.0	2
1	1.0	-0.142	1.0	-0.163	1.0	-0.237	1.0	-0.075	1.0	-0.25	1.0	-0.262	1.0	-0.22	1.0	-0.386	1.0	-0.462	1.0	-0.355	1.0	-0.597	1.0	-0.476	0.988	-0.497	1.0	-0.758	1.0	-0.758	1.0	-0.844	1
1	1.0	-1.0	1.0	1.0	1.0	-1.0	1.0	-1.0	1.0	-1.0	1.0	-0.018	1.0	-1.0	1.0	1.0	1.0	-0.856	1.0	1.0	1.0	-1.0	0.0	0.0	1.0	1.0	1.0	-0.791	1.0	1.0	1.0	1.0	2
1	0.882	-0.146	0.934	-0.111	0.921	-0.164	0.883	-0.17	0.885	-0.318	0.853	-0.315	0.821	-0.359	0.807	-0.336	0.752	-0.47	0.706	-0.472	0.662	-0.501	0.613	-0.481	0.568	-0.546	0.502	-0.599	0.471	-0.574	0.422	-0.581	1
1	0.713	-0.026	0.413	-0.231	0.98	-0.095	0.997	-0.102	1.0	-0.11	0.59	1.0	0.837	-1.0	0.823	-0.179	0.808	-0.283	-0.259	0.927	0.519	0.055	0.655	-0.204	0.931	-0.413	0.638	-0.219	0.861	-0.874	-0.232	-1.0	2
1	1.0	-0.159	0.723	0.277	0.834	-0.584	1.0	-0.282	1.0	-0.499	0.8	-0.125	0.768	0.146	1.0	0.393	1.0	0.266	0.964	-0.019	0.926	-0.913	1.0	0.148	1.0	-0.116	1.0	-0.111	1.0	0.534	1.0	-0.578	1
1	0.662	-1.0	1.0	1.0	1.0	-0.673	0.809	-0.404	1.0	-1.0	1.0	-0.894	1.0	0.734	0.176	0.71	1.0	0.78	1.0	0.853	1.0	-1.0	1.0	0.854	1.0	-0.086	0.96	-0.362	1.0	0.653	1.0	0.347	2
1	1.0	0.0040	1.0	-0.012	1.0	-0.03	1.0	-0.07	0.978	-0.063	1.0	-0.065	0.973	-0.079	0.926	-0.137	0.942	-0.143	0.996	-0.142	0.948	-0.136	0.895	-0.209	0.891	-0.179	0.856	-0.186	0.838	-0.201	0.839	-0.208	1
0	1.0	1.0	1.0	-1.0	0.0	0.0	0.0	0.0	-1.0	-1.0	0.0	0.0	0.0	0.0	-1.0	1.0	1.0	1.0	-1.0	1.0	-1.0	1.0	1.0	-1.0	1.0	1.0	-1.0	1.0	1.0	1.0	0.0	0.0	2
1	0.912	0.043	0.942	0.023	0.947	0.053	0.936	0.013	0.919	0.063	0.928	0.121	0.92	0.062	0.889	0.127	0.837	0.144	0.81	0.118	0.77	0.142	0.758	0.113	0.736	0.133	0.664	0.153	0.709	0.108	0.653	0.114	1
1	1.0	0.025	0.997	0.049	0.975	0.071	0.617	-1.0	0.91	0.111	0.885	0.536	0.821	0.141	0.769	0.152	1.0	0.41	0.658	0.164	0.601	0.165	0.544	0.164	0.489	0.16	0.435	0.154	0.384	0.147	1.0	1.0	2
1	-1.0	-1.0	1.0	1.0	1.0	-0.144	0.0	0.0	-1.0	1.0	1.0	1.0	0.179	-1.0	-1.0	-1.0	0.088	-1.0	1.0	-1.0	-1.0	1.0	-1.0	-1.0	1.0	-1.0	-1.0	-1.0	1.0	1.0	0.0	0.0	2
1	0.909	0.088	0.865	0.169	1.0	0.166	0.552	0.682	0.702	0.367	0.163	0.427	0.576	0.461	0.511	0.496	0.316	0.13	0.378	0.545	0.313	0.558	0.249	0.565	0.186	0.566	0.126	0.561	0.069	0.551	0.121	0.677	1
1	0.99	-0.058	0.998	-0.13	0.987	-0.194	0.994	-0.258	0.927	-0.301	0.927	-0.38	0.898	-0.438	0.849	-0.521	0.874	-0.571	0.79	-0.598	0.747	-0.646	0.683	-0.685	0.652	-0.732	0.61	-0.754	0.548	-0.803	0.492	-0.832	1
0	0.0	0.0	0.0	0.0	0.0	0.0	1.0	1.0	1.0	1.0	0.0	0.0	0.0	0.0	-0.375	-1.0	-1.0	-1.0	0.0	0.0	0.0	0.0	-1.0	-1.0	-1.0	-1.0	-1.0	1.0	1.0	0.0	0.0	0.0	2
1	1.0	-0.037	1.0	-0.074	0.996	-0.11	0.998	-0.099	0.989	-0.138	0.967	-0.217	0.953	-0.251	0.912	-0.344	0.906	-0.322	0.9	-0.347	0.879	-0.376	0.862	-0.43	0.832	-0.431	0.814	-0.426	0.779	-0.48	0.751	-0.502	1
1	0.946	-0.027	-1.0	0.261	-0.364	0.356	0.693	-0.634	1.0	-0.034	-0.29	-0.0060	-0.549	0.155	0.919	-0.463	1.0	-0.504	-0.297	-0.315	-0.739	0.374	0.839	-0.467	0.522	-0.581	1.0	-0.614	-0.096	0.205	-0.061	0.419	2
1	0.982	0.0090	0.981	-0.038	0.976	-0.057	0.959	-0.07	0.99	-0.045	0.947	-0.111	0.934	-0.128	0.942	-0.116	0.797	-0.192	0.883	-0.174	0.863	-0.187	0.885	-0.197	0.818	-0.211	0.785	-0.239	0.769	-0.231	0.743	-0.239	1
1	0.0	0.0	1.0	0.517	0.0	0.0	0.11	-1.0	0.0	0.0	0.0	0.0	-1.0	-0.224	-0.557	-0.833	0.769	0.631	0.0	0.0	0.534	0.357	-0.903	0.448	1.0	-1.0	-1.0	0.816	0.0	0.0	0.0	0.0	2
1	0.841	-0.184	0.436	0.029	0.934	-0.0030	0.879	0.138	0.811	-0.018	0.886	0.55	0.917	-0.575	0.75	-0.295	0.867	-0.201	1.0	1.0	0.466	-0.163	0.901	-0.028	0.934	-0.012	0.616	-0.323	0.845	-0.257	0.933	-0.014	1
0	1.0	1.0	1.0	-1.0	0.0	0.0	0.0	0.0	1.0	1.0	1.0	1.0	-1.0	-1.0	1.0	-1.0	-1.0	1.0	0.0	0.0	1.0	-1.0	1.0	-1.0	1.0	1.0	-1.0	-1.0	0.0	0.0	0.0	0.0	2
1	1.0	1.0	1.0	1.0	0.91	1.0	-0.27	1.0	-0.832	1.0	-1.0	1.0	-1.0	0.725	-1.0	-0.578	-1.0	-0.421	-1.0	-1.0	-0.528	-1.0	0.9	-1.0	1.0	-1.0	1.0	-1.0	1.0	-0.347	1.0	0.348	1
1	-0.679	-1.0	-1.0	1.0	1.0	0.633	0.035	-1.0	-1.0	-1.0	1.0	1.0	0.887	-1.0	-1.0	1.0	0.838	1.0	1.0	-1.0	-1.0	-1.0	-0.189	1.0	1.0	-1.0	-1.0	-1.0	-1.0	1.0	1.0	0.336	2
1	0.957	0.081	0.975	-0.057	0.972	-0.085	0.961	-0.066	0.947	0.013	0.954	-0.168	0.946	-0.195	0.996	-0.323	0.903	-0.359	0.914	-0.273	0.901	-0.298	0.999	-0.407	0.872	-0.346	0.921	-0.306	0.84	-0.391	0.822	-0.412	1
1	0.083	-0.207	-1.0	1.0	-1.0	1.0	0.719	0.472	-0.821	-0.627	-1.0	-1.0	-1.0	1.0	-0.028	0.592	-0.421	-0.421	-0.746	-1.0	-1.0	-0.468	-1.0	0.238	1.0	-1.0	-1.0	-0.389	-1.0	-1.0	-1.0	0.615	2
1	1.0	-0.023	1.0	-0.045	1.0	-0.067	1.0	-0.088	1.0	0.562	1.0	-0.127	1.0	-0.145	1.0	0.324	1.0	-0.176	0.995	-0.189	0.956	-0.201	1.0	-0.923	0.873	-0.218	0.829	-0.224	0.785	-0.228	0.74	-0.23	1
0	-1.0	1.0	1.0	-1.0	-1.0	1.0	0.0	0.0	1.0	1.0	-1.0	-0.188	1.0	1.0	-1.0	-1.0	1.0	-1.0	-1.0	-1.0	1.0	1.0	1.0	-1.0	1.0	1.0	1.0	1.0	0.0	0.0	-1.0	-1.0	2
1	1.0	0.058	0.945	0.074	1.0	0.132	1.0	-0.019	0.948	0.07	0.957	0.146	0.949	0.112	0.909	0.201	0.967	0.163	0.997	0.143	0.908	0.164	0.917	0.224	0.884	0.236	0.886	0.225	0.783	0.296	0.836	0.312	1
1	0.172	-1.0	-1.0	1.0	0.0	0.0	0.0	0.0	-1.0	1.0	0.0	0.0	-0.614	-0.677	0.805	0.361	0.52	0.144	0.0	0.0	-1.0	-0.271	-0.848	0.962	1.0	1.0	-1.0	0.677	0.0	0.0	0.0	0.0	2
1	0.017	-0.356	0.0	0.0	0.0	0.0	0.0	0.0	0.0	0.0	0.0	0.0	0.123	-0.55	0.228	0.828	1.0	-0.423	0.0	0.0	0.083	-1.0	-0.106	-0.167	1.0	-0.767	-1.0	0.189	0.0	0.0	1.0	-0.273	2
1	0.638	1.0	0.208	-1.0	1.0	1.0	0.877	0.309	-0.669	1.0	-0.059	0.588	0.018	0.05	-0.515	-1.0	0.143	-0.033	0.327	-0.439	-1.0	1.0	0.809	-1.0	1.0	-0.061	1.0	1.0	0.206	-1.0	1.0	1.0	2
1	1.0	-0.415	1.0	0.761	0.871	0.186	1.0	-0.099	0.938	0.48	0.655	-0.161	1.0	0.0090	0.976	-0.501	0.8	-0.245	0.881	-0.191	1.0	-0.123	0.936	0.107	0.929	-0.072	1.0	-0.274	0.44	0.198	0.514	-0.054	1
1	0.848	0.106	1.0	0.391	1.0	-1.0	0.669	0.084	1.0	0.27	1.0	0.606	1.0	0.355	1.0	0.027	0.584	-0.43	1.0	0.635	0.891	0.266	0.91	-0.333	1.0	0.159	0.377	-0.019	1.0	0.225	1.0	0.374	2
1	1.0	0.28	1.0	0.025	1.0	0.078	1.0	0.043	0.988	0.333	1.0	0.055	1.0	0.044	0.958	-0.246	0.844	-0.087	1.0	0.042	0.999	0.274	1.0	-0.391	0.964	-0.022	0.867	0.234	0.946	-0.22	0.804	-0.073	1
0	1.0	-1.0	1.0	-1.0	1.0	-1.0	1.0	-1.0	1.0	1.0	1.0	1.0	1.0	-1.0	1.0	1.0	1.0	1.0	1.0	1.0	1.0	-1.0	1.0	-1.0	1.0	-1.0	1.0	0.656	0.0	0.0	1.0	-1.0	2
1	1.0	0.678	0.813	0.82	0.43	1.0	0.206	0.805	-0.439	1.0	-0.791	0.771	-1.0	0.403	-0.39	-0.586	-0.979	-0.428	-0.731	-0.763	-0.377	-0.975	0.414	-1.0	0.418	-0.933	0.258	-1.0	0.936	-0.352	0.988	0.034	1
1	1.0	1.0	1.0	-1.0	1.0	-1.0	1.0	1.0	1.0	1.0	1.0	1.0	1.0	-1.0	1.0	1.0	1.0	1.0	1.0	1.0	1.0	1.0	1.0	1.0	1.0	0.5	0.0	0.0	1.0	-1.0	1.0	-1.0	2
1	1.0	0.035	1.0	0.183	1.0	0.27	1.0	0.251	1.0	0.288	1.0	0.386	1.0	0.317	1.0	0.657	1.0	0.538	1.0	0.613	1.0	0.595	0.896	0.683	0.895	0.714	0.856	0.671	0.744	0.856	0.715	0.758	1
0	1.0	-1.0	1.0	1.0	-1.0	-1.0	1.0	-1.0	0.0	0.0	0.0	0.0	-1.0	1.0	1.0	-1.0	1.0	-1.0	-0.75	1.0	1.0	-1.0	1.0	-1.0	1.0	-1.0	-1.0	-1.0	0.0	0.0	1.0	-1.0	2
1	0.694	0.389	0.0	0.0	-0.329	0.698	0.0	0.0	0.0	0.0	0.0	0.0	0.206	-0.242	0.21	0.194	0.464	0.782	0.0	0.0	0.0	0.0	0.734	0.274	0.762	0.635	0.0	0.0	0.0	0.0	0.0	0.0	2
1	1.0	0.051	1.0	0.108	1.0	0.195	1.0	0.285	1.0	0.348	1.0	0.383	0.946	0.429	0.891	0.504	0.759	0.588	0.806	0.6	0.796	0.628	0.666	0.639	0.594	0.694	0.495	0.727	0.47	0.717	0.334	0.752	1
0	1.0	1.0	0.0	0.0	1.0	-1.0	1.0	-1.0	1.0	1.0	1.0	1.0	1.0	-1.0	1.0	1.0	1.0	1.0	1.0	-1.0	-1.0	-1.0	1.0	-1.0	1.0	-1.0	1.0	1.0	0.0	0.0	1.0	-1.0	2
1	1.0	0.041	1.0	0.12	1.0	0.162	1.0	0.279	0.987	0.309	0.927	0.376	0.911	0.397	0.819	0.461	0.786	0.47	0.794	0.563	0.703	0.581	0.671	0.597	0.589	0.61	0.54	0.609	0.453	0.636	0.404	0.627	1
0	1.0	1.0	1.0	-1.0	1.0	1.0	1.0	1.0	1.0	1.0	1.0	1.0	1.0	1.0	1.0	-1.0	-1.0	1.0	-1.0	1.0	-1.0	1.0	1.0	-1.0	1.0	1.0	-1.0	1.0	-1.0	-1.0	-1.0	1.0	2
1	1.0	0.242	1.0	0.486	1.0	0.73	1.0	1.0	1.0	1.0	1.0	1.0	1.0	0.771	1.0	1.0	1.0	1.0	0.745	1.0	0.896	1.0	0.646	1.0	0.383	1.0	0.108	1.0	-0.174	1.0	-0.814	1.0	1
0	1.0	1.0	1.0	-1.0	1.0	1.0	-1.0	1.0	0.0	0.0	1.0	1.0	0.0	0.0	0.0	0.0	-1.0	1.0	-1.0	1.0	1.0	1.0	1.0	-1.0	1.0	1.0	1.0	1.0	1.0	-1.0	-1.0	1.0	2
1	1.0	-0.066	1.0	0.629	1.0	0.096	1.0	0.203	1.0	-1.0	1.0	-0.406	1.0	-0.159	1.0	0.049	1.0	-0.615	1.0	-0.266	1.0	-1.0	1.0	-0.58	1.0	-0.814	1.0	-1.0	1.0	-0.786	1.0	-0.483	1
0	1.0	-1.0	1.0	1.0	1.0	1.0	1.0	1.0	1.0	1.0	1.0	-1.0	1.0	-1.0	1.0	1.0	1.0	-1.0	1.0	1.0	1.0	1.0	1.0	-1.0	1.0	1.0	1.0	-1.0	1.0	1.0	1.0	-1.0	2
1	0.923	0.078	0.927	0.163	0.897	0.246	0.841	0.352	0.788	0.422	0.707	0.47	0.708	0.565	0.605	0.642	0.512	0.649	0.399	0.67	0.342	0.683	0.237	0.761	0.188	0.739	0.097	0.71	0.027	0.771	-0.04	0.695	1
1	0.682	-0.173	0.823	0.219	0.466	0.329	0.258	0.583	1.0	-0.152	0.011	0.445	0.011	0.389	0.187	0.412	0.106	0.364	0.043	0.307	-0.0010	0.249	-0.029	0.194	-0.043	0.145	-0.048	0.103	-0.046	0.071	-0.04	0.046	2
1	0.749	-0.028	0.657	-0.052	0.806	0.028	0.859	0.025	0.635	0.087	0.716	0.078	0.731	0.052	0.786	-0.278	0.66	-0.015	0.787	0.07	0.346	-0.186	0.654	0.028	0.61	-0.066	0.536	-0.212	0.59	-0.141	0.564	0.03	1
1	0.392	-0.063	0.975	0.043	1.0	1.0	0.358	0.153	0.545	0.131	0.616	-0.821	0.578	0.679	0.668	-0.104	0.466	-0.116	0.656	0.148	0.832	0.455	0.47	0.164	0.493	0.146	0.325	-0.026	0.391	0.135	0.344	0.128	2
1	0.675	0.045	0.77	-0.106	0.774	0.038	0.66	-0.045	0.645	0.011	0.668	-0.14	0.721	-0.023	0.77	0.087	0.619	-0.079	0.758	-0.238	0.74	-0.147	0.849	-0.151	0.739	-0.058	0.668	0.023	0.864	0.038	0.732	0.0080	1
1	0.727	-0.05	0.892	0.035	1.0	0.727	0.664	-0.059	0.482	-0.168	0.818	0.096	0.568	1.0	0.505	0.218	0.668	0.1	1.0	-0.3	0.986	-1.0	0.573	0.327	0.57	0.147	0.423	0.082	0.489	0.146	1.0	1.0	2
1	0.576	-0.016	0.404	0.0	0.384	0.129	0.4	-0.059	0.565	0.141	0.467	0.082	0.525	-0.055	0.58	0.016	0.502	0.0	0.459	0.067	0.58	0.082	0.498	0.0040	0.486	0.1	0.463	0.082	0.451	0.235	0.431	0.173	1
1	0.419	0.125	0.35	0.125	0.232	0.28	-0.036	0.443	0.045	0.362	-0.191	0.336	-0.134	0.273	0.027	0.405	-0.348	0.127	-0.2	0.051	-0.186	0.364	-0.14	-0.048	-0.1	-0.071	-1.0	-1.0	-0.029	-0.075	-0.0050	-0.063	2
1	0.846	-0.086	-0.317	-0.806	-0.09	-0.564	0.806	0.046	0.895	-0.0080	-0.185	0.64	-0.2	-0.681	0.857	-0.113	0.78	-0.157	-0.07	0.508	-0.341	0.809	0.789	-0.037	0.709	-0.253	0.779	-0.141	-0.214	-0.782	-0.185	-0.599	2
1	0.709	-0.248	0.643	0.043	0.452	0.383	0.652	0.183	0.5	0.27	0.578	-0.23	0.504	0.378	0.387	-0.426	0.361	-0.261	0.27	0.117	0.532	-0.038	0.313	-0.122	0.499	-0.043	0.483	-0.044	0.643	-0.252	0.504	0.148	1
1	-0.542	0.149	-0.337	0.734	0.52	-0.139	0.319	-0.068	0.207	-0.152	0.474	0.09	0.563	-0.155	0.164	0.452	0.337	0.034	0.505	0.071	-0.638	-0.616	1.0	0.656	0.413	-0.401	-0.152	0.111	0.024	0.558	0.526	-0.09	2
1	0.292	0.136	0.453	0.168	0.518	-0.0050	0.526	0.209	0.525	-0.166	0.474	-0.048	0.555	0.039	0.817	-0.224	0.424	-0.042	0.35	0.066	0.282	-0.209	0.517	-0.032	0.504	-0.034	0.346	0.098	0.708	-0.019	0.396	-0.032	1
1	0.792	0.169	0.0	0.0	0.565	0.069	0.395	1.0	0.384	0.996	-0.024	0.532	0.237	0.129	-0.027	0.951	-0.51	0.849	-0.102	0.388	-0.426	0.237	-0.916	0.807	-0.341	0.882	-1.0	0.694	-1.0	0.129	0.0	0.0	2
1	0.901	0.166	0.793	0.374	0.73	0.505	0.598	0.73	0.443	0.812	0.244	0.875	0.064	0.85	-0.126	0.874	-0.287	0.796	-0.466	0.659	-0.571	0.538	-0.682	0.4	-0.718	0.258	-0.724	0.112	-0.715	-0.055	-0.677	-0.199	1
1	0.977	0.19	0.827	0.463	0.718	0.587	0.48	0.843	0.314	0.926	0.103	0.939	-0.133	0.843	-0.32	0.916	-0.521	0.795	-0.683	0.495	-0.774	0.335	-0.854	0.178	-0.833	-0.014	-0.824	-0.193	-0.673	-0.337	-0.599	-0.497	1
1	-1.0	-1.0	0.0	0.0	0.508	-0.785	0.606	0.329	-1.0	-0.414	0.0	0.0	0.0	0.0	1.0	-0.267	0.365	-0.635	0.971	-1.0	-1.0	-1.0	1.0	-0.596	-1.0	-1.0	-1.0	-1.0	1.0	-1.0	0.0	0.0	2
1	0.741	0.05	0.791	0.025	0.786	0.038	0.662	0.099	0.678	0.312	0.759	0.073	0.747	0.084	0.707	-0.079	0.636	0.0	0.7	0.114	0.682	0.122	0.67	0.154	0.642	0.136	0.657	0.175	0.598	0.147	0.575	0.151	1
1	1.0	-1.0	0.0	0.0	0.779	-0.993	0.809	0.551	-0.419	-0.949	0.0	0.0	0.0	0.0	0.721	-0.772	0.735	-0.603	0.0	0.0	0.184	-1.0	-1.0	-1.0	-1.0	-1.0	1.0	-1.0	1.0	-1.0	0.0	0.0	2
1	0.957	-0.121	0.633	-0.127	0.964	-0.182	0.97	0.085	0.92	-0.011	0.835	-0.247	1.0	-0.314	0.993	-0.212	0.987	-0.21	1.0	-0.272	0.931	-0.395	1.0	-0.192	0.888	-0.316	0.814	-0.237	0.891	-0.319	0.695	-0.416	1
1	0.945	-0.493	1.0	-0.037	0.989	-0.871	0.901	0.669	1.0	-0.101	1.0	-0.125	1.0	-0.15	1.0	-0.177	1.0	-0.205	1.0	-0.235	1.0	-0.266	1.0	-0.299	1.0	-0.333	1.0	-0.369	1.0	-0.407	1.0	-0.447	1
1	0.0	0.0	0.0	0.0	0.0	0.0	0.0	0.0	0.622	1.0	0.0	0.0	0.0	0.0	0.366	-0.72	0.561	-1.0	0.0	0.0	0.0	0.0	0.0	0.0	1.0	0.11	0.0	0.0	0.0	0.0	0.0	0.0	2
1	0.994	0.0050	0.841	-0.113	0.882	-0.164	0.991	-0.063	0.965	-0.075	0.852	0.03	0.872	-0.208	0.939	-0.13	0.983	-0.089	0.899	0.0010	0.878	-0.059	0.934	-0.199	0.876	-0.178	0.943	-0.166	0.803	-0.257	0.766	-0.278	1
1	0.101	0.108	0.0	0.0	0.0	0.0	0.547	0.824	0.311	1.0	0.0	0.0	0.0	0.0	0.372	-1.0	0.331	-1.0	0.0	0.0	0.0	0.0	-0.426	-1.0	1.0	-1.0	0.554	-0.236	0.0	0.0	0.0	0.0	2
1	1.0	-0.572	0.992	-0.734	0.895	-0.974	1.0	-0.358	1.0	-0.232	0.629	-0.864	1.0	-0.575	1.0	-0.796	0.768	-0.89	0.966	-1.0	0.701	-0.749	0.619	-0.769	0.538	-0.78	0.81	-1.0	1.0	-1.0	0.304	-0.761	1
1	0.659	-0.629	0.0	0.0	0.0	0.0	0.773	1.0	1.0	-0.28	0.0	0.0	0.0	0.0	0.621	-0.227	0.841	-1.0	1.0	-1.0	0.0	0.0	0.0	0.0	1.0	-0.939	-0.129	-0.932	0.0	0.0	0.0	0.0	2
1	0.863	0.193	0.809	0.411	0.672	0.558	0.546	0.7	0.367	0.815	0.196	0.857	-0.041	0.863	-0.172	0.758	-0.341	0.657	-0.482	0.561	-0.602	0.41	-0.592	0.257	-0.63	0.088	-0.572	-0.078	-0.549	-0.199	-0.429	-0.32	1
1	0.42	-0.61	0.0	0.0	1.0	-1.0	0.9	1.0	0.43	0.64	0.0	0.0	0.0	0.0	0.67	-0.29	0.84	-1.0	0.0	0.0	0.0	0.0	0.21	0.68	1.0	0.22	0.0	0.0	0.0	0.0	0.0	0.0	2
1	0.914	0.816	-0.73	1.0	-0.395	0.557	0.054	0.297	-0.186	-0.102	-0.032	-0.09	0.014	-0.034	0.011	-0.0050	0.0030	0.0010	0.0	0.0010	-0.0	0.0	-0.0	0.0	-0.0	0.0	0.0	0.0	0.0	0.0	0.0	0.0	2
1	0.214	-0.095	0.333	0.071	0.19	0.19	0.238	0.095	0.405	0.024	0.31	-0.048	0.31	-0.048	0.286	-0.119	0.333	0.048	0.31	0.0	0.214	-0.119	0.357	-0.048	0.221	-0.023	0.19	0.0	0.17	-0.02	0.147	-0.019	1
1	0.982	0.0	0.886	0.031	0.862	0.046	0.8	0.0	0.691	0.045	0.793	0.084	0.771	0.096	0.627	0.255	0.682	0.127	0.707	0.126	0.686	0.135	0.745	0.227	0.646	0.151	0.673	0.027	0.607	0.165	0.588	0.171	1
1	0.393	0.524	-0.788	0.113	-0.166	-0.764	0.667	0.012	0.821	0.405	-0.672	0.307	-0.348	-0.637	0.464	0.155	0.548	0.06	-0.518	0.45	-0.477	-0.476	0.321	0.702	0.52	0.388	0.571	0.393	-0.549	-0.299	0.254	-0.558	2
1	0.869	-0.071	1.0	-0.025	1.0	-0.069	0.878	0.0020	0.836	-0.064	1.0	-0.073	1.0	-0.2	0.869	0.053	0.88	-0.038	1.0	-0.115	1.0	-0.187	0.844	0.036	1.0	-0.142	0.822	-0.147	1.0	-0.156	1.0	-0.442	1
1	0.436	-0.127	0.582	-0.145	0.182	-0.673	0.345	-0.036	0.291	-0.055	0.291	0.291	0.364	-0.418	0.2	-0.018	0.364	0.055	0.127	0.491	0.618	0.164	0.327	0.164	0.411	-0.07	0.345	-0.055	0.127	-0.364	0.291	-0.291	2
1	1.0	-0.925	1.0	0.755	0.491	-0.057	0.623	0.0	1.0	-0.0010	0.453	0.075	0.623	-0.057	0.989	-0.0010	0.528	0.0	0.528	0.075	0.952	-0.0010	1.0	0.792	0.922	-0.0010	0.943	-1.0	1.0	0.434	0.434	-0.113	1
1	0.738	0.833	-0.762	-0.238	0.333	-0.143	0.452	-0.143	-0.673	0.128	0.333	0.0	0.286	-0.071	-0.382	0.512	0.238	0.024	0.452	0.048	0.167	-0.262	-0.573	-0.102	0.249	-0.511	1.0	0.0	-0.667	-0.048	0.262	0.024	2
1	0.438	0.042	0.583	-0.104	0.396	0.0	0.333	-0.062	0.479	0.0	0.292	0.104	0.542	0.021	0.438	-0.229	0.354	-0.229	0.333	0.083	0.25	0.188	0.396	-0.188	0.44	-0.101	0.417	-0.083	0.583	-0.312	0.333	-0.062	1
1	1.0	1.0	0.0	0.0	0.0	0.0	0.0	0.0	0.477	-0.891	-0.515	0.455	-0.955	0.286	0.647	1.0	0.0	0.0	0.0	0.0	0.62	0.203	-1.0	-1.0	1.0	-1.0	1.0	1.0	0.0	0.0	0.0	0.0	2
1	0.952	0.066	0.936	0.13	0.91	0.192	0.849	-0.5	0.9	0.613	0.779	0.343	0.723	0.38	0.661	0.408	0.955	0.599	0.533	0.441	0.468	0.445	0.404	0.442	0.344	0.432	0.903	1.0	0.234	0.396	0.186	0.372	1
1	0.598	0.403	0.828	0.805	0.76	0.707	0.84	-0.11	0.973	0.08	0.958	-0.857	0.92	0.884	0.955	-0.052	0.887	0.181	0.985	-0.696	0.867	-0.858	0.286	-0.301	1.0	0.171	0.63	0.427	0.878	0.81	0.82	0.688	2
1	0.959	0.101	1.0	-0.019	0.983	0.026	0.97	-0.093	0.99	-0.027	0.98	-0.031	1.0	-0.053	1.0	-0.052	0.938	0.016	0.976	-0.093	0.979	-0.053	0.916	-0.157	0.957	-0.07	0.91	0.013	1.0	-0.108	0.931	-0.069	1
1	0.0	0.0	-0.337	0.854	0.0	0.0	0.689	-1.0	0.971	0.314	-0.26	-0.592	-0.302	0.656	0.942	0.164	0.0	0.0	0.0	0.0	-0.18	-1.0	0.0	0.0	1.0	-1.0	0.0	0.0	0.044	0.619	0.0	0.0	2
1	0.969	0.0090	1.0	0.0080	0.987	-0.0080	0.979	-0.028	0.998	-0.035	1.0	-0.013	1.0	-0.026	1.0	-0.012	0.985	0.0	1.0	-0.026	1.0	-0.047	0.96	-0.045	0.992	-0.035	0.97	-0.025	1.0	-0.039	0.984	-0.041	1
1	0.0	0.0	0.989	-0.227	0.189	-0.054	0.0	0.0	0.932	0.073	1.0	-0.2	1.0	0.07	1.0	-0.114	0.0	0.0	1.0	-0.211	1.0	-0.416	0.0	0.0	1.0	-0.176	0.0	0.0	1.0	-0.259	0.289	-0.157	2
1	0.641	0.014	0.341	-0.024	0.528	0.035	0.195	0.122	0.433	0.048	0.22	0.049	0.293	0.0	0.366	0.0	0.317	0.073	0.268	0.122	0.237	0.058	0.22	0.098	0.193	0.056	0.174	0.055	0.195	0.0	0.171	0.073	1
1	1.0	1.0	1.0	-1.0	0.0	0.0	0.0	0.0	1.0	1.0	1.0	-1.0	1.0	1.0	1.0	-1.0	0.0	0.0	0.0	0.0	1.0	-0.278	0.0	0.0	1.0	-1.0	1.0	1.0	1.0	-1.0	0.0	0.0	2
1	0.347	0.204	0.469	0.245	0.408	0.204	0.469	0.449	0.306	0.592	0.122	0.551	0.0	0.51	-0.061	0.551	-0.204	0.551	-0.286	0.449	-0.286	0.327	-0.612	0.224	-0.466	0.149	-0.592	0.184	-0.347	0.0	-0.265	-0.245	1
1	0.0	0.0	1.0	-1.0	0.0	0.0	0.0	0.0	1.0	1.0	1.0	-0.253	1.0	0.233	1.0	-1.0	0.0	0.0	0.0	0.0	1.0	1.0	0.0	0.0	1.0	-1.0	0.0	0.0	1.0	-1.0	0.0	0.0	2
1	0.897	0.382	0.912	0.375	0.743	0.676	0.456	0.779	0.191	0.89	-0.022	0.86	-0.206	0.824	-0.375	0.676	-0.5	0.478	-0.735	0.382	-0.86	0.088	-0.743	-0.125	-0.679	-0.241	-0.551	-0.426	-0.441	-0.507	-0.287	-0.566	1
1	0.267	-0.1	0.533	0.0	0.333	-0.133	0.367	0.117	0.567	0.017	0.717	0.083	0.7	-0.067	0.533	0.2	0.417	-0.017	0.317	0.2	0.7	0.0	0.25	0.133	0.462	0.054	0.4	0.033	0.467	0.033	0.417	-0.05	1
1	-0.267	0.4	-0.273	0.122	-0.178	-0.044	0.062	-0.069	0.045	0.026	-0.0090	0.027	-0.016	-0.0020	-0.0010	-0.0090	0.0050	-0.0020	0.0010	0.0020	-0.0010	0.0010	-0.0010	-0.0	0.0	-0.0	0.0	0.0	0.0	0.0	-0.0	0.0	2
1	1.0	-0.378	0.649	0.297	0.649	-0.243	0.865	0.189	1.0	-0.27	0.514	0.0	0.622	-0.054	0.324	-0.216	0.718	-0.177	0.622	0.054	0.757	0.135	0.351	-0.297	0.61	-0.222	0.585	-0.23	0.73	-0.595	0.514	-0.243	1
1	0.945	-0.035	-1.0	-0.332	-1.0	-0.016	0.973	0.012	0.934	-0.02	-1.0	0.164	-1.0	-0.0040	0.953	-0.035	0.922	-0.027	-0.992	0.117	-0.934	0.348	0.957	-0.0040	0.82	0.138	0.902	-0.066	-1.0	-0.188	-1.0	-0.344	2
1	0.952	0.023	0.938	-0.013	0.935	0.012	0.967	-0.017	0.969	0.0050	0.957	-0.031	0.953	-0.0040	0.995	-0.027	0.998	0.018	0.936	-0.05	0.938	-0.024	0.971	-0.045	0.962	-0.016	0.974	0.019	0.954	-0.034	0.958	0.0080	1
1	1.0	-0.055	1.0	-1.0	0.5	-0.111	0.361	-0.222	1.0	-0.257	0.167	-0.111	1.0	-0.347	1.0	-0.389	1.0	-0.429	0.0	-0.25	1.0	-0.503	1.0	-0.278	1.0	-0.571	1.0	-0.278	1.0	-0.632	1.0	-0.659	2
1	0.31	-0.103	0.241	-0.103	0.207	-0.069	0.074	-0.054	0.036	-0.037	0.017	-0.024	0.0070	-0.015	0.0030	-0.0090	0.0010	-0.0050	-0.0	-0.0030	-0.0	-0.0020	-0.0	-0.0010	-0.0	-0.0	-0.0	-0.0	-0.0	-0.0	-0.0	-0.0	1
1	0.627	-0.078	0.725	0.0	0.608	-0.078	0.627	-0.118	0.686	-0.118	0.667	-0.137	0.647	-0.098	0.549	-0.118	0.549	-0.216	0.588	-0.196	0.667	-0.235	0.451	-0.255	0.524	-0.247	0.569	-0.314	0.431	-0.216	0.471	-0.275	2
1	0.25	0.167	0.467	0.267	0.19	0.24	0.078	0.199	0.011	0.149	-0.024	0.102	-0.037	0.063	-0.038	0.035	-0.032	0.015	-0.025	0.0040	-0.017	-0.0030	-0.011	-0.0050	-0.0060	-0.0060	-0.0030	-0.0050	-0.0010	-0.0040	0.0	-0.0030	1
1	-0.656	0.156	0.062	0.0	0.0	0.062	0.625	0.062	0.188	0.0	-0.031	0.094	0.062	0.0	0.156	-0.156	0.438	-0.375	0.0	-0.094	0.0	0.0	0.031	-0.469	0.031	0.0	-0.719	0.031	-0.031	0.0	0.0	0.094	2
1	1.0	-0.011	1.0	-0.027	1.0	-0.065	0.951	-0.016	0.989	-0.032	0.989	0.086	1.0	-0.065	0.951	0.092	0.978	-0.0050	1.0	0.065	1.0	0.043	0.978	0.092	0.986	0.013	1.0	-0.032	1.0	0.027	1.0	-0.07	1
1	0.853	0.054	1.0	0.081	1.0	1.0	0.915	-0.0080	0.837	0.039	1.0	0.272	1.0	1.0	0.814	0.047	0.907	0.116	1.0	0.507	1.0	-1.0	0.806	0.039	1.0	0.716	0.845	0.07	1.0	0.873	1.0	1.0	2
1	-0.205	0.288	0.23	0.1	0.282	0.318	0.322	0.35	0.363	-0.346	0.092	0.275	-0.095	0.21	-0.088	0.235	-0.342	0.314	-0.48	-0.08	0.299	0.332	-0.58	-0.24	0.322	-0.285	-0.47	0.185	-0.271	-0.312	0.404	0.03	2
1	0.6	0.033	0.633	0.067	0.7	0.067	0.7	0.0	0.633	0.0	0.8	0.0	0.733	0.0	0.7	0.1	0.667	0.1	0.733	-0.033	0.767	0.0	0.633	0.133	0.659	0.102	0.6	0.133	0.6	0.167	0.633	0.167	1
1	0.059	-0.0080	0.067	0.0080	0.0	-0.011	0.0060	-0.039	0.017	-0.075	-0.0060	0.053	0.064	-0.034	0.0	0.095	-0.064	0.075	-0.047	0.025	0.028	-0.0060	0.0080	0.0060	0.103	-0.0080	0.031	-0.0030	0.045	0.0	0.047	-0.034	2
1	0.947	0.287	0.726	0.672	0.476	0.825	0.013	0.891	-0.249	0.845	-0.476	0.561	-0.759	0.417	-0.665	0.072	-0.654	-0.195	-0.525	-0.44	-0.309	-0.551	-0.041	-0.648	0.161	-0.564	0.368	-0.419	0.461	-0.225	0.504	-0.06	1
1	0.055	0.014	-0.026	0.046	0.014	0.046	-0.078	0.0090	0.017	-0.066	-0.037	0.043	-0.083	-0.046	-0.095	0.08	-0.04	0.052	0.02	0.023	-0.037	-0.011	0.032	-0.0090	0.0090	0.017	0.026	0.011	0.026	0.011	-0.046	-0.0060	2
1	0.724	-0.011	0.797	0.011	0.8	0.0020	0.79	0.011	0.784	-0.01	0.834	0.033	0.851	0.017	0.801	-0.0080	0.791	-0.03	0.76	0.034	0.748	0.055	0.726	-0.015	0.78	0.0060	0.741	-0.05	0.83	0.03	0.79	0.0080	1
1	0.039	0.026	0.0040	0.0	0.02	-0.02	0.021	-0.05	-0.048	-0.013	0.014	-0.023	0.0	-0.033	-0.047	-0.029	-0.017	0.036	0.021	0.0040	0.051	-0.023	0.051	0.019	0.04	0.016	0.02	0.0070	-0.026	-0.019	-0.014	0.02	2
1	0.471	0.228	0.423	0.336	0.257	0.476	0.019	0.495	-0.021	0.54	-0.341	0.312	-0.413	0.325	-0.516	0.069	-0.5	-0.116	-0.148	-0.146	-0.148	-0.381	-0.233	0.0030	0.036	-0.317	0.159	-0.217	0.249	-0.243	0.267	0.042	1
1	0.087	0.0070	0.14	-0.041	0.105	-0.082	0.126	-0.062	0.233	-0.011	0.124	0.078	0.146	-0.135	0.291	-0.048	0.19	0.073	0.117	0.0	0.112	-0.0020	0.151	-0.103	0.085	0.014	0.112	-0.066	0.096	-0.073	0.117	-0.069	2
1	0.943	0.386	0.483	0.645	0.216	0.775	-0.559	0.649	-0.737	0.42	-0.761	0.0	-0.627	-0.311	-0.384	-0.622	-0.128	-0.693	0.499	-0.636	0.715	-0.377	0.739	-0.055	0.601	0.304	0.455	0.605	0.027	0.545	-0.216	0.505	1
1	0.02	0.0070	0.041	-0.0080	0.021	0.011	0.011	0.044	0.0030	0.0010	0.02	-0.031	-0.02	0.061	-0.041	0.027	-0.024	-0.0040	0.044	-0.025	0.018	0.0	0.0	-0.013	0.018	-0.011	0.0060	-0.016	-0.017	-0.024	0.0070	0.0	2
1	0.857	0.0010	0.819	-0.057	0.775	-0.042	0.843	0.09	0.863	0.119	0.881	-0.061	0.783	0.035	0.837	-0.068	0.836	-0.142	0.881	0.012	0.905	0.022	0.797	-0.019	0.824	-0.037	0.881	-0.064	0.739	-0.019	0.791	-0.092	1
1	1.0	-1.0	1.0	1.0	-1.0	1.0	1.0	-1.0	1.0	-1.0	-1.0	-1.0	-1.0	1.0	1.0	1.0	1.0	1.0	-1.0	1.0	1.0	-1.0	1.0	-1.0	1.0	1.0	1.0	1.0	-1.0	1.0	-1.0	1.0	2
1	0.852	0.393	0.389	0.764	0.089	0.989	-0.426	0.887	-0.762	0.5	-0.931	0.108	-0.859	-0.31	-0.66	-0.553	-0.193	-0.861	0.284	-0.805	0.646	-0.352	0.778	-0.233	0.717	0.213	0.378	0.583	0.197	0.663	-0.112	0.649	1
1	1.0	1.0	1.0	0.512	0.625	-1.0	1.0	1.0	0.025	0.031	1.0	1.0	0.0	0.0	1.0	-1.0	1.0	1.0	1.0	1.0	0.312	1.0	1.0	1.0	1.0	1.0	1.0	1.0	-0.944	1.0	0.0	0.0	2
1	1.0	0.549	0.627	1.0	0.02	1.0	-0.49	0.922	-0.824	0.588	-1.0	0.118	-0.961	-0.333	-0.647	-0.686	-0.235	-0.863	0.353	-1.0	0.745	-0.725	0.922	-0.216	0.929	0.219	0.725	0.569	0.235	0.902	-0.118	0.902	1
1	0.0	0.0	-1.0	-1.0	-1.0	1.0	0.0	0.0	-1.0	1.0	1.0	1.0	1.0	-1.0	0.0	0.0	0.0	0.0	-1.0	-1.0	-1.0	1.0	1.0	0.438	1.0	-1.0	0.0	0.0	-1.0	-1.0	-1.0	1.0	2
1	0.444	0.444	0.537	0.908	-0.222	1.0	-0.333	0.889	-1.0	0.333	-1.0	-0.111	-1.0	-0.222	-0.667	-0.778	0.556	-1.0	-0.222	-0.778	0.778	-0.222	0.333	0.0	0.921	0.45	0.575	0.844	0.222	1.0	-0.556	1.0	1
0	0.0	0.0	0.0	0.0	0.0	0.0	0.0	0.0	0.0	0.0	0.0	0.0	0.0	0.0	0.0	0.0	0.0	0.0	0.0	0.0	0.0	0.0	0.0	0.0	1.0	0.0	0.0	0.0	0.0	0.0	0.0	0.0	2
1	1.0	0.0	1.0	0.0	0.5	0.5	0.75	0.0	0.912	0.121	0.891	0.142	0.869	0.162	0.75	0.25	0.75	0.5	0.75	0.0	1.0	-0.25	0.5	0.5	0.739	0.264	0.75	0.25	0.696	0.291	0.675	0.303	1
0	-1.0	1.0	1.0	1.0	0.0	0.0	1.0	-1.0	1.0	-1.0	1.0	-1.0	-1.0	-1.0	0.0	0.0	-1.0	-1.0	0.0	0.0	0.0	0.0	-1.0	-1.0	1.0	-1.0	1.0	1.0	-1.0	-1.0	0.0	0.0	2
1	1.0	0.0	1.0	0.0	0.667	0.111	1.0	-0.111	0.889	-0.111	1.0	-0.222	0.778	0.0	0.778	0.0	1.0	-0.111	0.778	-0.111	0.667	-0.111	0.667	0.0	0.903	-0.054	1.0	0.111	0.889	-0.111	1.0	0.0	1
1	1.0	0.118	1.0	0.235	1.0	0.412	1.0	0.059	1.0	0.235	1.0	0.118	1.0	0.471	1.0	-0.059	1.0	-0.118	1.0	0.353	1.0	0.412	1.0	-0.118	1.0	0.202	1.0	0.059	1.0	0.353	1.0	0.235	1
1	0.0	0.0	-1.0	-0.628	1.0	0.511	0.08	-0.234	-1.0	-0.362	0.128	-0.59	1.0	-1.0	0.0	0.0	0.83	-0.08	-0.25	1.0	0.17	-0.707	0.0	0.0	-0.191	-0.468	-0.223	-0.489	0.745	0.904	-0.676	0.457	2
1	0.917	0.292	0.833	-0.167	0.708	0.25	0.875	-0.083	0.917	0.042	0.833	0.125	0.708	0.0	0.875	0.042	1.0	0.083	0.667	-0.083	0.75	0.167	0.833	-0.125	0.838	0.055	1.0	0.208	0.708	0.0	0.708	0.042	1
1	0.186	-0.167	0.0	0.0	0.0	0.0	0.0	0.0	0.0	0.0	0.115	-0.191	0.0	0.0	0.0	0.0	0.0	0.0	0.0	0.0	-0.051	-0.066	0.079	0.09	0.173	-0.109	0.125	0.096	0.026	-0.048	0.168	0.196	2
1	1.0	-0.082	1.0	-0.113	0.992	-0.298	1.0	-0.331	0.967	-0.343	0.858	-0.473	0.919	-0.482	0.731	-0.652	0.681	-0.635	0.824	-0.783	0.588	-0.748	0.67	-0.963	0.488	-0.857	0.379	-0.839	0.241	-0.888	0.292	-0.896	1
1	1.0	1.0	-1.0	1.0	-1.0	-0.825	0.346	0.211	0.461	0.07	0.228	0.057	0.351	0.346	0.728	-0.039	0.228	0.531	0.0	0.0	-0.298	-0.162	1.0	-0.667	1.0	-1.0	1.0	-0.246	0.351	0.202	0.829	0.079	2
1	1.0	0.241	0.998	0.0040	0.802	-0.301	0.899	-0.235	0.706	-0.241	0.739	-0.305	0.715	-0.361	0.472	-0.612	0.405	-0.551	0.61	-0.393	0.532	-0.327	0.24	-0.521	0.292	-0.484	0.128	-0.391	0.157	-0.513	0.184	-0.466	1
1	0.922	-0.194	0.964	-0.177	0.87	-0.226	0.817	-0.271	0.793	-0.289	0.703	-0.496	0.633	-0.5	0.373	-0.707	0.271	-0.721	0.405	-0.542	0.335	-0.597	0.148	-0.636	0.093	-0.596	-0.072	-0.549	-0.018	-0.541	-0.075	-0.479	1
1	-1.0	-1.0	-0.507	1.0	1.0	-1.0	1.0	0.538	0.0	0.0	0.24	-1.0	1.0	1.0	0.0	0.0	1.0	1.0	1.0	1.0	0.0	0.0	-0.715	1.0	0.333	-1.0	1.0	-1.0	0.698	-1.0	0.476	1.0	2
1	0.842	0.435	0.5	0.762	0.099	0.935	-0.378	0.882	-0.724	0.612	-0.939	0.194	-0.867	-0.255	-0.629	-0.656	-0.251	-0.857	0.162	-0.865	0.515	-0.669	0.749	-0.289	0.779	0.079	0.641	0.428	0.314	0.624	-0.0040	0.694	1
1	1.0	1.0	0.0	0.0	1.0	-1.0	-1.0	-1.0	1.0	1.0	1.0	-1.0	0.0	0.0	1.0	-1.0	1.0	1.0	0.0	0.0	1.0	-1.0	-1.0	-1.0	1.0	1.0	-1.0	1.0	-1.0	1.0	0.0	0.0	2
1	1.0	0.635	1.0	1.0	0.771	1.0	-0.333	1.0	-1.0	1.0	0.0	1.0	-1.0	1.0	-1.0	0.0	-1.0	-0.667	-1.0	-0.925	-1.0	-0.333	-0.333	-1.0	0.192	-1.0	1.0	-1.0	0.0	-1.0	1.0	-0.667	1
0	-1.0	1.0	-1.0	-1.0	0.0	0.0	-1.0	1.0	1.0	-1.0	-1.0	-1.0	-1.0	1.0	0.0	0.0	-1.0	-1.0	-1.0	1.0	0.0	0.0	1.0	-1.0	1.0	1.0	1.0	-1.0	1.0	1.0	0.0	0.0	2
1	1.0	0.068	1.0	0.142	1.0	0.221	1.0	-0.125	1.0	0.395	1.0	0.49	1.0	0.59	-0.375	1.0	1.0	0.0	1.0	0.92	1.0	1.0	1.0	1.0	1.0	1.0	1.0	0.25	1.0	1.0	1.0	1.0	1
0	-1.0	-1.0	0.0	0.0	0.0	0.0	0.0	0.0	0.0	0.0	0.0	0.0	1.0	-1.0	0.0	0.0	-1.0	-1.0	0.0	0.0	1.0	1.0	1.0	-1.0	1.0	-1.0	0.0	0.0	0.0	0.0	0.0	0.0	2
1	0.649	-0.079	0.583	-0.144	-0.131	-0.214	0.298	0.044	0.381	-0.263	0.289	-0.32	0.035	-0.189	0.203	-0.294	0.152	-0.291	0.095	-0.315	0.066	-0.268	0.03	-0.251	-0.0	-0.232	-0.026	-0.211	-0.047	-0.19	0.013	-0.272	1
1	0.0	0.0	0.0	0.0	0.0	0.0	0.0	0.0	1.0	-0.333	0.167	0.26	0.0	0.0	0.0	0.0	0.0	0.0	-0.198	-0.219	-0.167	0.906	-1.0	0.5	0.042	0.75	-0.229	-1.0	-0.125	-0.271	-0.198	-0.938	2
1	1.0	0.051	0.994	0.101	0.961	0.148	0.955	-0.265	0.66	0.547	0.804	0.253	0.738	0.274	0.668	0.287	0.596	0.293	0.525	0.292	0.456	0.285	0.39	0.272	0.329	0.256	0.274	0.236	0.224	0.214	0.181	0.191	1
1	1.0	-0.095	-1.0	-1.0	-1.0	-1.0	1.0	0.317	0.813	0.762	-1.0	-1.0	-1.0	1.0	0.474	1.0	1.0	1.0	0.688	-1.0	-1.0	-1.0	0.829	0.365	1.0	1.0	1.0	0.508	-1.0	-0.325	-1.0	0.728	2
1	0.937	-0.0020	0.608	0.432	0.923	-0.401	0.931	0.168	0.962	0.091	0.997	0.082	0.916	0.051	0.846	-0.253	0.874	-0.145	0.849	0.261	0.751	-0.036	0.845	-0.026	0.873	-0.023	0.985	0.094	0.783	-0.102	0.858	-0.147	1
1	1.0	-1.0	1.0	1.0	1.0	1.0	1.0	-0.5	1.0	1.0	1.0	1.0	1.0	1.0	0.0	0.0	1.0	1.0	1.0	1.0	1.0	-1.0	1.0	1.0	1.0	0.625	1.0	-0.75	-0.75	1.0	1.0	1.0	2
1	1.0	0.231	1.0	-0.785	1.0	-0.104	1.0	0.154	1.0	0.278	0.981	-0.069	1.0	0.066	0.958	-0.19	0.836	-0.156	0.974	0.037	0.996	0.092	1.0	-0.013	0.962	-0.046	0.912	0.039	1.0	-0.137	0.965	-0.117	1
1	0.369	-1.0	-1.0	-1.0	-0.077	1.0	1.0	0.95	0.746	-0.387	-1.0	-0.793	-0.097	1.0	0.487	0.465	0.318	-0.275	-0.143	-0.202	-0.12	0.069	0.03	0.066	0.034	-0.012	-0.0040	-0.017	-0.0080	0.0010	0.0	0.0030	2
1	0.798	0.383	0.808	-0.17	1.0	-0.077	0.982	-0.074	0.702	0.207	0.997	0.021	0.982	0.025	1.0	-0.131	0.957	0.077	1.0	0.0020	0.903	0.308	1.0	-0.145	1.0	-0.0040	0.756	0.079	1.0	-0.188	1.0	-0.057	1
0	0.0	0.0	0.0	0.0	0.0	0.0	0.0	0.0	0.0	0.0	1.0	1.0	1.0	1.0	1.0	-1.0	0.0	0.0	1.0	1.0	1.0	-1.0	1.0	1.0	1.0	0.0	1.0	1.0	1.0	-1.0	0.0	0.0	2
1	1.0	-0.284	1.0	-0.253	0.946	-0.351	1.0	-0.306	0.927	-0.491	0.908	-0.441	0.757	-0.589	0.697	-0.58	0.596	-0.576	0.685	-0.71	0.545	-0.873	0.492	-0.733	0.355	-0.761	0.264	-0.782	0.166	-0.731	0.14	-0.7	1
1	0.0	0.0	0.0	0.0	0.0	0.0	-0.85	-1.0	0.0	0.0	1.0	-1.0	0.0	0.0	-1.0	-1.0	-1.0	-1.0	1.0	-1.0	-0.6	-1.0	1.0	1.0	-1.0	-0.2	1.0	-1.0	0.0	1.0	0.0	0.0	2
1	1.0	0.091	0.955	-0.091	0.773	0.0	1.0	0.0	0.955	0.0	1.0	0.045	0.909	-0.045	1.0	0.0	1.0	0.0	0.864	0.091	0.773	0.091	0.909	0.045	0.915	0.029	0.955	0.091	0.864	-0.091	0.864	0.045	1
0	0.0	0.0	-1.0	1.0	1.0	1.0	-1.0	-1.0	0.0	0.0	-1.0	-1.0	-1.0	-0.312	-1.0	-1.0	1.0	-1.0	1.0	-1.0	0.0	0.0	1.0	-1.0	-1.0	-1.0	0.0	0.0	1.0	-1.0	0.0	0.0	2
1	0.912	-0.088	0.971	0.176	0.824	0.088	0.912	-0.029	0.971	-0.176	0.971	0.147	0.941	0.029	1.0	0.0	1.0	0.0	0.765	0.118	0.882	0.029	0.853	0.029	0.927	0.026	0.941	-0.118	0.971	0.059	0.912	0.059	1
1	-1.0	1.0	-1.0	0.152	0.284	1.0	-1.0	1.0	-1.0	-1.0	1.0	1.0	-1.0	-0.235	0.283	-1.0	1.0	1.0	-0.314	-1.0	-1.0	-1.0	1.0	-1.0	-1.0	-0.036	1.0	-1.0	-1.0	-0.323	0.149	1.0	2
1	0.474	-0.105	0.838	0.018	0.832	0.026	0.684	-0.053	0.684	0.0	0.799	0.05	0.783	0.058	0.842	0.474	1.0	0.053	0.726	0.076	0.703	0.081	0.421	0.211	0.654	0.09	0.526	-0.211	0.602	0.095	0.574	0.097	1
1	-0.0060	-0.5	0.0	0.0	-0.019	1.0	0.0	0.0	0.0	0.0	0.0	0.0	0.0	0.0	0.0	0.0	0.314	0.929	-0.353	0.744	-0.346	-0.808	0.0	0.0	-0.615	-0.513	0.0	0.0	0.0	0.0	0.0	0.0	2
1	1.0	0.455	1.0	0.545	0.818	0.636	1.0	-0.091	1.0	0.0	0.818	-0.455	0.636	0.273	1.0	-0.636	1.0	-0.273	0.909	-0.455	1.0	0.078	1.0	-0.091	1.0	0.089	1.0	0.364	1.0	0.636	0.727	0.273	1
0	-1.0	-1.0	1.0	-1.0	-1.0	1.0	0.0	0.0	1.0	-1.0	1.0	-1.0	0.0	0.0	0.0	0.0	0.0	0.0	-1.0	1.0	1.0	-1.0	-1.0	1.0	1.0	1.0	0.0	0.0	1.0	0.5	0.0	0.0	2
1	0.455	0.091	0.636	0.091	0.273	0.182	0.636	0.0	0.364	-0.091	0.455	-0.091	0.486	-0.013	0.636	-0.182	0.455	0.0	0.364	-0.091	0.273	0.182	0.364	-0.091	0.344	-0.018	0.273	0.0	0.364	0.0	0.29	-0.018	1
1	-1.0	-0.597	0.0	0.0	-1.0	0.645	-0.871	1.0	0.0	0.0	0.0	0.0	0.0	0.0	0.0	0.0	0.0	0.0	-1.0	-1.0	0.0	0.0	0.298	0.234	1.0	0.516	0.0	0.0	0.0	0.0	0.0	0.0	2
1	1.0	0.143	1.0	0.714	1.0	0.714	1.0	-0.143	0.857	-0.143	1.0	0.025	1.0	0.0	0.429	-0.143	1.0	0.036	1.0	-0.286	1.0	0.0	0.286	-0.286	1.0	0.049	1.0	0.052	1.0	0.571	1.0	0.0	1
0	1.0	1.0	1.0	-1.0	1.0	1.0	1.0	1.0	1.0	1.0	1.0	-1.0	1.0	1.0	1.0	-1.0	1.0	-1.0	1.0	1.0	1.0	1.0	1.0	-1.0	1.0	1.0	1.0	1.0	1.0	1.0	1.0	1.0	2
1	0.87	0.47	0.539	0.822	0.104	0.953	-0.38	0.879	-0.739	0.582	-0.921	0.167	-0.824	-0.249	-0.594	-0.633	-0.24	-0.829	0.188	-0.787	0.516	-0.574	0.693	-0.248	0.691	0.105	0.528	0.398	0.26	0.566	-0.067	0.576	1
0	1.0	-1.0	1.0	1.0	1.0	-1.0	1.0	1.0	1.0	-1.0	1.0	-1.0	1.0	-1.0	1.0	1.0	1.0	1.0	1.0	1.0	1.0	-1.0	1.0	1.0	1.0	1.0	1.0	1.0	1.0	1.0	1.0	-1.0	2
1	0.927	0.042	0.893	0.158	0.861	0.198	0.837	0.365	0.806	0.402	0.762	0.406	0.666	0.484	0.601	0.518	0.534	0.522	0.484	0.542	0.425	0.557	0.333	0.553	0.27	0.542	0.223	0.534	0.143	0.491	0.116	0.466	1
1	0.935	0.136	0.937	0.254	0.857	0.388	0.79	0.471	0.724	0.599	0.653	0.75	0.508	0.736	0.416	0.827	0.255	0.86	0.137	0.856	0.0050	0.889	-0.074	0.798	-0.21	0.78	-0.332	0.715	-0.385	0.644	-0.474	0.558	1
0	1.0	-1.0	-1.0	1.0	-1.0	1.0	1.0	1.0	1.0	1.0	-1.0	-1.0	-1.0	-1.0	1.0	1.0	1.0	-1.0	-1.0	-1.0	-1.0	-1.0	1.0	0.0	1.0	-1.0	1.0	-1.0	-1.0	1.0	-1.0	1.0	2
1	0.806	0.131	0.731	0.243	0.646	0.19	0.369	0.456	0.448	0.464	0.25	0.573	0.252	0.371	0.152	0.519	-0.098	0.575	-0.035	0.429	-0.089	0.444	-0.149	0.4	-0.199	0.35	-0.238	0.295	-0.266	0.239	-0.238	0.312	1
0	1.0	-1.0	1.0	1.0	1.0	-1.0	1.0	1.0	1.0	-1.0	1.0	1.0	1.0	-1.0	1.0	-1.0	1.0	1.0	1.0	1.0	1.0	-1.0	1.0	-1.0	1.0	-1.0	1.0	1.0	1.0	-1.0	1.0	1.0	2
1	0.975	0.131	0.941	0.2	0.888	0.322	0.89	0.327	0.856	0.452	0.723	0.523	0.699	0.588	0.585	0.669	0.489	0.704	0.442	0.682	0.353	0.756	0.268	0.762	0.168	0.785	0.075	0.804	-0.03	0.777	-0.103	0.742	1
0	0.0	0.0	1.0	1.0	0.0	0.0	1.0	1.0	0.0	0.0	1.0	-1.0	0.0	0.0	0.0	0.0	0.0	0.0	0.0	0.0	0.0	0.0	0.0	0.0	1.0	-1.0	0.0	0.0	-1.0	1.0	0.0	0.0	2
1	0.923	0.155	0.864	0.298	0.726	0.368	0.706	0.568	0.574	0.627	0.433	0.747	0.317	0.677	0.191	0.768	0.047	0.762	-0.121	0.77	-0.185	0.713	-0.293	0.657	-0.388	0.586	-0.468	0.501	-0.531	0.407	-0.562	0.351	1
0	0.0	0.0	1.0	1.0	1.0	1.0	0.0	0.0	0.0	0.0	-1.0	-1.0	0.0	0.0	-1.0	-1.0	0.0	0.0	0.0	0.0	1.0	1.0	0.0	0.0	1.0	1.0	0.0	0.0	-1.0	1.0	0.0	0.0	2
1	0.888	0.381	0.659	0.694	0.291	0.879	-0.067	0.901	-0.396	0.804	-0.646	0.565	-0.83	0.269	-0.789	-0.082	-0.628	-0.309	-0.466	-0.556	-0.164	-0.643	0.096	-0.611	0.304	-0.484	0.432	-0.298	0.47	-0.095	0.422	0.126	1
1	0.735	-0.383	0.802	0.103	0.788	0.153	0.556	0.053	1.0	0.212	0.719	0.29	0.688	0.329	0.497	0.173	0.643	-0.028	0.574	0.425	0.531	0.449	0.945	0.575	0.442	0.482	0.125	1.0	0.351	0.497	0.306	0.498	1
0	0.0	0.0	0.0	0.0	0.0	0.0	0.0	0.0	0.0	0.0	0.0	0.0	0.0	0.0	0.0	0.0	0.0	0.0	0.0	0.0	0.0	0.0	0.0	0.0	1.0	1.0	0.0	0.0	0.0	0.0	0.0	0.0	2
1	0.946	0.0090	0.973	-0.0030	0.989	0.0040	0.958	0.016	0.941	0.035	0.972	0.047	0.986	0.019	0.943	0.071	0.986	-0.0070	0.978	0.05	0.964	0.071	0.933	0.081	0.952	0.044	0.975	0.0080	0.978	0.071	1.0	-0.0030	1
0	1.0	1.0	-1.0	-1.0	-1.0	-1.0	0.0	0.0	0.0	0.0	-1.0	-1.0	0.0	0.0	0.0	0.0	0.0	0.0	-1.0	1.0	1.0	1.0	0.0	0.0	1.0	-1.0	0.0	0.0	-1.0	-1.0	-1.0	-1.0	2
1	0.505	-0.169	0.714	0.015	0.711	0.023	0.681	0.013	0.346	0.056	0.69	0.044	0.681	0.051	0.67	0.057	0.634	-0.047	0.645	0.069	0.631	0.074	0.84	0.181	0.599	0.083	0.382	0.068	0.565	0.09	0.546	0.093	1
1	0.687	1.0	0.92	-0.761	0.818	0.043	0.761	0.107	0.868	0.737	0.701	0.182	0.759	0.137	0.935	-0.251	0.707	0.187	0.649	0.246	0.602	0.774	1.0	-0.538	0.893	0.222	0.711	0.538	1.0	-0.065	0.565	0.239	2
1	0.763	-0.078	1.0	-0.296	1.0	-0.857	0.8	0.061	0.456	-0.428	1.0	-0.126	1.0	-0.835	0.493	0.019	0.822	-0.059	0.982	-0.199	1.0	0.22	0.696	-0.265	0.921	-0.245	0.789	0.02	0.875	-0.271	1.0	-0.57	1
1	0.385	0.156	0.412	0.074	0.265	0.241	0.233	0.132	0.195	0.253	0.245	0.37	0.089	0.23	-0.039	0.37	0.051	0.249	0.249	0.097	0.078	0.3	-0.025	0.285	-0.06	0.263	-0.148	0.148	-0.093	0.311	-0.191	0.288	2
1	0.064	-0.153	-0.044	0.059	0.084	-0.025	-0.015	0.187	0.064	0.0	0.123	-0.099	0.059	0.0	0.02	-0.03	-0.128	-0.207	0.069	0.015	0.069	0.03	0.079	0.163	0.281	-0.049	-0.059	-0.094	0.044	0.054	0.074	-0.108	2
1	0.619	0.108	0.707	-0.069	0.704	0.017	0.743	0.0020	0.71	0.158	0.716	-0.0020	0.798	0.066	0.837	-0.166	0.687	-0.091	0.625	-0.013	0.61	0.117	0.713	-0.095	0.698	-0.017	0.633	0.048	0.789	-0.051	0.652	-0.047	1
1	0.253	0.359	0.0	0.0	-0.296	-1.0	0.0	0.0	0.076	-0.073	0.0	0.0	0.0	0.0	0.0	0.0	0.0	0.0	0.0080	0.681	-0.2	0.337	-0.104	0.357	0.056	-1.0	0.0	0.0	0.063	-1.0	0.0	0.0	2
1	0.889	0.016	0.92	0.013	0.924	0.014	0.892	-0.102	0.901	-0.084	0.93	-0.01	0.931	-0.089	0.86	-0.051	0.895	-0.04	0.884	-0.121	0.889	-0.119	0.83	-0.141	0.865	-0.118	0.855	-0.131	0.835	-0.125	0.868	-0.122	1
1	0.0	0.0	1.0	0.129	0.884	-0.02	0.0	0.0	1.0	-0.424	1.0	0.196	1.0	-0.053	1.0	-0.816	0.0	0.0	1.0	-0.04	1.0	-0.187	0.0	0.0	1.0	-1.0	0.0	0.0	1.0	0.118	0.907	-0.096	2
1	0.811	0.037	0.851	-0.0010	0.79	0.0070	0.796	-0.043	0.876	0.0	0.856	-0.067	0.864	0.0030	0.829	-0.054	0.81	-0.119	0.769	-0.084	0.843	-0.05	0.77	-0.069	0.816	-0.087	0.826	-0.104	0.814	-0.05	0.821	-0.151	1
1	0.0	0.0	0.0	0.0	0.0	0.0	0.0	0.0	0.0	0.0	-1.0	1.0	1.0	0.552	0.0	0.0	0.0	0.0	0.0	0.0	0.0	0.0	0.0	0.0	1.0	1.0	0.0	0.0	0.0	0.0	0.0	0.0	2
1	0.499	0.018	0.431	-0.096	0.506	-0.042	0.501	0.096	0.447	0.06	0.558	-0.119	0.517	-0.036	0.527	-0.06	0.553	-0.01	0.486	-0.034	0.491	-0.01	0.592	0.0	0.532	-0.033	0.431	0.034	0.545	-0.055	0.59	-0.086	1
0	0.0	0.0	0.0	0.0	0.0	0.0	0.0	0.0	0.0	0.0	0.0	0.0	0.0	0.0	0.0	0.0	0.0	0.0	0.0	0.0	0.0	0.0	0.0	0.0	1.0	-1.0	0.0	0.0	0.0	0.0	0.0	0.0	2
1	1.0	0.5	1.0	0.25	0.25	1.0	0.169	0.912	-0.133	0.805	-0.341	0.608	-0.438	0.379	-0.437	0.167	-0.367	0.0070	-0.265	-0.09	-0.162	-0.13	-0.078	-0.127	-0.021	-0.102	0.01	-0.07	0.022	-0.041	0.022	-0.02	1
1	0.0	0.0	0.0	0.0	1.0	1.0	-1.0	-1.0	0.0	0.0	1.0	-0.111	0.0	0.0	0.0	0.0	-1.0	1.0	1.0	1.0	1.0	-1.0	0.0	0.0	1.0	-1.0	0.0	0.0	0.0	0.0	1.0	1.0	2
1	0.87	0.38	0.641	0.692	0.313	0.866	-0.039	0.907	-0.422	0.793	-0.706	0.516	-0.81	0.227	-0.811	-0.125	-0.675	-0.381	-0.383	-0.629	-0.13	-0.708	0.156	-0.664	0.385	-0.516	0.526	-0.299	0.562	-0.059	0.515	0.166	1
1	0.0	0.0	0.0	0.0	0.0	0.0	-1.0	1.0	0.0	0.0	1.0	0.373	-0.12	-0.12	0.0	0.0	-1.0	-1.0	0.0	0.0	1.0	-1.0	0.0	0.0	1.0	0.227	0.0	0.0	0.0	0.0	0.0	0.0	2
1	0.882	0.435	0.596	0.777	0.197	0.945	-0.241	0.925	-0.625	0.713	-0.864	0.337	-0.924	-0.053	-0.774	-0.447	-0.47	-0.733	-0.102	-0.822	0.264	-0.776	0.56	-0.559	0.721	-0.244	0.725	0.096	0.581	0.389	0.347	0.577	1
1	0.328	0.025	0.152	0.213	0.149	0.74	-0.257	0.923	-0.103	0.194	-0.614	0.258	-0.941	-0.054	-0.131	-0.143	-0.303	-0.446	-0.114	-0.856	0.027	-0.228	0.279	-0.063	0.337	-0.119	0.277	-0.114	0.151	0.133	0.122	0.205	1
1	0.834	0.391	0.54	0.786	0.123	0.894	-0.332	0.836	-0.701	0.596	-0.866	0.219	-0.844	-0.242	-0.597	-0.619	-0.194	-0.878	0.124	-0.891	0.511	-0.725	0.791	-0.277	0.83	0.087	0.666	0.491	0.375	0.7	-0.04	0.794	1
1	0.623	-0.035	0.591	0.0050	0.604	-0.075	0.632	0.01	0.625	-0.075	0.67	0.072	0.629	-0.084	0.675	0.091	0.671	0.0	0.59	0.101	0.501	0.031	0.659	0.141	0.605	0.02	0.514	0.045	0.617	-0.01	0.614	-0.091	1
1	0.744	-0.024	0.708	0.033	0.722	0.169	0.792	0.077	0.814	0.439	0.638	0.0060	0.708	0.217	1.0	0.061	0.61	0.051	0.675	0.042	0.52	-0.25	0.73	-0.158	0.617	0.071	0.309	0.086	0.559	0.075	0.603	0.217	1
1	0.615	0.189	0.782	0.018	0.775	0.026	0.651	-0.103	0.775	0.08	0.74	0.051	0.723	0.058	0.686	-0.089	0.617	0.163	0.662	0.076	0.639	0.08	0.602	-0.072	0.588	0.088	0.551	0.257	0.534	0.092	0.506	0.093	1
1	0.683	0.054	0.848	0.0020	0.843	0.0030	0.843	0.099	0.758	0.041	0.819	0.0060	0.807	0.0070	0.806	-0.124	0.779	-0.035	0.764	0.0090	0.746	0.01	0.796	-0.042	0.708	0.011	0.622	0.116	0.666	0.012	0.644	0.012	1
1	0.5	0.0	0.387	0.104	0.491	0.065	0.47	-0.039	0.357	-0.126	0.457	0.048	0.504	0.026	0.357	0.196	0.422	0.148	0.422	-0.026	0.322	-0.113	0.474	-0.0090	0.418	0.069	0.387	0.039	0.352	0.148	0.448	0.174	1
1	1.0	0.098	1.0	0.251	0.984	0.33	0.804	0.53	0.75	0.603	0.569	0.719	0.553	0.741	0.295	0.822	0.211	0.798	0.097	0.822	-0.017	0.799	-0.151	0.756	-0.228	0.692	-0.317	0.609	-0.403	0.545	-0.428	0.445	1
1	0.894	0.134	0.87	0.315	0.789	0.434	0.634	0.6	0.54	0.71	0.397	0.762	0.243	0.795	0.091	0.796	-0.092	0.763	-0.202	0.669	-0.303	0.626	-0.406	0.505	-0.462	0.408	-0.503	0.273	-0.528	0.192	-0.488	0.06	1
1	0.946	0.175	0.909	0.331	0.851	0.5	0.737	0.638	0.592	0.738	0.487	0.836	0.305	0.907	0.18	0.934	-0.0070	0.931	-0.189	0.894	-0.33	0.825	-0.465	0.765	-0.586	0.663	-0.679	0.526	-0.753	0.425	-0.812	0.261	1
1	0.918	0.182	0.861	0.355	0.729	0.457	0.604	0.699	0.504	0.749	0.361	0.818	0.157	0.836	0.0040	0.852	-0.164	0.779	-0.36	0.762	-0.431	0.654	-0.531	0.539	-0.603	0.41	-0.645	0.273	-0.657	0.137	-0.641	0.054	1
1	0.766	0.211	0.639	0.381	0.484	0.525	0.15	0.223	0.138	0.596	-0.077	0.445	0.0	0.486	-0.275	0.42	-0.561	0.368	-0.366	0.189	-0.405	0.076	-0.385	-0.032	-0.339	-0.125	-0.275	-0.197	-0.2	-0.246	-0.119	-0.272	1
1	0.589	-0.609	0.854	0.553	0.811	0.073	0.566	0.162	0.328	0.242	0.503	0.123	0.639	0.199	0.719	0.427	0.543	0.139	0.652	0.278	0.689	0.073	0.519	0.267	0.49	0.277	0.462	0.286	0.435	0.293	0.408	0.299	1
1	1.0	0.114	0.7	-0.121	0.816	0.097	0.712	0.011	0.562	-0.078	0.691	0.125	0.586	0.04	0.531	-0.034	0.694	0.169	0.727	0.072	0.321	0.059	0.533	0.374	0.491	0.18	0.152	0.324	0.441	0.189	0.562	0.152	1
1	0.848	0.068	0.806	-0.023	0.77	-0.033	0.667	-0.066	0.596	-0.077	0.673	-0.058	0.643	-0.064	0.392	0.045	0.713	0.014	0.56	-0.08	0.534	-0.085	0.47	-0.228	0.487	-0.091	0.526	-0.085	0.443	-0.096	0.422	-0.098	1
1	1.0	0.08	0.968	-0.0050	0.967	-0.0070	0.88	-0.039	1.0	0.014	0.962	-0.014	0.959	-0.017	0.985	0.01	0.912	-0.088	0.95	-0.024	0.946	-0.026	0.982	0.02	0.938	-0.03	1.0	-0.058	0.928	-0.035	0.922	-0.037	1
1	0.479	-0.124	0.428	-0.124	0.701	-0.392	0.732	0.072	0.263	-0.216	0.495	0.16	0.454	-0.119	0.423	0.062	0.5	-0.273	0.546	0.186	0.423	0.082	0.706	0.196	0.534	-0.124	0.155	-0.263	0.474	0.041	0.454	-0.515	1
1	0.635	-0.044	0.765	0.03	0.614	0.36	0.654	-0.0050	0.642	0.083	0.794	-0.434	0.725	0.55	0.596	0.139	0.635	0.219	0.633	-0.254	0.71	0.154	0.647	0.231	0.688	0.177	0.617	0.076	0.663	0.198	0.691	0.367	1
1	0.501	-0.036	0.611	0.013	0.589	0.016	0.589	0.025	0.667	-0.0040	0.717	-0.047	0.665	0.0090	0.573	0.025	0.647	-0.074	0.569	0.142	0.575	-0.036	0.465	0.049	0.566	0.0080	0.476	-0.036	0.546	0.106	0.607	-0.081	1
1	0.715	-0.0060	0.667	-0.042	0.631	-0.052	0.78	0.081	0.673	0.097	0.647	0.159	0.602	-0.019	0.544	-0.045	0.469	-0.1	0.647	0.149	0.392	0.217	0.524	-0.055	0.451	0.0	0.314	-0.068	0.492	-0.107	0.304	-0.052	1
1	0.681	0.104	0.77	0.035	0.652	0.081	0.61	-0.0050	0.79	0.119	0.598	0.049	0.625	0.096	0.783	-0.175	0.738	-0.109	0.486	0.01	0.61	0.081	0.667	-0.128	0.638	-0.025	0.765	0.022	0.612	-0.072	0.514	-0.047	1
1	0.607	-0.027	0.671	0.041	0.529	-0.044	0.505	0.037	0.705	-0.078	0.58	-0.02	0.532	0.078	0.641	0.119	0.569	-0.024	0.532	0.0070	0.715	-0.034	0.529	-0.034	0.573	0.0080	0.586	-0.0030	0.59	-0.027	0.502	0.068	1
1	0.495	0.097	0.296	0.058	0.35	0.0	0.573	-0.024	0.583	0.024	0.335	0.049	0.524	0.0050	0.471	-0.107	0.432	0.0050	0.35	0.058	0.189	0.257	0.311	-0.15	0.365	0.038	0.393	0.175	0.262	0.0	0.374	-0.019	1
1	0.988	0.022	0.931	0.341	0.839	0.352	0.747	0.489	0.736	0.519	0.551	0.602	0.431	0.662	0.318	0.704	0.284	0.689	0.075	0.737	0.063	0.713	-0.165	0.697	-0.166	0.605	-0.162	0.558	-0.347	0.442	-0.335	0.375	1
1	0.979	0.158	0.901	0.352	0.82	0.486	0.718	0.649	0.588	0.737	0.403	0.832	0.251	0.848	0.047	0.855	-0.122	0.797	-0.262	0.808	-0.378	0.717	-0.51	0.583	-0.576	0.46	-0.619	0.308	-0.658	0.183	-0.641	0.03	1
1	0.997	0.217	0.92	0.47	0.769	0.624	0.533	0.781	0.368	0.883	0.101	0.833	-0.068	0.893	-0.283	0.721	-0.437	0.617	-0.558	0.481	-0.65	0.355	-0.647	0.159	-0.667	0.023	-0.649	-0.135	-0.546	-0.229	-0.472	-0.35	1
1	0.943	0.2	0.961	0.408	0.805	0.566	0.567	0.708	0.418	0.832	0.149	0.895	0.052	0.937	-0.247	0.839	-0.428	0.756	-0.503	0.626	-0.655	0.504	-0.689	0.309	-0.771	0.156	-0.754	-0.044	-0.752	-0.179	-0.669	-0.344	1
1	0.94	0.281	0.805	0.528	0.582	0.732	0.35	0.805	0.108	0.904	-0.2	0.893	-0.397	0.822	-0.588	0.629	-0.763	0.404	-0.813	0.189	-0.813	-0.043	-0.753	-0.269	-0.632	-0.464	-0.464	-0.614	-0.264	-0.708	-0.089	-0.713	1
1	0.898	0.352	0.673	0.622	0.439	0.944	-0.036	0.805	-0.228	0.753	-0.251	0.488	-0.574	0.284	-0.668	0.106	-0.474	-0.062	-0.811	-0.06	-0.332	-0.476	-0.129	-0.536	0.072	-0.519	0.243	-0.435	0.366	-0.301	0.428	0.133	1
1	0.291	0.1	0.233	0.173	0.038	0.343	0.12	0.263	0.063	0.213	-0.047	0.128	-0.063	0.079	-0.063	0.041	-0.054	0.014	-0.042	-0.0030	-0.029	-0.012	-0.018	-0.015	-0.0090	-0.015	-0.0030	-0.012	0.0010	-0.0090	0.0030	-0.0060	1
1	0.585	-0.355	1.0	0.353	0.754	-0.0060	0.825	0.194	0.502	-0.276	0.66	0.064	0.697	0.147	0.724	-0.427	0.761	0.045	0.669	0.205	0.848	-0.41	0.648	-0.047	0.568	-0.106	0.528	-0.133	0.156	-0.122	0.448	-0.103	1
1	0.836	0.132	0.722	0.061	0.658	0.083	0.239	0.13	0.438	0.203	0.494	0.127	0.447	0.135	0.294	0.029	0.482	0.158	0.328	0.146	0.295	0.146	0.264	0.145	0.236	0.143	0.264	0.161	0.188	0.136	0.167	0.132	1
1	0.871	0.043	0.799	0.183	0.99	0.293	0.895	-0.083	0.886	-0.02	0.904	-0.267	0.894	0.2	0.886	-0.046	0.845	-0.01	0.979	-0.34	0.79	-0.251	0.867	-0.092	0.86	-0.029	0.788	-0.041	0.759	0.218	0.882	0.092	1
1	0.749	0.025	0.99	0.098	0.759	0.129	0.743	-0.092	0.958	0.025	0.979	-0.0050	0.961	0.102	0.915	0.038	0.71	0.027	0.812	-0.08	1.0	0.0	0.718	-0.012	0.823	0.026	0.724	-0.011	0.904	0.111	0.728	0.028	1
1	0.473	0.195	0.062	-0.183	0.623	0.01	0.456	-0.044	0.565	0.018	0.447	0.275	0.716	-0.038	0.556	0.124	0.414	0.115	0.528	0.028	0.512	-0.107	0.479	-0.024	0.465	0.033	0.536	0.251	0.32	-0.145	0.346	-0.0030	1
1	0.599	0.147	0.699	-0.139	0.851	-0.139	0.81	0.024	0.505	0.028	0.674	-0.045	0.808	-0.137	0.514	-0.245	0.815	-0.143	0.702	-0.0040	0.333	0.062	0.561	-0.331	0.614	-0.168	0.527	-0.021	0.539	-0.313	0.674	-0.22	1
1	0.847	-0.034	0.864	-0.085	0.82	0.0	0.737	-0.076	0.72	-0.136	0.749	-0.117	0.775	-0.187	0.781	-0.212	0.62	-0.102	0.792	-0.157	0.894	-0.034	0.849	-0.261	0.741	-0.233	0.662	-0.223	0.726	-0.378	0.658	-0.248	1
1	0.878	-0.082	0.834	0.073	0.848	0.041	0.772	-0.022	0.772	-0.057	0.823	-0.106	0.679	-0.0050	0.88	-0.209	0.834	0.033	0.864	-0.06	0.973	-0.28	0.851	-0.188	0.837	-0.102	0.859	-0.033	0.785	-0.109	0.791	-0.0050	1
1	0.747	-0.132	0.538	0.17	0.727	0.095	0.696	-0.111	0.668	-0.235	0.879	-0.192	0.737	0.042	0.63	-0.0040	0.636	-0.119	0.792	-0.253	0.664	-0.287	0.672	-0.105	0.618	-0.12	0.601	-0.209	0.375	0.069	0.611	-0.014	1
1	0.468	0.113	0.59	0.0070	0.554	0.069	0.479	-0.14	0.53	0.013	0.639	-0.162	0.678	-0.033	0.545	-0.135	0.53	-0.047	0.479	-0.195	0.508	-0.135	0.415	-0.202	0.539	-0.115	0.599	-0.029	0.537	-0.118	0.563	-0.044	1
1	0.881	0.275	0.721	0.429	0.616	0.637	0.388	0.905	0.098	0.961	-0.201	0.892	-0.357	0.775	-0.651	0.622	-0.788	0.455	-0.819	0.191	-0.839	-0.081	-0.783	-0.264	-0.676	-0.455	-0.547	-0.609	-0.305	-0.667	-0.193	-0.756	1
1	0.931	0.293	0.799	0.558	0.6	0.716	0.262	0.927	0.046	0.967	-0.232	0.951	-0.559	0.81	-0.733	0.624	-0.91	0.362	-0.923	0.06	-0.936	-0.198	-0.832	-0.469	-0.652	-0.696	-0.412	-0.857	-0.136	-0.94	0.1	-0.948	1
1	0.882	0.306	0.732	0.578	0.341	0.585	0.057	1.0	-0.092	0.921	-0.624	0.72	-0.698	0.326	-0.814	0.412	-1.0	-0.0080	-0.79	-0.411	-0.769	-0.455	-0.572	-0.676	-0.316	-0.819	-0.03	-0.868	0.254	-0.821	0.0020	-0.817	1
1	0.835	0.29	0.693	0.477	0.492	0.684	0.22	0.868	-0.081	0.85	-0.356	0.777	-0.527	0.584	-0.704	0.313	-0.758	0.039	-0.712	-0.153	-0.583	-0.392	-0.372	-0.53	-0.17	-0.609	0.084	-0.615	0.252	-0.485	0.406	-0.353	1
1	0.929	0.332	0.762	0.623	0.493	0.843	0.216	0.952	-0.14	0.962	-0.472	0.836	-0.707	0.655	-0.875	0.368	-0.918	0.056	-0.898	-0.262	-0.74	-0.541	-0.508	-0.747	-0.223	-0.861	0.078	-0.872	0.36	-0.781	0.594	-0.603	1
1	0.834	0.315	0.655	0.577	0.35	0.707	0.173	0.789	-0.19	0.799	-0.417	0.665	-0.684	0.477	-0.747	0.195	-0.722	-0.049	-0.62	-0.282	-0.492	-0.535	-0.266	-0.66	-0.015	-0.697	0.227	-0.644	0.431	-0.512	0.647	-0.301	1
1	0.985	-0.027	0.981	-0.041	1.0	-0.076	0.987	0.015	0.953	-0.026	0.985	-0.075	0.994	-0.071	0.974	-0.095	0.973	-0.122	0.993	-0.053	0.953	-0.089	0.974	-0.083	0.967	-0.129	0.935	-0.149	0.971	-0.158	0.968	-0.188	1
1	0.941	-0.015	0.942	0.01	0.95	-0.015	0.959	-0.011	0.946	-0.037	0.972	-0.018	0.971	-0.039	0.955	-0.041	0.952	-0.047	0.942	-0.022	0.928	-0.044	0.92	-0.045	0.927	-0.058	0.903	-0.075	0.92	-0.072	0.92	-0.074	1
1	0.525	-0.034	0.949	0.085	0.525	-0.169	0.305	-0.017	0.508	-0.136	0.644	0.288	0.831	-0.356	0.542	0.017	0.559	0.034	0.593	0.305	0.864	0.051	0.407	0.153	0.673	-0.0030	0.661	-0.034	0.831	-0.153	0.763	-0.102	1
1	0.333	-0.25	0.444	0.222	0.389	0.167	0.417	0.139	0.5	-0.111	0.549	-0.084	0.583	0.333	0.556	0.028	0.25	-0.194	0.472	-0.056	0.528	-0.028	0.389	0.083	0.415	-0.143	0.194	-0.139	0.369	-0.148	0.083	-0.5	1
1	0.756	0.496	0.836	0.543	0.549	0.721	0.352	0.708	0.135	0.947	-0.098	0.938	-0.376	0.822	-0.527	0.712	-0.684	0.68	-0.702	0.25	-0.791	0.03	-0.99	-0.291	-0.704	-0.328	-0.633	-0.192	-0.341	-0.605	-0.196	-0.63	1
1	0.838	0.429	0.721	0.584	0.456	0.781	0.165	0.827	-0.13	0.869	-0.462	0.785	-0.594	0.521	-0.785	0.265	-0.84	0.039	-0.62	-0.314	-0.474	-0.489	-0.373	-0.678	-0.051	-0.627	0.147	-0.459	0.371	-0.392	0.483	-0.243	1
1	0.937	0.351	0.753	0.656	0.456	0.886	0.153	0.958	-0.218	0.963	-0.565	0.834	-0.788	0.58	-0.931	0.26	-0.936	-0.064	-0.87	-0.409	-0.651	-0.675	-0.368	-0.85	-0.046	-0.912	0.273	-0.858	0.548	-0.696	0.748	-0.442	1
1	0.924	0.369	0.72	0.684	0.293	0.941	-0.111	0.765	-0.316	0.925	-0.666	0.788	-0.921	0.423	-0.943	0.096	-1.0	0.032	-0.664	-0.663	-0.46	-0.782	-0.135	-0.881	0.198	-0.851	0.489	-0.702	0.699	-0.46	0.761	-0.132	1
1	1.0	0.162	1.0	-0.056	1.0	0.014	1.0	-0.124	1.0	-0.015	1.0	-0.017	1.0	-0.064	1.0	-0.072	1.0	0.059	1.0	-0.101	1.0	-0.027	1.0	-0.23	1.0	-0.068	1.0	0.083	1.0	-0.142	1.0	-0.074	1
1	0.956	-0.0020	0.864	-0.132	0.95	-0.0050	0.828	-0.512	0.924	0.104	1.0	-0.142	0.993	-0.025	0.959	-0.155	0.84	0.617	1.0	-0.163	0.875	-0.085	0.857	-0.017	0.841	-0.018	0.824	-0.019	0.806	-0.02	0.788	-0.02	1
1	0.881	0.352	0.684	0.651	0.348	0.798	0.058	0.908	-0.298	0.865	-0.626	0.696	-0.771	0.393	-0.858	0.084	-0.816	-0.24	-0.646	-0.5	-0.398	-0.683	-0.111	-0.755	0.17	-0.715	0.407	-0.576	0.566	-0.368	0.628	-0.133	1
1	0.896	0.393	0.661	0.718	0.295	0.908	-0.048	0.944	-0.457	0.846	-0.777	0.585	-0.928	0.251	-0.923	-0.153	-0.761	-0.484	-0.509	-0.762	-0.149	-0.886	0.216	-0.857	0.532	-0.686	0.748	-0.407	0.831	-0.07	0.769	0.279	1
1	1.0	-0.241	1.0	-0.203	0.873	-0.101	0.886	0.013	1.0	0.114	0.924	0.063	0.848	-0.038	0.633	-0.367	0.873	-0.013	0.937	0.063	1.0	0.253	0.62	-0.38	0.846	-0.055	1.0	-0.063	0.532	0.025	0.835	-0.025	1
1	0.748	0.0080	0.833	0.017	0.826	0.025	0.866	0.017	0.605	0.059	0.791	0.047	0.774	0.054	0.647	0.193	0.84	0.042	0.713	0.071	0.689	0.076	0.664	0.084	0.637	0.083	0.613	0.017	0.582	0.088	0.553	0.089	1
1	0.85	0.018	0.922	0.015	0.92	0.022	0.928	0.08	0.876	0.114	0.912	0.043	0.907	0.05	0.873	0.028	0.959	0.0	0.891	0.07	0.884	0.077	0.837	0.109	0.869	0.09	0.876	0.088	0.852	0.101	0.843	0.107	1
1	1.0	-0.012	1.0	-0.0030	1.0	-0.016	1.0	-0.016	1.0	-0.028	1.0	-0.022	0.998	-0.031	0.995	-0.032	0.993	-0.035	1.0	-0.039	1.0	-0.05	1.0	-0.049	0.998	-0.055	0.994	-0.063	0.991	-0.065	0.99	-0.067	1
1	0.895	-0.032	0.875	0.055	0.895	0.014	0.929	0.028	0.913	-0.01	0.941	-0.016	0.919	0.034	0.937	0.0	0.943	0.014	0.905	0.0080	0.887	-0.018	0.893	0.024	0.89	0.016	0.881	0.0020	0.873	0.042	0.867	0.024	1
1	0.901	0.018	1.0	-0.018	0.901	0.0070	0.848	0.057	1.0	0.035	0.979	0.011	0.975	0.035	1.0	-0.032	0.897	-0.032	0.862	0.078	1.0	0.092	0.901	0.046	0.943	0.032	0.947	0.025	1.0	0.011	0.936	0.021	1
1	0.394	-0.242	0.627	0.013	0.455	0.091	0.636	0.091	0.212	-0.212	0.576	0.152	0.394	0.0	0.562	0.046	0.515	0.03	0.788	0.182	0.303	-0.152	0.485	0.059	0.464	0.061	0.333	-0.03	0.419	0.064	0.394	0.242	1
1	0.867	0.36	0.72	0.667	0.372	0.83	0.086	0.859	-0.241	0.861	-0.518	0.676	-0.687	0.415	-0.77	0.099	-0.694	-0.137	-0.495	-0.422	-0.325	-0.577	-0.028	-0.6	0.154	-0.531	0.323	-0.371	0.462	-0.197	0.41	0.018	1
1	0.896	0.379	0.673	0.694	0.359	0.887	-0.042	0.933	-0.389	0.844	-0.673	0.621	-0.827	0.304	-0.862	-0.054	-0.736	-0.343	-0.518	-0.624	-0.234	-0.739	0.069	-0.739	0.335	-0.623	0.524	-0.421	0.612	-0.173	0.601	0.087	1
1	0.905	0.411	0.654	0.748	0.299	0.959	-0.133	0.978	-0.522	0.833	-0.797	0.551	-0.966	0.152	-0.93	-0.256	-0.719	-0.594	-0.415	-0.852	-0.022	-0.938	0.363	-0.854	0.675	-0.62	0.86	-0.281	0.887	0.098	0.755	0.463	1
1	1.0	1.0	0.367	0.062	0.13	0.927	-0.276	0.936	-0.315	0.377	-0.872	0.369	-0.929	-0.089	-0.389	-0.342	-0.466	-0.825	-0.054	-0.936	0.256	-0.204	0.738	-0.46	0.855	-0.068	1.0	1.0	0.387	0.0020	0.178	0.798	1
1	1.0	0.515	0.455	0.333	0.061	0.364	-0.321	0.731	-0.455	0.485	-0.576	0.0	-0.576	-0.121	-0.333	-0.485	-0.091	-0.848	0.485	-0.576	0.576	-0.424	1.0	-0.394	0.73	0.123	0.97	0.576	0.242	0.364	0.091	0.333	1
1	0.881	0.0	0.948	-0.027	0.936	-0.012	0.902	0.018	0.902	0.018	0.939	0.0090	0.957	0.0030	1.0	0.027	0.942	-0.012	0.909	0.024	0.915	0.055	0.997	0.049	0.897	0.022	0.909	0.0090	1.0	0.055	0.976	-0.012	1
1	0.826	0.082	0.791	-0.082	0.904	-0.018	0.929	0.011	0.801	0.089	0.947	-0.0070	0.943	0.0	0.933	0.202	0.95	-0.0070	0.915	0.0070	0.805	0.071	0.911	0.16	0.895	0.082	0.777	0.067	0.926	0.181	0.926	0.0	1
1	0.745	0.106	0.887	0.01	0.885	0.015	0.872	-0.014	0.73	0.106	0.877	0.029	0.872	0.034	0.957	0.078	0.95	0.043	0.856	0.047	0.849	0.052	0.872	0.113	0.834	0.06	0.745	-0.035	0.817	0.068	0.808	0.072	1
1	0.876	0.037	0.9	0.0030	0.892	0.0050	0.863	0.0	0.95	0.075	0.87	0.01	0.863	0.012	0.839	-0.062	0.857	0.025	0.842	0.016	0.835	0.017	0.795	-0.043	0.821	0.02	0.82	0.087	0.808	0.023	0.801	0.024	1
1	0.975	0.0070	0.986	0.02	1.0	0.02	0.993	0.016	0.957	0.023	0.972	0.036	1.0	0.037	0.979	0.021	0.986	0.057	0.972	0.048	0.945	0.055	0.984	0.036	0.975	0.065	0.948	0.082	0.991	0.062	0.989	0.099	1
1	1.0	0.011	1.0	0.011	1.0	0.023	0.994	-0.014	0.994	-0.0020	0.983	0.023	1.0	0.0090	0.976	0.0080	0.979	0.017	0.98	0.0070	0.981	0.021	0.971	-0.0070	0.98	0.016	0.979	0.015	0.986	0.021	0.987	0.028	1
1	0.328	0.11	0.16	0.293	0.14	0.745	-0.251	0.92	-0.165	0.267	-0.637	0.249	-0.976	-0.0030	-0.232	-0.199	-0.305	-0.489	-0.144	-0.9	0.093	-0.289	0.283	-0.186	0.396	-0.115	0.31	0.056	0.214	0.205	0.134	0.264	1
1	0.658	0.436	0.447	0.748	0.053	0.851	-0.32	0.821	-0.683	0.524	-0.842	0.071	-0.828	-0.287	-0.47	-0.717	-0.048	-0.86	0.233	-0.763	0.567	-0.521	0.743	-0.186	0.748	0.237	0.452	0.591	0.205	0.768	-0.185	0.744	1
1	0.195	0.057	0.042	0.252	-0.106	0.489	-0.183	-0.183	-0.42	0.061	-0.454	0.092	-0.164	-0.305	-0.103	-0.397	0.187	-0.176	0.34	-0.12	0.286	-0.16	0.216	0.247	0.039	0.311	-0.038	0.263	-0.168	0.168	-0.302	-0.336	1
1	0.98	0.0010	1.0	0.0	0.99	-0.0010	0.947	0.024	0.977	0.021	0.979	0.031	0.992	0.023	0.939	0.057	0.936	0.053	0.977	0.055	1.0	0.062	0.942	0.081	0.967	0.073	0.957	0.081	0.982	0.081	0.972	0.086	1
1	0.823	-0.076	0.805	0.0020	0.875	-0.012	0.868	-0.075	0.728	-0.117	0.846	0.05	0.831	-0.074	0.748	0.067	0.783	0.064	0.868	-0.024	0.788	-0.06	0.745	-0.024	0.767	-0.027	0.74	-0.076	0.701	-0.042	0.784	0.012	1
1	0.353	-0.138	0.694	-0.024	0.682	-0.036	0.557	-0.061	0.618	-0.105	0.621	-0.065	0.594	-0.073	0.423	-0.264	0.582	0.05	0.497	-0.088	0.462	-0.09	0.45	-0.0060	0.391	-0.09	0.356	-0.103	0.322	-0.086	0.289	-0.083	1
1	0.76	0.011	0.863	0.0030	0.858	0.0040	0.8	0.023	0.815	0.121	0.831	0.0070	0.818	0.0090	0.828	-0.07	0.765	0.039	0.77	0.011	0.751	0.012	0.771	-0.0030	0.709	0.014	0.662	0.0080	0.663	0.015	0.639	0.015	1
1	0.667	-0.014	0.974	0.068	0.496	0.501	0.757	-0.0030	0.652	-0.141	0.402	-0.489	0.392	0.587	0.768	0.318	0.786	0.113	0.475	-0.449	1.0	0.0070	0.607	0.07	0.687	0.171	0.876	0.078	0.553	0.246	0.139	0.481	1
1	0.835	0.083	0.737	-0.147	0.843	-0.056	0.904	-0.046	0.894	0.131	0.812	0.067	0.793	-0.089	1.0	-0.021	0.966	0.066	0.876	0.012	0.775	0.066	0.954	-0.042	0.835	0.0010	1.0	0.128	0.867	-0.107	0.905	-0.043	1
1	0.951	0.0040	0.952	-0.027	0.934	-0.019	0.946	0.016	0.965	0.033	0.942	0.073	0.946	-0.013	0.972	0.0010	0.948	0.06	0.927	0.084	0.931	0.101	0.945	0.014	0.935	0.049	0.932	0.082	0.941	-0.0	0.915	0.047	1
1	0.947	-0.0	0.932	-0.032	0.952	-0.034	0.956	0.024	0.941	0.018	0.926	0.047	0.94	-0.015	0.948	0.02	0.938	0.014	0.914	0.077	0.895	0.061	0.94	0.032	0.925	0.025	0.921	0.022	0.925	0.0040	0.927	-0.0060	1
1	0.906	-0.017	0.981	-0.02	0.957	-0.036	0.857	0.0010	0.897	-0.033	0.891	-0.014	0.906	-0.045	0.914	-0.0090	0.808	-0.129	0.887	0.012	0.922	-0.023	0.91	-0.021	0.891	-0.078	0.83	-0.172	0.96	-0.038	0.874	-0.162	1
1	0.847	0.135	0.736	-0.062	0.879	0.083	0.889	-0.091	0.787	0.067	0.807	-0.0040	0.793	-0.011	0.858	-0.046	0.872	-0.035	0.817	-0.095	0.71	0.044	0.865	-0.151	0.811	-0.048	0.782	-0.0070	0.757	-0.067	0.858	-0.062	1
1	1.0	-0.034	1.0	0.0050	1.0	-0.121	0.89	0.012	0.731	0.053	0.854	0.0080	0.546	0.0030	0.838	-0.136	0.755	-0.085	0.709	-0.275	0.434	-0.121	0.575	-0.402	0.59	-0.221	0.431	-0.174	0.604	-0.242	0.56	-0.382	1
1	0.996	0.065	1.0	-0.012	0.978	0.025	0.961	0.023	0.993	0.078	0.893	0.103	0.942	0.053	0.888	0.111	0.861	0.086	0.816	0.118	0.837	0.144	0.813	0.134	0.795	0.136	0.791	0.154	0.771	0.159	0.709	0.12	1
1	0.961	0.071	1.0	0.043	1.0	0.093	0.902	-0.051	0.893	0.026	0.832	-0.061	0.875	0.098	0.765	0.0030	0.752	-0.053	0.66	-0.079	0.642	-0.059	0.557	-0.077	0.581	-0.022	0.497	-0.013	0.513	-0.0	0.521	-0.0020	1
1	1.0	0.578	1.0	-1.0	1.0	-1.0	1.0	-1.0	1.0	-1.0	1.0	-1.0	1.0	-1.0	1.0	-1.0	1.0	-1.0	1.0	-0.628	1.0	-1.0	1.0	-1.0	1.0	-1.0	1.0	-1.0	1.0	-1.0	1.0	-1.0	2
0	-1.0	-1.0	0.0	0.0	-1.0	1.0	1.0	-0.375	0.0	0.0	0.0	0.0	0.0	0.0	1.0	-1.0	-1.0	-1.0	1.0	-1.0	0.0	0.0	1.0	-1.0	-1.0	1.0	-1.0	-1.0	0.0	0.0	-1.0	1.0	2
1	1.0	0.065	1.0	0.207	1.0	0.263	0.931	0.322	0.868	0.39	0.755	0.501	0.796	0.523	0.66	0.608	0.576	0.63	0.478	0.671	0.406	0.688	0.344	0.721	0.277	0.724	0.193	0.707	0.114	0.727	0.07	0.714	1
1	-0.643	-1.0	1.0	0.829	1.0	-1.0	1.0	-0.234	1.0	0.962	1.0	-0.377	1.0	-1.0	1.0	0.138	1.0	-1.0	1.0	-0.034	-0.843	1.0	0.538	0.857	1.0	1.0	1.0	-1.0	1.0	-1.0	1.0	-1.0	2
1	1.0	0.098	1.0	0.122	1.0	0.226	0.986	0.092	0.949	0.192	0.93	0.243	0.892	0.283	0.855	0.267	0.837	0.331	0.834	0.317	0.748	0.396	0.762	0.347	0.685	0.427	0.628	0.46	0.568	0.47	0.543	0.509	1
1	1.0	0.168	0.994	0.163	0.946	0.333	0.918	0.226	0.914	0.371	0.842	0.469	0.81	0.492	0.785	0.483	0.651	0.57	0.566	0.581	0.556	0.647	0.483	0.552	0.433	0.691	0.357	0.761	0.339	0.668	0.221	0.787	1
1	0.961	0.086	0.968	0.193	0.96	0.275	0.98	0.351	0.929	0.463	0.863	0.525	0.828	0.588	0.732	0.691	0.69	0.731	0.545	0.688	0.483	0.762	0.406	0.747	0.334	0.838	0.249	0.861	0.138	0.868	0.09	0.863	1
1	0.883	-0.22	1.0	0.364	0.824	0.192	0.851	0.059	0.906	-0.043	0.852	0.25	0.779	0.253	0.692	0.579	0.71	0.391	0.732	0.276	1.0	0.349	0.568	0.52	0.698	0.532	0.809	0.586	0.43	0.709	0.524	0.542	1
1	1.0	0.017	0.962	-0.031	1.0	-0.034	1.0	-0.051	0.99	-0.071	0.992	-0.09	1.0	-0.157	1.0	-0.143	0.983	-0.118	1.0	-0.185	1.0	-0.193	0.99	-0.221	0.965	-0.202	0.946	-0.171	0.964	-0.226	0.87	-0.233	1
0	0.0	0.0	0.0	0.0	0.0	0.0	0.0	0.0	0.0	0.0	0.0	0.0	0.0	0.0	0.0	0.0	0.0	0.0	0.0	0.0	0.0	0.0	0.0	0.0	1.0	-1.0	0.0	0.0	0.0	0.0	0.0	0.0	2
1	0.284	-0.318	0.0	0.0	0.682	-1.0	0.307	0.958	0.644	0.064	0.348	-0.848	0.0	0.0	0.591	-0.36	0.451	-0.807	0.0	0.0	0.0	0.0	0.242	0.178	1.0	-0.239	0.061	-0.485	0.163	-0.701	0.0	0.0	2
1	1.0	0.234	0.914	0.52	0.78	0.721	0.477	0.842	0.276	0.917	0.095	0.882	-0.22	0.914	-0.342	0.755	-0.514	0.645	-0.645	0.446	-0.741	0.292	-0.708	0.036	-0.717	-0.119	-0.65	-0.282	-0.513	-0.445	-0.374	-0.533	1
1	1.0	-0.148	1.0	0.049	0.574	-0.016	0.656	0.016	0.852	-0.033	0.721	0.0	0.689	-0.164	0.197	-0.148	0.656	-0.172	0.672	0.033	1.0	-0.295	0.311	-0.344	0.524	-0.203	0.328	-0.033	0.279	-0.443	0.492	-0.066	2
1	-1.0	0.281	0.222	0.15	-0.757	-0.71	-0.307	0.712	-1.0	1.0	-0.817	0.34	-0.791	-0.026	-0.98	-0.83	-0.601	-0.542	-0.046	-0.83	0.941	-0.941	-1.0	-0.431	0.744	0.092	-1.0	0.052	0.183	0.026	-0.402	-0.482	2
1	0.904	-0.016	1.0	0.08	1.0	0.016	0.93	0.0050	0.936	-0.016	1.0	0.0	1.0	0.064	1.0	0.048	0.914	0.043	0.968	0.021	0.989	-0.016	0.963	0.053	0.97	0.045	0.877	0.011	1.0	0.091	0.979	0.064	1
0	0.0	0.0	0.0	0.0	0.0	0.0	0.0	0.0	0.0	0.0	-1.0	-1.0	0.0	0.0	1.0	0.75	0.0	0.0	0.0	0.0	-1.0	1.0	0.0	0.0	1.0	-1.0	-1.0	-1.0	1.0	1.0	0.0	0.0	2
1	1.0	0.455	1.0	-0.455	1.0	0.091	1.0	-0.091	1.0	0.0	1.0	-0.273	1.0	-0.182	1.0	0.091	1.0	0.0	1.0	-0.364	1.0	0.091	1.0	-0.091	1.0	-0.049	1.0	0.455	1.0	-0.273	1.0	-0.182	1
1	0.621	-0.636	0.0	0.0	0.0	0.0	0.345	0.288	0.428	0.394	-0.076	0.519	0.364	0.314	-0.538	0.33	0.121	-0.148	0.019	-0.534	-0.576	0.178	0.292	-0.273	0.258	-0.576	0.432	0.242	0.182	-0.023	0.17	-0.417	2
0	-1.0	1.0	1.0	-1.0	0.0	0.0	0.0	0.0	1.0	-1.0	1.0	1.0	0.0	0.0	1.0	-1.0	0.0	0.0	0.0	0.0	1.0	1.0	-1.0	1.0	1.0	-1.0	-1.0	1.0	-1.0	-1.0	0.0	0.0	2
0	1.0	1.0	1.0	-1.0	1.0	-1.0	1.0	1.0	0.0	0.0	1.0	-1.0	0.0	0.0	0.0	0.0	0.0	0.0	-1.0	1.0	1.0	1.0	0.0	0.0	1.0	1.0	0.0	0.0	-1.0	-1.0	0.0	0.0	2
0	1.0	-1.0	1.0	1.0	1.0	1.0	1.0	1.0	1.0	1.0	1.0	-1.0	1.0	1.0	1.0	1.0	1.0	-1.0	1.0	-1.0	1.0	-1.0	1.0	-1.0	1.0	1.0	1.0	-1.0	1.0	1.0	1.0	1.0	2
1	0.575	-0.032	0.752	-0.054	0.615	-0.012	0.54	0.034	0.617	0.099	0.591	-0.024	0.627	0.012	0.708	0.026	0.603	0.016	0.478	-0.028	0.591	0.038	0.5	0.04	0.613	-0.012	0.617	-0.135	0.688	-0.014	0.625	-0.032	1
1	0.881	-0.0090	0.898	-0.025	0.941	-0.018	0.892	-0.128	0.822	-0.109	0.889	0.012	0.908	-0.137	0.871	-0.061	0.908	-0.024	0.88	-0.146	0.829	-0.124	0.901	-0.195	0.882	-0.149	0.844	-0.129	0.884	-0.185	0.917	-0.168	1
1	0.427	-0.5	0.0	0.0	0.0	0.0	0.465	0.51	0.59	0.021	0.0	0.0	0.0	0.0	0.165	-0.454	0.592	-0.183	0.0	0.0	0.0	0.0	0.988	-0.408	-1.0	-1.0	-0.279	-0.756	0.0	0.0	0.0	0.0	2
1	0.798	0.094	0.781	0.207	0.716	0.281	0.693	0.413	0.659	0.501	0.579	0.608	0.492	0.584	0.334	0.679	0.296	0.635	0.096	0.681	0.021	0.722	-0.087	0.632	-0.119	0.607	-0.182	0.56	-0.255	0.517	-0.273	0.425	1
1	0.941	0.119	0.857	0.01	0.851	0.015	0.77	-0.0030	0.845	0.109	0.833	0.03	0.827	0.035	0.748	0.019	0.8	0.024	0.809	0.049	0.803	0.054	0.773	0.022	0.791	0.062	0.859	0.093	0.779	0.071	0.773	0.075	1
1	0.97	-0.144	0.913	-0.0020	0.966	-0.171	0.986	0.183	0.918	0.0020	0.936	-0.084	0.913	-0.0020	0.868	-0.087	0.97	-0.212	1.0	0.103	0.92	-0.053	0.925	0.068	0.94	-0.093	0.97	-0.201	0.854	-0.087	0.966	-0.219	1
1	0.512	1.0	1.0	0.538	0.712	0.808	0.456	0.464	0.331	1.0	0.212	1.0	-0.174	1.0	-0.331	0.987	-0.614	1.0	-0.527	0.717	-0.885	0.479	-1.0	0.352	-1.0	0.096	-1.0	-0.167	-1.0	-0.422	-0.919	-0.656	1
1	0.794	0.295	0.641	0.523	0.413	0.682	0.142	0.835	-0.168	0.788	-0.429	0.723	-0.572	0.415	-0.754	0.168	-0.7	-0.099	-0.577	-0.235	-0.406	-0.383	-0.174	-0.525	0.015	-0.487	0.19	-0.381	0.31	-0.232	0.346	-0.08	1
1	1.0	-0.013	1.0	0.016	1.0	-0.0020	1.0	0.063	0.978	0.045	0.96	0.029	1.0	0.065	0.989	0.034	1.0	0.036	0.998	0.094	0.957	0.074	1.0	0.101	1.0	0.088	0.991	0.085	1.0	0.101	1.0	0.101	1
1	0.884	0.367	0.671	0.674	0.396	0.864	0.024	0.932	-0.351	0.837	-0.603	0.588	-0.787	0.388	-0.833	-0.0060	-0.693	-0.33	-0.525	-0.539	-0.274	-0.681	0.0080	-0.698	0.26	-0.607	0.446	-0.434	0.542	-0.215	0.563	0.028	1
1	0.901	0.418	0.641	0.757	0.304	0.951	-0.204	0.965	-0.555	0.812	-0.819	0.509	-0.97	0.103	-0.915	-0.314	-0.702	-0.655	-0.324	-0.89	0.059	-0.942	0.445	-0.822	0.741	-0.552	0.894	-0.187	0.879	0.204	0.706	0.549	1
