# Supplementary material for: Improved multi-objective clustering algorithm using particle swarm optimization
Source: PLoS One. 2017 Dec 5;12(12):e0188815. doi: 10.1371/journal.pone.0188815 (PMC5716574; doi:10.1371/journal.pone.0188815)
Supplement: S1 File — (ZIP) [file pone.0188815.s001.zip › datasets/real-world_datasets/iris.txt]

5.1	3.5	1.4	0.2	1
4.9	3.0	1.4	0.2	1
4.7	3.2	1.3	0.2	1
4.6	3.1	1.5	0.2	1
5.0	3.6	1.4	0.2	1
5.4	3.9	1.7	0.4	1
4.6	3.4	1.4	0.3	1
5.0	3.4	1.5	0.2	1
4.4	2.9	1.4	0.2	1
4.9	3.1	1.5	0.1	1
5.4	3.7	1.5	0.2	1
4.8	3.4	1.6	0.2	1
4.8	3.0	1.4	0.1	1
4.3	3.0	1.1	0.1	1
5.8	4.0	1.2	0.2	1
5.7	4.4	1.5	0.4	1
5.4	3.9	1.3	0.4	1
5.1	3.5	1.4	0.3	1
5.7	3.8	1.7	0.3	1
5.1	3.8	1.5	0.3	1
5.4	3.4	1.7	0.2	1
5.1	3.7	1.5	0.4	1
4.6	3.6	1.0	0.2	1
5.1	3.3	1.7	0.5	1
4.8	3.4	1.9	0.2	1
5.0	3.0	1.6	0.2	1
5.0	3.4	1.6	0.4	1
5.2	3.5	1.5	0.2	1
5.2	3.4	1.4	0.2	1
4.7	3.2	1.6	0.2	1
4.8	3.1	1.6	0.2	1
5.4	3.4	1.5	0.4	1
5.2	4.1	1.5	0.1	1
5.5	4.2	1.4	0.2	1
4.9	3.1	1.5	0.1	1
5.0	3.2	1.2	0.2	1
5.5	3.5	1.3	0.2	1
4.9	3.1	1.5	0.1	1
4.4	3.0	1.3	0.2	1
5.1	3.4	1.5	0.2	1
5.0	3.5	1.3	0.3	1
4.5	2.3	1.3	0.3	1
4.4	3.2	1.3	0.2	1
5.0	3.5	1.6	0.6	1
5.1	3.8	1.9	0.4	1
4.8	3.0	1.4	0.3	1
5.1	3.8	1.6	0.2	1
4.6	3.2	1.4	0.2	1
5.3	3.7	1.5	0.2	1
5.0	3.3	1.4	0.2	1
7.0	3.2	4.7	1.4	2
6.4	3.2	4.5	1.5	2
6.9	3.1	4.9	1.5	2
5.5	2.3	4.0	1.3	2
6.5	2.8	4.6	1.5	2
5.7	2.8	4.5	1.3	2
6.3	3.3	4.7	1.6	2
4.9	2.4	3.3	1.0	2
6.6	2.9	4.6	1.3	2
5.2	2.7	3.9	1.4	2
5.0	2.0	3.5	1.0	2
5.9	3.0	4.2	1.5	2
6.0	2.2	4.0	1.0	2
6.1	2.9	4.7	1.4	2
5.6	2.9	3.6	1.3	2
6.7	3.1	4.4	1.4	2
5.6	3.0	4.5	1.5	2
5.8	2.7	4.1	1.0	2
6.2	2.2	4.5	1.5	2
5.6	2.5	3.9	1.1	2
5.9	3.2	4.8	1.8	2
6.1	2.8	4.0	1.3	2
6.3	2.5	4.9	1.5	2
6.1	2.8	4.7	1.2	2
6.4	2.9	4.3	1.3	2
6.6	3.0	4.4	1.4	2
6.8	2.8	4.8	1.4	2
6.7	3.0	5.0	1.7	2
6.0	2.9	4.5	1.5	2
5.7	2.6	3.5	1.0	2
5.5	2.4	3.8	1.1	2
5.5	2.4	3.7	1.0	2
5.8	2.7	3.9	1.2	2
6.0	2.7	5.1	1.6	2
5.4	3.0	4.5	1.5	2
6.0	3.4	4.5	1.6	2
6.7	3.1	4.7	1.5	2
6.3	2.3	4.4	1.3	2
5.6	3.0	4.1	1.3	2
5.5	2.5	4.0	1.3	2
5.5	2.6	4.4	1.2	2
6.1	3.0	4.6	1.4	2
5.8	2.6	4.0	1.2	2
5.0	2.3	3.3	1.0	2
5.6	2.7	4.2	1.3	2
5.7	3.0	4.2	1.2	2
5.7	2.9	4.2	1.3	2
6.2	2.9	4.3	1.3	2
5.1	2.5	3.0	1.1	2
5.7	2.8	4.1	1.3	2
6.3	3.3	6.0	2.5	3
5.8	2.7	5.1	1.9	3
7.1	3.0	5.9	2.1	3
6.3	2.9	5.6	1.8	3
6.5	3.0	5.8	2.2	3
7.6	3.0	6.6	2.1	3
4.9	2.5	4.5	1.7	3
7.3	2.9	6.3	1.8	3
6.7	2.5	5.8	1.8	3
7.2	3.6	6.1	2.5	3
6.5	3.2	5.1	2.0	3
6.4	2.7	5.3	1.9	3
6.8	3.0	5.5	2.1	3
5.7	2.5	5.0	2.0	3
5.8	2.8	5.1	2.4	3
6.4	3.2	5.3	2.3	3
6.5	3.0	5.5	1.8	3
7.7	3.8	6.7	2.2	3
7.7	2.6	6.9	2.3	3
6.0	2.2	5.0	1.5	3
6.9	3.2	5.7	2.3	3
5.6	2.8	4.9	2.0	3
7.7	2.8	6.7	2.0	3
6.3	2.7	4.9	1.8	3
6.7	3.3	5.7	2.1	3
7.2	3.2	6.0	1.8	3
6.2	2.8	4.8	1.8	3
6.1	3.0	4.9	1.8	3
6.4	2.8	5.6	2.1	3
7.2	3.0	5.8	1.6	3
7.4	2.8	6.1	1.9	3
7.9	3.8	6.4	2.0	3
6.4	2.8	5.6	2.2	3
6.3	2.8	5.1	1.5	3
6.1	2.6	5.6	1.4	3
7.7	3.0	6.1	2.3	3
6.3	3.4	5.6	2.4	3
6.4	3.1	5.5	1.8	3
6.0	3.0	4.8	1.8	3
6.9	3.1	5.4	2.1	3
6.7	3.1	5.6	2.4	3
6.9	3.1	5.1	2.3	3
5.8	2.7	5.1	1.9	3
6.8	3.2	5.9	2.3	3
6.7	3.3	5.7	2.5	3
6.7	3.0	5.2	2.3	3
6.3	2.5	5.0	1.9	3
6.5	3.0	5.2	2.0	3
6.2	3.4	5.4	2.3	3
5.9	3.0	5.1	1.8	3
