# Supplementary material for: Improved multi-objective clustering algorithm using particle swarm optimization
Source: PLoS One. 2017 Dec 5;12(12):e0188815. doi: 10.1371/journal.pone.0188815 (PMC5716574; doi:10.1371/journal.pone.0188815)
Supplement: S1 File — (ZIP) [file pone.0188815.s001.zip › datasets/real-world_datasets/segment.txt]

218.0	178.0	9.0	0.11111111	0.0	0.8333327	0.54772234	1.1111094	0.5443307	59.62963	52.444443	75.22222	51.22222	-21.555555	46.77778	-25.222221	75.22222	0.31899637	-2.0405545	6
113.0	130.0	9.0	0.0	0.0	0.27777776	0.25092423	0.33333328	0.3651483	0.8888889	0.0	2.5555556	0.11111111	-2.6666667	5.0	-2.3333333	2.5555556	1.0	-2.123254	3
32.0	173.0	9.0	0.0	0.0	1.7222217	1.7815932	9.0	6.749488	43.592594	39.555557	52.88889	38.333336	-12.111111	27.88889	-15.777778	52.88889	0.26691392	-1.9988575	6
61.0	197.0	9.0	0.0	0.0	1.4444441	1.5153533	2.6111107	1.9254634	49.592594	44.22222	61.555557	43.0	-16.11111	35.88889	-19.777779	61.555557	0.30292457	-2.0222743	6
149.0	185.0	9.0	0.0	0.0	1.5555553	1.0680546	3.0555553	1.9254627	49.333332	45.333332	59.555557	43.11111	-12.0	30.666666	-18.666666	59.555557	0.2758892	-1.9527698	6
197.0	229.0	9.0	0.0	0.0	1.3888885	1.5740727	1.1666662	0.5666664	17.74074	14.111111	17.88889	21.222221	-10.888889	0.44444445	10.444445	21.222221	0.3357168	2.651605	7
29.0	111.0	9.0	0.0	0.0	0.38888884	0.24074061	0.6111111	0.15185188	5.4074073	6.888889	6.3333335	3.0	4.4444447	2.7777777	-7.2222223	6.888889	0.56415343	-0.89785874	1
1.0	81.0	9.0	0.0	0.0	12.166667	267.45554	9.222222	205.36296	21.333334	14.0	30.555555	19.444445	-22.0	27.666666	-5.6666665	30.555555	0.5952822	-2.438409	3
69.0	85.0	9.0	0.11111111	0.0	3.1111114	8.207409	3.944444	9.440739	21.444445	20.444445	28.11111	15.777778	-3.0	20.0	-17.0	28.11111	0.43740398	-1.6598793	1
152.0	83.0	9.0	0.0	0.0	4.444444	1.3277657	0.94444436	0.6804135	26.518518	23.333334	33.22222	23.0	-9.555555	20.11111	-10.555555	33.22222	0.30741498	-2.0632424	4
248.0	153.0	9.0	0.0	0.0	0.2777778	0.062962964	0.11111113	0.029629637	0.37037036	0.0	1.1111112	0.0	-1.1111112	2.2222223	-1.1111112	1.1111112	0.8888889	-2.0943952	5
220.0	220.0	9.0	0.11111111	0.0	2.277778	1.12963	2.2777777	4.151854	6.4444447	5.6666665	5.3333335	8.333334	-2.3333333	-3.3333333	5.6666665	8.333334	0.42735383	1.9843658	7
207.0	115.0	9.0	0.0	0.0	1.0555555	0.3296295	0.16666669	0.033333343	1.2222222	0.44444445	2.8888888	0.33333334	-2.3333333	5.0	-2.6666667	2.8888888	0.93333334	-2.0655363	5
6.0	51.0	9.0	0.0	0.0	1.6666666	1.9999989	1.611111	2.1074073	19.592592	18.777779	25.666666	14.333333	-2.4444444	18.222221	-15.777778	25.666666	0.44286063	-1.6812904	1
203.0	182.0	9.0	0.0	0.0	3.722222	2.576964	3.6111114	1.705112	54.925926	49.444443	68.111115	47.22222	-16.444445	39.555557	-23.11111	68.111115	0.3067216	-1.9803478	6
243.0	120.0	9.0	0.0	0.0	4.4444447	4.359749	1.5555547	1.8338387	47.851852	44.77778	56.333332	42.444443	-9.222222	25.444445	-16.222221	56.333332	0.2453213	-1.9107349	4
146.0	97.0	9.0	0.0	0.0	10.111111	4.597905	0.6111107	0.5741327	47.962963	46.0	54.333332	43.555557	-5.888889	19.11111	-13.222222	54.333332	0.19711515	-1.8407352	4
184.0	145.0	9.0	0.0	0.0	0.72222227	0.6116159	0.22222222	0.2721655	0.5555556	0.33333334	1.2222222	0.11111111	-0.6666667	2.0	-1.3333334	1.2222222	0.5277778	-1.9209436	5
178.0	128.0	9.0	0.0	0.0	0.44444433	0.34074068	0.88888866	0.2074075	5.9259257	7.888889	6.4444447	3.4444444	5.888889	1.5555556	-7.4444447	7.888889	0.56371254	-0.7213002	1
83.0	28.0	9.0	0.0	0.0	0.3888893	0.13608134	0.88888675	0.45542085	112.96296	99.44444	131.11111	108.333336	-40.555557	54.444443	-13.888889	131.11111	0.24151142	-2.3878844	2
126.0	237.0	9.0	0.0	0.0	0.94444436	0.24074084	1.0000001	0.48888868	5.7777777	4.2222223	4.2222223	8.888889	-4.6666665	-4.6666665	9.333333	8.888889	0.5538119	2.0972314	7
225.0	58.0	9.0	0.0	0.0	0.3333335	0.42163706	0.4444445	0.34426522	8.333333	5.5555553	14.111111	5.3333335	-8.333333	17.333334	-9.0	14.111111	0.62222224	-2.0685637	5
14.0	120.0	9.0	0.0	0.0	0.3333333	0.13333331	0.44444442	0.29629624	1.5925926	0.0	3.8888888	0.8888889	-4.7777777	6.888889	-2.1111112	3.8888888	1.0	-2.3157208	3
5.0	210.0	9.0	0.0	0.11111111	2.1666672	1.6699982	4.444444	2.613356	51.296295	45.444443	64.333336	44.11111	-17.555555	39.11111	-21.555555	64.333336	0.3175664	-2.0208955	6
79.0	62.0	9.0	0.0	0.0	0.555556	0.3851839	0.88888675	0.60740507	110.18519	100.666664	127.111115	102.77778	-28.555555	50.77778	-22.222221	127.111115	0.20801263	-2.178149	2
18.0	83.0	9.0	0.0	0.11111111	6.1666665	9.988892	12.888889	28.785189	14.37037	9.0	22.666666	11.444445	-16.11111	24.88889	-8.777778	22.666666	0.6647845	-2.2742054	3
214.0	246.0	9.0	0.0	0.0	2.8333328	1.9177537	2.9999993	1.988857	17.518518	14.222222	15.444445	22.88889	-9.888889	-6.2222223	16.11111	22.88889	0.39154765	2.2328491	7
94.0	140.0	9.0	0.0	0.0	0.16666667	0.033333328	0.33333328	0.044444434	3.0370371	1.7777778	6.111111	1.2222222	-3.7777777	9.222222	-5.4444447	6.111111	0.79788357	-1.9857694	5
54.0	142.0	9.0	0.0	0.0	0.7222223	0.82775915	2.0	2.1081848	1.8148148	0.8888889	3.6666667	0.8888889	-2.7777777	5.5555553	-2.7777777	3.6666667	0.76944447	-2.0943952	5
107.0	146.0	9.0	0.0	0.0	1.888889	1.0074077	2.111111	1.3185171	21.37037	16.777779	29.666666	17.666668	-13.777778	24.88889	-11.111111	29.666666	0.43278608	-2.1649706	4
93.0	236.0	9.0	0.11111111	0.0	1.7777777	2.6962965	1.9999999	0.93333334	12.518518	9.555555	10.777778	17.222223	-8.888889	-5.2222223	14.111111	17.222223	0.44724658	2.2671974	7
245.0	249.0	9.0	0.0	0.0	2.0	1.2888895	1.4999999	0.61111146	14.740741	10.777778	15.333333	18.11111	-11.888889	1.7777778	10.111111	18.11111	0.40621215	2.7435553	7
48.0	173.0	9.0	0.0	0.0	1.1666666	1.0697874	1.4444447	1.6420407	19.222221	16.444445	16.444445	24.777779	-8.333333	-8.333333	16.666666	24.777779	0.34965578	2.0995574	7
239.0	122.0	9.0	0.0	0.0	0.27777776	0.06296293	0.33333334	0.17777774	5.5555553	7.0	6.6666665	3.0	4.3333335	3.3333333	-7.6666665	7.2222223	0.5813492	-0.95343477	1
184.0	145.0	9.0	0.0	0.0	0.9444445	0.49065363	1.7777778	0.93491936	3.4074075	2.3333335	5.7777777	2.1111112	-3.2222223	7.111111	-3.8888888	5.7777777	0.65661377	-2.0365057	5
111.0	246.0	9.0	0.0	0.0	3.166667	2.0949678	5.833334	4.113663	25.88889	21.11111	22.444445	34.11111	-14.333333	-10.333333	24.666666	34.11111	0.38897294	2.2140112	7
155.0	40.0	9.0	0.0	0.0	1.888889	2.072751	0.05555554	0.13608274	1.2592592	1.2222222	1.5555556	1.0	-0.11111111	0.8888889	-0.7777778	1.5555556	0.11666667	-1.5707964	5
192.0	157.0	9.0	0.0	0.0	1.0555559	0.5074076	0.77777797	0.16296285	18.333334	13.888889	17.222223	23.88889	-13.333333	-3.3333333	16.666666	23.88889	0.41818407	2.4386153	7
209.0	249.0	9.0	0.0	0.0	2.4444444	3.6296306	2.777778	4.2074075	10.518518	7.5555553	8.111112	15.888889	-8.888889	-7.2222223	16.11111	15.888889	0.5333069	2.1567793	7
118.0	125.0	9.0	0.0	0.0	0.33333334	0.29814234	0.88888884	0.34426528	1.1481482	0.0	3.1111112	0.33333334	-3.4444444	5.888889	-2.4444444	3.1111112	1.0	-2.1756468	3
43.0	152.0	9.0	0.0	0.0	1.9444445	1.7074082	1.2222222	0.8296299	1.5185186	1.0	2.8888888	0.6666667	-1.5555556	4.111111	-2.5555556	2.8888888	0.64867723	-1.9332389	5
247.0	92.0	9.0	0.0	0.0	0.88888884	0.5185184	0.44444433	0.118518606	12.074074	7.5555553	20.555555	8.111112	-13.555555	25.444445	-11.888889	20.555555	0.6321268	-2.1378512	5
63.0	201.0	9.0	0.0	0.0	2.1111119	1.7341882	2.5000007	1.656637	61.62963	54.88889	76.44444	53.555557	-20.222221	44.444443	-24.222221	76.44444	0.29921305	-2.0341187	6
33.0	117.0	9.0	0.0	0.0	0.2777778	0.018518511	0.11111111	0.029629635	1.074074	0.0	3.1111112	0.11111111	-3.2222223	6.111111	-2.8888888	3.1111112	1.0	-2.132635	3
118.0	85.0	9.0	0.0	0.0	3.2777777	4.418521	2.277778	6.8185186	8.185185	3.5555556	14.888889	6.111111	-13.888889	20.11111	-6.2222223	14.888889	0.7741213	-2.3290927	3
121.0	60.0	9.0	0.0	0.0	2.277778	2.329629	2.888889	2.8740742	26.74074	24.666666	35.22222	20.333334	-6.2222223	25.444445	-19.222221	35.22222	0.4223002	-1.776113	1
218.0	115.0	9.0	0.0	0.0	0.944444	0.5340271	0.38888898	0.38968194	22.962963	19.444445	29.444445	20.0	-10.555555	19.444445	-8.888889	29.444445	0.33914888	-2.1486697	5
209.0	11.0	9.0	0.0	0.0	0.8333333	0.25555903	2.1666667	3.8555522	141.55556	135.11111	150.11111	139.44444	-19.333334	25.666666	-6.3333335	150.11111	0.09983583	-2.4015868	2
55.0	209.0	9.0	0.11111111	0.0	1.8333331	1.2952907	1.3888888	0.99814624	12.518518	10.333334	10.333334	16.88889	-6.5555553	-6.5555553	13.111111	16.88889	0.40790388	2.0992203	7
50.0	199.0	9.0	0.0	0.0	3.2222226	2.9789395	5.611111	4.6159945	55.666668	49.11111	69.77778	48.11111	-19.666666	42.333332	-22.666666	69.77778	0.31241447	-2.0454311	6
160.0	41.0	9.0	0.0	0.0	0.8333333	0.8096638	0.22222225	0.17213258	0.7037037	0.5555556	1.2222222	0.33333334	-0.44444445	1.5555556	-1.1111112	1.2222222	0.537037	-1.8451205	5
142.0	140.0	9.0	0.0	0.0	4.2222223	1.2938595	1.5	0.7226494	26.444445	23.444445	32.333336	23.555555	-9.0	17.666666	-8.666667	32.333336	0.2850997	-2.1004875	4
9.0	94.0	9.0	0.0	0.0	0.6111107	0.5518515	1.0000013	0.6666645	113.18519	106.888885	127.55556	105.111115	-18.88889	43.11111	-24.222221	127.55556	0.17678948	-2.015307	2
108.0	146.0	9.0	0.0	0.0	0.0	0.0	0.0	0.0	0.0	0.0	0.0	0.0	0.0	0.0	0.0	0.0	0.0	0.0	3
56.0	107.0	9.0	0.0	0.0	1.1111107	0.20740713	4.722223	20.196299	49.814816	46.22222	58.333332	44.88889	-10.777778	25.555555	-14.777778	58.333332	0.23045462	-1.9914447	4
54.0	176.0	9.0	0.0	0.0	2.1111126	0.68853056	2.6666672	2.6915512	50.666668	46.0	62.666668	43.333332	-14.0	36.0	-22.0	62.666668	0.30857325	-1.9514097	6
41.0	103.0	9.0	0.0	0.0	2.4444454	3.0962982	1.777778	1.4962941	61.25926	56.0	73.44444	54.333332	-15.777778	36.555557	-20.777779	73.44444	0.25960675	-2.0029202	4
67.0	136.0	9.0	0.0	0.0	6.722223	3.7083488	2.6666667	3.1972213	15.518518	9.0	25.333334	12.222222	-19.555555	29.444445	-9.888889	25.333334	0.66081303	-2.3075109	3
90.0	101.0	9.0	0.11111111	0.0	0.8888893	0.3851848	1.7222223	1.8851866	20.074074	20.333334	25.0	14.888889	0.7777778	14.777778	-15.555555	25.0	0.40403765	-1.5201249	1
180.0	224.0	9.0	0.0	0.0	3.7222223	3.7074065	3.6111107	5.618522	15.185185	11.666667	13.333333	20.555555	-10.555555	-5.5555553	16.11111	20.555555	0.4433746	2.2982552	7
96.0	13.0	9.0	0.0	0.0	0.8333308	0.47777966	0.55555725	0.20740579	131.77777	122.111115	144.77777	128.44444	-29.0	39.0	-10.0	144.77777	0.1565683	-2.386251	2
112.0	90.0	9.0	0.0	0.0	7.38889	6.9455557	1.2777773	0.87981415	65.18519	57.666668	79.77778	58.11111	-22.555555	43.77778	-21.222221	79.77778	0.27834544	-2.108813	4
225.0	58.0	9.0	0.0	0.0	0.3333335	0.42163706	0.4444445	0.34426522	8.333333	5.5555553	14.111111	5.3333335	-8.333333	17.333334	-9.0	14.111111	0.62222224	-2.0685637	5
88.0	89.0	9.0	0.0	0.0	0.7777774	0.38518468	3.6666667	4.0444417	22.333334	21.666666	28.444445	16.88889	-2.0	18.333334	-16.333334	28.444445	0.40368655	-1.6255869	1
57.0	42.0	9.0	0.0	0.0	2.333334	0.8692256	0.99999875	0.69920623	37.444443	32.77778	47.77778	31.777779	-14.0	31.0	-17.0	47.77778	0.3346618	-2.029552	4
37.0	120.0	9.0	0.0	0.0	0.83333325	0.3444444	1.0555556	0.46296284	1.925926	0.22222222	4.4444447	1.1111112	-5.111111	7.5555553	-2.4444444	4.4444447	0.962963	-2.298085	3
54.0	140.0	9.0	0.11111111	0.0	0.72222215	0.4430532	1.7777777	1.0470418	8.333333	3.7777777	14.0	7.2222223	-13.666667	17.0	-3.3333333	14.0	0.73447025	-2.4423232	3
194.0	72.0	9.0	0.0	0.0	1.0	0.39999798	1.1666666	1.1444412	93.44444	79.22222	117.111115	84.0	-42.666668	71.0	-28.333334	117.111115	0.3234209	-2.2257798	2
86.0	88.0	9.0	0.11111111	0.0	2.055556	1.8851848	1.722222	3.3962944	21.148148	21.444445	26.333334	15.666667	0.8888889	15.555555	-16.444445	26.333334	0.40511805	-1.5125551	1
71.0	180.0	9.0	0.11111111	0.0	1.222222	0.5629625	3.0	1.8666646	22.333334	18.333334	21.444445	27.222221	-12.0	-2.6666667	14.666667	27.222221	0.3273826	2.4538307	7
127.0	120.0	9.0	0.11111111	0.0	1.6666666	0.8444448	3.222222	4.0296273	23.666666	22.11111	30.444445	18.444445	-4.6666665	20.333334	-15.666667	30.444445	0.39486286	-1.7648901	1
140.0	124.0	9.0	0.0	0.0	1.0	0.44444454	1.1111112	1.0518516	2.5185184	0.22222222	6.111111	1.2222222	-6.888889	10.777778	-3.8888888	6.111111	0.97376543	-2.267462	3
48.0	81.0	9.0	0.0	0.0	0.6111107	0.24074274	0.88889056	0.42962864	112.92593	105.666664	128.88889	104.22222	-21.777779	47.88889	-26.11111	128.88889	0.19307978	-2.0334873	2
14.0	138.0	9.0	0.0	0.0	0.50000006	0.12222217	0.50000006	0.077777766	4.962963	6.7777777	5.4444447	2.6666667	5.4444447	1.4444444	-6.888889	6.7777777	0.603836	-0.72289366	1
97.0	130.0	9.0	0.0	0.0	0.72222215	0.50740737	1.0555556	0.685185	5.851852	7.3333335	6.888889	3.3333333	4.4444447	3.1111112	-7.5555553	7.6666665	0.5701058	-0.96304834	1
110.0	182.0	9.0	0.0	0.0	2.3888893	1.7940235	2.555556	1.5587274	46.37037	42.666668	56.333332	40.11111	-11.111111	29.88889	-18.777779	56.333332	0.28764573	-1.9300476	6
245.0	238.0	9.0	0.11111111	0.0	1.6666665	2.5385911	2.3333333	2.4404008	8.925926	6.3333335	6.5555553	13.888889	-7.7777777	-7.111111	14.888889	13.888889	0.59701496	2.1260629	7
132.0	84.0	9.0	0.0	0.0	3.0	1.2292727	0.88888913	0.45541987	8.888889	7.3333335	11.777778	7.5555553	-4.6666665	8.666667	-4.0	11.777778	0.38048342	-2.1369402	4
235.0	196.0	9.0	0.0	0.0	1.6666666	1.333334	2.222222	1.1482682	47.25926	41.77778	58.555557	41.444443	-16.444445	33.88889	-17.444445	58.555557	0.29423782	-2.0746155	6
147.0	87.0	9.0	0.0	0.0	6.8333335	6.6189947	1.5555567	1.6953089	43.333332	37.88889	54.88889	37.22222	-16.333334	34.666668	-18.333334	54.88889	0.319706	-2.050388	4
4.0	210.0	9.0	0.0	0.0	4.7222233	4.018937	5.722222	2.184966	49.74074	44.22222	62.22222	42.77778	-16.555555	37.444443	-20.88889	62.22222	0.3142778	-2.0144343	6
98.0	41.0	9.0	0.0	0.0	1.7222265	0.77407277	1.1111145	0.87406844	137.14815	130.66667	147.22223	133.55556	-19.444445	30.222221	-10.777778	147.22223	0.112421244	-2.2685292	2
222.0	114.0	9.0	0.0	0.0	0.27777776	0.06296293	0.44444433	0.074074075	5.4444447	6.111111	7.3333335	2.8888888	2.0	5.6666665	-7.6666665	7.3333335	0.6031746	-1.3145328	1
122.0	123.0	9.0	0.0	0.0	0.6111111	0.374074	0.49999997	0.21111104	1.1851852	0.0	3.3333333	0.22222222	-3.5555556	6.4444447	-2.8888888	3.3333333	1.0	-2.142674	3
129.0	157.0	9.0	0.0	0.0	2.4444444	3.5407405	2.222222	1.718518	23.148148	18.222221	32.0	19.222221	-14.777778	26.555555	-11.777778	32.0	0.43023896	-2.169368	4
140.0	161.0	9.0	0.0	0.0	0.27777767	0.3277306	0.7777777	0.6206328	15.740741	12.444445	14.333333	20.444445	-9.888889	-4.2222223	14.111111	20.444445	0.39095718	2.3451326	7
175.0	188.0	9.0	0.0	0.0	2.9999993	2.5733685	2.3333328	1.2995725	55.77778	49.666668	69.111115	48.555557	-18.333334	40.0	-21.666666	69.111115	0.29629385	-2.0396667	6
192.0	142.0	9.0	0.11111111	0.0	0.50000006	0.12222217	1.5000001	0.52222186	4.6666665	6.7777777	4.888889	2.3333335	6.3333335	0.6666667	-7.0	6.7777777	0.662037	-0.60486406	1
101.0	72.0	9.0	0.0	0.0	2.5000002	4.744444	1.7777777	6.296294	26.481482	23.555555	35.77778	20.11111	-8.777778	27.88889	-19.11111	35.77778	0.4368953	-1.8461579	1
211.0	107.0	9.0	0.11111111	0.0	2.5555556	2.251853	2.0555558	2.818519	16.74074	11.777778	25.777779	12.666667	-14.888889	27.11111	-12.222222	25.777779	0.5471734	-2.1594636	5
140.0	125.0	9.0	0.0	0.0	0.2777779	0.06296301	0.66666675	0.31111118	6.185185	7.3333335	7.6666665	3.5555556	3.4444444	4.4444447	-7.888889	7.7777777	0.5456349	-1.1218182	1
221.0	107.0	9.0	0.0	0.0	1.1666666	0.2111112	0.83333325	0.3444444	2.2222223	0.33333334	5.3333335	1.0	-5.6666665	9.333333	-3.6666667	5.3333335	0.94708997	-2.2263546	3
168.0	13.0	9.0	0.11111111	0.0	1.3333308	0.44444528	1.3333334	0.40000203	130.40741	119.666664	145.44444	126.111115	-32.22222	45.11111	-12.888889	145.44444	0.17719091	-2.3552437	2
200.0	250.0	9.0	0.0	0.0	2.2777777	1.420746	1.4444445	1.0255988	9.222222	6.5555553	7.3333335	13.777778	-8.0	-5.6666665	13.666667	13.777778	0.5633903	2.1929355	7
23.0	85.0	9.0	0.0	0.0	1.4444445	1.0518525	1.777778	0.96296287	17.962963	18.88889	21.88889	13.111111	2.7777777	11.777778	-14.555555	21.88889	0.39975148	-1.386867	1
65.0	143.0	9.0	0.0	0.0	0.3333334	0.13333334	0.4444445	0.074074075	5.037037	6.5555553	5.888889	2.6666667	4.5555553	2.5555556	-7.111111	6.6666665	0.5952381	-0.90741616	1
108.0	128.0	9.0	0.0	0.0	7.0555553	4.3686585	1.666666	1.0540924	53.25926	46.333332	67.111115	46.333332	-20.777779	41.555557	-20.777779	67.111115	0.31292745	-2.0919266	4
17.0	64.0	9.0	0.0	0.0	1.4444443	1.3629619	1.6666664	1.4222221	18.88889	17.555555	25.11111	14.0	-4.0	18.666666	-14.666667	25.11111	0.44109204	-1.7555053	1
187.0	134.0	9.0	0.11111111	0.0	2.9999998	2.0444458	1.1111116	0.38518462	26.703703	20.333334	37.444443	22.333334	-19.11111	32.22222	-13.111111	37.444443	0.45775157	-2.21646	5
197.0	121.0	9.0	0.0	0.0	21.666666	17.3628	0.94444436	0.9047208	41.037037	37.444443	49.444443	36.22222	-10.777778	25.222221	-14.444445	49.444443	0.28057775	-1.9955361	4
99.0	130.0	9.0	0.0	0.0	0.5555555	0.45542014	0.5555555	0.5443311	1.3703704	0.11111111	3.3333333	0.6666667	-3.7777777	5.888889	-2.1111112	3.3333333	0.9777778	-2.2390292	3
95.0	71.0	9.0	0.0	0.0	1.0555534	1.0851825	2.2222214	3.7629638	105.666664	96.666664	122.44444	97.888885	-27.0	50.333332	-23.333334	122.44444	0.21226363	-2.1431594	2
153.0	192.0	9.0	0.0	0.0	3.3888893	1.7815926	7.444444	4.1347656	53.444443	47.333332	65.0	48.0	-18.333334	34.666668	-16.333334	65.0	0.27272084	-2.1641955	6
118.0	167.0	9.0	0.11111111	0.0	0.88888866	0.5185182	2.0555553	0.99629617	14.592592	12.888889	13.777778	17.11111	-5.111111	-2.4444444	7.5555553	17.11111	0.24844901	2.3057292	7
69.0	75.0	9.0	0.11111111	0.0	2.111111	1.4074076	1.5000004	2.21111	22.74074	22.0	29.333334	16.88889	-2.2222223	19.777779	-17.555555	29.333334	0.4235012	-1.6418817	1
98.0	119.0	9.0	0.22222222	0.0	1.4444447	0.51851857	2.5555556	5.585183	21.592592	21.333334	27.333334	16.11111	-0.7777778	17.222221	-16.444445	27.333334	0.40821064	-1.5789601	1
14.0	28.0	9.0	0.0	0.0	0.55555344	0.07407452	1.2222214	0.4296262	110.48148	97.888885	131.11111	102.44444	-37.77778	61.88889	-24.11111	131.11111	0.25329855	-2.238865	2
228.0	42.0	9.0	0.11111111	0.0	2.055556	1.5551584	4.333334	2.2310944	44.555557	39.555557	54.11111	40.0	-15.0	28.666666	-13.666667	54.11111	0.27157217	-2.120131	4
116.0	35.0	9.0	0.0	0.0	0.8333333	0.7817351	0.88888806	0.5443334	125.18519	113.77778	141.33334	120.44444	-34.22222	48.444443	-14.222222	141.33334	0.19485293	-2.3466358	2
152.0	220.0	9.0	0.0	0.0	0.94444466	0.6851854	1.4444448	2.1629636	14.62963	11.555555	13.111111	19.222221	-9.222222	-4.5555553	13.777778	19.222221	0.41670507	2.3068845	7
28.0	131.0	9.0	0.0	0.0	0.22222216	0.074074045	0.77777773	0.20740731	5.185185	6.6666665	6.0	2.8888888	4.4444447	2.4444444	-6.888889	6.6666665	0.56613755	-0.87464094	1
181.0	15.0	9.0	0.0	0.0	0.8333359	0.21111082	1.4444427	1.2296315	140.2963	133.88889	149.55556	137.44444	-19.222221	27.777779	-8.555555	149.55556	0.10463921	-2.330563	2
201.0	125.0	9.0	0.11111111	0.0	1.722222	1.3402604	8.555554	5.725834	43.37037	41.666668	49.0	39.444443	-5.111111	16.88889	-11.777778	49.0	0.19248421	-1.8405788	4
201.0	125.0	9.0	0.0	0.0	1.0	0.44444403	9.944444	103.751854	42.814816	39.11111	51.77778	37.555557	-11.111111	26.88889	-15.777778	51.77778	0.27063802	-1.9730246	4
59.0	120.0	9.0	0.0	0.0	2.1666667	1.9860634	1.4444441	1.8698385	19.074074	10.555555	33.11111	13.555555	-25.555555	42.11111	-16.555555	33.11111	0.6812664	-2.2312608	3
21.0	64.0	9.0	0.0	0.0	16.277779	12.948471	20.222223	17.629103	31.0	24.666666	38.0	30.333334	-19.0	21.0	-2.0	38.0	0.40074632	-2.593825	3
196.0	95.0	9.0	0.0	0.0	1.722222	1.1238165	1.3333335	1.264911	7.6296296	6.7777777	10.777778	5.3333335	-2.5555556	9.444445	-6.888889	10.777778	0.51256585	-1.7492584	5
63.0	19.0	9.0	0.0	0.0	2.4444447	1.1863403	1.4444447	0.8861062	45.185184	38.0	58.77778	38.77778	-21.555555	40.77778	-19.222221	58.77778	0.35522667	-2.1336765	4
45.0	108.0	9.0	0.0	0.11111111	25.5	12.795401	27.277779	15.930981	49.814816	41.77778	61.11111	46.555557	-24.11111	33.88889	-9.777778	61.11111	0.35897508	-2.3604913	3
123.0	183.0	9.0	0.0	0.0	1.111111	0.6518524	6.333334	36.933327	32.25926	29.444445	39.11111	28.222221	-8.444445	20.555555	-12.111111	39.11111	0.2664361	-1.970772	6
95.0	109.0	9.0	0.0	0.0	1.0	0.4888888	1.9444443	2.729629	17.25926	19.222221	20.0	12.555555	5.888889	8.222222	-14.111111	20.444445	0.38499743	-1.1312037	1
187.0	89.0	9.0	0.0	0.0	3.0	1.6055458	1.111111	1.0680547	8.444445	6.3333335	13.0	6.0	-6.3333335	13.666667	-7.3333335	13.0	0.548545	-2.0438845	5
115.0	111.0	9.0	0.0	0.0	0.55555564	0.40368685	1.9444437	1.0417223	18.037037	9.666667	30.11111	14.333333	-25.11111	36.22222	-11.111111	30.11111	0.67951304	-2.3333182	3
108.0	123.0	9.0	0.0	0.0	0.6111112	0.24074072	0.66666675	0.26666668	6.740741	8.222222	8.0	4.0	4.4444447	3.7777777	-8.222222	8.444445	0.5244709	-0.9857293	1
206.0	61.0	9.0	0.0	0.0	0.5555555	0.40368673	0.4999999	0.45946813	7.0740743	4.666667	12.222222	4.3333335	-7.2222223	15.444445	-8.222222	12.222222	0.64589113	-2.0487173	5
34.0	169.0	9.0	0.0	0.0	0.8333333	0.5055251	1.6111112	0.8798151	12.814815	10.666667	9.777778	18.0	-6.4444447	-9.111111	15.555555	18.0	0.46356925	1.9931829	7
4.0	96.0	9.0	0.0	0.0	2.222222	2.9629638	1.5555555	2.2518516	3.5555556	0.8888889	7.7777777	2.0	-8.0	12.666667	-4.6666665	7.7777777	0.91006523	-2.2444818	3
29.0	81.0	9.0	0.11111111	0.0	2.6111107	3.7518525	2.7222216	3.7518525	20.481482	20.11111	26.11111	15.222222	-1.1111112	16.88889	-15.777778	26.11111	0.41266233	-1.5663354	1
129.0	184.0	9.0	0.11111111	0.0	2.222222	0.91084087	3.6111114	1.8186271	45.22222	41.77778	54.444443	39.444443	-10.333333	27.666666	-17.333334	54.444443	0.2758183	-1.9301959	6
21.0	123.0	9.0	0.0	0.0	0.88888836	0.38518608	1.0	0.3555552	19.296297	15.666667	26.333334	15.888889	-10.888889	21.11111	-10.222222	26.333334	0.4089133	-2.1157336	4
73.0	19.0	9.0	0.0	0.0	0.9444453	0.38968116	0.94444275	0.68041587	127.51852	116.55556	143.11111	122.888885	-32.88889	46.77778	-13.888889	143.11111	0.1855386	-2.344188	2
70.0	38.0	9.0	0.0	0.0	1.2222227	0.2721662	1.0000006	0.76011634	58.0	50.0	74.333336	49.666668	-24.0	49.0	-25.0	74.333336	0.33601543	-2.0785036	4
135.0	211.0	9.0	0.0	0.0	1.8888885	1.3277655	2.1666663	1.1498789	17.962963	14.444445	16.333334	23.11111	-10.555555	-4.888889	15.444445	23.11111	0.37555233	2.3275452	7
151.0	163.0	9.0	0.0	0.0	2.0555556	2.2851863	18.166666	41.988934	40.0	34.555557	48.0	37.444443	-16.333334	24.0	-7.6666665	48.11111	0.2638465	-2.5174901	6
161.0	154.0	9.0	0.0	0.0	0.0	0.0	0.0	0.0	0.0	0.0	0.0	0.0	0.0	0.0	0.0	0.0	0.0	0.0	5
253.0	75.0	9.0	0.0	0.0	0.66666794	0.26666564	0.88888806	0.38518703	88.55556	72.0	115.888885	77.77778	-49.666668	82.0	-32.333332	115.888885	0.37868166	-2.2319996	2
93.0	190.0	9.0	0.0	0.0	5.5000014	1.8226972	2.6111114	3.234651	53.592594	47.333332	66.88889	46.555557	-18.777779	39.88889	-21.11111	66.88889	0.3036015	-2.052546	6
230.0	113.0	9.0	0.0	0.0	1.111111	0.5018487	0.555556	0.54433125	21.592592	18.11111	27.88889	18.777779	-10.444445	18.88889	-8.444445	27.88889	0.3500821	-2.1636333	5
205.0	194.0	9.0	0.0	0.0	1.6111107	1.2003093	5.388889	3.0435104	41.296295	37.11111	50.444443	36.333336	-12.555555	27.444445	-14.888889	50.444443	0.28055963	-2.0375679	6
57.0	229.0	9.0	0.0	0.0	2.7222226	2.0593057	3.4444447	1.4089648	14.62963	12.0	13.555555	18.333334	-7.888889	-3.2222223	11.111111	18.333334	0.3476919	2.3504374	7
95.0	57.0	9.0	0.0	0.0	1.8333327	3.4111106	2.1111107	1.7185175	26.296297	24.666666	34.444447	19.777779	-4.888889	24.444445	-19.555555	34.444447	0.42569095	-1.7390174	1
156.0	188.0	9.0	0.0	0.0	4.277778	2.3134086	5.0	3.7475924	61.25926	55.11111	75.66667	53.0	-18.444445	43.22222	-24.777779	75.66667	0.3002418	-1.9977459	6
62.0	200.0	9.0	0.0	0.0	2.2777774	2.1335068	3.7777793	1.7847085	61.037037	54.11111	76.44444	52.555557	-20.777779	46.22222	-25.444445	76.44444	0.31254068	-2.0265863	6
199.0	120.0	9.0	0.0	0.0	3.4999998	4.077776	8.333333	53.95558	39.333332	35.444447	47.77778	34.77778	-11.666667	25.333334	-13.666667	47.77778	0.2727516	-2.0467525	4
202.0	208.0	9.0	0.0	0.0	1.7222223	1.3962964	1.8333334	3.0555542	19.25926	15.555555	17.666668	24.555555	-11.111111	-4.7777777	15.888889	24.555555	0.36886615	2.3967707	7
23.0	172.0	9.0	0.0	0.0	1.333334	0.8944272	9.166667	5.8566217	42.333332	38.0	51.22222	37.77778	-13.0	26.666666	-13.666667	51.22222	0.26545405	-2.1265585	6
63.0	13.0	9.0	0.0	0.0	1.1666666	1.011116	0.9444453	0.68518674	141.81482	137.11111	148.88889	139.44444	-14.111111	21.222221	-7.111111	148.88889	0.07980576	-2.2767668	2
93.0	46.0	9.0	0.0	0.0	2.1111119	1.6296306	1.7777786	1.8074079	126.03704	116.0	141.0	121.111115	-30.11111	44.88889	-14.777778	141.0	0.17719495	-2.3044362	2
140.0	125.0	9.0	0.0	0.0	0.66666657	0.22222227	2.6666667	3.7777781	3.925926	1.5555556	7.7777777	2.4444444	-7.111111	11.555555	-4.4444447	7.7777777	0.85319865	-2.2342408	3
166.0	154.0	9.0	0.0	0.0	0.11111113	0.029629637	0.44444445	0.074074075	0.7037037	0.22222222	1.8888888	0.0	-1.4444444	3.5555556	-2.1111112	1.8888888	1.0	-2.0175102	5
182.0	39.0	9.0	0.0	0.0	5.5000005	5.737789	0.611111	0.8798151	9.518518	7.3333335	14.333333	6.888889	-6.5555553	14.444445	-7.888889	14.333333	0.5760211	-2.0362277	5
182.0	135.0	9.0	0.0	0.0	4.222222	1.1287482	1.1111103	1.0255978	32.703705	28.555555	41.0	28.555555	-12.444445	24.88889	-12.444445	41.0	0.30882394	-2.0932033	4
236.0	102.0	9.0	0.0	0.0	1.0555559	0.06296285	1.7777792	1.229628	51.703705	46.22222	64.333336	44.555557	-16.444445	37.88889	-21.444445	64.333336	0.30700684	-2.0098543	4
23.0	92.0	9.0	0.0	0.11111111	4.111111	4.63641	7.0	5.688196	12.666667	8.777778	18.666668	10.555555	-11.666667	18.0	-6.3333335	18.666668	0.56489813	-2.2805607	3
32.0	95.0	9.0	0.0	0.0	1.2777776	1.0407408	2.2222223	3.096295	3.148148	0.7777778	7.4444447	1.2222222	-7.111111	12.888889	-5.7777777	7.4444447	0.9195971	-2.1519582	3
142.0	182.0	9.0	0.0	0.0	2.499999	1.0999985	2.277777	3.618518	34.51852	31.555555	42.22222	29.777779	-8.888889	23.11111	-14.222222	42.22222	0.29320765	-1.9430385	6
233.0	184.0	9.0	0.0	0.0	0.5000002	0.077777766	0.7777777	0.785185	11.851851	9.777778	9.888889	15.888889	-6.2222223	-5.888889	12.111111	15.888889	0.40555555	2.1286457	7
203.0	61.0	9.0	0.0	0.0	0.16666675	0.2788868	0.7222221	0.44305354	7.0	4.4444447	12.333333	4.2222223	-7.6666665	16.0	-8.333333	12.333333	0.66625965	-2.0682037	5
98.0	107.0	9.0	0.0	0.0	4.6666665	3.7333333	3.9444447	17.12963	8.703704	4.888889	14.555555	6.6666665	-11.444445	17.555555	-6.111111	14.555555	0.69722587	-2.2801461	3
38.0	189.0	9.0	0.0	0.0	1.0000006	0.22222213	6.222223	33.3185	29.074074	26.333334	35.22222	25.666666	-8.222222	18.444445	-10.222222	35.22222	0.2712077	-2.0491476	6
38.0	146.0	9.0	0.0	0.0	0.4999999	0.12222217	0.6666667	0.26666668	5.111111	5.6666665	6.7777777	2.8888888	1.6666666	5.0	-6.6666665	6.888889	0.5714286	-1.2583578	1
86.0	193.0	9.0	0.0	0.0	3.2777793	1.6521593	2.222222	1.8094397	61.407406	53.666668	76.55556	54.0	-23.222221	45.444443	-22.222221	76.55556	0.29957896	-2.1093748	6
104.0	68.0	9.0	0.0	0.0	1.0	0.5777804	0.8888893	0.8296292	105.77778	95.111115	124.888885	97.333336	-32.0	57.333332	-25.333334	124.888885	0.23914346	-2.1699994	2
60.0	52.0	9.0	0.0	0.0	0.7222226	0.5963011	0.7777774	0.7407436	111.62963	101.0	129.22223	104.666664	-31.88889	52.77778	-20.88889	129.22223	0.21837935	-2.2296848	2
62.0	202.0	9.0	0.0	0.0	2.555556	1.7083669	1.4999994	1.1303879	60.48148	53.666668	74.888885	52.88889	-20.444445	43.22222	-22.777779	74.888885	0.2978795	-2.0606136	6
243.0	94.0	9.0	0.0	0.0	0.6666666	0.31111112	0.22222221	0.029629631	1.1851852	0.22222222	3.2222223	0.11111111	-2.8888888	6.111111	-3.2222223	3.2222223	0.9777778	-2.0712416	5
22.0	87.0	9.0	0.0	0.0	1.8888899	1.2590423	1.1666666	0.62361073	64.03704	55.77778	80.333336	56.0	-24.777779	48.88889	-24.11111	80.333336	0.30969977	-2.105073	4
119.0	153.0	9.0	0.0	0.0	5.0555553	5.539421	0.055555504	0.13608263	3.3703704	3.0	3.8888888	3.2222223	-1.1111112	1.5555556	-0.44444445	3.8888888	0.08501683	-2.2217164	5
86.0	194.0	9.0	0.0	0.0	1.777778	1.2740743	1.8888888	0.38518524	16.777779	13.222222	16.666668	20.444445	-10.666667	-0.33333334	11.0	20.444445	0.35213172	2.5931067	7
6.0	174.0	9.0	0.0	0.0	1.8888888	1.0074061	2.8888886	4.0296297	19.074074	15.111111	17.777779	24.333334	-11.888889	-3.8888888	15.777778	24.333334	0.38186744	2.3950183	7
23.0	147.0	9.0	0.0	0.0	0.33333337	0.13333334	0.72222215	0.41851825	4.5925927	4.111111	7.4444447	2.2222223	-1.4444444	8.555555	-7.111111	7.6666665	0.6984448	-1.5617536	1
248.0	53.0	9.0	0.0	0.0	0.722229	0.2851884	0.8333333	0.70000815	134.77777	128.22223	145.77777	130.33334	-19.666666	33.0	-13.333333	145.77777	0.12111875	-2.2174878	2
33.0	100.0	9.0	0.0	0.0	0.72222227	0.53402746	0.66666675	0.3651482	1.2222222	0.11111111	2.7777777	0.7777778	-3.3333333	4.6666665	-1.3333334	2.7777777	0.9777778	-2.3370957	3
103.0	216.0	9.0	0.0	0.0	0.88888884	0.6518517	2.1666663	1.1444442	14.555555	10.888889	13.666667	19.11111	-11.0	-2.6666667	13.666667	19.11111	0.43169576	2.4475467	7
23.0	25.0	9.0	0.0	0.0	1.1111094	0.7503052	0.6111107	0.64692986	70.44444	60.666668	89.0	61.666668	-29.333334	55.666668	-26.333334	89.0	0.3181906	-2.1304197	4
75.0	75.0	9.0	0.0	0.0	2.8333337	4.6111126	2.2222223	3.718518	25.962963	23.333334	34.77778	19.777779	-7.888889	26.444445	-18.555555	34.77778	0.4296633	-1.8355997	1
222.0	131.0	9.0	0.0	0.0	0.0	0.0	0.0	0.0	0.0	0.0	0.0	0.0	0.0	0.0	0.0	0.0	0.0	0.0	5
240.0	63.0	9.0	0.0	0.0	0.55555564	0.5443313	0.38888916	0.38968176	8.962963	6.3333335	14.0	6.5555553	-7.888889	15.111111	-7.2222223	14.0	0.54770046	-2.1218371	5
212.0	94.0	9.0	0.0	0.0	1.722222	2.374074	1.2222222	0.962962	15.62963	10.555555	24.88889	11.444445	-15.222222	27.777779	-12.555555	24.88889	0.57665956	-2.1594663	5
86.0	187.0	9.0	0.0	0.0	1.1111108	0.7200825	1.4444445	0.750309	13.740741	11.666667	10.333334	19.222221	-6.2222223	-10.222222	16.444445	19.222221	0.46332908	1.9414649	7
198.0	183.0	9.0	0.0	0.0	1.0555547	1.1816497	3.3888881	1.5974506	54.037037	48.88889	66.55556	46.666668	-15.444445	37.555557	-22.11111	66.55556	0.2986217	-1.9749589	6
119.0	85.0	9.0	0.0	0.0	0.49999872	0.29999846	0.88888675	0.6074093	101.03704	88.77778	122.55556	91.77778	-36.77778	64.55556	-27.777779	122.55556	0.2754667	-2.186342	2
216.0	169.0	9.0	0.0	0.0	0.8333333	0.3888888	1.9444443	0.41851807	16.592592	12.777778	15.666667	21.333334	-11.444445	-2.7777777	14.222222	21.333334	0.40075645	2.44578	7
24.0	205.0	9.0	0.0	0.0	2.2222226	1.5869851	2.3888893	2.4892375	56.074074	49.77778	69.77778	48.666668	-18.88889	41.11111	-22.222221	69.77778	0.30391166	-2.0382628	6
80.0	116.0	9.0	0.0	0.0	1.5	1.6333328	1.5555557	0.87407404	21.703703	21.222221	27.555555	16.333334	-1.4444444	17.555555	-16.11111	27.555555	0.40736422	-1.6322426	1
13.0	191.0	9.0	0.0	0.0	3.5555556	5.4074097	7.777778	40.02962	25.296297	23.555555	29.88889	22.444445	-5.2222223	13.777778	-8.555555	30.11111	0.2371126	-1.8582636	6
103.0	226.0	9.0	0.0	0.0	1.722222	1.7074074	1.6111108	1.7518508	13.481482	10.222222	11.888889	18.333334	-9.777778	-4.7777777	14.555555	18.333334	0.44245604	2.3038533	7
232.0	31.0	9.0	0.0	0.0	0.5555547	0.34426576	0.7777774	0.34426582	114.96296	101.888885	132.55556	110.44444	-39.22222	52.77778	-13.555555	132.55556	0.23132005	-2.384877	2
123.0	143.0	9.0	0.0	0.0	0.2777778	0.3896817	0.2777778	0.13608274	0.4074074	0.0	1.2222222	0.0	-1.2222222	2.4444444	-1.2222222	1.2222222	0.7777778	-2.0943952	3
138.0	144.0	9.0	0.0	0.0	0.8888889	0.86066306	0.2777778	0.53402734	0.6666667	0.5555556	1.0	0.44444445	-0.33333334	1.0	-0.6666667	1.0	0.37037036	-1.9042695	5
43.0	137.0	9.0	0.0	0.0	0.16666667	0.077777795	1.3888888	1.7518517	1.6666666	0.6666667	3.7777777	0.5555556	-3.0	6.3333335	-3.3333333	3.7777777	0.91798943	-2.0712416	5
238.0	118.0	9.0	0.0	0.0	0.33333325	0.17777774	0.77777773	0.07407411	5.0	6.2222223	6.2222223	2.5555556	3.6666667	3.6666667	-7.3333335	6.6666665	0.61706346	-1.0471976	1
20.0	189.0	9.0	0.0	0.0	1.7222229	1.7518526	2.666667	3.822227	34.11111	30.11111	42.77778	29.444445	-12.0	26.0	-14.0	42.77778	0.30988368	-2.0442774	6
58.0	111.0	9.0	0.0	0.0	3.2222223	3.4518514	2.0555556	0.9518509	19.333334	15.555555	26.222221	16.222223	-11.333333	20.666666	-9.333333	26.222221	0.40922624	-2.1537185	5
49.0	139.0	9.0	0.0	0.0	0.16666669	0.07777779	0.33333337	0.0888889	0.44444445	0.0	1.3333334	0.0	-1.3333334	2.6666667	-1.3333334	1.3333334	0.7777778	-2.0943952	3
22.0	87.0	9.0	0.0	0.0	1.8888899	1.2590423	1.1666666	0.62361073	64.03704	55.77778	80.333336	56.0	-24.777779	48.88889	-24.11111	80.333336	0.30969977	-2.105073	4
235.0	86.0	9.0	0.0	0.0	0.27777782	0.018518519	0.27777782	0.062963	12.333333	7.7777777	21.11111	8.111112	-13.666667	26.333334	-12.666667	21.11111	0.63092834	-2.1201534	5
34.0	83.0	9.0	0.0	0.0	1.4444447	0.34074098	2.444445	0.42963055	19.444445	19.555555	24.444445	14.333333	0.33333334	15.0	-15.333333	24.444445	0.41007325	-1.5070066	1
22.0	57.0	9.0	0.0	0.0	0.88888806	0.74074185	0.6666654	0.4888892	126.111115	115.77778	140.44444	122.111115	-31.0	43.0	-12.0	140.44444	0.17560509	-2.3625138	2
96.0	94.0	9.0	0.0	0.0	0.7222226	0.28518537	0.44444466	0.42963016	20.222221	16.0	28.777779	15.888889	-12.666667	25.666666	-13.0	28.777779	0.45154575	-2.084893	5
71.0	95.0	9.0	0.0	0.0	2.111111	3.6296296	2.6666665	3.5555563	9.518518	4.7777777	15.444445	8.333334	-14.222222	17.777779	-3.5555556	15.444445	0.6989016	-2.4450119	3
216.0	78.0	9.0	0.0	0.0	1.333333	0.3555547	4.3333335	6.355548	36.11111	31.333334	46.0	31.0	-14.333333	29.666666	-15.333333	46.0	0.33970988	-2.053834	4
251.0	173.0	9.0	0.11111111	0.0	2.1666672	1.8348475	2.3888881	1.2367805	56.77778	49.88889	71.55556	48.88889	-20.666666	44.333332	-23.666666	71.55556	0.3183665	-2.048199	6
172.0	60.0	9.0	0.0	0.0	0.8333333	0.38888627	1.0555559	0.32962748	123.666664	114.0	138.33334	118.666664	-29.0	44.0	-15.0	138.33334	0.17584375	-2.2933865	2
68.0	127.0	9.0	0.0	0.0	1.0555553	0.97562903	1.2777777	0.8277589	16.37037	10.888889	26.444445	11.777778	-16.444445	30.222221	-13.777778	26.444445	0.6014436	-2.0358076	3
82.0	109.0	9.0	0.11111111	0.0	0.722223	0.24074084	1.3333336	0.8000008	17.777779	19.222221	21.0	13.111111	4.3333335	9.666667	-14.0	21.0	0.37602362	-1.2765617	1
166.0	36.0	9.0	0.0	0.0	0.0	0.0	0.0	0.0	0.0	0.0	0.0	0.0	0.0	0.0	0.0	0.0	0.0	0.0	5
216.0	151.0	9.0	0.0	0.0	0.16666667	0.2788867	0.11111113	0.17213261	0.11111111	0.0	0.33333334	0.0	-0.33333334	0.6666667	-0.33333334	0.33333334	0.22222222	-2.0943952	5
181.0	162.0	9.0	0.0	0.0	2.6666653	7.155551	13.388888	9.662939	42.185184	36.444443	51.333332	38.77778	-17.222221	27.444445	-10.222222	51.333332	0.28552282	-2.3274822	6
168.0	40.0	9.0	0.0	0.0	0.0	0.0	0.0	0.0	0.0	0.0	0.0	0.0	0.0	0.0	0.0	0.0	0.0	0.0	5
47.0	232.0	9.0	0.0	0.0	1.2777778	1.254621	1.0	0.8944273	12.703704	11.0	9.0	18.11111	-5.111111	-11.111111	16.222221	18.11111	0.50096595	1.875362	7
98.0	144.0	9.0	0.0	0.0	0.22222221	0.029629648	0.33333334	0.08888887	1.0	0.0	3.0	0.0	-3.0	6.0	-3.0	3.0	1.0	-2.0943952	3
180.0	141.0	9.0	0.0	0.0	0.055555563	0.13608278	0.055555556	0.13608277	0.037037037	0.0	0.11111111	0.0	-0.11111111	0.22222222	-0.11111111	0.11111111	0.11111111	-2.0943952	5
85.0	200.0	9.0	0.0	0.0	4.4999995	4.3243494	6.0555553	4.327775	58.592594	52.22222	72.66667	50.88889	-19.11111	42.22222	-23.11111	72.66667	0.30018097	-2.02885	6
151.0	187.0	9.0	0.0	0.0	1.2222222	0.74074084	2.0555556	1.0407399	11.62963	9.333334	9.666667	15.888889	-6.888889	-5.888889	12.777778	15.888889	0.42836255	2.1566393	7
139.0	113.0	9.0	0.0	0.0	0.94444436	0.9756285	0.666667	0.42163637	29.333334	24.88889	37.0	26.11111	-13.333333	23.0	-9.666667	37.0	0.32738453	-2.1998253	5
147.0	51.0	9.0	0.11111111	0.0	1.1666654	1.0999951	1.4999975	1.9444356	126.333336	117.0	140.22223	121.77778	-28.0	41.666668	-13.666667	140.22223	0.1655495	-2.306687	2
14.0	146.0	9.0	0.11111111	0.0	0.888889	0.4740738	1.1111112	0.7407407	10.592592	8.0	15.666667	8.111112	-7.7777777	15.222222	-7.4444447	15.666667	0.48786426	-2.1089108	4
6.0	120.0	9.0	0.0	0.0	0.33333328	0.08888888	0.5	0.077777766	1.1481482	0.22222222	3.0	0.22222222	-2.7777777	5.5555553	-2.7777777	3.0	1.0	-2.0572872	3
94.0	136.0	9.0	0.0	0.0	0.22222225	0.029629637	0.22222225	0.029629637	2.5555556	1.0	5.7777777	0.8888889	-4.6666665	9.666667	-5.0	5.7777777	0.84708995	-2.0712416	5
225.0	36.0	9.0	0.0	0.0	0.44444457	0.27216554	0.38888893	0.3277307	7.9259257	5.0	13.666667	5.111111	-8.777778	17.222221	-8.444445	13.666667	0.63492066	-2.1073034	5
202.0	193.0	9.0	0.0	0.0	1.111112	0.7503075	3.3888881	2.489236	41.703705	37.88889	50.666668	36.555557	-11.444445	26.88889	-15.444445	50.666668	0.27838665	-1.9929975	6
64.0	196.0	9.0	0.0	0.0	2.6666667	2.3758044	3.4444447	2.2770991	49.88889	44.333332	61.444443	43.88889	-16.666666	34.666668	-18.0	61.444443	0.2899971	-2.0638638	6
23.0	85.0	9.0	0.0	0.0	1.4444445	1.0518525	1.777778	0.96296287	17.962963	18.88889	21.88889	13.111111	2.7777777	11.777778	-14.555555	21.88889	0.39975148	-1.386867	1
47.0	175.0	9.0	0.0	0.0	1.3333327	0.78881073	1.166666	0.88819396	23.74074	18.666668	23.777779	28.777779	-15.222222	0.11111111	15.111111	28.777779	0.35148725	2.630157	7
37.0	78.0	9.0	0.0	0.0	1.0000006	0.17777735	2.5555565	2.8740728	43.814816	41.11111	51.88889	38.444443	-8.111111	24.222221	-16.11111	51.88889	0.25891644	-1.8860723	4
145.0	155.0	9.0	0.0	0.11111111	4.944444	35.618523	9.944445	121.396286	11.296296	7.7777777	17.555555	8.555555	-10.555555	18.777779	-8.222222	17.555555	0.74729437	-2.1405313	5
170.0	185.0	9.0	0.0	0.0	0.611111	0.44305348	1.4444447	1.0470417	10.740741	8.111112	9.777778	14.333333	-7.888889	-2.8888888	10.777778	14.333333	0.4351852	2.3628104	7
231.0	30.0	9.0	0.0	0.11111111	0.72222215	0.7123252	2.9999998	2.7968237	7.037037	4.7777777	11.666667	4.666667	-6.7777777	13.888889	-7.111111	11.666667	0.6137184	-2.047276	5
66.0	155.0	9.0	0.0	0.0	3.722222	21.796297	7.722223	71.574066	8.259259	5.888889	12.666667	6.2222223	-7.111111	13.222222	-6.111111	12.666667	0.3006237	-2.1476219	5
186.0	46.0	9.0	0.0	0.0	0.6666641	0.39999592	1.0555598	0.8629481	135.51852	129.44444	145.55556	131.55556	-18.222221	30.11111	-11.888889	145.55556	0.11065291	-2.2326155	2
63.0	122.0	9.0	0.0	0.0	0.0	0.0	0.0	0.0	0.33333334	0.0	1.0	0.0	-1.0	2.0	-1.0	1.0	1.0	-2.0943952	3
33.0	142.0	9.0	0.0	0.0	1.888889	1.3770607	0.88888884	1.4089661	3.851852	1.6666666	7.2222223	2.6666667	-6.5555553	10.111111	-3.5555556	7.2222223	0.8135803	-2.2806025	3
189.0	184.0	9.0	0.0	0.11111111	1.666666	0.84327394	2.7777774	2.0073938	50.592594	45.88889	62.333332	43.555557	-14.111111	35.22222	-21.11111	62.333332	0.30094525	-1.9644797	6
140.0	73.0	9.0	0.0	0.0	1.7222214	0.8277598	0.7777774	1.0036957	46.296295	45.666668	51.11111	42.11111	-1.8888888	14.444445	-12.555555	51.11111	0.1761556	-1.6815889	4
14.0	146.0	9.0	0.11111111	0.0	0.888889	0.4740738	1.1111112	0.7407407	10.592592	8.0	15.666667	8.111112	-7.7777777	15.222222	-7.4444447	15.666667	0.48786426	-2.1089108	4
112.0	38.0	9.0	0.0	0.0	11.055554	11.074329	1.111112	1.0680542	64.62963	58.22222	78.44444	57.22222	-19.222221	41.444443	-22.222221	78.44444	0.27165923	-2.0388238	4
56.0	107.0	9.0	0.0	0.11111111	4.555556	13.407408	6.7777786	23.185177	7.962963	4.5555553	13.0	6.3333335	-10.222222	15.111111	-4.888889	13.0	0.7305922	-2.2917624	3
250.0	176.0	9.0	0.0	0.11111111	1.611112	1.0628399	3.444444	1.6953092	53.666668	47.11111	67.66667	46.22222	-19.666666	42.0	-22.333334	67.66667	0.3181372	-2.0522583	6
18.0	204.0	9.0	0.0	0.0	2.5555553	1.2049277	2.7777774	1.1482679	57.88889	51.444443	72.0	50.22222	-19.333334	42.333332	-23.0	72.0	0.30252522	-2.0385435	6
112.0	35.0	9.0	0.0	0.0	1.1111107	1.229632	1.4444441	0.82963103	127.55556	117.44444	142.55556	122.666664	-30.333334	45.0	-14.666667	142.55556	0.17608316	-2.311049	2
2.0	44.0	9.0	0.0	0.0	2.1666672	2.3888876	2.3888896	1.5296285	18.74074	17.333334	25.222221	13.666667	-4.2222223	19.444445	-15.222222	25.222221	0.45768142	-1.7537255	1
83.0	83.0	9.0	0.11111111	0.0	0.7777786	0.7851843	1.666666	3.1111119	49.851852	46.0	59.555557	44.0	-11.555555	29.11111	-17.555555	59.555557	0.26060534	-1.958524	4
132.0	182.0	9.0	0.0	0.0	0.8888893	0.655462	2.1111114	1.7722135	43.51852	40.22222	52.555557	37.77778	-9.888889	27.11111	-17.222221	52.555557	0.2807636	-1.917349	6
231.0	13.0	9.0	0.0	0.0	1.2777761	0.57413495	1.0	1.0540915	118.666664	106.55556	135.77779	113.666664	-36.333332	51.333332	-15.0	135.77779	0.21508773	-2.3518965	2
93.0	195.0	9.0	0.0	0.0	1.833334	1.2064636	4.0555553	2.1230652	61.592594	54.666668	76.66667	53.444443	-20.777779	45.22222	-24.444445	76.66667	0.30559286	-2.0371156	6
148.0	109.0	9.0	0.0	0.0	0.99999934	1.2110597	1.222222	0.6554618	49.407406	42.555557	62.88889	42.77778	-20.555555	40.444443	-19.88889	62.88889	0.32513812	-2.105478	4
54.0	133.0	9.0	0.0	0.0	1.5555557	1.0074074	0.50000006	0.3444443	5.3703704	3.6666667	9.0	3.4444444	-5.111111	10.888889	-5.7777777	9.0	0.6304714	-2.0480003	5
51.0	115.0	9.0	0.0	0.0	0.6666667	0.48888892	1.388889	0.6851847	2.7037036	0.5555556	5.6666665	1.8888888	-6.4444447	8.888889	-2.4444444	5.6666665	0.91798943	-2.3583865	3
85.0	225.0	9.0	0.0	0.0	1.5	1.0055401	1.6111113	1.2895594	16.185184	14.444445	12.777778	21.333334	-5.2222223	-10.222222	15.444445	21.333334	0.40115124	1.8910155	7
62.0	144.0	9.0	0.0	0.0	0.27777767	0.06296294	0.72222215	0.32962963	4.814815	6.0	5.7777777	2.6666667	3.5555556	2.8888888	-6.4444447	6.2222223	0.5746032	-0.9691188	1
235.0	46.0	9.0	0.0	0.0	1.1666654	0.62360954	1.3333321	0.59628177	114.62963	100.888885	132.88889	110.111115	-41.22222	54.77778	-13.555555	132.88889	0.24072178	-2.395028	2
167.0	189.0	9.0	0.0	0.0	3.7777774	2.2377224	3.7777774	1.544405	58.407406	51.333332	72.44444	51.444443	-21.222221	42.11111	-20.88889	72.44444	0.29552308	-2.1013258	6
222.0	189.0	9.0	0.0	0.0	0.833333	1.0055403	1.0000006	1.1925697	17.296297	14.555555	14.111111	23.222221	-8.222222	-9.555555	17.777779	23.222221	0.41042024	2.0604427	7
209.0	94.0	9.0	0.0	0.0	1.0000002	0.7601168	0.6111111	0.49065334	9.111111	5.888889	15.222222	6.2222223	-9.666667	18.333334	-8.666667	15.222222	0.6197129	-2.1293402	5
178.0	43.0	9.0	0.0	0.0	1.1666654	1.1000005	1.1111107	0.7407369	125.25926	115.666664	140.22223	119.888885	-28.777779	44.88889	-16.11111	140.22223	0.17494753	-2.2706535	2
40.0	17.0	9.0	0.0	0.0	1.2777761	0.95258045	1.4444453	1.1088861	70.51852	62.444443	86.55556	62.555557	-24.222221	48.11111	-23.88889	86.55556	0.28623843	-2.098521	4
156.0	49.0	9.0	0.0	0.0	1.0555547	0.57413435	1.2222208	0.54433155	38.037037	35.666668	44.11111	34.333336	-7.111111	18.222221	-11.111111	44.11111	0.22118697	-1.949745	4
155.0	20.0	9.0	0.0	0.0	0.61111194	0.32772934	0.61111194	0.32772934	111.703705	98.44444	129.55556	107.111115	-39.77778	53.555557	-13.777778	129.55556	0.24010754	-2.3852131	2
174.0	77.0	9.0	0.0	0.0	1.0000025	0.31110775	1.2777761	1.3518436	135.92592	128.55556	147.33334	131.88889	-22.11111	34.22222	-12.111111	147.33334	0.12738518	-2.2771459	2
106.0	191.0	9.0	0.0	0.0	3.166668	3.0313168	2.8333313	2.896358	63.0	55.11111	79.55556	54.333332	-23.666666	49.666668	-26.0	79.55556	0.31752294	-2.0622857	6
244.0	108.0	9.0	0.0	0.0	6.5	5.1022863	1.7222223	0.827759	23.703703	20.0	30.444445	20.666668	-11.111111	20.222221	-9.111111	30.444445	0.36533174	-2.1543908	5
157.0	184.0	9.0	0.0	0.0	1.2777777	0.77407444	1.3333334	0.8444448	19.444445	15.222222	18.222221	24.88889	-12.666667	-3.6666667	16.333334	24.88889	0.3882103	2.4194453	7
22.0	114.0	9.0	0.11111111	0.0	0.94444436	1.1626916	1.1666664	0.40824813	30.481482	24.444445	40.77778	26.222221	-18.11111	30.88889	-12.777778	40.77778	0.4005362	-2.2071579	5
215.0	235.0	9.0	0.0	0.0	1.388889	1.06284	1.0555557	0.49065349	9.185185	6.7777777	8.0	12.777778	-7.2222223	-3.5555556	10.777778	12.777778	0.48219234	2.3107576	7
231.0	233.0	9.0	0.0	0.0	1.4444442	0.74074095	1.1666664	0.3444444	12.592592	8.888889	11.888889	17.0	-11.111111	-2.1111112	13.222222	17.0	0.47822163	2.4915802	7
52.0	196.0	9.0	0.0	0.0	1.4444447	1.3277662	6.777777	4.1881666	46.074074	40.444443	57.11111	40.666668	-16.88889	33.11111	-16.222221	57.11111	0.29404518	-2.1056774	6
112.0	197.0	9.0	0.0	0.0	4.2222233	2.9938211	4.9444447	3.1227946	50.333332	44.666668	62.22222	44.11111	-17.0	35.666668	-18.666666	62.22222	0.29632849	-2.0712209	6
37.0	167.0	9.0	0.0	0.0	0.888889	0.56296337	7.5555553	4.6074057	14.074074	11.666667	16.777779	13.777778	-7.2222223	8.111111	-0.8888889	17.666668	0.31450674	-3.015081	7
20.0	134.0	9.0	0.0	0.0	0.6666667	0.088888995	0.61111116	0.24074072	2.9629629	1.1111112	6.4444447	1.3333334	-5.5555553	10.444445	-4.888889	6.4444447	0.8292328	-2.133095	5
114.0	181.0	9.0	0.0	0.0	1.1111107	0.38518563	0.88888866	1.0962963	19.925926	15.888889	18.777779	25.11111	-12.111111	-3.4444444	15.555555	25.11111	0.36658052	2.420823	7
202.0	140.0	9.0	0.0	0.0	0.72222215	0.49065349	0.44444445	0.34426528	1.037037	0.7777778	1.8888888	0.44444445	-0.7777778	2.5555556	-1.7777778	1.8888888	0.8148148	-1.8388771	5
95.0	47.0	9.0	0.0	0.0	0.7222201	0.3296295	1.4999987	0.47777686	107.111115	93.22222	128.77779	99.333336	-41.666668	65.0	-23.333334	128.77779	0.2759571	-2.2710717	2
108.0	113.0	9.0	0.0	0.0	0.44444442	0.2074074	0.44444442	0.11851859	5.5185184	6.888889	6.6666665	3.0	4.111111	3.4444444	-7.5555553	6.888889	0.56613755	-0.9893081	1
241.0	70.0	9.0	0.0	0.0	1.0555559	0.71232605	4.1111107	2.7541208	39.962963	36.444443	48.333332	35.11111	-10.555555	25.11111	-14.555555	48.333332	0.27405116	-1.9904121	4
34.0	13.0	9.0	0.0	0.0	0.22222011	0.17213097	1.5555534	0.54433	70.37037	60.666668	88.111115	62.333332	-29.11111	53.22222	-24.11111	88.111115	0.3114367	-2.1549888	4
185.0	188.0	9.0	0.0	0.0	1.7777767	1.1287484	1.9999994	1.2472184	50.185184	45.0	62.11111	43.444443	-15.555555	35.77778	-20.222221	62.11111	0.3004298	-2.0073802	6
48.0	192.0	9.0	0.0	0.0	1.2222224	1.0074071	2.8888886	4.8296304	9.962963	8.666667	7.4444447	13.777778	-3.8888888	-7.5555553	11.444445	13.777778	0.47623578	1.908457	7
141.0	68.0	9.0	0.0	0.0	1.4444443	1.0074081	2.1666667	0.8777791	27.185184	24.222221	36.88889	20.444445	-8.888889	29.11111	-20.222221	36.88889	0.4456523	-1.8485235	1
160.0	187.0	9.0	0.11111111	0.0	2.6111119	1.9369694	5.1111107	3.5381508	49.48148	44.666668	60.88889	42.88889	-14.444445	34.22222	-19.777779	60.88889	0.2973408	-1.9906267	6
224.0	242.0	9.0	0.0	0.0	1.8888888	0.829629	2.222222	3.2740743	11.740741	8.666667	10.777778	15.777778	-9.222222	-2.8888888	12.111111	15.777778	0.45454717	2.386597	7
190.0	162.0	9.0	0.0	0.0	2.1111107	3.9851823	13.944444	155.12964	41.333332	35.0	51.11111	37.88889	-19.0	29.333334	-10.333333	51.333332	0.2984709	-2.4946074	6
162.0	227.0	9.0	0.0	0.0	1.3888888	0.99629617	3.1666667	8.611113	13.962963	10.111111	14.444445	17.333334	-11.555555	1.4444444	10.111111	17.444445	0.42550126	2.7070513	7
200.0	215.0	9.0	0.0	0.0	1.5555559	0.95839405	4.722222	2.6450515	23.037037	17.11111	22.555555	29.444445	-17.777779	-1.4444444	19.222221	29.444445	0.42076695	2.5610487	7
166.0	182.0	9.0	0.0	0.0	3.0555553	4.213295	3.9999993	2.3664315	58.407406	52.555557	72.55556	50.11111	-17.555555	42.444443	-24.88889	72.55556	0.3112005	-1.9784946	6
58.0	122.0	9.0	0.0	0.0	0.27777782	0.10740742	0.55555564	0.11851851	5.6296296	7.0	6.6666665	3.2222223	4.111111	3.1111112	-7.2222223	7.2222223	0.5515873	-0.9647966	1
163.0	68.0	9.0	0.0	0.0	1.833334	2.21111	1.5555559	0.96296287	56.77778	52.0	68.22222	50.11111	-14.333333	34.333332	-20.0	68.22222	0.26505277	-1.9843078	4
249.0	207.0	9.0	0.22222222	0.0	2.7222226	0.9289574	0.888889	0.27216536	12.148149	9.555555	10.333334	16.555555	-7.7777777	-5.4444447	13.222222	16.555555	0.43238926	2.2172632	7
46.0	235.0	9.0	0.0	0.0	1.9444445	1.8407409	1.7222223	3.574073	10.888889	7.5555553	9.333334	15.777778	-10.0	-4.6666665	14.666667	15.777778	0.5203994	2.3162425	7
78.0	30.0	9.0	0.0	0.0	0.6666667	0.66666555	0.944444	0.7722014	112.96296	99.333336	131.11111	108.44444	-40.88889	54.444443	-13.555555	131.11111	0.24233662	-2.3950639	2
191.0	180.0	9.0	0.11111111	0.0	3.555556	1.186343	2.222222	1.1088873	60.074074	53.22222	75.44444	51.555557	-20.555555	46.11111	-25.555555	75.44444	0.31801003	-2.0221484	6
114.0	121.0	9.0	0.0	0.0	0.44444442	0.118518494	0.6111112	0.10740732	6.4074073	8.0	7.4444447	3.7777777	4.7777777	3.1111112	-7.888889	8.0	0.5282187	-0.91432446	1
85.0	101.0	9.0	0.0	0.0	1.3333334	1.2888881	1.2777777	1.2185181	21.296297	21.222221	26.777779	15.888889	-0.22222222	16.444445	-16.222221	26.777779	0.4047922	-1.5585992	1
37.0	126.0	9.0	0.0	0.0	0.38888898	0.06296298	0.4444445	0.25185186	5.7777777	7.4444447	6.7777777	3.1111112	5.0	3.0	-8.0	7.4444447	0.5813492	-0.89580745	1
108.0	212.0	9.0	0.0	0.0	1.9999999	1.4222214	1.5555555	1.985185	8.037037	6.0	6.7777777	11.333333	-6.111111	-3.7777777	9.888889	11.333333	0.51339465	2.2426493	7
33.0	117.0	9.0	0.0	0.0	0.5	0.12222214	1.0	0.31111106	6.4444447	7.3333335	8.222222	3.7777777	2.6666667	5.3333335	-8.0	8.222222	0.53858024	-1.2332561	1
109.0	130.0	9.0	0.0	0.0	1.111111	0.7407405	9.777778	21.762964	13.037037	9.888889	18.88889	10.333334	-9.444445	17.555555	-8.111111	18.88889	0.5481241	-2.1373706	4
60.0	181.0	9.0	0.11111111	0.0	1.6666666	1.2000005	2.6666667	2.0888875	19.62963	17.11111	17.88889	23.88889	-7.5555553	-5.2222223	12.777778	23.88889	0.28569087	2.1891353	7
219.0	133.0	9.0	0.0	0.0	0.8333333	0.30000052	0.44444466	0.029629659	9.851851	6.2222223	16.666668	6.6666665	-10.888889	20.444445	-9.555555	16.666668	0.62726945	-2.1387432	5
42.0	244.0	9.0	0.11111111	0.0	1.111111	1.4707015	1.1111112	1.2590414	12.814815	9.555555	11.666667	17.222223	-9.777778	-3.4444444	13.222222	17.222223	0.44603544	2.3917358	7
71.0	90.0	9.0	0.0	0.0	2.777778	2.0740724	5.111111	3.2740743	22.62963	22.0	29.11111	16.777779	-1.8888888	19.444445	-17.555555	29.11111	0.4204864	-1.6223308	1
125.0	149.0	9.0	0.0	0.0	0.0	0.0	0.0	0.0	0.0	0.0	0.0	0.0	0.0	0.0	0.0	0.0	0.0	0.0	5
80.0	95.0	9.0	0.0	0.0	1.2222223	1.0074079	0.944444	0.5518514	21.407408	21.333334	26.666666	16.222223	-0.22222222	15.777778	-15.555555	26.666666	0.39043593	-1.5673273	1
148.0	116.0	9.0	0.0	0.0	0.4999999	0.4777777	1.1666669	0.6111109	6.111111	7.111111	7.6666665	3.5555556	3.0	4.6666665	-7.6666665	7.7777777	0.54473305	-1.1632453	1
140.0	34.0	9.0	0.0	0.0	0.49999872	0.12222204	0.88888675	0.20740815	105.48148	91.22222	127.333336	97.888885	-42.77778	65.55556	-22.777779	127.333336	0.28352436	-2.286636	2
172.0	138.0	9.0	0.0	0.0	2.4444444	10.074077	7.8333335	49.633343	12.185185	8.222222	19.222221	9.111111	-11.888889	21.11111	-9.222222	19.222221	0.6152501	-2.172099	5
23.0	219.0	9.0	0.0	0.0	1.4999999	1.0055401	1.7222223	0.9289575	13.37037	10.888889	12.0	17.222223	-7.4444447	-4.111111	11.555555	17.222223	0.37191358	2.2553325	7
208.0	240.0	9.0	0.11111111	0.0	1.0555557	0.86296326	2.4444444	5.007407	14.148149	10.888889	13.0	18.555555	-9.777778	-3.4444444	13.222222	18.555555	0.42162097	2.3924873	7
169.0	104.0	9.0	0.0	0.0	1.5555555	1.7722139	5.611111	2.2550344	18.518518	16.0	23.333334	16.222223	-7.5555553	14.444445	-6.888889	23.333334	0.31471258	-2.1139183	5
159.0	83.0	9.0	0.0	0.0	0.3888887	0.25092387	0.27777734	0.2509239	18.222221	13.333333	26.88889	14.444445	-14.666667	26.0	-11.333333	26.88889	0.50381	-2.178321	5
2.0	63.0	9.0	0.0	0.0	1.2222219	0.5629627	1.4999999	0.7000005	18.074074	17.222223	23.666666	13.333333	-2.5555556	16.777779	-14.222222	23.666666	0.43502074	-1.6838473	1
186.0	218.0	9.0	0.0	0.0	1.1666666	0.74444425	1.1666665	0.65555507	13.703704	10.666667	12.666667	17.777779	-9.111111	-3.1111112	12.222222	17.777779	0.40134683	2.3826835	7
179.0	101.0	9.0	0.0	0.0	0.44444785	0.3851871	0.61110944	0.32963282	134.92592	126.44444	147.22223	131.11111	-25.444445	36.88889	-11.444445	147.22223	0.14110672	-2.3287346	2
227.0	44.0	9.0	0.11111111	0.0	0.55555534	0.403687	1.6111094	0.99814636	47.814816	42.88889	58.0	42.555557	-14.777778	30.555555	-15.777778	58.0	0.27198678	-2.0704656	4
81.0	145.0	9.0	0.0	0.11111111	4.5555553	4.5346413	7.5	6.1128287	13.444445	9.888889	20.11111	10.333334	-10.666667	20.0	-9.333333	20.11111	0.53272784	-2.0623195	3
133.0	181.0	9.0	0.0	0.0	2.3888893	2.1645303	4.777777	2.8648567	41.25926	37.77778	49.555557	36.444443	-10.444445	24.88889	-14.444445	49.555557	0.2656194	-1.9983681	6
19.0	133.0	9.0	0.0	0.0	0.0	0.0	0.0	0.0	0.0	0.0	0.0	0.0	0.0	0.0	0.0	0.0	0.0	0.0	3
206.0	57.0	9.0	0.0	0.0	1.0555573	0.19629708	0.8888893	0.34074333	122.333336	111.333336	139.0	116.666664	-33.0	50.0	-17.0	139.0	0.19892381	-2.2971735	2
236.0	117.0	9.0	0.0	0.0	0.7777786	0.40368706	1.277778	0.74286777	45.88889	39.555557	58.444443	39.666668	-19.0	37.666668	-18.666666	58.444443	0.33047688	-2.0994802	4
71.0	187.0	9.0	0.0	0.0	2.0	1.6329935	3.555555	1.8698399	18.666666	14.666667	16.222223	25.11111	-12.0	-7.3333335	19.333334	25.11111	0.43121487	2.2543035	7
151.0	163.0	9.0	0.0	0.0	2.0555556	2.2851863	18.166666	41.988934	40.0	34.555557	48.0	37.444443	-16.333334	24.0	-7.6666665	48.11111	0.2638465	-2.5174901	6
130.0	102.0	9.0	0.0	0.0	7.277778	73.7963	9.444444	90.91857	14.37037	10.111111	20.222221	12.777778	-12.777778	17.555555	-4.7777777	20.222221	0.5751263	-2.3789442	3
170.0	189.0	9.0	0.0	0.0	2.277778	1.3235757	2.4444447	1.7847092	51.11111	45.77778	63.333332	44.22222	-16.0	36.666668	-20.666666	63.333332	0.30134642	-2.0089307	6
152.0	18.0	9.0	0.0	0.0	0.7777774	0.4554219	0.55555725	0.2721644	112.111115	97.22222	130.44444	108.666664	-44.666668	55.0	-10.333333	130.44444	0.2546684	-2.45498	2
166.0	65.0	9.0	0.0	0.0	0.7777774	0.7851876	0.7222214	0.3296294	97.333336	82.77778	121.111115	88.111115	-43.666668	71.333336	-27.666666	121.111115	0.316474	-2.2391438	2
32.0	45.0	9.0	0.0	0.0	2.2777777	3.1740727	3.2777777	1.44074	21.925926	20.555555	28.777779	16.444445	-4.111111	20.555555	-16.444445	28.777779	0.42816728	-1.7353698	1
192.0	51.0	9.0	0.0	0.0	0.72222394	0.3896827	0.94444275	0.77220273	108.74074	95.22222	127.0	104.0	-40.555557	54.77778	-14.222222	127.0	0.25013667	-2.3834376	2
9.0	236.0	9.0	0.0	0.0	1.8333335	3.455556	3.0555553	5.5296316	11.074074	9.444445	9.444445	14.333333	-4.888889	-4.888889	9.777778	14.333333	0.37655354	2.0832295	7
42.0	201.0	9.0	0.0	0.0	2.1111107	2.0184336	4.333332	4.7234635	59.333332	52.555557	74.0	51.444443	-20.333334	44.0	-23.666666	74.0	0.3066086	-2.042514	6
162.0	14.0	9.0	0.0	0.0	0.9444453	0.5340297	0.61111325	0.7123269	112.74074	99.0	130.66667	108.55556	-41.22222	53.77778	-12.555555	130.66667	0.24229442	-2.4089675	2
28.0	114.0	9.0	0.0	0.0	0.8333333	0.43333334	1.1666666	0.25555548	1.8518518	0.11111111	4.666667	0.7777778	-5.2222223	8.444445	-3.2222223	4.666667	0.984127	-2.222661	3
45.0	89.0	9.0	0.0	0.0	0.7777777	0.3407409	0.77777773	0.47407398	2.2962964	0.11111111	6.4444447	0.33333334	-6.5555553	12.444445	-5.888889	6.4444447	0.9861111	-2.1239047	3
208.0	90.0	9.0	0.0	0.0	2.8888886	2.5629659	0.72222215	0.06296298	5.148148	2.7777777	10.0	2.6666667	-7.111111	14.555555	-7.4444447	10.0	0.79721206	-2.073429	5
159.0	40.0	9.0	0.0	0.0	0.8888893	0.6206305	0.555556	0.17213097	125.14815	114.22222	141.66667	119.55556	-32.77778	49.555557	-16.777779	141.66667	0.19366461	-2.2948995	2
23.0	129.0	9.0	0.0	0.0	0.5	0.077777795	0.38888887	0.15185186	0.5185185	0.0	1.5555556	0.0	-1.5555556	3.1111112	-1.5555556	1.5555556	0.7777778	-2.0943952	3
83.0	81.0	9.0	0.0	0.0	0.44444337	0.34426504	0.7222214	0.38968188	59.444443	51.88889	74.44444	52.0	-22.666666	45.0	-22.333334	74.44444	0.30741948	-2.0988503	4
181.0	27.0	9.0	0.0	0.0	0.7222214	0.46296388	0.5	0.25555483	138.07408	132.55556	146.55556	135.11111	-16.555555	25.444445	-8.888889	146.55556	0.09626316	-2.2645319	2
129.0	188.0	9.0	0.0	0.0	3.6666667	2.0110817	4.6111107	2.4075518	61.074074	53.77778	76.0	53.444443	-21.88889	44.77778	-22.88889	76.0	0.30013013	-2.0790954	6
70.0	177.0	9.0	0.0	0.0	2.166666	1.0697887	1.666666	1.173788	49.444443	45.0	61.0	42.333336	-13.333333	34.666668	-21.333334	61.0	0.30596185	-1.9426625	6
164.0	49.0	9.0	0.0	0.0	1.1666654	0.43333474	1.4999987	0.30000052	126.18519	116.333336	141.77779	120.44444	-29.555555	46.77778	-17.222221	141.77779	0.1794131	-2.2637377	2
154.0	120.0	9.0	0.0	0.0	0.44444442	0.029629596	0.4444445	0.11851845	5.962963	7.7777777	6.7777777	3.3333333	5.4444447	2.4444444	-7.888889	7.7777777	0.5694444	-0.820403	1
181.0	186.0	9.0	0.11111111	0.0	2.9444454	2.7114286	2.0555553	1.6788442	48.814816	44.11111	60.444443	41.88889	-14.111111	34.88889	-20.777779	60.444443	0.30702683	-1.9685109	6
132.0	223.0	9.0	0.0	0.0	2.1111112	0.72008204	1.7777777	0.9349196	16.518518	13.222222	13.444445	22.88889	-9.888889	-9.222222	19.11111	22.88889	0.43312526	2.1195462	7
118.0	182.0	9.0	0.11111111	0.0	1.777778	1.293861	2.500002	1.42595	45.0	41.666668	54.333332	39.0	-10.0	28.0	-18.0	54.333332	0.28187475	-1.9106771	6
97.0	186.0	9.0	0.0	0.0	1.1666671	0.6912147	1.1666671	1.0055404	15.592592	13.888889	11.777778	21.11111	-5.111111	-11.444445	16.555555	21.11111	0.44266057	1.8636538	7
37.0	76.0	9.0	0.0	0.0	1.777778	0.9185186	1.8333334	1.8111115	8.259259	3.7777777	13.333333	7.6666665	-13.444445	15.222222	-1.7777778	13.333333	0.7230108	-2.5202148	3
42.0	138.0	9.0	0.0	0.0	0.4444445	1.1851856	0.44444445	1.1851853	0.2962963	0.11111111	0.6666667	0.11111111	-0.5555556	1.1111112	-0.5555556	0.6666667	0.09259259	-2.0943952	3
175.0	14.0	9.0	0.0	0.0	0.88888806	0.80737144	1.2222227	0.77936065	113.81481	100.111115	132.11111	109.22222	-41.11111	54.88889	-13.777778	132.11111	0.24216007	-2.3911133	2
68.0	115.0	9.0	0.0	0.0	3.3333333	3.1055503	2.722222	2.7921848	26.037037	18.444445	39.0	20.666668	-22.777779	38.88889	-16.11111	39.0	0.5235376	-2.0906491	3
147.0	92.0	9.0	0.0	0.0	1.111111	0.42963067	1.388889	2.240742	23.444445	22.777779	30.0	17.555555	-2.0	19.666666	-17.666666	30.0	0.4143562	-1.6539259	1
236.0	193.0	9.0	0.0	0.0	2.6666653	1.6865476	4.0555553	3.2756124	49.11111	43.333332	61.22222	42.77778	-17.333334	36.333332	-19.0	61.22222	0.30314395	-2.0654206	6
101.0	80.0	9.0	0.0	0.0	3.5555553	1.8518513	3.0	3.8666666	24.814816	24.333334	31.555555	18.555555	-1.4444444	20.222221	-18.777779	31.555555	0.4120944	-1.620451	1
122.0	91.0	9.0	0.0	0.0	2.2222223	2.029629	2.1666663	1.2777776	22.481482	22.0	28.777779	16.666668	-1.4444444	18.88889	-17.444445	28.777779	0.420716	-1.6304086	1
76.0	19.0	9.0	0.0	0.0	0.944444	0.4430521	0.88888806	0.5837302	114.25926	101.0	132.33334	109.44444	-39.77778	54.22222	-14.444445	132.33334	0.23673333	-2.3759847	2
74.0	88.0	9.0	0.0	0.0	0.7222214	0.32963243	0.50000125	0.21111126	110.59259	101.55556	127.55556	102.666664	-27.11111	50.88889	-23.777779	127.55556	0.2046753	-2.139239	2
32.0	113.0	9.0	0.0	0.0	0.50000006	0.07777767	0.27777782	0.15185188	6.148148	7.2222223	7.7777777	3.4444444	3.2222223	4.888889	-8.111111	7.888889	0.56349206	-1.175454	1
178.0	25.0	9.0	0.0	0.0	0.7222214	0.32773143	1.5555559	1.2412641	44.814816	39.555557	55.0	39.88889	-15.777778	30.555555	-14.777778	55.0	0.2845817	-2.1188104	4
41.0	75.0	9.0	0.0	0.11111111	15.388889	19.136257	26.611113	31.71359	55.0	47.444443	65.44444	52.11111	-22.666666	31.333334	-8.666667	65.44444	0.29780185	-2.3567543	3
42.0	59.0	9.0	0.0	0.0	1.833333	3.5000002	2.0555553	0.86296284	21.814816	20.777779	28.777779	15.888889	-3.1111112	20.88889	-17.777779	28.777779	0.44514215	-1.680812	1
57.0	89.0	9.0	0.11111111	0.0	0.5555547	0.27216887	1.2777786	0.77220285	106.07407	93.111115	125.44444	99.666664	-38.88889	58.11111	-19.222221	125.44444	0.25774616	-2.3062038	2
123.0	94.0	9.0	0.0	0.0	0.50000066	0.07777796	0.8333333	0.033333335	21.444445	16.88889	30.444445	17.0	-13.666667	27.0	-13.333333	30.444445	0.4521822	-2.1009657	5
89.0	195.0	9.0	0.11111111	0.0	2.7222226	1.8668653	3.1666667	1.8226969	61.74074	55.11111	76.55556	53.555557	-19.88889	44.444443	-24.555555	76.55556	0.30023456	-2.020938	6
93.0	147.0	9.0	0.0	0.0	3.0555553	3.5864975	3.5555553	3.2157025	7.703704	6.4444447	9.888889	6.7777777	-3.7777777	6.5555553	-2.7777777	9.888889	0.3494709	-2.0645137	3
131.0	208.0	9.0	0.0	0.0	1.388889	0.41851857	0.611111	0.24074061	16.185184	12.777778	15.0	20.777779	-10.222222	-3.5555556	13.777778	20.777779	0.3831675	2.3919957	7
189.0	79.0	9.0	0.0	0.0	2.7222226	2.3296294	1.333334	0.75555575	41.407406	38.0	49.666668	36.555557	-10.222222	24.777779	-14.555555	49.666668	0.2655346	-1.9845829	4
81.0	67.0	9.0	0.0	0.0	0.83333206	0.45947185	0.8888893	0.5837296	122.888885	112.333336	138.44444	117.888885	-31.666666	46.666668	-15.0	138.44444	0.18855007	-2.3171885	2
88.0	88.0	9.0	0.0	0.0	0.833333	0.4777776	2.888889	2.3851826	22.148148	21.333334	28.444445	16.666668	-2.4444444	18.88889	-16.444445	28.444445	0.41330814	-1.6537874	1
253.0	192.0	9.0	0.0	0.0	2.1666667	2.0083156	2.5555553	1.5444032	47.51852	42.333336	59.22222	41.0	-15.555555	35.11111	-19.555555	59.22222	0.3074729	-2.020234	6
114.0	238.0	9.0	0.0	0.0	1.666667	1.1352924	1.4444445	1.0680548	13.62963	11.111111	10.666667	19.11111	-7.5555553	-8.888889	16.444445	19.11111	0.46145898	2.0466826	7
16.0	128.0	9.0	0.0	0.0	0.5	0.077777766	0.66666675	0.31111118	5.5555553	6.888889	6.6666665	3.1111112	4.0	3.3333333	-7.3333335	7.111111	0.56150794	-0.98581076	1
10.0	137.0	9.0	0.0	0.0	0.5555555	0.07407411	0.2777778	0.018518511	0.9259259	0.11111111	2.6666667	0.0	-2.4444444	5.2222223	-2.7777777	2.6666667	1.0	-2.0561552	5
202.0	63.0	9.0	0.0	0.0	0.38888907	0.3277309	0.44444466	0.27216563	6.0740743	4.0	10.555555	3.6666667	-6.2222223	13.444445	-7.2222223	10.555555	0.65353537	-2.04457	5
39.0	111.0	9.0	0.0	0.0	0.72222227	0.37407416	0.8888889	0.4296295	6.037037	7.0	7.6666665	3.4444444	2.8888888	4.888889	-7.7777777	7.888889	0.56291884	-1.1757725	1
101.0	42.0	9.0	0.0	0.0	1.1111145	0.60740787	1.1666692	0.7444422	137.07408	130.44444	147.44444	133.33334	-19.88889	31.11111	-11.222222	147.44444	0.115302496	-2.26361	2
167.0	57.0	9.0	0.0	0.0	0.94444656	0.37407315	0.7777799	0.6962966	98.59259	84.0	121.55556	90.22222	-43.77778	68.888885	-25.11111	121.55556	0.3088128	-2.264402	2
117.0	137.0	9.0	0.0	0.0	0.27777776	0.3896817	0.38888887	0.25092417	0.7777778	0.0	2.2222223	0.11111111	-2.3333333	4.3333335	-2.0	2.2222223	1.0	-2.123254	3
75.0	113.0	9.0	0.0	0.11111111	2.944445	4.1226563	6.1666665	6.2245026	27.88889	17.11111	44.22222	22.333334	-32.333332	49.0	-16.666666	44.22222	0.62207055	-2.2966495	3
110.0	196.0	9.0	0.0	0.11111111	3.666666	1.8618978	6.888888	4.8610306	52.48148	46.88889	65.0	45.555557	-16.777779	37.555557	-20.777779	65.0	0.29762968	-2.0225987	6
133.0	182.0	9.0	0.0	0.0	2.5000012	5.4555516	8.666666	71.24447	29.777779	27.222221	35.444447	26.666666	-7.6666665	17.0	-9.333333	35.88889	0.25607783	-2.2177355	6
174.0	96.0	9.0	0.22222222	0.0	2.2222226	0.6885298	0.944444	0.8798158	55.148148	54.11111	61.0	50.333332	-3.1111112	17.555555	-14.444445	61.0	0.17457852	-1.7204678	4
198.0	127.0	9.0	0.0	0.0	2.4444444	4.385187	8.555555	59.54075	40.74074	38.0	48.22222	36.0	-8.222222	22.444445	-14.222222	48.22222	0.24899939	-1.9083478	4
160.0	210.0	9.0	0.0	0.0	1.611111	1.129629	1.222222	1.0074075	17.481482	13.777778	16.0	22.666666	-11.111111	-4.4444447	15.555555	22.666666	0.40393806	2.3864515	7
215.0	219.0	9.0	0.0	0.0	2.5555556	2.2377238	3.2222223	2.491467	13.222222	10.333334	10.222222	19.11111	-8.666667	-9.0	17.666666	19.11111	0.49459508	2.0861003	7
37.0	114.0	9.0	0.33333334	0.0	1.388889	2.0185165	3.8888884	3.7629619	17.222221	19.0	20.11111	12.555555	5.3333335	8.666667	-14.0	20.555555	0.39369074	-1.1766617	1
242.0	81.0	9.0	0.0	0.0	22.388887	189.44075	15.166667	110.8778	41.925926	33.11111	55.555557	37.11111	-26.444445	40.88889	-14.444445	55.555557	0.42017567	-2.2744606	3
57.0	89.0	9.0	0.0	0.0	1.7222222	1.3066783	6.1666665	4.7034264	17.0	13.0	24.555555	13.444445	-12.0	22.666666	-10.666667	24.555555	0.47748852	-2.1297464	5
55.0	128.0	9.0	0.0	0.0	0.3333334	0.044444483	0.38888893	0.1518518	5.037037	6.888889	5.4444447	2.7777777	5.5555553	1.2222222	-6.7777777	6.888889	0.59391534	-0.6886007	1
226.0	83.0	9.0	0.0	0.0	0.8888893	0.5185186	1.0555521	0.50740635	90.62963	74.55556	116.888885	80.44444	-48.22222	78.77778	-30.555555	116.888885	0.36206177	-2.2390528	2
189.0	141.0	9.0	0.0	0.0	0.0	0.0	0.0	0.0	0.0	0.0	0.0	0.0	0.0	0.0	0.0	0.0	0.0	0.0	5
45.0	188.0	9.0	0.0	0.0	2.4444447	2.740741	3.1111116	7.540742	33.333332	29.666666	41.333336	29.0	-11.0	24.0	-13.0	41.333336	0.29986525	-2.0407205	6
148.0	169.0	9.0	0.11111111	0.0	1.0555553	0.7740734	1.833333	2.6111097	19.592592	15.111111	18.666668	25.0	-13.444445	-2.7777777	16.222221	25.0	0.3961213	2.467752	7
196.0	134.0	9.0	0.0	0.0	0.5555556	0.25185186	0.7777777	0.2962963	6.0740743	7.4444447	7.111111	3.6666667	4.111111	3.1111112	-7.2222223	7.7777777	0.5299824	-0.96631753	1
133.0	108.0	9.0	0.0	0.0	0.777777	0.74074006	22.444443	104.91862	45.592594	41.22222	55.444443	40.11111	-13.111111	29.555555	-16.444445	55.444443	0.27598566	-2.0155542	4
20.0	170.0	9.0	0.0	0.0	0.7777777	0.7851843	1.1111103	0.56296223	19.555555	15.111111	18.88889	24.666666	-13.333333	-2.0	15.333333	24.666666	0.38746688	2.504391	7
29.0	195.0	9.0	0.0	0.0	0.44444433	0.40368652	0.61111087	0.6804136	16.037037	14.444445	13.333333	20.333334	-4.7777777	-8.111111	12.888889	20.333334	0.34230694	1.9430399	7
75.0	149.0	9.0	0.0	0.0	0.5	0.12222223	1.0555557	0.50740725	7.5185184	5.5555553	11.888889	5.111111	-5.888889	13.111111	-7.2222223	11.888889	0.57870835	-2.0186307	1
18.0	209.0	9.0	0.0	0.11111111	2.6111119	0.7123263	4.555556	2.6722174	48.77778	43.0	60.77778	42.555557	-17.333334	36.0	-18.666666	60.77778	0.30298224	-2.0669804	6
83.0	143.0	9.0	0.0	0.0	1.2777767	1.1038657	1.2222214	0.54433095	50.37037	43.0	64.77778	43.333332	-22.11111	43.22222	-21.11111	64.77778	0.3412286	-2.1089952	4
167.0	45.0	9.0	0.0	0.0	0.944444	0.7296285	0.61110944	0.2851846	101.22222	87.111115	124.0	92.55556	-42.333332	68.333336	-26.0	124.0	0.29741433	-2.2478156	2
78.0	128.0	9.0	0.0	0.0	1.1666673	0.88819444	1.388888	1.1238163	49.925926	42.666668	64.22222	42.88889	-21.777779	42.88889	-21.11111	64.22222	0.34023675	-2.1024415	4
23.0	113.0	9.0	0.0	0.0	0.72222203	0.9962958	2.777778	2.7851818	14.703704	17.11111	16.88889	10.111111	7.2222223	6.5555553	-13.777778	18.333334	0.4513593	-0.97570044	1
4.0	201.0	9.0	0.0	0.22222222	2.722222	1.6788458	5.2222214	3.1245742	53.703705	47.11111	67.22222	46.77778	-19.777779	40.555557	-20.777779	67.22222	0.30885938	-2.0752265	6
190.0	81.0	9.0	0.0	0.0	1.2222214	0.6518519	1.8333334	0.34444275	42.925926	39.444443	51.555557	37.77778	-10.444445	25.88889	-15.444445	51.555557	0.26725134	-1.9704217	4
104.0	147.0	9.0	0.0	0.11111111	3.1111114	2.1875062	4.6666665	2.5991445	49.77778	43.77778	62.444443	43.11111	-18.0	38.0	-20.0	62.444443	0.30910617	-2.0563772	4
167.0	190.0	9.0	0.0	0.0	3.055556	0.85418355	5.055556	2.784215	51.074074	44.88889	63.22222	45.11111	-18.555555	36.444443	-17.88889	63.22222	0.29895782	-2.1126902	6
86.0	155.0	9.0	0.0	0.0	4.277778	10.551853	5.3888893	60.240738	8.740741	6.6666665	12.888889	6.6666665	-6.2222223	12.444445	-6.2222223	12.888889	0.3923854	-2.079296	5
174.0	115.0	9.0	0.0	0.0	2.444444	3.407407	3.6666663	12.266669	29.481482	23.11111	40.11111	25.222221	-19.11111	31.88889	-12.777778	40.11111	0.42149335	-2.2186553	5
245.0	93.0	9.0	0.11111111	0.0	2.8888905	3.8963084	1.9444441	4.9074087	86.296295	70.66667	112.111115	76.111115	-46.88889	77.44444	-30.555555	112.111115	0.36963773	-2.2315576	2
29.0	66.0	9.0	0.0	0.0	2.5555553	2.1629624	2.1666667	5.144446	22.62963	21.222221	29.88889	16.777779	-4.2222223	21.777779	-17.555555	29.88889	0.43824613	-1.7335443	1
165.0	186.0	9.0	0.0	0.0	2.5555546	1.5729187	2.0	1.173788	49.51852	45.11111	61.11111	42.333336	-13.222222	34.77778	-21.555555	61.11111	0.3072572	-1.9408131	6
128.0	140.0	9.0	0.0	0.0	7.8333335	7.032464	0.6666667	0.29814258	27.666666	24.88889	33.555557	24.555555	-8.333333	17.666666	-9.333333	33.555557	0.26620623	-2.0538902	4
54.0	134.0	9.0	0.0	0.0	0.22222222	0.029629637	0.055555556	0.01851852	0.5185185	0.0	1.5555556	0.0	-1.5555556	3.1111112	-1.5555556	1.5555556	1.0	-2.0943952	5
38.0	134.0	9.0	0.0	0.0	0.16666667	0.18257421	0.33333334	0.2108186	1.037037	0.0	3.1111112	0.0	-3.1111112	6.2222223	-3.1111112	3.1111112	1.0	-2.0943952	5
195.0	161.0	9.0	0.0	0.0	2.1111107	1.8074051	10.499999	91.32222	41.48148	36.0	51.11111	37.333336	-16.444445	28.88889	-12.444445	51.22222	0.29470626	-2.3165061	6
252.0	181.0	9.0	0.0	0.0	0.9999997	0.6324556	2.055555	2.037609	16.296297	13.555555	13.888889	21.444445	-8.222222	-7.2222223	15.444445	21.444445	0.38555545	2.141428	7
57.0	119.0	9.0	0.0	0.0	2.2777774	2.0266733	1.7777777	1.721326	20.592592	12.222222	33.666668	15.888889	-25.11111	39.22222	-14.111111	33.666668	0.6356236	-2.2681484	3
83.0	117.0	9.0	0.0	0.0	1.8333334	1.3784049	0.7222223	0.49065298	17.11111	14.555555	23.0	13.777778	-7.6666665	17.666666	-10.0	23.0	0.40220302	-2.005139	5
92.0	56.0	9.0	0.0	0.0	0.44444275	0.029629406	0.8333333	0.5666677	126.0	115.888885	140.66667	121.44444	-30.333334	44.0	-13.666667	140.66667	0.17606053	-2.3267827	2
4.0	40.0	9.0	0.0	0.0	1.3333338	2.711112	1.1111115	2.1185184	17.185184	15.666667	23.333334	12.555555	-4.5555553	18.444445	-13.888889	23.333334	0.4630599	-1.7836024	1
235.0	120.0	9.0	0.0	0.0	0.44444442	0.3407407	0.49999997	0.30000004	1.4444444	0.0	4.0	0.33333334	-4.3333335	7.6666665	-3.3333333	4.0	1.0	-2.1563656	3
27.0	57.0	9.0	0.11111111	0.0	0.7222226	0.32772803	0.7222226	0.3896791	70.37037	60.0	90.111115	61.0	-31.11111	59.22222	-28.11111	90.111115	0.33538663	-2.128801	4
126.0	80.0	9.0	0.0	0.0	21.055555	530.5518	34.61111	409.39636	68.77778	60.333332	79.55556	66.44444	-25.333334	32.333332	-7.0	79.55556	0.28962377	-2.4341934	3
115.0	195.0	9.0	0.0	0.0	3.833334	2.9571006	3.9444447	1.7051116	57.11111	51.333332	70.111115	49.88889	-17.333334	39.0	-21.666666	70.111115	0.28835976	-2.015595	6
87.0	146.0	9.0	0.0	0.0	0.944444	0.6116159	5.111111	4.712474	43.148148	36.88889	55.88889	36.666668	-18.777779	38.22222	-19.444445	55.88889	0.34745374	-2.0818424	4
58.0	58.0	9.0	0.0	0.0	0.555556	0.40368605	0.88889056	0.8606633	123.0	112.55556	137.44444	119.0	-31.333334	43.333332	-12.0	137.44444	0.1809723	-2.3653848	2
83.0	54.0	9.0	0.0	0.0	0.77777606	0.72008145	0.6666667	0.55777204	109.96296	97.55556	127.44444	104.888885	-37.22222	52.444443	-15.222222	127.44444	0.23450433	-2.3511817	2
163.0	131.0	9.0	0.0	0.0	0.16666669	0.18257421	0.27777776	0.25092423	1.5555556	0.8888889	3.6666667	0.11111111	-2.0	6.3333335	-4.3333335	3.6666667	0.9722222	-1.871048	5
85.0	101.0	9.0	0.0	0.0	1.3333334	1.2888881	1.2777777	1.2185181	21.296297	21.222221	26.777779	15.888889	-0.22222222	16.444445	-16.222221	26.777779	0.4047922	-1.5585992	1
123.0	187.0	9.0	0.0	0.0	2.6666667	1.8499243	3.444444	1.6555183	58.666668	52.555557	72.55556	50.88889	-18.333334	41.666668	-23.333334	72.55556	0.29855335	-2.0135245	6
51.0	64.0	9.0	0.0	0.0	17.5	1.206455	0.6666673	0.6992055	40.0	35.22222	50.11111	34.666668	-14.333333	30.333334	-16.0	50.11111	0.31010145	-2.030269	4
153.0	78.0	9.0	0.0	0.0	9.388889	5.6702604	2.9444444	3.517681	30.296297	27.11111	37.444443	26.333334	-9.555555	21.444445	-11.888889	37.444443	0.30020806	-2.0177794	4
96.0	94.0	9.0	0.0	0.0	0.7222226	0.28518537	0.44444466	0.42963016	20.222221	16.0	28.777779	15.888889	-12.666667	25.666666	-13.0	28.777779	0.45154575	-2.084893	5
176.0	100.0	9.0	0.0	0.0	1.9444441	0.7740748	1.4444447	0.6518514	55.37037	50.333332	66.88889	48.88889	-15.111111	34.555557	-19.444445	66.88889	0.26862052	-2.00619	4
218.0	147.0	9.0	0.0	0.0	0.0	0.0	0.0	0.0	0.0	0.0	0.0	0.0	0.0	0.0	0.0	0.0	0.0	0.0	5
67.0	71.0	9.0	0.0	0.0	1.6666666	0.8888911	1.4999987	0.29999846	125.96296	115.55556	140.88889	121.44444	-31.222221	44.77778	-13.555555	140.88889	0.17967218	-2.339758	2
169.0	117.0	9.0	0.0	0.0	1.222222	0.6206324	1.111111	1.2938602	31.25926	27.444445	39.0	27.333334	-11.444445	23.222221	-11.777778	39.0	0.30714995	-2.0889142	4
252.0	27.0	9.0	0.0	0.0	1.2777761	0.59629273	0.99999744	0.5777743	136.2963	130.33334	145.55556	133.0	-17.88889	27.777779	-9.888889	145.55556	0.1044701	-2.2641287	2
114.0	242.0	9.0	0.0	0.0	2.7222223	2.4532676	4.6666675	1.9206476	24.074074	19.222221	22.444445	30.555555	-14.555555	-4.888889	19.444445	30.555555	0.3716949	2.395778	7
138.0	116.0	9.0	0.0	0.0	0.6111111	0.15185188	0.4444445	0.20740739	6.4814816	7.5555553	8.222222	3.6666667	3.2222223	5.2222223	-8.444445	8.333334	0.5591711	-1.1910701	1
165.0	96.0	9.0	0.0	0.0	2.38889	1.5740778	1.722222	1.2185229	67.03704	61.0	80.22222	59.88889	-18.11111	39.555557	-21.444445	80.22222	0.25459513	-2.0363362	4
170.0	226.0	9.0	0.0	0.0	1.5555553	1.4246508	2.3888888	1.2895594	11.888889	10.111111	8.0	17.555555	-5.3333335	-11.666667	17.0	17.555555	0.5483297	1.872506	7
178.0	16.0	9.0	0.0	0.0	0.3333346	0.298143	1.4999987	1.2064619	112.96296	99.55556	131.0	108.333336	-40.22222	54.11111	-13.888889	131.0	0.23989888	-2.3850007	2
189.0	115.0	9.0	0.0	0.0	0.16666675	0.033333365	0.33333325	0.13333328	6.6666665	8.222222	7.888889	3.8888888	4.6666665	3.6666667	-8.333333	8.444445	0.53858024	-0.96514446	1
119.0	181.0	9.0	0.11111111	0.0	0.7777774	0.7503084	3.277777	1.6113026	21.407408	16.555555	19.666668	28.0	-14.555555	-5.2222223	19.777779	28.0	0.40955147	2.3788457	7
161.0	190.0	9.0	0.0	0.0	3.7777774	2.0940847	4.5555553	3.7277741	58.11111	51.666668	71.111115	51.555557	-19.333334	39.0	-19.666666	71.111115	0.28591606	-2.102898	6
34.0	131.0	9.0	0.0	0.0	0.3333333	0.17777775	0.72222215	0.5518518	0.8148148	0.33333334	1.8888888	0.22222222	-1.4444444	3.2222223	-1.7777778	1.8888888	0.9259259	-2.0561552	5
107.0	191.0	9.0	0.0	0.0	3.722222	2.999382	2.8888874	2.7862093	62.037037	54.444443	78.111115	53.555557	-22.777779	48.22222	-25.444445	78.111115	0.3146827	-2.0561104	6
62.0	140.0	9.0	0.0	0.0	2.4444447	1.0074071	1.388889	0.68518525	23.0	17.88889	32.22222	18.88889	-15.333333	27.666666	-12.333333	32.22222	0.4443531	-2.1672623	4
165.0	99.0	9.0	0.0	0.0	0.88889056	0.47407392	0.7777786	0.47407353	93.40741	79.0	118.0	83.22222	-43.22222	73.77778	-30.555555	118.0	0.33041757	-2.2077565	2
208.0	154.0	9.0	0.0	0.11111111	11.666667	125.8667	0.94444424	0.68518424	8.703704	5.888889	13.888889	6.3333335	-8.444445	15.555555	-7.111111	13.888889	0.77151674	-2.0669158	5
147.0	111.0	9.0	0.0	0.0	0.38888893	0.1518518	0.4444445	0.118518546	5.6666665	7.0	7.0	3.0	4.0	4.0	-8.0	7.3333335	0.59126985	-1.0414338	1
17.0	108.0	9.0	0.0	0.0	1.2777778	0.64693	1.1666666	0.91287076	1.8518518	0.5555556	3.3333333	1.6666666	-3.8888888	4.4444447	-0.5555556	3.3333333	0.8759259	-2.463852	3
53.0	53.0	9.0	0.0	0.0	1.0000013	0.44444403	1.1111094	0.42962876	113.14815	104.333336	130.22223	104.888885	-26.444445	51.22222	-24.777779	130.22223	0.20048407	-2.117007	2
78.0	107.0	9.0	0.0	0.0	0.8333332	0.65555614	1.6111108	1.92963	17.185184	18.333334	20.666668	12.555555	3.4444444	10.444445	-13.888889	20.777779	0.3952535	-1.3124995	1
184.0	197.0	9.0	0.0	0.0	3.0555553	3.2551951	4.5555553	2.7460418	11.962963	8.888889	9.555555	17.444445	-9.222222	-7.2222223	16.444445	17.444445	0.51518697	2.164262	7
131.0	234.0	9.0	0.0	0.0	0.8333333	0.29999986	0.88888884	0.60740733	5.740741	4.0	4.4444447	8.777778	-5.2222223	-3.8888888	9.111111	8.777778	0.55661374	2.1935678	7
64.0	49.0	9.0	0.0	0.0	0.94444656	0.2407416	0.7222252	0.4185201	108.888885	97.111115	128.88889	100.666664	-35.333332	60.0	-24.666666	128.88889	0.246491	-2.211659	2
177.0	85.0	9.0	0.0	0.0	0.8333333	0.16666768	0.88888806	0.429629	93.55556	79.22222	118.0	83.44444	-43.0	73.333336	-30.333334	118.0	0.32860348	-2.2084136	2
11.0	62.0	9.0	0.0	0.0	0.88889056	0.5018489	0.72222394	0.3896814	66.77778	57.444443	84.66667	58.22222	-28.0	53.666668	-25.666666	84.66667	0.3227603	-2.124459	4
216.0	17.0	9.0	0.0	0.0	0.6666654	0.51639974	1.2777786	1.0201668	126.14815	115.0	141.88889	121.55556	-33.444443	47.22222	-13.777778	141.88889	0.18946369	-2.3484151	2
8.0	79.0	9.0	0.0	0.0	1.2777778	2.2851846	2.111111	0.51851857	16.814816	17.333334	21.0	12.111111	1.5555556	12.555555	-14.111111	21.0	0.42233688	-1.4531144	1
121.0	120.0	9.0	0.0	0.0	0.9444445	0.250924	0.72222215	0.8798147	3.5185184	1.1111112	6.5555553	2.8888888	-7.2222223	9.111111	-1.8888888	6.5555553	0.8399471	-2.4337952	3
241.0	145.0	9.0	0.0	0.0	0.0	0.0	0.0	0.0	0.0	0.0	0.0	0.0	0.0	0.0	0.0	0.0	0.0	0.0	5
188.0	133.0	9.0	0.0	0.0	0.33333334	0.26666674	0.5	0.077777736	6.6666665	8.333334	7.7777777	3.8888888	5.0	3.3333333	-8.333333	8.444445	0.53858024	-0.92481726	1
248.0	13.0	9.0	0.0	0.0	0.7777786	0.20740782	1.111112	0.29629365	104.111115	88.22222	128.44444	95.666664	-47.666668	73.0	-25.333334	128.44444	0.31315902	-2.2870803	2
19.0	184.0	9.0	0.0	0.0	0.5555555	0.34426498	0.8333333	0.62360954	14.222222	12.333333	11.0	19.333334	-5.6666665	-9.666667	15.333333	19.333334	0.43115196	1.9378915	7
250.0	131.0	9.0	0.0	0.0	0.0	0.0	0.0	0.0	0.0	0.0	0.0	0.0	0.0	0.0	0.0	0.0	0.0	0.0	5
173.0	158.0	9.0	0.11111111	0.0	1.888889	3.6740744	1.1666666	0.477778	8.37037	7.111111	11.777778	6.2222223	-3.7777777	10.222222	-6.4444447	11.777778	0.47297516	-1.9046513	4
208.0	34.0	9.0	0.0	0.0	1.7222224	1.7309811	0.4444445	0.50184834	14.444445	10.777778	21.0	11.555555	-11.0	19.666666	-8.666667	21.0	0.479958	-2.1623826	5
206.0	61.0	9.0	0.0	0.0	0.5555555	0.40368673	0.4999999	0.45946813	7.0740743	4.666667	12.222222	4.3333335	-7.2222223	15.444445	-8.222222	12.222222	0.64589113	-2.0487173	5
128.0	161.0	9.0	0.0	0.0	0.55555534	0.25185192	0.77777785	0.16296278	7.148148	5.5555553	10.888889	5.0	-4.7777777	11.222222	-6.4444447	10.888889	0.5409177	-1.9963073	4
109.0	111.0	9.0	0.0	0.0	1.4444447	1.0886633	1.5000006	1.471961	57.77778	51.333332	71.66667	50.333332	-19.333334	41.666668	-22.333334	71.66667	0.29889232	-2.045165	4
92.0	62.0	9.0	0.0	0.0	1.8888868	1.3109239	1.8888868	0.72008234	123.48148	112.333336	139.33334	118.77778	-33.444443	47.555557	-14.111111	139.33334	0.19369136	-2.3434038	2
26.0	120.0	9.0	0.0	0.0	0.77777773	1.2740741	0.8333333	1.0555556	1.3333334	0.11111111	3.3333333	0.5555556	-3.6666667	6.0	-2.3333333	3.3333333	0.984127	-2.1787686	3
203.0	93.0	9.0	0.0	0.0	2.6666667	6.4444437	3.4444444	11.674076	6.7777777	3.2222223	11.888889	5.2222223	-10.666667	15.333333	-4.6666665	11.888889	0.7601911	-2.332766	3
95.0	97.0	9.0	0.0	0.0	0.611111	0.534027	0.7777774	0.45541978	19.592592	15.333333	27.777779	15.666667	-12.777778	24.555555	-11.777778	27.777779	0.4474942	-2.121346	5
62.0	223.0	9.0	0.0	0.0	2.5	5.722223	1.6666666	2.4444442	6.6666665	4.888889	4.666667	10.444445	-5.3333335	-6.0	11.333333	10.444445	0.5931498	2.0465877	7
193.0	66.0	9.0	0.11111111	0.0	1.3888906	1.4407414	0.88888806	0.60741055	95.111115	80.66667	118.77778	85.888885	-43.333332	71.0	-27.666666	118.77778	0.32066384	-2.2357008	2
206.0	30.0	9.0	0.0	0.0	0.7777774	0.50184685	0.83333206	0.54772305	123.333336	112.77778	139.66667	117.55556	-31.666666	49.0	-17.333334	139.66667	0.19250989	-2.2795098	2
229.0	175.0	9.0	0.0	0.0	1.166666	0.52222264	5.666666	26.133337	33.0	29.0	41.0	29.0	-12.0	24.0	-12.0	41.0	0.28683385	-2.091209	6
233.0	124.0	9.0	0.11111111	0.0	2.1111114	1.5006171	2.0555553	0.49065465	40.925926	35.77778	51.444443	35.555557	-15.444445	31.555555	-16.11111	51.444443	0.31709695	-2.0769668	4
173.0	93.0	9.0	0.0	0.0	0.0	0.0	0.0	0.0	0.0	0.0	0.0	0.0	0.0	0.0	0.0	0.0	0.0	0.0	5
223.0	141.0	9.0	0.11111111	0.0	2.111111	1.8074076	0.7777777	0.16296323	9.851851	6.0	16.555555	7.0	-11.555555	20.11111	-8.555555	16.555555	0.6402237	-2.191662	5
88.0	180.0	9.0	0.0	0.0	1.4999994	0.93689823	3.833332	2.888675	50.407406	45.22222	62.333332	43.666668	-15.555555	35.77778	-20.222221	62.333332	0.3009182	-2.0087192	6
86.0	193.0	9.0	0.0	0.0	3.2777793	1.6521593	2.222222	1.8094397	61.407406	53.666668	76.55556	54.0	-23.222221	45.444443	-22.222221	76.55556	0.29957896	-2.1093748	6
217.0	73.0	9.0	0.0	0.0	0.88888884	0.78518516	1.7222223	0.86296207	4.851852	1.7777778	9.666667	3.1111112	-9.222222	14.444445	-5.2222223	9.666667	0.82250714	-2.268176	3
31.0	106.0	9.0	0.0	0.0	1.6111107	0.7296303	0.7222223	1.1740737	19.11111	19.555555	23.666666	14.111111	1.3333334	13.666667	-15.0	23.666666	0.40322387	-1.4845796	1
35.0	76.0	9.0	0.0	0.11111111	7.777778	192.20744	7.8333335	201.72226	13.518518	8.444445	19.444445	12.666667	-15.222222	17.777779	-2.5555556	19.444445	0.6374209	-2.5233247	3
199.0	116.0	9.0	0.0	0.0	0.5555555	0.2962963	0.44444442	0.029629644	1.962963	0.6666667	4.888889	0.33333334	-3.8888888	8.777778	-4.888889	4.888889	0.94074076	-2.018925	5
34.0	115.0	9.0	0.0	0.0	0.5	0.3888888	0.7777779	0.60740745	6.296296	7.3333335	7.888889	3.6666667	3.1111112	4.7777777	-7.888889	8.0	0.5418871	-1.175454	1
136.0	216.0	9.0	0.11111111	0.0	2.7777774	1.3277673	2.7222226	2.984528	15.074074	11.444445	13.222222	20.555555	-10.888889	-5.5555553	16.444445	20.555555	0.44167453	2.2845712	7
185.0	84.0	9.0	0.0	0.0	0.61111134	0.49065334	0.49999937	0.4594679	23.25926	18.666668	31.333334	19.777779	-13.777778	24.222221	-10.444445	31.333334	0.40409946	-2.1848617	5
60.0	131.0	9.0	0.0	0.0	0.33333334	0.088888854	0.33333325	0.08888887	5.2222223	7.2222223	5.4444447	3.0	6.0	0.6666667	-6.6666665	7.2222223	0.5813492	-0.62122244	1
121.0	107.0	9.0	0.0	0.0	1.5555553	0.8740748	13.166667	5.5888996	54.0	49.444443	64.44444	48.11111	-13.666667	31.333334	-17.666666	64.44444	0.25266927	-2.0036066	4
244.0	105.0	9.0	0.0	0.0	5.9444447	4.9234886	1.4999996	0.80966365	22.703703	19.11111	29.555555	19.444445	-10.777778	20.555555	-9.777778	29.555555	0.36449948	-2.1255476	5
137.0	105.0	9.0	0.0	0.11111111	10.722224	16.507421	31.222223	650.42957	42.851852	35.77778	52.666668	40.11111	-21.222221	29.444445	-8.222222	52.666668	0.37578005	-2.380238	3
124.0	29.0	9.0	0.0	0.0	1.0000013	0.7111076	1.0555534	0.90741664	128.44444	119.22222	142.88889	123.22222	-27.666666	43.333332	-15.666667	142.88889	0.16561614	-2.271128	2
117.0	110.0	9.0	0.0	0.0	2.3333333	2.9059324	2.277777	1.9022408	17.222221	9.222222	29.0	13.444445	-24.0	35.333332	-11.333333	29.0	0.6807869	-2.321226	3
202.0	129.0	9.0	0.0	0.0	0.22222225	0.54433113	3.4444447	3.804481	2.2962964	2.4444444	2.5555556	1.8888888	0.44444445	0.7777778	-1.2222222	2.6666667	0.09656084	-1.1013936	5
191.0	107.0	9.0	0.0	0.0	2.0555553	1.5263124	10.333333	3.0110908	29.222221	26.88889	35.88889	24.88889	-7.0	20.0	-13.0	35.88889	0.31155226	-1.8771589	4
174.0	181.0	9.0	0.0	0.0	3.2777786	3.1511326	4.1666675	2.786875	59.074074	52.333332	74.22222	50.666668	-20.222221	45.444443	-25.222221	74.22222	0.31734532	-2.0208647	6
104.0	137.0	9.0	0.0	0.0	0.2777778	0.1518518	0.2777778	0.1518518	3.7037036	2.1111112	7.111111	1.8888888	-4.7777777	10.222222	-5.4444447	7.111111	0.7319224	-2.0584507	5
49.0	240.0	9.0	0.0	0.11111111	3.0555553	1.638654	2.0555556	1.7437719	20.444445	15.222222	18.777779	27.333334	-15.666667	-5.0	20.666666	27.333334	0.44580838	2.4207911	7
101.0	137.0	9.0	0.0	0.0	0.44444445	0.50184834	0.8333333	0.8096638	1.1481482	0.22222222	2.6666667	0.5555556	-2.7777777	4.5555553	-1.7777778	2.6666667	0.95	-2.2005885	3
244.0	194.0	9.0	0.0	0.0	1.722222	1.14342	2.277778	2.03761	49.74074	44.444443	61.666668	43.11111	-15.888889	35.77778	-19.88889	61.666668	0.30085307	-2.0218375	6
29.0	52.0	9.0	0.0	0.0	0.3888893	0.01851813	1.3333334	0.17777863	125.77778	115.55556	140.22223	121.55556	-30.666666	43.333332	-12.666667	140.22223	0.17584935	-2.3484936	2
190.0	186.0	9.0	0.0	0.11111111	2.722222	2.2451591	6.0555553	2.8159592	50.074074	45.666668	60.22222	44.333332	-13.222222	30.444445	-17.222221	60.22222	0.26619545	-2.0288115	6
81.0	79.0	9.0	0.0	0.0	0.44444466	0.074074	0.88888866	0.6518533	45.814816	42.88889	53.88889	40.666668	-8.777778	24.222221	-15.444445	53.88889	0.245206	-1.9188883	4
102.0	179.0	9.0	0.11111111	0.0	1.8333334	1.5311582	2.4444447	1.8816848	49.185184	44.88889	59.77778	42.88889	-12.888889	31.777779	-18.88889	59.77778	0.28268683	-1.970398	6
199.0	144.0	9.0	0.0	0.0	0.33333334	0.5163977	0.33333334	0.36514834	0.44444445	0.11111111	1.1111112	0.11111111	-1.0	2.0	-1.0	1.1111112	0.7407407	-2.0943952	5
225.0	181.0	9.0	0.0	0.0	1.1666666	0.86281204	1.8333327	1.3291602	55.333332	49.0	68.77778	48.22222	-19.0	40.333332	-21.333334	68.77778	0.30000642	-2.0531886	6
122.0	106.0	9.0	0.11111111	0.0	1.611111	0.59629595	1.6111113	2.7296302	23.037037	22.0	29.88889	17.222223	-3.1111112	20.555555	-17.444445	29.88889	0.42334643	-1.6958038	1
97.0	126.0	9.0	0.0	0.0	1.0555555	0.37407416	1.0000001	0.8444445	6.4814816	7.6666665	8.0	3.7777777	3.5555556	4.5555553	-8.111111	8.333334	0.5515873	-1.1181307	1
84.0	86.0	9.0	0.0	0.0	0.8333346	0.6912141	1.1666692	0.69121444	105.77778	92.888885	124.111115	100.333336	-38.666668	55.0	-16.333334	124.111115	0.25155202	-2.3437886	2
115.0	39.0	9.0	0.0	0.0	0.7222226	0.06296253	1.2222176	0.47407454	127.07407	116.333336	142.44444	122.44444	-32.22222	46.11111	-13.888889	142.44444	0.18324198	-2.3360245	2
80.0	116.0	9.0	0.0	0.0	1.5	1.6333328	1.5555557	0.87407404	21.703703	21.222221	27.555555	16.333334	-1.4444444	17.555555	-16.11111	27.555555	0.40736422	-1.6322426	1
237.0	137.0	9.0	0.0	0.0	0.38888887	0.1074074	0.33333334	0.04444445	0.6666667	0.0	2.0	0.0	-2.0	4.0	-2.0	2.0	1.0	-2.0943952	3
188.0	88.0	9.0	0.0	0.0	0.6666667	0.4714045	0.33333325	0.29814243	7.3333335	5.111111	12.222222	4.666667	-6.6666665	14.666667	-8.0	12.222222	0.61790985	-2.0357685	5
167.0	53.0	9.0	0.0	0.0	1.2777773	0.4906541	0.9444434	0.389682	40.444443	36.88889	48.666668	35.77778	-10.666667	24.666666	-14.0	48.666668	0.2645635	-2.0045598	4
86.0	20.0	9.0	0.0	0.0	0.94444656	1.0201677	1.9444441	1.0628412	65.18519	56.444443	81.66667	57.444443	-26.222221	49.444443	-23.222221	81.66667	0.30955637	-2.1330314	4
141.0	17.0	9.0	0.11111111	0.22222222	3.7222226	4.4493027	5.0	2.319004	44.592594	40.333336	54.0	39.444443	-12.777778	28.222221	-15.444445	54.0	0.26818594	-2.030048	4
6.0	90.0	9.0	0.0	0.0	1.9444447	0.5962962	1.3333336	1.8222237	18.11111	18.777779	22.11111	13.444445	2.0	12.0	-14.0	22.11111	0.38846022	-1.4258847	1
23.0	237.0	9.0	0.0	0.0	1.6666666	2.444445	1.7777777	2.074075	5.851852	4.2222223	4.5555553	8.777778	-4.888889	-3.8888888	8.777778	8.777778	0.54126585	2.1805263	7
18.0	123.0	9.0	0.0	0.0	0.72222227	0.86296284	0.6111111	0.41851848	1.074074	0.11111111	2.6666667	0.44444445	-2.8888888	4.7777777	-1.8888888	2.6666667	0.9814815	-2.1692097	3
123.0	152.0	9.0	0.0	0.0	0.0	0.0	0.0	0.0	0.0	0.0	0.0	0.0	0.0	0.0	0.0	0.0	0.0	0.0	5
37.0	78.0	9.0	0.0	0.0	1.0000006	0.17777735	2.5555565	2.8740728	43.814816	41.11111	51.88889	38.444443	-8.111111	24.222221	-16.11111	51.88889	0.25891644	-1.8860723	4
94.0	135.0	9.0	0.0	0.0	2.277778	1.2629623	0.5555555	0.38518512	2.1851852	0.7777778	4.888889	0.8888889	-4.2222223	8.111111	-3.8888888	4.888889	0.88800704	-2.1109743	5
45.0	89.0	9.0	0.0	0.0	0.7777777	0.3407409	0.77777773	0.47407398	2.2962964	0.11111111	6.4444447	0.33333334	-6.5555553	12.444445	-5.888889	6.4444447	0.9861111	-2.1239047	3
94.0	67.0	9.0	0.0	0.0	2.5555556	3.3629644	1.5555557	1.1851852	23.74074	22.88889	30.777779	17.555555	-2.5555556	21.11111	-18.555555	30.777779	0.42989677	-1.6701708	1
193.0	35.0	9.0	0.0	0.0	0.27777863	0.28518325	0.7222214	0.28518334	136.48148	131.22223	146.22223	132.0	-15.777778	29.222221	-13.444445	146.22223	0.103336096	-2.146845	2
176.0	187.0	9.0	0.0	0.0	1.7777773	1.6009252	2.333334	2.0221	54.77778	49.0	68.0	47.333332	-17.333334	39.666668	-22.333334	68.0	0.30412614	-2.0096147	6
127.0	118.0	9.0	0.22222222	0.0	1.722222	1.5296288	3.444444	9.496296	22.74074	21.555555	29.0	17.666668	-3.5555556	18.777779	-15.222222	29.0	0.3903984	-1.707392	1
67.0	118.0	9.0	0.0	0.0	1.111111	0.38518602	2.2777777	4.2851844	21.11111	20.222221	27.333334	15.777778	-2.6666667	18.666666	-16.0	27.333334	0.41688403	-1.620749	1
229.0	104.0	9.0	0.0	0.0	0.49999985	0.54772234	2.8333333	2.0412421	19.777779	16.333334	26.11111	16.88889	-10.333333	19.0	-8.666667	26.11111	0.37553233	-2.1506376	5
20.0	117.0	9.0	0.0	0.0	0.0	0.0	0.0	0.0	0.0	0.0	0.0	0.0	0.0	0.0	0.0	0.0	0.0	0.0	3
161.0	138.0	9.0	0.0	0.0	0.22222221	0.17213258	0.22222222	0.2721655	1.2222222	0.44444445	3.2222223	0.0	-2.3333333	6.0	-3.6666667	3.2222223	1.0	-1.9491665	5
17.0	18.0	9.0	0.0	0.0	1.2222214	1.2938598	1.2777773	1.2546203	125.62963	114.0	142.0	120.888885	-34.88889	49.11111	-14.222222	142.0	0.1971055	-2.3521838	2
25.0	208.0	9.0	0.0	0.0	5.7222233	4.841564	6.3333344	3.5527778	55.62963	48.22222	70.333336	48.333332	-22.222221	44.11111	-21.88889	70.333336	0.32059526	-2.0945847	6
33.0	132.0	9.0	0.11111111	0.0	1.0555555	0.99814653	1.7222222	0.99814636	1.962963	0.6666667	4.2222223	1.0	-3.8888888	6.7777777	-2.8888888	4.2222223	0.6768879	-2.1524317	3
201.0	161.0	9.0	0.0	0.0	2.555556	0.5185191	11.500001	96.65553	41.814816	35.77778	51.444443	38.22222	-18.11111	28.88889	-10.777778	51.444443	0.30298296	-2.338974	6
49.0	95.0	9.0	0.0	0.0	1.6666665	5.911111	3.0	3.2888885	5.185185	2.2222223	9.444445	3.8888888	-8.888889	12.777778	-3.8888888	9.444445	0.79410774	-2.3264554	3
110.0	92.0	9.0	0.11111111	0.0	1.8888887	4.0296297	2.277778	3.529629	7.4444447	3.2222223	12.666667	6.4444447	-12.666667	15.666667	-3.0	12.666667	0.7590125	-2.452176	3
225.0	244.0	9.0	0.0	0.0	3.3888886	2.1951127	2.9999998	1.5202343	12.259259	10.333334	9.333334	17.11111	-5.7777777	-8.777778	14.555555	17.11111	0.48014903	1.9879022	7
142.0	208.0	9.0	0.0	0.0	1.9444442	2.6407385	2.4999995	1.3222219	18.555555	15.444445	14.888889	25.333334	-9.333333	-11.0	20.333334	25.333334	0.4408947	2.1022124	7
39.0	138.0	9.0	0.0	0.0	1.1111107	0.50184846	2.3888893	1.638653	54.62963	49.11111	66.77778	48.0	-16.555555	36.444443	-19.88889	66.77778	0.28091076	-2.0296564	4
28.0	188.0	9.0	0.0	0.0	1.4444441	1.4962955	5.111111	19.007412	29.962963	26.88889	36.444443	26.555555	-9.222222	19.444445	-10.222222	36.444443	0.2758629	-2.083566	6
248.0	103.0	9.0	0.0	0.0	0.9444434	0.57413447	1.1111113	0.9349196	35.62963	30.777779	45.22222	30.88889	-14.555555	28.777779	-14.222222	45.22222	0.32391465	-2.1026068	4
66.0	160.0	9.0	0.0	0.0	3.0000007	4.044447	2.777778	0.4296295	22.851852	18.222221	31.555555	18.777779	-13.888889	26.11111	-12.222222	31.555555	0.4260139	-2.1387258	4
180.0	162.0	9.0	0.0	0.0	3.1111095	5.762963	12.944446	9.396256	41.48148	35.666668	50.555557	38.22222	-17.444445	27.222221	-9.777778	50.555557	0.29110643	-2.3353713	6
59.0	96.0	9.0	0.0	0.0	0.6111107	0.4185212	0.61111194	0.24074087	111.59259	103.44444	128.11111	103.22222	-24.444445	49.555557	-25.11111	128.11111	0.19773355	-2.0859544	2
29.0	85.0	9.0	0.0	0.0	2.833333	2.9420328	2.3888888	3.0508046	4.0740743	2.1111112	6.7777777	3.3333333	-5.888889	8.111111	-2.2222223	6.7777777	0.76296294	-2.3698635	3
90.0	116.0	9.0	0.0	0.0	1.277778	0.85418403	1.3333336	1.1352925	18.74074	11.777778	29.555555	14.888889	-20.88889	32.444443	-11.555555	29.555555	0.5961039	-2.2599666	3
17.0	98.0	9.0	0.11111111	0.0	0.72222215	0.71232533	0.6666667	0.73029673	1.5185186	0.33333334	2.8888888	1.3333334	-3.5555556	4.111111	-0.5555556	2.8888888	0.9166667	-2.4238	3
170.0	113.0	9.0	0.0	0.0	2.833333	0.62360847	1.222222	0.68853045	28.333334	24.333334	34.88889	25.777779	-12.0	19.666666	-7.6666665	34.88889	0.30207062	-2.2362506	5
252.0	82.0	9.0	0.0	0.0	1.0555547	0.41851985	0.77777797	0.47407353	38.88889	34.555557	48.444443	33.666668	-13.0	28.666666	-15.666667	48.444443	0.3038762	-2.028043	4
163.0	152.0	9.0	0.0	0.0	0.0	0.0	0.0	0.0	0.0	0.0	0.0	0.0	0.0	0.0	0.0	0.0	0.0	0.0	5
31.0	62.0	9.0	0.0	0.0	1.8333336	0.83333385	1.8333334	0.9666677	21.185184	20.555555	27.222221	15.777778	-1.8888888	18.11111	-16.222221	27.222221	0.4194691	-1.6501234	1
38.0	41.0	9.0	0.11111111	0.0	1.7777777	1.6740736	1.6666666	1.7777781	22.481482	20.777779	29.777779	16.88889	-5.111111	21.88889	-16.777779	29.777779	0.4320471	-1.7716596	1
229.0	104.0	9.0	0.0	0.0	0.49999985	0.54772234	2.8333333	2.0412421	19.777779	16.333334	26.11111	16.88889	-10.333333	19.0	-8.666667	26.11111	0.37553233	-2.1506376	5
79.0	47.0	9.0	0.11111111	0.0	0.6666692	0.35555688	1.0000013	1.155558	126.37037	116.0	141.66667	121.44444	-31.11111	45.88889	-14.777778	141.66667	0.18101238	-2.3157923	2
180.0	116.0	9.0	0.0	0.0	2.9444456	1.611303	1.333333	0.81649673	33.185184	29.11111	41.666668	28.777779	-12.222222	25.444445	-13.222222	41.666668	0.30946052	-2.068113	4
252.0	195.0	9.0	0.0	0.0	2.6111119	2.091428	3.722222	2.2052138	47.666668	42.444443	58.77778	41.77778	-15.666667	33.333332	-17.666666	58.77778	0.28878826	-2.0516715	6
105.0	110.0	9.0	0.0	0.0	0.5	0.12222223	1.9444445	2.3740728	4.2222223	4.3333335	6.3333335	2.0	0.33333334	6.3333335	-6.6666665	6.3333335	0.7083333	-1.5397619	1
161.0	147.0	9.0	0.0	0.0	0.0	0.0	0.0	0.0	0.0	0.0	0.0	0.0	0.0	0.0	0.0	0.0	0.0	0.0	5
229.0	24.0	9.0	0.0	0.0	1.777778	1.1088876	1.2222233	1.0470423	49.185184	42.333336	61.22222	44.0	-20.555555	36.11111	-15.555555	61.22222	0.3086199	-2.1867971	4
240.0	26.0	9.0	0.0	0.0	1.2222239	1.0074004	0.88888806	0.20741068	136.88889	131.0	146.55556	133.11111	-17.666666	29.0	-11.333333	146.55556	0.10610159	-2.2307248	2
96.0	119.0	9.0	0.0	0.0	0.3333333	0.08888888	0.5555555	0.20740744	1.4444444	0.0	4.2222223	0.11111111	-4.3333335	8.333333	-4.0	4.2222223	1.0	-2.1137195	3
97.0	116.0	9.0	0.0	0.0	0.72222227	0.1962963	0.5555555	0.20740739	6.6296296	7.5555553	8.444445	3.8888888	2.7777777	5.4444447	-8.222222	8.555555	0.5465168	-1.2339455	1
207.0	215.0	9.0	0.0	0.0	3.222222	2.0403335	2.4999998	1.6158936	23.814816	18.11111	22.666666	30.666666	-17.11111	-3.4444444	20.555555	30.666666	0.40983668	2.4717567	7
29.0	125.0	9.0	0.0	0.0	0.38888875	0.06296301	0.6666667	0.1777776	5.851852	7.2222223	6.888889	3.4444444	4.111111	3.1111112	-7.2222223	7.3333335	0.5297619	-0.9442725	1
24.0	58.0	9.0	0.0	0.0	0.8888893	0.1629633	1.3888887	2.285186	20.925926	20.0	27.333334	15.444445	-2.7777777	19.222221	-16.444445	27.333334	0.4347433	-1.6850739	1
10.0	190.0	9.0	0.0	0.0	2.6666672	6.977775	2.5000007	2.6555543	32.962963	29.333334	41.11111	28.444445	-10.888889	24.444445	-13.555555	41.11111	0.30570525	-2.020042	6
76.0	198.0	9.0	0.0	0.0	1.7777778	1.2049282	1.5000001	0.69121444	14.555555	12.111111	11.777778	19.777779	-7.3333335	-8.333333	15.666667	19.777779	0.4115727	2.0556724	7
212.0	160.0	9.0	0.0	0.0	1.4444441	1.2938602	1.4444443	1.7722135	23.25926	17.777779	23.444445	28.555555	-16.444445	0.5555556	15.888889	28.555555	0.37821564	2.6425967	7
54.0	133.0	9.0	0.0	0.0	1.5555557	1.0074074	0.50000006	0.3444443	5.3703704	3.6666667	9.0	3.4444444	-5.111111	10.888889	-5.7777777	9.0	0.6304714	-2.0480003	5
159.0	116.0	9.0	0.11111111	0.0	0.4444437	0.34426528	2.0555553	1.1038655	29.814816	25.666666	37.11111	26.666666	-12.444445	21.88889	-9.444445	37.11111	0.31028613	-2.1775072	5
44.0	79.0	9.0	0.0	0.0	0.44444403	0.34426486	0.7777786	0.4036864	107.74074	93.888885	126.55556	102.77778	-41.555557	56.444443	-14.888889	126.55556	0.2580791	-2.3779652	2
97.0	21.0	9.0	0.0	0.0	0.944444	0.6116148	1.3333321	0.8692265	126.81481	115.0	142.88889	122.55556	-35.444443	48.22222	-12.777778	142.88889	0.19512747	-2.3778136	2
129.0	91.0	9.0	0.0	0.11111111	27.277779	752.24066	25.277779	377.9295	44.296295	38.444443	52.666668	41.77778	-17.555555	25.11111	-7.5555553	52.666668	0.34888473	-2.3202722	3
31.0	42.0	9.0	0.11111111	0.0	1.2777773	0.68518394	0.944444	0.7740725	127.03704	117.0	141.77779	122.333336	-30.11111	44.22222	-14.111111	141.77779	0.17463355	-2.3144195	2
133.0	67.0	9.0	0.0	0.0	1.388889	1.3962967	2.1111114	1.2296311	27.148148	25.11111	35.88889	20.444445	-6.111111	26.222221	-20.11111	35.88889	0.42930815	-1.7683556	1
191.0	47.0	9.0	0.0	0.0	0.44444528	0.38518775	1.1111094	0.38518983	135.74074	129.0	146.33334	131.88889	-20.222221	31.777779	-11.555555	146.33334	0.11839892	-2.2625546	2
103.0	125.0	9.0	0.0	0.0	0.9444445	0.82775915	0.83333343	0.6912146	1.7777778	0.44444445	3.8888888	1.0	-4.0	6.3333335	-2.3333333	3.8888888	0.9238095	-2.2375617	3
148.0	192.0	9.0	0.11111111	0.0	4.0000005	2.1807232	4.944445	3.866763	58.11111	51.77778	72.0	50.555557	-19.0	41.666668	-22.666666	72.0	0.2993077	-2.0340476	6
45.0	111.0	9.0	0.0	0.0	0.49999967	0.34960282	0.9999998	0.7888104	16.11111	12.222222	23.777779	12.333333	-11.666667	23.0	-11.333333	23.777779	0.4898966	-2.1006706	5
112.0	201.0	9.0	0.0	0.0	2.833333	1.2952907	3.111111	1.7847089	21.296297	16.666668	20.333334	26.88889	-13.888889	-2.8888888	16.777779	26.88889	0.3819119	2.4679377	7
25.0	18.0	9.0	0.0	0.0	0.6666654	0.08888919	0.55555344	0.3851843	114.14815	102.44444	132.33334	107.666664	-35.11111	54.555557	-19.444445	132.33334	0.22572522	-2.2784517	2
142.0	100.0	9.0	0.0	0.0	0.6666667	0.26666614	1.388889	0.9074066	22.222221	21.777779	28.444445	16.444445	-1.3333334	18.666666	-17.333334	28.444445	0.42199442	-1.6233006	1
142.0	111.0	9.0	0.0	0.0	1.1111113	0.45541987	0.55555534	0.34426492	28.74074	24.555555	35.88889	25.777779	-12.555555	21.444445	-8.888889	35.88889	0.31548372	-2.2026672	5
204.0	194.0	9.0	0.0	0.0	2.6111114	1.9254627	5.1111107	3.4167333	41.037037	37.0	49.77778	36.333336	-12.111111	26.222221	-14.111111	49.77778	0.27541482	-2.0452008	6
238.0	25.0	9.0	0.0	0.0	0.38888678	0.25092345	0.94444656	0.8277594	116.25926	103.666664	133.77779	111.333336	-37.77778	52.555557	-14.777778	133.77779	0.22497466	-2.3601954	2
116.0	203.0	9.0	0.0	0.0	3.0555553	1.9484084	2.9444437	1.7564695	19.518518	15.444445	17.666668	25.444445	-12.222222	-5.5555553	17.777779	25.444445	0.39386794	2.320382	7
14.0	134.0	9.0	0.0	0.0	0.38888884	0.062962994	0.38888893	0.062963024	5.296296	6.7777777	6.2222223	2.8888888	4.4444447	2.7777777	-7.2222223	7.0	0.5873016	-0.91263086	1
69.0	59.0	9.0	0.0	0.0	1.2777773	0.9518511	2.055555	1.4851853	23.851852	22.666666	30.88889	18.0	-3.5555556	21.11111	-17.555555	30.88889	0.41530126	-1.6993256	1
140.0	188.0	9.0	0.0	0.0	2.0	2.1081848	3.0555546	2.4981472	61.666668	54.444443	76.55556	54.0	-21.666666	44.666668	-23.0	76.55556	0.29562417	-2.074028	6
208.0	65.0	9.0	0.0	0.0	1.3888874	1.2367799	26.444445	25.537477	56.703705	52.666668	64.44444	53.0	-12.111111	23.222221	-11.111111	64.44444	0.19713038	-1.9708116	4
42.0	133.0	9.0	0.0	0.0	1.1666667	1.9061303	2.7222223	3.1581755	2.7037036	1.2222222	5.0	1.8888888	-4.4444447	6.888889	-2.4444444	5.0	0.8606061	-2.208419	5
127.0	120.0	9.0	0.0	0.0	0.5	0.47777766	0.72222215	0.5962963	1.5185186	0.11111111	4.111111	0.33333334	-4.2222223	7.7777777	-3.5555556	4.111111	0.984127	-2.133095	3
70.0	71.0	9.0	0.11111111	0.0	2.1111119	1.8074061	2.8333333	2.077779	22.777779	21.88889	29.666666	16.777779	-2.6666667	20.666666	-18.0	29.666666	0.43356952	-1.6679595	1
217.0	208.0	9.0	0.0	0.0	2.5000002	2.1666656	2.6666667	2.4444458	16.074074	12.666667	14.444445	21.11111	-10.222222	-4.888889	15.111111	21.11111	0.40212956	2.3109324	7
67.0	71.0	9.0	0.0	0.0	1.6666666	0.8888911	1.4999987	0.29999846	125.96296	115.55556	140.88889	121.44444	-31.222221	44.77778	-13.555555	140.88889	0.17967218	-2.339758	2
63.0	220.0	9.0	0.0	0.0	3.055556	15.2629595	3.6666667	6.0888896	8.185185	6.5555553	6.4444447	11.555555	-4.888889	-5.2222223	10.111111	11.555555	0.48671728	2.0931497	7
68.0	103.0	9.0	0.0	0.0	0.66666675	0.57777774	1.111111	0.96296334	2.148148	0.11111111	5.6666665	0.6666667	-6.111111	10.555555	-4.4444447	5.6666665	0.9876543	-2.1854658	3
228.0	91.0	9.0	0.0	0.0	0.72222227	0.1962963	1.1111112	0.38518512	2.6296296	0.44444445	6.2222223	1.2222222	-6.5555553	10.777778	-4.2222223	6.2222223	0.9398148	-2.2257352	3
233.0	211.0	9.0	0.11111111	0.0	2.6666667	6.0888896	1.6666666	1.7333333	15.444445	12.444445	15.222222	18.666668	-9.0	-0.6666667	9.666667	18.666668	0.33542147	2.5549645	7
29.0	100.0	9.0	0.0	0.0	2.2222226	1.3629644	2.6666672	3.6444447	20.62963	20.88889	25.555555	15.444445	0.7777778	14.777778	-15.555555	25.555555	0.39433068	-1.519702	1
169.0	102.0	9.0	0.0	0.0	1.0	0.35555485	0.8888893	0.2962955	58.22222	53.444443	69.66667	51.555557	-14.333333	34.333332	-20.0	69.66667	0.25975996	-1.9855843	4
180.0	179.0	9.0	0.0	0.0	2.2777784	2.5074108	4.555556	7.274074	35.48148	31.333334	44.11111	31.0	-12.444445	25.88889	-13.444445	44.11111	0.30116582	-2.0752	6
57.0	93.0	9.0	0.0	0.0	0.38888898	0.38968158	0.22222202	0.17213243	17.925926	13.222222	27.11111	13.444445	-14.111111	27.555555	-13.444445	27.11111	0.5119048	-2.1104572	5
96.0	123.0	9.0	0.0	0.0	1.2777777	0.1518523	1.8333334	2.0777776	21.62963	14.777778	34.22222	15.888889	-20.555555	37.77778	-17.222221	34.22222	0.5595462	-2.149759	4
81.0	122.0	9.0	0.0	0.11111111	7.388889	64.95186	4.8333335	42.255566	6.6296296	3.3333333	11.333333	5.2222223	-9.888889	14.111111	-4.2222223	11.333333	0.8093314	-2.3490174	3
102.0	50.0	9.0	0.0	0.0	1.611112	1.0628405	1.333334	0.8692274	60.851852	53.0	75.77778	53.77778	-23.555555	44.77778	-21.222221	75.77778	0.30477422	-2.1294794	4
182.0	186.0	9.0	0.11111111	0.0	3.666666	2.0439608	1.7777767	1.2412661	48.444443	43.77778	59.88889	41.666668	-14.0	34.333332	-20.333334	59.88889	0.30452195	-1.9730555	6
208.0	34.0	9.0	0.0	0.0	1.7222224	1.7309811	0.4444445	0.50184834	14.444445	10.777778	21.0	11.555555	-11.0	19.666666	-8.666667	21.0	0.479958	-2.1623826	5
49.0	148.0	9.0	0.0	0.0	0.7777777	0.25185102	6.6666665	33.422226	15.962963	12.0	16.88889	19.0	-11.888889	2.7777777	9.111111	19.444445	0.4037081	2.9124804	7
172.0	183.0	9.0	0.0	0.0	2.8888893	1.6821506	4.0555553	3.0725813	56.333332	50.444443	70.0	48.555557	-17.666666	41.0	-23.333334	70.0	0.30547154	-1.9975766	6
149.0	92.0	9.0	0.0	0.0	1.2222223	0.5629636	2.3333333	3.822222	23.666666	23.11111	30.333334	17.555555	-1.6666666	20.0	-18.333334	30.333334	0.4209725	-1.6377774	1
92.0	89.0	9.0	0.0	0.0	1.9999994	1.2649107	1.2222214	0.95839226	58.925926	51.0	74.44444	51.333332	-23.777779	46.555557	-22.777779	74.44444	0.31787068	-2.1087568	4
169.0	66.0	9.0	0.0	0.0	2.0000007	2.08889	0.94444466	0.41851884	51.592594	47.77778	61.22222	45.77778	-11.444445	28.88889	-17.444445	61.22222	0.25210327	-1.9612544	4
96.0	130.0	9.0	0.0	0.0	0.5555555	0.45542008	1.2222222	0.65546143	2.4074075	0.44444445	5.0	1.7777778	-5.888889	7.7777777	-1.8888888	5.0	0.93121696	-2.3662155	3
150.0	158.0	9.0	0.0	0.0	2.166667	1.6333338	1.388889	0.41851807	8.444445	7.0	12.222222	6.111111	-4.3333335	11.333333	-7.0	12.222222	0.50308645	-1.9434487	4
91.0	115.0	9.0	0.11111111	0.0	1.7222223	1.4407418	3.888889	2.8296306	19.925926	20.555555	24.11111	15.111111	1.8888888	12.555555	-14.444445	24.11111	0.37532148	-1.4409626	1
108.0	130.0	9.0	0.0	0.0	0.94444466	0.59629655	1.0000001	0.66666657	6.6296296	8.444445	7.2222223	4.2222223	5.4444447	1.7777778	-7.2222223	8.444445	0.5010141	-0.76407653	1
163.0	180.0	9.0	0.0	0.0	1.777778	1.1851858	9.166667	63.944435	30.37037	27.444445	36.333336	27.333334	-8.777778	17.88889	-9.111111	36.333336	0.23849043	-2.2170947	6
189.0	39.0	9.0	0.0	0.0	1.0555547	0.57413566	0.77777606	0.58372843	124.18519	113.888885	140.33334	118.333336	-30.88889	48.444443	-17.555555	140.33334	0.18839076	-2.268113	2
207.0	58.0	9.0	0.0	0.0	0.7777774	0.34426582	0.88888806	0.58372843	110.37037	97.666664	128.11111	105.333336	-38.11111	53.22222	-15.111111	128.11111	0.2375665	-2.3572707	2
231.0	123.0	9.0	0.0	0.0	0.66666675	0.08888893	0.38888893	0.15185189	5.814815	7.111111	6.888889	3.4444444	3.8888888	3.2222223	-7.111111	7.3333335	0.53174603	-0.9884131	1
147.0	193.0	9.0	0.0	0.0	6.6111126	3.6050377	7.055556	5.4095254	51.74074	46.555557	63.0	45.666668	-15.555555	33.77778	-18.222221	63.0	0.27526647	-2.0801742	6
158.0	186.0	9.0	0.0	0.0	0.88888884	0.3407409	1.4999999	1.8111099	12.074074	9.333334	10.777778	16.11111	-8.222222	-3.8888888	12.111111	16.11111	0.4288645	2.3195195	7
14.0	71.0	9.0	0.0	0.0	13.055554	10.382501	21.888885	16.536379	31.851852	25.555555	40.22222	29.777779	-18.88889	25.11111	-6.2222223	40.22222	0.39567065	-2.4018247	3
106.0	65.0	9.0	0.22222222	0.0	2.222222	1.655519	2.2777786	0.82775915	60.62963	53.666668	74.55556	53.666668	-20.88889	41.77778	-20.88889	74.55556	0.28732476	-2.0910368	4
226.0	83.0	9.0	0.0	0.0	0.8888893	0.5185186	1.0555521	0.50740635	90.62963	74.55556	116.888885	80.44444	-48.22222	78.77778	-30.555555	116.888885	0.36206177	-2.2390528	2
65.0	70.0	9.0	0.0	0.0	0.6666654	0.17777647	1.1111082	0.5629626	112.51852	104.0	127.77778	105.77778	-25.555555	45.77778	-20.222221	127.77778	0.18609881	-2.17166	2
127.0	81.0	9.0	0.0	0.0	24.33333	442.17786	22.111109	263.09634	42.555557	34.88889	51.77778	41.0	-23.0	27.666666	-4.6666665	51.77778	0.3669463	-2.476481	3
161.0	176.0	9.0	0.0	0.0	0.38888898	0.15185188	1.1666666	0.3888888	13.0	10.111111	11.777778	17.11111	-8.666667	-3.6666667	12.333333	17.11111	0.40773422	2.3406181	7
66.0	160.0	9.0	0.0	0.0	3.0000007	4.044447	2.777778	0.4296295	22.851852	18.222221	31.555555	18.777779	-13.888889	26.11111	-12.222222	31.555555	0.4260139	-2.1387258	4
32.0	240.0	9.0	0.0	0.0	1.2777776	1.540803	2.2777777	1.7051125	12.148149	9.777778	9.333334	17.333334	-7.111111	-8.444445	15.555555	17.333334	0.47067475	2.0438652	7
170.0	159.0	9.0	0.11111111	0.0	2.2777777	1.420746	1.611111	1.1816499	20.518518	20.333334	22.333334	18.88889	-0.5555556	5.4444447	-4.888889	22.333334	0.15127982	-1.5966792	4
212.0	239.0	9.0	0.0	0.0	1.9444443	1.4516913	2.3333333	2.8205595	10.37037	7.6666665	9.666667	13.777778	-8.111111	-2.1111112	10.222222	13.777778	0.4459687	2.4263785	7
52.0	170.0	9.0	0.0	0.0	0.55555564	0.4554201	0.94444436	0.38968262	25.444445	20.11111	25.333334	30.88889	-16.0	-0.33333334	16.333334	30.88889	0.34911168	2.6040132	7
112.0	114.0	9.0	0.0	0.0	0.7222224	0.06296291	0.6666668	0.0444444	5.259259	6.5555553	6.111111	3.1111112	3.8888888	2.5555556	-6.4444447	6.6666665	0.5343915	-0.9106101	1
86.0	140.0	9.0	0.0	0.0	5.444444	4.7687263	3.0555556	2.6784468	9.925926	6.0	15.111111	8.666667	-11.777778	15.555555	-3.7777777	15.111111	0.627944	-2.417818	3
2.0	44.0	9.0	0.0	0.0	2.1666672	2.3888876	2.3888896	1.5296285	18.74074	17.333334	25.222221	13.666667	-4.2222223	19.444445	-15.222222	25.222221	0.45768142	-1.7537255	1
230.0	41.0	9.0	0.0	0.0	0.88889056	0.6885295	1.8888893	1.2412663	121.48148	110.22222	138.88889	115.333336	-33.77778	52.22222	-18.444445	138.88889	0.2063918	-2.2808032	2
81.0	158.0	9.0	0.0	0.0	2.8333333	1.1444448	1.4444447	1.7629628	21.037037	16.777779	29.0	17.333334	-12.777778	23.88889	-11.111111	29.0	0.41915956	-2.142701	4
40.0	35.0	9.0	0.0	0.0	0.7222226	0.25092337	1.0555547	0.6469281	69.44444	61.77778	85.333336	61.22222	-23.0	47.666668	-24.666666	85.333336	0.2874884	-2.0742002	4
235.0	196.0	9.0	0.0	0.0	1.6666666	1.333334	2.222222	1.1482682	47.25926	41.77778	58.555557	41.444443	-16.444445	33.88889	-17.444445	58.555557	0.29423782	-2.0746155	6
161.0	89.0	9.0	0.0	0.0	4.6666665	5.1164227	0.16666682	0.27888685	3.1111112	2.8888888	3.7777777	2.6666667	-0.6666667	2.0	-1.3333334	3.7777777	0.0976431	-1.8904839	5
239.0	160.0	9.0	0.0	0.0	1.8333334	0.9222209	5.944443	4.5962973	45.148148	37.88889	58.333332	39.22222	-21.777779	39.555557	-17.777779	58.333332	0.35212588	-2.1629994	6
58.0	128.0	9.0	0.11111111	0.0	2.9444447	1.75647	2.4444444	1.6821501	16.481482	10.111111	25.88889	13.444445	-19.11111	28.222221	-9.111111	25.88889	0.6133847	-2.3163002	3
217.0	130.0	9.0	0.0	0.0	2.3333333	2.5333333	1.4444447	0.4740743	21.37037	15.777778	31.88889	16.444445	-16.777779	31.555555	-14.777778	31.88889	0.50544137	-2.1349237	4
40.0	73.0	9.0	0.11111111	0.0	1.3888893	1.0851853	1.6111116	2.5074077	20.62963	19.777779	26.777779	15.333333	-2.5555556	18.444445	-15.888889	26.777779	0.42697316	-1.6754649	1
184.0	91.0	9.0	0.0	0.0	1.222222	0.38518563	0.3888893	0.10740757	24.074074	17.777779	34.88889	19.555555	-18.88889	32.444443	-13.555555	34.88889	0.48999	-2.2024248	5
27.0	134.0	9.0	0.0	0.0	1.111111	0.9813067	1.6111113	1.0628402	8.703704	3.6666667	15.888889	6.5555553	-15.111111	21.555555	-6.4444447	15.888889	0.772831	-2.3430035	3
150.0	152.0	9.0	0.0	0.0	0.11111108	0.029629618	2.0555556	3.5740747	1.3703704	1.0	2.3333335	0.7777778	-1.1111112	2.8888888	-1.7777778	2.3333335	0.537037	-2.0073514	5
105.0	139.0	9.0	0.0	0.0	0.27777782	0.107407436	0.83333325	0.52222216	6.111111	7.5555553	7.2222223	3.5555556	4.3333335	3.3333333	-7.6666665	7.5555553	0.5326279	-0.96594584	1
72.0	118.0	9.0	0.0	0.0	0.27777776	0.06296293	0.5555556	0.11851845	5.4814816	6.5555553	6.6666665	3.2222223	3.2222223	3.5555556	-6.7777777	7.111111	0.5458554	-1.053347	1
71.0	113.0	9.0	0.0	0.0	0.7222221	0.24074072	0.7222221	0.1518519	5.4814816	7.111111	6.3333335	3.0	4.888889	2.5555556	-7.4444447	7.111111	0.58002645	-0.8512021	1
25.0	116.0	9.0	0.0	0.0	0.94444484	0.1518519	4.777777	3.0962973	16.185184	17.0	20.0	11.555555	2.4444444	11.444445	-13.888889	21.222221	0.44718736	-1.1628438	1
60.0	52.0	9.0	0.0	0.0	0.7222226	0.5963011	0.7777774	0.7407436	111.62963	101.0	129.22223	104.666664	-31.88889	52.77778	-20.88889	129.22223	0.21837935	-2.2296848	2
33.0	149.0	9.0	0.0	0.0	0.5555556	0.25185165	0.72222227	0.15185171	5.4444447	4.111111	8.666667	3.5555556	-4.0	9.666667	-5.6666665	8.666667	0.5783389	-1.9857028	1
100.0	194.0	9.0	0.0	0.0	1.722222	2.5941534	3.2222233	1.5006163	61.555557	54.77778	76.22222	53.666668	-20.333334	44.0	-23.666666	76.22222	0.29590768	-2.0427177	6
169.0	136.0	9.0	0.0	0.0	0.27777782	0.06296299	0.8333333	0.21111113	2.074074	0.6666667	4.888889	0.6666667	-4.2222223	8.444445	-4.2222223	4.888889	0.87751323	-2.0943952	5
48.0	79.0	9.0	0.0	0.0	1.7777778	1.8518519	1.1666667	1.3222216	5.4074073	1.7777778	10.555555	3.8888888	-10.888889	15.444445	-4.5555553	10.555555	0.8424523	-2.3397982	3
99.0	107.0	9.0	0.11111111	0.0	1.5555557	2.0296292	3.3333333	2.2666647	18.62963	19.444445	23.0	13.444445	2.4444444	13.111111	-15.555555	23.11111	0.41378537	-1.3703691	1
203.0	133.0	9.0	0.0	0.0	0.11111111	0.029629635	0.11111111	0.029629635	0.5925926	0.0	1.7777778	0.0	-1.7777778	3.5555556	-1.7777778	1.7777778	1.0	-2.0943952	5
250.0	87.0	9.0	0.0	0.0	0.72222203	0.24074072	0.61111087	0.37407398	11.148149	6.6666665	19.555555	7.2222223	-13.444445	25.222221	-11.777778	19.555555	0.6593289	-2.1386166	5
39.0	17.0	9.0	0.0	0.0	1.1111107	1.0886621	0.88889056	0.8073737	71.18519	63.333332	87.333336	62.88889	-23.555555	48.444443	-24.88889	87.333336	0.2848739	-2.0751612	4
44.0	187.0	9.0	0.0	0.0	1.4444448	0.3442649	0.8333335	1.0274024	15.222222	13.222222	12.777778	19.666668	-6.0	-7.3333335	13.333333	19.666668	0.35552603	2.038483	7
71.0	197.0	9.0	0.0	0.0	2.7222233	1.8549237	4.555556	2.1464868	55.444443	49.11111	69.55556	47.666668	-19.0	42.333332	-23.333334	69.55556	0.31473875	-2.0243213	6
118.0	180.0	9.0	0.0	0.0	1.9444447	1.4819913	3.1111114	1.0886629	48.555557	44.11111	59.0	42.555557	-13.333333	31.333334	-18.0	59.0	0.27882218	-1.9960423	6
192.0	162.0	9.0	0.0	0.0	2.3888886	2.1962967	14.944444	219.57411	40.444443	34.444447	49.444443	37.444443	-18.0	27.0	-9.0	50.333332	0.30781415	-2.5736349	6
118.0	38.0	9.0	0.0	0.0	0.7777774	0.58372986	0.88888806	1.0680552	124.85185	113.333336	141.66667	119.55556	-34.555557	50.444443	-15.888889	141.66667	0.19997217	-2.322923	2
76.0	138.0	9.0	0.0	0.22222222	3.2222226	3.8796716	5.5	2.4289908	16.518518	9.888889	24.777779	14.888889	-19.88889	24.777779	-4.888889	24.777779	0.60921985	-2.4395385	3
138.0	116.0	9.0	0.0	0.0	0.6111111	0.15185188	0.4444445	0.20740739	6.4814816	7.5555553	8.222222	3.6666667	3.2222223	5.2222223	-8.444445	8.333334	0.5591711	-1.1910701	1
72.0	111.0	9.0	0.0	0.0	0.5	0.3	0.9444444	1.396296	1.2962962	0.0	3.5555556	0.33333334	-3.8888888	6.7777777	-2.8888888	3.5555556	1.0	-2.1394942	3
95.0	141.0	9.0	0.0	0.0	0.72222215	0.24074078	0.72222215	0.1518519	1.5555556	0.11111111	3.6666667	0.8888889	-4.3333335	6.3333335	-2.0	3.6666667	0.9777778	-2.2859912	3
58.0	25.0	9.0	0.0	0.0	0.7777799	0.50184816	0.3888893	0.3277306	112.22222	97.77778	131.33334	107.55556	-43.333332	57.333332	-14.0	131.33334	0.25541002	-2.3968942	2
138.0	49.0	9.0	0.0	0.0	1.0555573	0.9289595	1.7777799	1.0680549	124.03704	113.111115	140.44444	118.55556	-32.77778	49.22222	-16.444445	140.44444	0.19462235	-2.303412	2
57.0	177.0	9.0	0.0	0.0	0.94444495	0.55185163	1.4444443	1.71852	19.592592	15.777778	18.444445	24.555555	-11.444445	-3.4444444	14.888889	24.555555	0.3589904	2.413262	7
189.0	142.0	9.0	0.0	0.0	0.0	0.0	0.0	0.0	0.0	0.0	0.0	0.0	0.0	0.0	0.0	0.0	0.0	0.0	5
24.0	93.0	9.0	0.0	0.0	1.6111094	0.7722033	2.0555553	1.7309806	62.851852	54.77778	79.22222	54.555557	-24.222221	49.11111	-24.88889	79.22222	0.3155379	-2.0837152	4
160.0	41.0	9.0	0.0	0.0	0.8333333	0.8096638	0.22222225	0.17213258	0.7037037	0.5555556	1.2222222	0.33333334	-0.44444445	1.5555556	-1.1111112	1.2222222	0.537037	-1.8451205	5
63.0	179.0	9.0	0.0	0.0	0.6666668	0.22222233	1.5555557	0.5629631	11.814815	9.777778	9.444445	16.222223	-6.111111	-7.111111	13.222222	16.222223	0.41976216	2.04457	7
90.0	122.0	9.0	0.11111111	0.0	1.6666669	1.398412	1.1666669	0.69121486	16.185184	10.222222	25.333334	13.0	-17.88889	27.444445	-9.555555	25.333334	0.584744	-2.2472665	3
12.0	154.0	9.0	0.0	0.0	3.222222	3.0518484	2.3333333	3.200002	19.703703	14.888889	28.555555	15.666667	-14.444445	26.555555	-12.111111	28.555555	0.47971532	-2.1425292	4
170.0	62.0	9.0	0.0	0.0	0.0	0.0	0.0	0.0	0.0	0.0	0.0	0.0	0.0	0.0	0.0	0.0	0.0	0.0	5
97.0	176.0	9.0	0.0	0.0	0.77777797	0.6554612	2.3888893	1.3066785	22.185184	19.0	19.777779	27.777779	-9.555555	-7.2222223	16.777779	27.777779	0.31604066	2.1798449	7
204.0	12.0	9.0	0.0	0.0	0.7777774	0.51851887	1.7777786	0.78518295	127.44444	115.55556	143.11111	123.666664	-35.666668	47.0	-11.333333	143.11111	0.19251962	-2.4029171	2
203.0	83.0	9.0	0.0	0.0	0.3888893	0.1360832	0.22222233	0.40368673	17.074074	12.888889	24.88889	13.444445	-12.555555	23.444445	-10.888889	24.88889	0.48185185	-2.1437612	5
88.0	91.0	9.0	0.0	0.0	1.0555559	0.8277575	0.7222214	0.77220345	104.888885	92.55556	123.44444	98.666664	-37.0	55.666668	-18.666666	123.44444	0.2502041	-2.300486	2
214.0	161.0	9.0	0.0	0.0	3.7222223	0.72963357	11.5	18.922234	40.444443	35.333336	49.666668	36.333336	-15.333333	27.666666	-12.333333	49.666668	0.29805613	-2.198939	6
112.0	77.0	9.0	0.0	0.0	0.94444656	0.57413495	1.1666654	0.80966693	107.62963	93.888885	125.22222	103.77778	-41.22222	52.77778	-11.555555	125.22222	0.2501428	-2.4246798	2
109.0	76.0	9.0	0.0	0.0	1.5000006	0.69121444	0.3888887	0.32773072	51.77778	47.666668	61.555557	46.11111	-12.333333	29.333334	-17.0	61.555557	0.25070548	-1.9899223	4
26.0	211.0	9.0	0.0	0.0	1.6666666	1.4666667	1.6666669	1.8222221	16.37037	13.777778	14.666667	20.666668	-7.7777777	-5.111111	12.888889	20.666668	0.33385554	2.239034	7
18.0	87.0	9.0	0.0	0.0	1.5555555	1.9626132	1.8888887	1.7469552	2.925926	1.2222222	5.6666665	1.8888888	-5.111111	8.222222	-3.1111112	5.6666665	0.86277056	-2.2294934	3
44.0	123.0	9.0	0.0	0.0	1.0555556	0.99629647	1.0000001	0.8444444	1.4814814	0.22222222	3.6666667	0.5555556	-3.7777777	6.5555553	-2.7777777	3.6666667	0.96190476	-2.1617603	3
232.0	175.0	9.0	0.0	0.0	1.1666669	0.62360954	2.8333333	2.1679492	15.37037	12.444445	13.555555	20.11111	-8.777778	-5.4444447	14.222222	20.11111	0.38741234	2.2421958	7
37.0	104.0	9.0	0.0	0.0	7.8333325	9.713106	22.111109	21.61858	18.62963	14.888889	23.444445	17.555555	-11.222222	14.444445	-3.2222223	23.444445	0.6076133	-2.4250698	3
99.0	160.0	9.0	0.0	0.0	2.0	0.84327424	3.055555	2.3609476	28.037037	21.11111	29.666666	33.333336	-20.777779	4.888889	15.888889	33.333336	0.36751375	2.8271055	7
20.0	70.0	9.0	0.0	0.0	11.499999	8.767999	7.944445	6.9166985	18.592592	13.666667	23.88889	18.222221	-14.777778	15.888889	-1.1111112	23.88889	0.47688422	-2.5891109	3
179.0	162.0	9.0	0.0	0.0	1.9444447	1.3074076	14.055556	5.929622	40.296295	34.666668	49.22222	37.0	-16.88889	26.777779	-9.888889	49.22222	0.28965172	-2.3411982	6
193.0	154.0	9.0	0.0	0.0	1.7222217	2.5518515	2.0	1.8666656	28.148148	21.555555	39.555557	23.333334	-19.777779	34.22222	-14.444445	39.555557	0.45353317	-2.1910727	4
6.0	118.0	9.0	0.0	0.0	0.055555563	0.13608278	0.055555563	0.13608278	0.037037037	0.0	0.11111111	0.0	-0.11111111	0.22222222	-0.11111111	0.11111111	0.11111111	-2.0943952	3
92.0	56.0	9.0	0.0	0.0	0.44444275	0.029629406	0.8333333	0.5666677	126.0	115.888885	140.66667	121.44444	-30.333334	44.0	-13.666667	140.66667	0.17606053	-2.3267827	2
252.0	201.0	9.0	0.0	0.0	4.6111107	5.495115	5.5555553	5.795274	40.296295	35.77778	49.0	36.11111	-13.555555	26.11111	-12.555555	49.0	0.2753682	-2.1758256	6
229.0	124.0	9.0	0.0	0.0	0.888889	0.074073985	0.8888889	0.3407407	5.888889	7.111111	7.111111	3.4444444	3.6666667	3.6666667	-7.3333335	7.5555553	0.5458554	-1.0376626	1
145.0	101.0	9.0	0.11111111	0.0	0.55555534	0.118518576	1.611111	0.5962954	22.444445	21.555555	29.222221	16.555555	-2.6666667	20.333334	-17.666666	29.222221	0.43281928	-1.6743178	1
93.0	190.0	9.0	0.0	0.0	5.5000014	1.8226972	2.6111114	3.234651	53.592594	47.333332	66.88889	46.555557	-18.777779	39.88889	-21.11111	66.88889	0.3036015	-2.052546	6
152.0	199.0	9.0	0.0	0.0	1.111111	0.5185188	0.8333337	0.2555551	17.962963	15.222222	15.444445	23.222221	-8.222222	-7.5555553	15.777778	23.222221	0.34806257	2.129513	7
223.0	161.0	9.0	0.0	0.0	1.3888893	3.040736	8.999999	31.022234	42.037037	36.0	52.22222	37.88889	-18.11111	30.555555	-12.444445	52.22222	0.30841646	-2.282295	6
207.0	97.0	9.0	0.0	0.0	0.88888884	0.65185195	0.7777777	0.4740743	2.6296296	0.5555556	5.888889	1.4444444	-6.2222223	9.777778	-3.5555556	5.888889	0.91534394	-2.2690227	3
201.0	92.0	9.0	0.0	0.0	0.8333346	0.2111112	0.7777799	0.2962967	90.333336	74.888885	115.44444	80.66667	-46.333332	75.333336	-29.0	115.44444	0.35122013	-2.2428021	2
112.0	18.0	9.0	0.0	0.0	0.8333333	0.6912159	0.5	0.27888793	113.77778	102.333336	130.11111	108.888885	-34.333332	49.0	-14.666667	130.11111	0.21325745	-2.3408391	2
222.0	62.0	9.0	0.0	0.0	0.27777782	0.2509242	0.6666667	0.55777335	6.4074073	4.111111	11.444445	3.6666667	-6.888889	15.111111	-8.222222	11.444445	0.68080807	-2.0341523	5
243.0	120.0	9.0	0.0	0.0	4.4444447	4.359749	1.5555547	1.8338387	47.851852	44.77778	56.333332	42.444443	-9.222222	25.444445	-16.222221	56.333332	0.2453213	-1.9107349	4
251.0	24.0	9.0	0.0	0.0	1.1666666	0.9666646	1.6111094	0.41851908	121.62963	110.77778	137.77779	116.333336	-32.555557	48.444443	-15.888889	137.77779	0.19597653	-2.3079143	2
97.0	86.0	9.0	0.11111111	0.0	1.5000004	0.8333331	3.555556	2.1629639	23.814816	23.333334	30.222221	17.88889	-1.4444444	19.222221	-17.777779	30.222221	0.40554056	-1.6085904	1
234.0	194.0	9.0	0.0	0.22222222	1.4444453	1.9512585	3.8333333	3.0894084	48.62963	43.0	60.333332	42.555557	-16.88889	35.11111	-18.222221	60.333332	0.29836866	-2.0718758	6
168.0	209.0	9.0	0.0	0.0	1.3333334	0.6666665	0.7222217	0.7123257	22.518518	17.666668	20.88889	29.0	-14.555555	-4.888889	19.444445	29.0	0.39033788	2.3893912	7
69.0	17.0	9.0	0.0	0.0	0.61111194	0.10740544	0.6666667	0.3111077	130.2963	120.77778	143.88889	126.22222	-28.555555	40.77778	-12.222222	143.88889	0.1606036	-2.3394933	2
5.0	118.0	9.0	0.0	0.0	0.22222222	0.07407408	0.33333334	0.0888889	0.9259259	0.0	2.5555556	0.22222222	-2.7777777	4.888889	-2.1111112	2.5555556	1.0	-2.1712801	3
152.0	152.0	9.0	0.0	0.0	0.16666669	0.033333343	2.1111112	4.340741	1.4074074	1.0	2.4444444	0.7777778	-1.2222222	3.1111112	-1.8888888	2.4444444	0.43915343	-2.000272	5
209.0	70.0	9.0	0.0	0.11111111	2.222223	1.8216797	8.777778	3.4619644	36.74074	33.666668	44.444443	32.11111	-9.222222	23.11111	-13.888889	44.444443	0.27335805	-1.9605819	4
121.0	102.0	9.0	0.11111111	0.0	2.9444435	1.8549231	1.222222	0.86066246	51.666668	47.11111	62.333332	45.555557	-13.666667	32.0	-18.333334	62.333332	0.2694	-1.9948803	4
232.0	175.0	9.0	0.0	0.0	1.1666669	0.62360954	2.8333333	2.1679492	15.37037	12.444445	13.555555	20.11111	-8.777778	-5.4444447	14.222222	20.11111	0.38741234	2.2421958	7
79.0	44.0	9.0	0.0	0.0	4.8888893	3.2018518	2.1111126	1.1287482	58.666668	50.11111	75.55556	50.333332	-25.666666	50.666668	-25.0	75.55556	0.33991683	-2.1026516	4
231.0	124.0	9.0	0.0	0.0	3.4444447	14.962965	1.8333334	6.4333353	3.0	1.4444444	5.888889	1.6666666	-4.6666665	8.666667	-4.0	5.888889	0.895369	-2.118937	3
76.0	200.0	9.0	0.0	0.0	2.7777786	0.77936363	4.3333325	2.8828998	56.37037	50.444443	69.66667	49.0	-17.777779	39.88889	-22.11111	69.66667	0.29683578	-2.0211716	6
200.0	165.0	9.0	0.11111111	0.0	2.277778	3.9740758	1.7777776	0.9185186	17.333334	12.888889	16.444445	22.666666	-13.333333	-2.6666667	16.0	22.666666	0.43081954	2.4711971	7
47.0	127.0	9.0	0.0	0.0	1.166667	0.9603239	1.0555559	0.49065298	17.592592	9.0	30.11111	13.666667	-25.777779	37.555557	-11.777778	30.11111	0.70147634	-2.326275	3
143.0	89.0	9.0	0.0	0.0	2.6666665	2.1908906	0.33333316	0.0	18.0	14.0	25.777779	14.222222	-12.0	23.333334	-11.333333	25.777779	0.45909294	-2.1130323	5
17.0	94.0	9.0	0.0	0.0	1.7222223	3.174073	1.0555557	0.9518536	20.037037	15.777778	28.666666	15.666667	-12.777778	25.88889	-13.111111	28.666666	0.45777184	-2.0842547	5
33.0	99.0	9.0	0.0	0.0	1.5555557	1.2590411	2.4444444	1.128749	15.481482	11.222222	23.777779	11.444445	-12.777778	24.88889	-12.111111	23.777779	0.54147977	-2.112503	5
34.0	137.0	9.0	0.0	0.0	0.5000002	0.16666673	1.111111	0.47407418	5.851852	7.7777777	6.4444447	3.3333333	5.7777777	1.7777778	-7.5555553	7.7777777	0.57363313	-0.74427164	1
153.0	116.0	9.0	0.0	0.0	3.2777777	2.4713163	1.1111107	0.8344438	29.444445	25.0	38.333336	25.0	-13.333333	26.666666	-13.333333	38.333336	0.35575584	-2.0907812	4
49.0	112.0	9.0	0.11111111	0.0	1.3333334	1.3777776	1.5555555	1.7185184	3.8148148	1.1111112	7.2222223	3.1111112	-8.111111	10.222222	-2.1111112	7.2222223	0.86766475	-2.4357176	3
31.0	88.0	9.0	0.11111111	0.0	0.88888884	0.60740745	2.1666665	1.9888896	5.259259	1.5555556	10.111111	4.111111	-11.111111	14.555555	-3.4444444	10.111111	0.85137916	-2.3966565	3
227.0	69.0	9.0	0.0	0.0	3.6111114	45.929623	4.333333	36.400005	11.074074	6.888889	16.0	10.333334	-12.555555	14.777778	-2.2222223	16.0	0.6042809	-2.4818742	3
40.0	85.0	9.0	0.11111111	0.0	1.111111	0.5185188	2.5000007	0.6555552	21.11111	20.777779	27.11111	15.444445	-1.0	18.0	-17.0	27.11111	0.42873532	-1.6039575	1
140.0	124.0	9.0	0.0	0.0	1.0	0.44444454	1.1111112	1.0518516	2.5185184	0.22222222	6.111111	1.2222222	-6.888889	10.777778	-3.8888888	6.111111	0.97376543	-2.267462	3
142.0	182.0	9.0	0.0	0.0	2.499999	1.0999985	2.277777	3.618518	34.51852	31.555555	42.22222	29.777779	-8.888889	23.11111	-14.222222	42.22222	0.29320765	-1.9430385	6
235.0	249.0	9.0	0.0	0.11111111	1.6111113	2.4259405	2.666667	1.5055449	22.851852	19.777779	21.222221	27.555555	-9.222222	-4.888889	14.111111	27.555555	0.28660962	2.2826295	7
206.0	64.0	9.0	0.0	0.0	0.055555504	0.13608263	0.27777776	0.13608277	5.703704	3.6666667	10.333334	3.1111112	-6.111111	13.888889	-7.7777777	10.333334	0.6979798	-2.015428	5
164.0	83.0	9.0	0.11111111	0.0	2.5	6.077768	1.5555559	0.78518397	66.25926	60.22222	79.66667	58.88889	-18.11111	40.22222	-22.11111	79.66667	0.26032928	-2.0277708	4
58.0	109.0	9.0	0.0	0.0	1.1666666	0.6236098	1.0555553	0.49065349	41.814816	36.11111	53.666668	35.666668	-17.11111	35.555557	-18.444445	53.666668	0.3349617	-2.068644	4
187.0	36.0	9.0	0.0	0.0	0.38888884	0.2509243	0.4999999	0.2788868	7.5185184	4.7777777	13.0	4.7777777	-8.222222	16.444445	-8.222222	13.0	0.6486569	-2.0972927	5
140.0	73.0	9.0	0.0	0.0	1.7222214	0.8277598	0.7777774	1.0036957	46.296295	45.666668	51.11111	42.11111	-1.8888888	14.444445	-12.555555	51.11111	0.1761556	-1.6815889	4
187.0	80.0	9.0	0.0	0.0	1.3333327	0.7111114	1.3333334	0.7111086	40.51852	37.77778	47.666668	36.11111	-8.222222	21.444445	-13.222222	47.666668	0.24472968	-1.942698	4
205.0	190.0	9.0	0.0	0.0	1.2777773	0.9981452	1.6111107	1.1238158	49.48148	44.77778	60.666668	43.0	-14.111111	33.555557	-19.444445	60.666668	0.29078844	-1.9875989	6
9.0	80.0	9.0	0.0	0.0	2.9444444	13.751853	16.666666	71.5111	23.62963	17.333334	31.666666	21.88889	-18.88889	24.11111	-5.2222223	31.666666	0.5142537	-2.4315135	3
44.0	50.0	9.0	0.0	0.0	1.1666673	0.96032333	1.0555573	0.389682	65.111115	57.333332	80.333336	57.666668	-23.333334	45.666668	-22.333334	80.333336	0.29016516	-2.1077845	4
47.0	189.0	9.0	0.0	0.0	2.2777774	4.5518537	5.8888893	14.6074095	29.62963	26.777779	36.555557	25.555555	-8.555555	20.777779	-12.222222	36.555557	0.29741284	-1.9545742	6
9.0	76.0	9.0	0.0	0.0	1.2777778	1.4207457	1.6666666	1.8618987	2.4444444	0.8888889	4.666667	1.7777778	-4.6666665	6.6666665	-2.0	4.666667	0.87222224	-2.3408008	3
62.0	177.0	9.0	0.0	0.0	1.2777786	0.8798145	1.6666673	0.9428091	51.074074	46.333332	63.11111	43.77778	-14.222222	36.11111	-21.88889	63.11111	0.30621472	-1.9560046	6
45.0	121.0	9.0	0.0	0.0	2.0555573	1.2546208	6.6111107	2.678445	54.962963	47.77778	68.66667	48.444443	-21.555555	41.11111	-19.555555	68.66667	0.3071933	-2.1269433	4
161.0	144.0	9.0	0.0	0.0	0.0	0.0	0.0	0.0	0.0	0.0	0.0	0.0	0.0	0.0	0.0	0.0	0.0	0.0	5
26.0	90.0	9.0	0.0	0.0	0.61111194	0.3740762	1.2777799	0.28518537	113.111115	105.666664	128.33334	105.333336	-22.333334	45.666668	-23.333334	128.33334	0.18178941	-2.0784183	2
238.0	73.0	9.0	0.0	0.0	2.277776	1.4050171	1.5	0.7817362	43.51852	38.77778	53.0	38.77778	-14.222222	28.444445	-14.222222	53.0	0.27433428	-2.0964146	4
53.0	42.0	9.0	0.0	0.0	3.2777774	0.71232545	0.611111	0.534027	28.25926	24.444445	36.22222	24.11111	-11.444445	23.88889	-12.444445	36.22222	0.33789337	-2.0610058	4
160.0	168.0	9.0	0.0	0.0	1.5	1.1498789	0.6666663	0.47140402	25.11111	20.88889	23.0	31.444445	-12.666667	-6.3333335	19.0	31.444445	0.33538613	2.302124	7
136.0	70.0	9.0	0.0	0.0	1.0	0.31111133	1.7222223	2.196296	26.037037	24.444445	34.0	19.666668	-4.7777777	23.88889	-19.11111	34.0	0.42128146	-1.7451795	1
31.0	68.0	9.0	0.0	0.0	27.944443	203.35188	18.277777	338.64075	47.185184	38.555557	60.11111	42.88889	-25.88889	38.77778	-12.888889	60.11111	0.41303283	-2.3086562	3
113.0	123.0	9.0	0.11111111	0.0	1.4444441	0.6206331	1.9444441	1.7180963	59.333332	51.88889	73.77778	52.333332	-22.333334	43.333332	-21.0	73.77778	0.29916364	-2.1119413	4
60.0	116.0	9.0	0.0	0.0	0.7222226	0.38968164	0.7777774	0.34426582	23.407408	19.333334	31.444445	19.444445	-12.222222	24.11111	-11.888889	31.444445	0.39214933	-2.1049783	5
134.0	187.0	9.0	0.0	0.0	1.8888887	1.5153537	2.1111114	1.7847083	59.37037	52.666668	74.111115	51.333332	-20.11111	44.22222	-24.11111	74.111115	0.30745777	-2.03348	6
162.0	159.0	9.0	0.0	0.0	2.1666667	0.9603238	2.2222223	1.4555128	26.11111	25.222221	29.555555	23.555555	-2.6666667	10.333333	-7.6666665	29.555555	0.20284556	-1.8025542	4
155.0	135.0	9.0	0.0	0.0	2.3888867	3.2629583	0.83333206	0.122224174	69.92593	63.666668	83.888885	62.22222	-18.777779	41.88889	-23.11111	83.888885	0.25830337	-2.0249448	4
72.0	191.0	9.0	0.11111111	0.0	1.2777777	0.5074075	3.1111114	4.6074066	15.185185	12.111111	14.888889	18.555555	-9.222222	-0.8888889	10.111111	18.555555	0.3503698	2.545329	7
222.0	54.0	9.0	0.0	0.0	1.1666718	0.16666654	1.0	0.84444314	134.33333	127.55556	145.55556	129.88889	-20.333334	33.666668	-13.333333	145.55556	0.12431249	-2.231555	2
253.0	150.0	9.0	0.0	0.0	0.0	0.0	0.0	0.0	0.0	0.0	0.0	0.0	0.0	0.0	0.0	0.0	0.0	0.0	5
30.0	91.0	9.0	0.0	0.0	3.3888886	6.4629617	3.277778	9.040739	6.259259	2.4444444	12.111111	4.2222223	-11.444445	17.555555	-6.111111	12.111111	0.82302064	-2.2827444	3
2.0	198.0	9.0	0.11111111	0.0	0.888889	0.6206327	1.9444448	1.3567389	12.185185	9.666667	10.555555	16.333334	-7.5555553	-4.888889	12.444445	16.333334	0.4157716	2.2212758	7
23.0	188.0	9.0	0.0	0.0	1.6666673	0.4888878	7.38889	37.218513	30.592592	27.444445	37.77778	26.555555	-9.444445	21.555555	-12.111111	37.77778	0.28414816	-2.0145087	6
8.0	39.0	9.0	0.11111111	0.0	1.3888906	1.129629	1.8333334	0.699999	113.37037	102.55556	132.0	105.55556	-32.444443	55.88889	-23.444445	132.0	0.22295359	-2.1981578	2
158.0	219.0	9.0	0.11111111	0.0	2.277778	3.5296311	2.1111112	4.074075	14.888889	11.444445	13.555555	19.666668	-10.333333	-4.0	14.333333	19.666668	0.42601216	2.3586955	7
33.0	104.0	9.0	0.11111111	0.0	1.5555559	0.96296257	3.0555563	5.040743	20.185184	20.222221	24.88889	15.444445	0.11111111	14.111111	-14.222222	24.88889	0.38036656	-1.5553759	1
183.0	29.0	9.0	0.0	0.0	0.7777786	0.6074099	0.7777786	0.4296294	103.25926	88.77778	126.333336	94.666664	-43.444443	69.22222	-25.777779	126.333336	0.2972053	-2.2572172	2
69.0	74.0	9.0	0.22222222	0.0	3.8888886	9.940739	2.166667	2.4777777	23.592592	22.555555	30.555555	17.666668	-3.1111112	20.88889	-17.777779	30.555555	0.4202516	-1.6665796	1
168.0	187.0	9.0	0.0	0.0	3.5	2.1679482	2.8333333	1.602082	58.0	52.555557	71.44444	50.0	-16.333334	40.333332	-24.0	71.44444	0.29964966	-1.9666711	6
170.0	121.0	9.0	0.0	0.0	2.166667	1.8348485	2.7222223	1.9254632	32.37037	28.666666	40.555557	27.88889	-11.111111	24.555555	-13.444445	40.555557	0.3134271	-2.0242684	4
91.0	54.0	9.0	0.0	0.0	0.8333333	0.4082483	0.8333346	0.6582833	110.0	97.888885	127.111115	105.0	-36.333332	51.333332	-15.0	127.111115	0.22967392	-2.345744	2
166.0	135.0	9.0	0.0	0.0	0.44444442	0.2721655	0.22222221	0.4036867	1.4074074	0.7777778	3.3333333	0.11111111	-1.8888888	5.7777777	-3.8888888	3.3333333	0.9722222	-1.8807242	5
53.0	28.0	9.0	0.0	0.0	0.44444403	0.40368605	1.7777786	0.86066204	111.59259	96.44444	130.66667	107.666664	-45.444443	57.22222	-11.777778	130.66667	0.26183844	-2.4385846	2
201.0	133.0	9.0	0.0	0.0	0.6111111	0.24074069	0.22222222	0.07407406	0.7407407	0.33333334	1.7777778	0.11111111	-1.2222222	3.1111112	-1.8888888	1.7777778	0.962963	-1.999063	5
56.0	196.0	9.0	0.0	0.0	2.38889	1.4207458	4.444445	4.3902254	50.074074	44.333332	62.22222	43.666668	-17.222221	36.444443	-19.222221	62.22222	0.2979628	-2.0547533	6
207.0	172.0	9.0	0.0	0.0	1.0000004	0.29814267	1.6666673	0.9189365	19.0	16.444445	16.333334	24.222221	-7.6666665	-8.0	15.666667	24.222221	0.34374964	2.0838537	7
120.0	124.0	9.0	0.0	0.0	8.999999	112.57778	11.166668	184.5222	53.77778	49.0	64.44444	47.88889	-14.333333	32.0	-17.666666	64.44444	0.26124597	-2.0173788	4
123.0	152.0	9.0	0.0	0.0	0.0	0.0	0.0	0.0	0.0	0.0	0.0	0.0	0.0	0.0	0.0	0.0	0.0	0.0	5
14.0	136.0	9.0	0.0	0.0	0.0	0.0	0.0	0.0	0.0	0.0	0.0	0.0	0.0	0.0	0.0	0.0	0.0	0.0	3
103.0	195.0	9.0	0.11111111	0.0	2.0555556	1.5740733	2.0555556	3.7962956	8.518518	6.3333335	6.888889	12.333333	-6.5555553	-4.888889	11.444445	12.333333	0.5016835	2.1870224	7
80.0	203.0	9.0	0.0	0.0	1.3888887	0.74286735	1.9444443	1.5263122	12.407408	10.0	9.0	18.222221	-7.2222223	-10.222222	17.444445	18.222221	0.5144446	1.9867483	7
140.0	19.0	9.0	0.11111111	0.0	1.0555534	0.5518513	1.888888	1.9851776	110.296295	97.666664	130.22223	103.0	-37.88889	59.77778	-21.88889	130.22223	0.2498948	-2.264331	2
1.0	45.0	9.0	0.0	0.0	0.88889056	0.45542085	1.1111132	0.45541877	122.85185	110.55556	140.0	118.0	-36.88889	51.444443	-14.555555	140.0	0.21017425	-2.3593597	2
174.0	50.0	9.0	0.0	0.0	1.0000013	0.7601153	0.9444453	0.9525792	107.44444	94.666664	125.77778	101.888885	-38.333332	55.0	-16.666666	125.77778	0.2473368	-2.3372955	2
78.0	100.0	9.0	0.0	0.0	1.5555553	8.296297	2.5555556	8.829631	4.5925927	1.4444444	9.444445	2.8888888	-9.444445	14.555555	-5.111111	9.444445	0.87633204	-2.2805398	3
23.0	142.0	9.0	0.0	0.0	0.38888893	0.1074074	0.9444444	0.37407392	5.037037	6.5555553	5.7777777	2.7777777	4.5555553	2.2222223	-6.7777777	6.5555553	0.57473546	-0.8297117	1
178.0	134.0	9.0	0.0	0.0	0.11111108	0.17213255	0.22222222	0.2721655	1.8518518	1.0	3.8888888	0.6666667	-2.5555556	6.111111	-3.5555556	3.8888888	0.8333333	-1.997796	5
231.0	124.0	9.0	0.0	0.0	3.4444447	14.962965	1.8333334	6.4333353	3.0	1.4444444	5.888889	1.6666666	-4.6666665	8.666667	-4.0	5.888889	0.895369	-2.118937	3
113.0	128.0	9.0	0.0	0.0	0.22222222	0.07407408	0.38888887	0.15185186	0.7407407	0.0	2.2222223	0.0	-2.2222223	4.4444447	-2.2222223	2.2222223	1.0	-2.0943952	3
142.0	183.0	9.0	0.11111111	0.0	1.0	0.8692275	1.5555553	1.4857352	43.185184	40.22222	52.0	37.333336	-8.888889	26.444445	-17.555555	52.0	0.28154	-1.8877307	6
120.0	51.0	9.0	0.0	0.0	1.0555547	0.7123238	2.0555534	0.742867	124.40741	113.22222	141.11111	118.888885	-33.555557	50.11111	-16.555555	141.11111	0.19756877	-2.3053098	2
31.0	96.0	9.0	0.0	0.0	2.3333333	3.6	2.7777777	6.162962	3.7777777	1.0	8.0	2.3333335	-8.333333	12.666667	-4.3333335	8.0	0.90923554	-2.268209	3
144.0	187.0	9.0	0.0	0.0	1.9444441	2.0484867	6.222222	3.512938	56.148148	49.88889	69.66667	48.88889	-18.777779	40.555557	-21.777779	69.66667	0.29995137	-2.0438795	6
115.0	183.0	9.0	0.0	0.0	1.055555	0.7722019	4.722222	1.0201681	19.851852	14.555555	19.0	26.0	-15.888889	-2.5555556	18.444445	26.0	0.44994184	2.5068066	7
197.0	105.0	9.0	0.0	0.0	3.7222223	15.662961	3.6666663	14.400001	4.148148	1.6666666	8.333334	2.4444444	-7.4444447	12.555555	-5.111111	8.333334	0.88604844	-2.2054374	3
67.0	61.0	9.0	0.0	0.0	1.0555557	0.50740737	0.8333333	0.38888904	23.74074	22.666666	30.666666	17.88889	-3.2222223	20.777779	-17.555555	30.666666	0.41575083	-1.7009131	1
226.0	144.0	9.0	0.0	0.0	0.0	0.0	0.0	0.0	0.0	0.0	0.0	0.0	0.0	0.0	0.0	0.0	0.0	0.0	5
101.0	121.0	9.0	0.11111111	0.0	0.6666667	0.843274	1.5	0.88819396	3.4074075	1.1111112	6.0	3.1111112	-6.888889	7.7777777	-0.8888889	6.0	0.8435185	-2.5191648	3
187.0	120.0	9.0	0.0	0.0	2.2222214	2.083445	1.2777786	0.6469289	60.037037	56.88889	69.333336	53.88889	-9.444445	27.88889	-18.444445	69.333336	0.22280817	-1.8929771	4
6.0	81.0	9.0	0.0	0.11111111	4.111111	8.740745	5.722223	28.50741	12.481482	7.6666665	18.88889	10.888889	-14.444445	19.222221	-4.7777777	18.88889	0.6281558	-2.388561	3
77.0	135.0	9.0	0.0	0.0	0.22222221	0.029629624	0.22222221	0.029629624	0.7777778	0.0	2.3333335	0.0	-2.3333333	4.6666665	-2.3333333	2.3333335	1.0	-2.0943952	5
178.0	185.0	9.0	0.0	0.0	2.6111119	1.8063676	3.1111114	2.2771008	49.037037	44.0	60.666668	42.444443	-15.111111	34.88889	-19.777779	60.666668	0.30003616	-2.006186	6
186.0	28.0	9.0	0.0	0.0	0.94444275	0.38968328	1.4444414	1.29386	122.51852	111.0	138.66667	117.888885	-34.555557	48.444443	-13.888889	138.66667	0.19951321	-2.35398	2
27.0	189.0	9.0	0.0	0.0	0.9999997	0.31111082	2.6111114	2.5074077	32.77778	29.0	40.666668	28.666666	-11.333333	23.666666	-12.333333	40.666668	0.29784104	-2.0642734	6
141.0	31.0	9.0	0.0	0.0	1.4444441	0.3851827	1.2222227	1.1851845	126.81481	117.111115	141.22223	122.111115	-29.11111	43.22222	-14.111111	141.22223	0.17071788	-2.310766	2
200.0	215.0	9.0	0.0	0.0	1.5555559	0.95839405	4.722222	2.6450515	23.037037	17.11111	22.555555	29.444445	-17.777779	-1.4444444	19.222221	29.444445	0.42076695	2.5610487	7
185.0	110.0	9.0	0.0	0.0	18.444445	375.09625	1.2777773	0.59629697	50.666668	46.11111	60.444443	45.444443	-13.666667	29.333334	-15.666667	60.444443	0.24925283	-2.0325177	4
154.0	249.0	9.0	0.0	0.0	3.5	2.306994	4.5555553	3.5381527	18.0	14.666667	15.666667	23.666666	-10.0	-7.0	17.0	23.666666	0.39839673	2.214996	7
16.0	190.0	9.0	0.0	0.0	3.7777774	6.8740745	8.555555	73.674065	29.62963	26.11111	36.88889	25.88889	-10.555555	21.777779	-11.222222	36.88889	0.30038968	-2.1606584	6
14.0	95.0	9.0	0.0	0.0	1.3333334	0.699206	1.1111112	0.62063295	2.2592592	0.6666667	3.8888888	2.2222223	-4.7777777	4.888889	-0.11111111	3.8888888	0.8740741	-2.5527236	3
231.0	160.0	9.0	0.0	0.0	2.611111	8.240739	13.166667	139.85553	40.88889	34.11111	51.77778	36.77778	-20.333334	32.666668	-12.333333	51.77778	0.33961803	-2.335837	6
128.0	15.0	9.0	0.0	0.0	0.7777799	0.27216768	0.555556	0.6206318	129.25926	118.333336	144.0	125.44444	-32.77778	44.22222	-11.444445	144.0	0.17818023	-2.3824396	2
91.0	64.0	9.0	0.0	0.0	0.94444466	0.71232474	1.0555559	1.0201671	62.0	53.666668	78.111115	54.22222	-25.0	48.333332	-23.333334	78.111115	0.31425992	-2.1180868	4
189.0	68.0	9.0	0.0	0.0	1.6666666	1.619327	1.1111113	1.344399	38.592594	38.333336	42.333336	35.11111	-0.7777778	11.222222	-10.444445	42.333336	0.17044854	-1.6248463	4
184.0	44.0	9.0	0.0	0.0	0.50000125	0.12222207	1.0	0.7555569	99.0	85.0	121.44444	90.55556	-42.0	67.333336	-25.333334	121.44444	0.30001867	-2.2545414	2
196.0	129.0	9.0	0.0	0.0	0.83333325	0.43333334	0.6666667	0.17777774	6.3333335	7.888889	7.3333335	3.7777777	4.6666665	3.0	-7.6666665	8.222222	0.54012346	-0.9327826	1
106.0	136.0	9.0	0.0	0.0	0.3333333	0.17777778	0.38888887	0.1074074	0.7037037	0.11111111	1.8888888	0.11111111	-1.7777778	3.5555556	-1.7777778	1.8888888	0.962963	-2.0943952	3
18.0	90.0	9.0	0.0	0.0	1.0555555	0.37407416	0.6666667	0.22222227	2.8148148	0.5555556	6.888889	1.0	-6.7777777	12.222222	-5.4444447	6.888889	0.9261464	-2.1643226	3
119.0	191.0	9.0	0.0	0.0	3.11111	2.9489486	5.2222233	3.4297178	59.592594	52.333332	75.22222	51.22222	-21.777779	46.88889	-25.11111	75.22222	0.31901047	-2.047053	6
5.0	92.0	9.0	0.0	0.0	1.3333335	0.48888856	2.1666667	1.2777781	18.703703	18.777779	23.777779	13.555555	0.22222222	15.222222	-15.444445	23.777779	0.4288601	-1.5482956	1
196.0	182.0	9.0	0.0	0.0	1.1666664	0.43333244	0.6111107	0.37407404	19.88889	16.88889	18.11111	24.666666	-9.0	-5.3333335	14.333333	24.666666	0.31489658	2.2716928	7
197.0	156.0	9.0	0.0	0.0	0.9444439	0.49065349	2.0555558	1.705112	16.925926	13.444445	15.555555	21.777779	-10.444445	-4.111111	14.555555	21.777779	0.38463837	2.3635807	7
196.0	100.0	9.0	0.0	0.0	7.277777	83.351845	5.777778	68.87406	8.148149	4.666667	13.333333	6.4444447	-10.444445	15.555555	-5.111111	13.333333	0.7380342	-2.2898738	3
177.0	131.0	9.0	0.0	0.0	0.44444442	0.4296296	0.77777785	0.20740739	5.962963	7.5555553	6.6666665	3.6666667	4.7777777	2.1111112	-6.888889	7.5555553	0.515873	-0.8048458	1
46.0	131.0	9.0	0.0	0.0	0.27777776	0.06296298	1.7777777	1.8518522	1.4074074	0.7777778	2.7777777	0.6666667	-1.8888888	4.111111	-2.2222223	2.7777777	0.77037036	-2.0513444	5
245.0	176.0	9.0	0.0	0.0	1.0000006	0.516398	1.0	0.5577736	18.481482	15.111111	17.0	23.333334	-10.111111	-4.4444447	14.555555	23.333334	0.35206997	2.332243	7
186.0	12.0	9.0	0.0	0.0	0.44444433	0.27216548	2.3333333	1.9663839	6.259259	3.8888888	11.333333	3.5555556	-7.111111	15.222222	-8.111111	11.333333	0.6873016	-2.057978	5
160.0	30.0	9.0	0.0	0.0	0.22222137	0.27216452	0.61110944	0.6116157	111.22222	97.666664	129.0	107.0	-40.666668	53.333332	-12.666667	129.0	0.24285044	-2.405295	2
151.0	143.0	9.0	0.0	0.0	0.3888887	0.06296294	0.4999999	0.0333333	5.6666665	7.5555553	6.4444447	3.0	5.6666665	2.3333333	-8.0	7.5555553	0.60119045	-0.79691786	1
140.0	16.0	9.0	0.0	0.0	0.5	0.34444305	0.88889056	0.3851836	111.81481	99.111115	131.11111	105.22222	-38.11111	57.88889	-19.777779	131.11111	0.2440208	-2.2939334	2
100.0	124.0	9.0	0.0	0.0	0.27777767	0.06296294	0.99999994	0.4444444	7.0740743	8.222222	8.777778	4.2222223	3.4444444	5.111111	-8.555555	9.0	0.5311728	-1.1570816	1
238.0	98.0	9.0	0.0	0.0	1.333334	1.2888875	1.2777773	0.5962972	52.851852	47.555557	64.66667	46.333332	-15.888889	35.444443	-19.555555	64.66667	0.28510964	-2.025773	4
177.0	129.0	9.0	0.0	0.0	0.44444433	0.25185192	1.111111	0.29629606	6.4074073	8.0	7.4444447	3.7777777	4.7777777	3.1111112	-7.888889	8.222222	0.5418871	-0.9127656	1
87.0	196.0	9.0	0.11111111	0.0	1.3333321	0.8692278	2.222222	1.6688869	61.592594	55.0	75.66667	54.11111	-19.777779	42.22222	-22.444445	75.66667	0.28752622	-2.0487363	6
204.0	156.0	9.0	0.0	0.0	0.5000003	0.27888626	1.9999996	0.55777323	23.703703	17.333334	25.444445	28.333334	-19.11111	5.2222223	13.888889	28.333334	0.38903406	2.8649306	7
160.0	110.0	9.0	0.0	0.0	0.833333	0.6912145	0.4444437	0.2721654	31.62963	27.222221	39.333336	28.333334	-13.222222	23.11111	-9.888889	39.333336	0.3074441	-2.1872416	5
241.0	76.0	9.0	0.0	0.0	0.83333206	0.21111444	1.3333334	0.71110994	90.07407	74.55556	116.55556	79.111115	-46.555557	79.44444	-32.88889	116.55556	0.3601942	-2.2080188	2
88.0	115.0	9.0	0.0	0.0	1.666667	1.8222212	4.166667	4.2111125	22.037037	21.333334	28.0	16.777779	-2.1111112	17.88889	-15.777778	28.0	0.3973624	-1.6195486	1
176.0	233.0	9.0	0.11111111	0.0	1.4444443	1.1482676	2.611111	1.90224	12.481482	10.333334	8.333334	18.777779	-6.4444447	-12.444445	18.88889	18.777779	0.554881	1.9036856	7
51.0	111.0	9.0	0.0	0.0	16.222223	16.443394	0.44444498	0.34426522	34.11111	30.333334	42.22222	29.777779	-11.333333	24.333334	-13.0	42.22222	0.29035455	-2.0057423	4
19.0	28.0	9.0	0.0	0.0	1.1666666	1.2780217	1.111112	1.186343	111.51852	96.111115	131.22223	107.22222	-46.22222	59.11111	-12.888889	131.22223	0.26754448	-2.4259923	2
235.0	88.0	9.0	0.0	0.0	0.6111111	0.24074072	0.9444445	0.32962963	2.7777777	0.44444445	6.4444447	1.4444444	-7.0	11.0	-4.0	6.4444447	0.93849206	-2.2695446	3
46.0	88.0	9.0	0.0	0.0	1.5	1.3666672	1.5555557	1.2740738	3.2962964	0.6666667	7.6666665	1.5555556	-7.888889	13.111111	-5.2222223	7.6666665	0.92957354	-2.2165444	3
35.0	189.0	9.0	0.0	0.0	2.5555544	2.8740702	4.5	15.366663	31.925926	29.0	38.555557	28.222221	-8.777778	19.88889	-11.111111	38.555557	0.26298115	-2.0222268	6
166.0	222.0	9.0	0.0	0.0	1.5555555	0.83444345	1.1666665	0.6236094	10.481482	8.666667	6.6666665	16.11111	-5.4444447	-11.444445	16.88889	16.11111	0.58765954	1.8704867	7
80.0	184.0	9.0	0.0	0.0	3.444444	11.851854	4.166667	5.8555503	17.62963	13.555555	17.11111	22.222221	-12.222222	-1.5555556	13.777778	22.222221	0.39835298	2.524273	7
242.0	148.0	9.0	0.0	0.0	0.0	0.0	0.0	0.0	0.0	0.0	0.0	0.0	0.0	0.0	0.0	0.0	0.0	0.0	5
186.0	173.0	9.0	0.0	0.0	1.4444445	0.82963055	2.1111114	1.9851853	17.148148	13.555555	15.555555	22.333334	-10.777778	-4.7777777	15.555555	22.333334	0.39643326	2.332739	7
75.0	65.0	9.0	0.0	0.0	2.5	1.1105564	1.5555553	0.9349202	57.74074	50.444443	72.66667	50.11111	-21.88889	44.77778	-22.88889	72.66667	0.31478265	-2.077647	4
172.0	31.0	9.0	0.0	0.0	0.7222214	0.4185166	0.6666641	0.7111098	136.40741	130.77779	145.44444	133.0	-16.88889	27.11111	-10.222222	145.44444	0.100709505	-2.2515037	2
187.0	86.0	9.0	0.0	0.0	1.0555556	1.0628402	3.0555553	2.5422366	6.703704	4.666667	10.888889	4.5555553	-6.111111	12.555555	-6.4444447	10.888889	0.5942257	-2.0544748	5
26.0	91.0	9.0	0.11111111	0.0	2.0	2.177777	2.5555556	2.1629624	19.74074	19.777779	24.555555	14.888889	0.11111111	14.444445	-14.555555	24.555555	0.39415666	-1.5522503	1
159.0	180.0	9.0	0.11111111	0.0	1.5555557	0.87407404	3.277778	3.3962972	21.25926	18.11111	18.11111	27.555555	-9.444445	-9.444445	18.88889	27.555555	0.3588616	2.1139183	7
63.0	33.0	9.0	0.0	0.0	0.6111107	0.32962793	0.7222214	0.062962785	111.333336	97.77778	132.0	104.22222	-40.666668	62.0	-21.333334	132.0	0.25913006	-2.2904212	2
100.0	115.0	9.0	0.11111111	0.0	0.77777785	0.16296305	0.7222223	0.32962963	2.7407408	0.33333334	6.2222223	1.6666666	-7.2222223	10.444445	-3.2222223	6.2222223	0.9543651	-2.3218653	3
127.0	121.0	9.0	0.0	0.0	1.6666664	0.8000008	2.0000002	2.4444427	23.11111	21.666666	30.11111	17.555555	-4.3333335	21.0	-16.666666	30.11111	0.4155243	-1.7407364	1
92.0	46.0	9.0	0.0	0.0	0.61111194	0.24074195	1.111112	1.0074095	107.51852	93.888885	128.88889	99.77778	-40.88889	64.111115	-23.222221	128.88889	0.27150124	-2.2708514	2
224.0	73.0	9.0	0.0	0.0	1.5	1.2777776	2.3333333	1.0666656	5.814815	2.3333335	10.666667	4.4444447	-10.444445	14.555555	-4.111111	10.666667	0.7899301	-2.3556414	3
224.0	190.0	9.0	0.0	0.0	2.8888886	2.1361103	3.0000007	1.8499246	47.48148	42.444443	58.666668	41.333336	-15.111111	33.555557	-18.444445	58.666668	0.2956214	-2.025942	6
240.0	75.0	9.0	0.0	0.0	29.222221	749.76294	10.222221	99.0963	38.037037	29.777779	50.666668	33.666668	-24.777779	37.88889	-13.111111	50.666668	0.46491185	-2.2841873	3
116.0	192.0	9.0	0.11111111	0.0	6.055556	2.8238401	4.3333335	3.062316	57.074074	50.333332	72.111115	48.77778	-20.222221	45.11111	-24.88889	72.111115	0.32401717	-2.024748	6
44.0	162.0	9.0	0.0	0.0	0.88888836	0.4554205	1.9444447	1.3567389	24.518518	19.555555	24.11111	29.88889	-14.888889	-1.2222222	16.11111	29.88889	0.34703225	2.5573888	7
228.0	123.0	9.0	0.0	0.0	0.16666667	0.077777766	0.4444444	0.20740741	0.7037037	0.0	2.0	0.11111111	-2.1111112	3.8888888	-1.7777778	2.0	1.0	-2.123254	3
81.0	126.0	9.0	0.0	0.11111111	1.9444443	1.12963	1.0555555	0.28518513	2.9629629	0.5555556	6.5555553	1.7777778	-7.2222223	10.777778	-3.5555556	6.5555553	0.93570626	-2.2890973	3
206.0	233.0	9.0	0.0	0.0	1.388889	1.5408032	1.7222227	0.82775885	26.814816	21.88889	25.11111	33.444447	-14.777778	-5.111111	19.88889	33.444447	0.34575516	2.3893497	7
40.0	95.0	9.0	0.0	0.11111111	1.2777778	1.5740741	1.6111112	1.2185184	4.6296296	1.0	9.222222	3.6666667	-10.888889	13.777778	-2.8888888	9.222222	0.90709877	-2.4294486	3
187.0	162.0	9.0	0.0	0.0	1.500001	1.1444442	11.666667	73.1111	43.22222	36.77778	53.666668	39.22222	-19.333334	31.333334	-12.0	53.666668	0.30018225	-2.3916814	6
14.0	66.0	9.0	0.0	0.0	1.5555553	1.0074071	1.5	1.0111104	18.666666	18.555555	24.0	13.444445	-0.33333334	16.0	-15.666667	24.0	0.43785483	-1.5692534	1
217.0	122.0	9.0	0.0	0.0	0.33333316	0.13333336	0.5	0.3	6.0	7.2222223	7.3333335	3.4444444	3.6666667	4.0	-7.6666665	7.6666665	0.55180776	-1.0514401	1
42.0	57.0	9.0	0.0	0.0	1.3888906	0.97562754	0.99999875	0.36514837	65.703705	59.444443	79.44444	58.22222	-18.777779	41.22222	-22.444445	79.44444	0.26677614	-2.0307028	4
146.0	238.0	9.0	0.0	0.0	2.0555556	0.59629667	2.6666665	1.8666656	17.777779	15.0	16.555555	21.777779	-8.333333	-3.6666667	12.0	21.777779	0.3152556	2.3374724	7
13.0	103.0	9.0	0.0	0.0	1.3888888	0.5962964	2.277778	2.1518524	16.148148	17.666668	19.11111	11.666667	4.5555553	8.888889	-13.444445	19.444445	0.39890292	-1.2192107	1
19.0	90.0	9.0	0.0	0.0	1.3888888	1.8851852	1.1111112	2.1185184	3.4074075	0.8888889	7.888889	1.4444444	-7.5555553	13.444445	-5.888889	7.888889	0.904321	-2.1660802	3
86.0	136.0	9.0	0.0	0.0	3.888889	4.193469	2.111111	2.3913426	12.185185	6.6666665	20.88889	9.0	-16.555555	26.11111	-9.555555	20.88889	0.6957549	-2.268991	3
220.0	36.0	9.0	0.0	0.0	0.94444275	0.8004619	1.0555559	0.85418165	114.03704	100.77778	132.44444	108.888885	-39.77778	55.22222	-15.444445	132.44444	0.23908533	-2.3622375	2
22.0	60.0	9.0	0.0	0.0	0.5	0.30000025	1.2777777	0.7296294	19.925926	19.333334	25.777779	14.666667	-1.7777778	17.555555	-15.777778	25.777779	0.43048432	-1.650048	1
195.0	119.0	9.0	0.0	0.11111111	3.611111	1.4050171	1.2222223	0.91084015	8.62963	5.888889	13.666667	6.3333335	-8.222222	15.111111	-6.888889	13.666667	0.58956474	-2.1427078	5
217.0	245.0	9.0	0.11111111	0.11111111	3.1666667	3.0166214	2.1666667	1.2427571	9.740741	7.4444447	7.111111	14.666667	-6.888889	-7.888889	14.777778	14.666667	0.57276654	2.0694523	7
170.0	36.0	9.0	0.0	0.0	1.1111107	0.34074324	1.8333346	1.4555568	103.03704	89.55556	125.22222	94.333336	-40.444443	66.55556	-26.11111	125.22222	0.2846535	-2.2323463	2
73.0	194.0	9.0	0.0	0.0	3.222222	2.3349202	4.611112	3.3560352	60.77778	53.444443	76.111115	52.77778	-22.0	46.0	-24.0	76.111115	0.30925295	-2.0605488	6
123.0	68.0	9.0	0.0	0.0	0.944444	0.5741346	0.72222394	0.57413423	107.37037	94.22222	126.333336	101.55556	-39.444443	56.88889	-17.444445	126.333336	0.25415963	-2.333212	2
238.0	162.0	9.0	0.22222222	0.0	0.94444466	0.7123257	2.666667	0.73029745	19.0	15.777778	17.333334	23.88889	-9.666667	-5.0	14.666667	23.88889	0.34003016	2.2914152	7
37.0	25.0	9.0	0.0	0.0	1.3333321	0.73029673	0.9999962	0.76011676	126.03704	114.333336	142.22223	121.55556	-35.11111	48.555557	-13.444445	142.22223	0.19609308	-2.36518	2
37.0	165.0	9.0	0.0	0.0	2.388889	8.1074	16.444445	23.89629	35.814816	30.777779	42.88889	33.77778	-15.111111	21.222221	-6.111111	42.88889	0.2736466	-2.470153	6
79.0	104.0	9.0	0.11111111	0.0	0.9444453	0.3740738	1.5	1.0111135	65.296295	59.77778	78.0	58.11111	-16.555555	38.11111	-21.555555	78.0	0.25469732	-2.0078323	4
200.0	250.0	9.0	0.0	0.0	2.2777777	1.420746	1.4444445	1.0255988	9.222222	6.5555553	7.3333335	13.777778	-8.0	-5.6666665	13.666667	13.777778	0.5633903	2.1929355	7
237.0	137.0	9.0	0.0	0.0	8.944446	8.654905	2.6111104	1.5551589	36.925926	34.88889	42.333336	33.555557	-6.111111	16.222221	-10.111111	42.333336	0.2144562	-1.9409745	4
134.0	187.0	9.0	0.0	0.0	1.8888887	1.5153537	2.1111114	1.7847083	59.37037	52.666668	74.111115	51.333332	-20.11111	44.22222	-24.11111	74.111115	0.30745777	-2.03348	6
162.0	190.0	9.0	0.0	0.0	3.0555553	1.0628418	6.1111107	5.2182016	57.333332	51.0	70.0	51.0	-19.0	38.0	-19.0	70.0	0.27956137	-2.1120865	6
221.0	195.0	9.0	0.0	0.0	1.2222223	1.408966	2.9444447	1.5263131	14.740741	11.666667	12.444445	20.11111	-9.222222	-6.888889	16.11111	20.11111	0.43448815	2.1937644	7
228.0	143.0	9.0	0.0	0.0	0.50000006	0.3444443	0.6666668	0.31111094	5.296296	6.6666665	6.2222223	3.0	4.111111	2.7777777	-6.888889	6.7777777	0.5564374	-0.9148125	1
243.0	48.0	9.0	0.0	0.0	1.2222239	0.20740649	1.2777811	1.2629704	134.85185	127.55556	146.11111	130.88889	-21.88889	33.77778	-11.888889	146.11111	0.1269675	-2.2784278	2
226.0	72.0	9.0	0.0	0.0	1.2777778	0.81851846	1.3888888	1.4407405	4.5185184	1.5555556	9.444445	2.5555556	-8.888889	14.777778	-5.888889	9.444445	0.84168977	-2.2167206	3
162.0	159.0	9.0	0.0	0.0	2.1666667	0.9603238	2.2222223	1.4555128	26.11111	25.222221	29.555555	23.555555	-2.6666667	10.333333	-7.6666665	29.555555	0.20284556	-1.8025542	4
140.0	125.0	9.0	0.0	0.0	0.2777779	0.06296301	0.66666675	0.31111118	6.185185	7.3333335	7.6666665	3.5555556	3.4444444	4.4444447	-7.888889	7.7777777	0.5456349	-1.1218182	1
36.0	145.0	9.0	0.0	0.0	0.2777778	0.19629629	1.2777778	2.0629628	0.8518519	0.33333334	1.4444444	0.7777778	-1.5555556	1.7777778	-0.22222222	1.4444444	0.25185186	-2.5309503	3
136.0	139.0	9.0	0.0	0.0	0.6666667	0.17777774	0.7777776	0.20740725	5.3333335	6.5555553	6.4444447	3.0	3.6666667	3.3333333	-7.0	6.888889	0.5667989	-1.004936	1
9.0	92.0	9.0	0.0	0.0	1.3888887	2.4185164	2.4999998	0.87777764	19.074074	18.777779	24.11111	14.333333	-0.8888889	15.111111	-14.222222	24.11111	0.40102458	-1.5705879	1
105.0	193.0	9.0	0.0	0.0	3.222222	1.9051597	2.8888893	2.1773255	60.11111	53.11111	75.111115	52.11111	-21.0	45.0	-24.0	75.111115	0.30846536	-2.047766	6
99.0	103.0	9.0	0.0	0.0	1.0	0.40000102	0.8333359	0.43333372	64.44444	58.333332	78.111115	56.88889	-18.333334	41.0	-22.666666	78.111115	0.271568	-2.022581	4
24.0	172.0	9.0	0.0	0.0	1.166667	0.9128703	9.777778	5.455545	42.037037	38.0	50.333332	37.77778	-12.111111	24.88889	-12.777778	50.333332	0.24983571	-2.143718	6
252.0	194.0	9.0	0.0	0.0	2.1666667	0.7817362	2.055556	2.0266738	18.555555	15.0	15.333333	25.333334	-10.666667	-9.666667	20.333334	25.333334	0.42249063	2.1265156	7
171.0	15.0	9.0	0.0	0.0	0.66666794	0.55777216	0.66666794	0.6992054	113.74074	100.111115	132.0	109.111115	-40.88889	54.77778	-13.888889	132.0	0.24157602	-2.3890254	2
34.0	93.0	9.0	0.0	0.0	0.55555564	0.2721653	0.3888887	0.38968167	14.814815	10.444445	23.444445	10.555555	-13.111111	25.88889	-12.777778	23.444445	0.55917877	-2.102707	5
238.0	211.0	9.0	0.11111111	0.0	1.0555559	0.49065375	1.6111113	1.2546215	20.518518	16.11111	19.222221	26.222221	-13.222222	-3.8888888	17.11111	26.222221	0.38528243	2.4163542	7
235.0	88.0	9.0	0.0	0.0	0.3333335	0.044444498	0.4444445	0.074074045	12.259259	7.5555553	21.11111	8.111112	-14.111111	26.555555	-12.444445	21.11111	0.6417749	-2.136677	5
39.0	60.0	9.0	0.11111111	0.0	1.5555559	1.1407412	2.444445	1.94074	22.62963	21.333334	30.0	16.555555	-3.8888888	22.11111	-18.222221	30.0	0.44663557	-1.7093887	1
95.0	191.0	9.0	0.0	0.11111111	3.1666667	2.786874	6.0000014	5.1854515	60.25926	52.444443	76.22222	52.11111	-23.444445	47.88889	-24.444445	76.22222	0.3208649	-2.0776508	6
168.0	77.0	9.0	0.0	0.0	0.88888866	1.2740752	1.5555553	1.5851847	59.555557	54.22222	71.333336	53.11111	-16.0	35.333332	-19.333334	71.333336	0.25532874	-2.030875	4
251.0	215.0	9.0	0.11111111	0.0	1.5000001	2.0333328	2.777778	2.518517	12.407408	9.222222	11.555555	16.444445	-9.555555	-2.5555556	12.111111	16.444445	0.4410489	2.437819	7
122.0	11.0	9.0	0.0	0.0	1.0	0.31111577	2.8888905	5.051852	143.44444	136.88889	150.88889	142.55556	-19.666666	22.333334	-2.6666667	150.88889	0.09277301	-2.5216477	2
212.0	235.0	9.0	0.0	0.0	1.4444447	1.4555132	1.944445	2.2648687	25.88889	21.11111	24.0	32.555557	-14.333333	-5.6666665	20.0	32.555557	0.35188085	2.3560238	7
18.0	145.0	9.0	0.0	0.0	0.38888896	0.018518496	0.6111111	0.3740741	3.925926	5.5555553	4.0	2.2222223	4.888889	0.22222222	-5.111111	5.5555553	0.6005291	-0.57094	1
203.0	133.0	9.0	0.0	0.0	0.055555556	0.13608277	0.055555556	0.13608277	0.2962963	0.0	0.8888889	0.0	-0.8888889	1.7777778	-0.8888889	0.8888889	0.8888889	-2.0943952	5
221.0	30.0	9.0	0.0	0.0	1.0555556	0.8541837	1.6666666	1.6329935	8.481482	6.111111	13.111111	6.2222223	-7.111111	13.888889	-6.7777777	13.111111	0.5185864	-2.05997	5
159.0	105.0	9.0	0.0	0.0	0.55555564	0.5018486	4.0	1.8257413	26.74074	22.555555	34.0	23.666666	-12.555555	21.777779	-9.222222	34.0	0.3374935	-2.192406	5
150.0	152.0	9.0	0.0	0.0	0.11111108	0.029629618	2.0555556	3.5740747	1.3703704	1.0	2.3333335	0.7777778	-1.1111112	2.8888888	-1.7777778	2.3333335	0.537037	-2.0073514	5
201.0	120.0	9.0	0.11111111	0.0	3.9444444	14.774076	3.722222	9.618522	3.7407408	1.4444444	7.6666665	2.1111112	-6.888889	11.777778	-4.888889	7.6666665	0.8930539	-2.180291	3
79.0	58.0	9.0	0.0	0.0	1.0555559	0.5340274	1.0555586	0.68041354	109.07407	96.333336	126.44444	104.44444	-38.22222	52.11111	-13.888889	126.44444	0.23814337	-2.3752072	2
96.0	115.0	9.0	0.0	0.0	1.9999999	0.9660915	3.3333333	1.4142128	14.777778	8.444445	22.88889	13.0	-19.0	24.333334	-5.3333335	22.88889	0.6183277	-2.4590404	3
241.0	218.0	9.0	0.0	0.0	1.7777777	3.4962964	1.6666664	1.0222222	8.444445	5.4444447	7.3333335	12.555555	-9.0	-3.3333333	12.333333	12.555555	0.5692659	2.361442	7
46.0	238.0	9.0	0.0	0.0	1.0555557	0.8277594	2.166667	1.8226967	13.259259	9.666667	12.666667	17.444445	-10.777778	-1.7777778	12.555555	17.444445	0.44550914	2.5082257	7
146.0	124.0	9.0	0.0	0.0	0.4999999	0.16666664	0.38888875	0.107407376	6.037037	7.4444447	7.3333335	3.3333333	4.2222223	3.8888888	-8.111111	7.6666665	0.56349206	-1.0247301	1
115.0	81.0	9.0	0.0	0.0	0.72222394	0.64693224	0.72222394	0.38968277	105.92593	91.888885	124.888885	101.0	-42.11111	56.88889	-14.777778	124.888885	0.26421982	-2.3822613	2
209.0	66.0	9.0	0.0	0.0	1.0555559	0.4629649	1.1111132	0.60740495	93.44444	79.111115	117.333336	83.888885	-43.0	71.666664	-28.666666	117.333336	0.32571116	-2.2248445	2
68.0	107.0	9.0	0.11111111	0.0	1.111111	3.1407404	1.111111	2.5629632	1.7777778	0.22222222	4.5555553	0.5555556	-4.6666665	8.333333	-3.6666667	4.5555553	0.9814815	-2.146531	3
118.0	21.0	9.0	0.0	0.0	4.8333344	4.5740814	1.277778	1.0628413	65.888885	59.333332	79.22222	59.11111	-19.666666	40.0	-20.333334	79.22222	0.2570597	-2.072158	4
134.0	29.0	9.0	0.0	0.0	0.7777774	0.40368682	0.44444275	0.40368643	112.07407	98.55556	130.55556	107.111115	-40.555557	55.444443	-14.888889	130.55556	0.24509327	-2.3732064	2
36.0	207.0	9.0	0.0	0.0	2.722222	3.1792145	6.444444	2.8021147	56.814816	50.444443	70.111115	49.88889	-19.11111	39.88889	-20.777779	70.111115	0.2906682	-2.0627244	6
116.0	238.0	9.0	0.0	0.0	1.1666665	0.87777746	1.0555556	2.2851841	8.518518	7.4444447	5.6666665	12.444445	-3.2222223	-8.555555	11.777778	12.444445	0.54054004	1.8447257	7
19.0	62.0	9.0	0.0	0.0	11.222222	0.8860996	0.6666667	0.36514628	62.814816	53.77778	80.0	54.666668	-27.11111	51.555557	-24.444445	80.0	0.32936445	-2.1262069	4
16.0	246.0	9.0	0.11111111	0.0	2.3888888	1.0851847	1.722222	1.7518522	9.407408	9.555555	10.111111	8.555555	0.44444445	2.1111112	-2.5555556	10.333334	0.16335146	-1.1905607	7
198.0	127.0	9.0	0.0	0.0	2.4444444	4.385187	8.555555	59.54075	40.74074	38.0	48.22222	36.0	-8.222222	22.444445	-14.222222	48.22222	0.24899939	-1.9083478	4
170.0	88.0	9.0	0.0	0.0	0.72222203	0.3896814	0.8333333	0.4594679	22.333334	18.222221	29.333334	19.444445	-12.333333	21.0	-8.666667	29.333334	0.3786151	-2.2082899	5
128.0	144.0	9.0	0.0	0.0	0.0	0.0	0.0	0.0	0.0	0.0	0.0	0.0	0.0	0.0	0.0	0.0	0.0	0.0	5
220.0	39.0	9.0	0.11111111	0.0	0.66666794	0.73029673	1.3333334	1.3333335	113.0	99.44444	131.11111	108.44444	-40.666668	54.333332	-13.666667	131.11111	0.24145858	-2.393564	2
28.0	162.0	9.0	0.11111111	0.0	1.1666666	0.6236098	1.4444443	1.3277662	25.11111	19.666668	26.11111	29.555555	-16.333334	3.0	13.333333	29.555555	0.33512673	2.769038	7
104.0	103.0	9.0	0.11111111	0.0	0.94444466	0.5340273	0.6666673	0.59628505	58.88889	52.22222	72.66667	51.77778	-20.0	41.333332	-21.333334	72.66667	0.28739437	-2.0711336	4
112.0	30.0	9.0	0.0	0.0	0.55555725	0.2721644	1.2222227	0.7200825	113.25926	100.77778	130.11111	108.888885	-37.444443	50.555557	-13.111111	130.11111	0.22538376	-2.3853076	2
92.0	121.0	9.0	0.0	0.0	1.4444445	1.8216802	2.0555556	2.0593057	14.962963	9.555555	23.444445	11.888889	-16.222221	25.444445	-9.222222	23.444445	0.5964221	-2.2353554	3
178.0	185.0	9.0	0.0	0.0	2.6111119	1.8063676	3.1111114	2.2771008	49.037037	44.0	60.666668	42.444443	-15.111111	34.88889	-19.777779	60.666668	0.30003616	-2.006186	6
57.0	177.0	9.0	0.0	0.0	0.94444495	0.55185163	1.4444443	1.71852	19.592592	15.777778	18.444445	24.555555	-11.444445	-3.4444444	14.888889	24.555555	0.3589904	2.413262	7
69.0	139.0	9.0	0.0	0.0	2.8333328	1.7732588	2.1111112	1.6688871	18.074074	16.0	22.555555	15.666667	-6.2222223	13.444445	-7.2222223	23.88889	0.38661182	-1.7028334	3
33.0	108.0	9.0	0.0	0.0	2.944444	4.5962973	6.833332	16.83333	40.0	36.0	48.22222	35.77778	-12.0	24.666666	-12.666667	48.22222	0.26675764	-2.080474	4
188.0	110.0	9.0	0.0	0.0	0.77777773	0.5185184	0.77777785	0.9629633	4.2222223	2.7777777	7.4444447	2.4444444	-4.3333335	9.666667	-5.3333335	7.4444447	0.67526454	-2.021228	5
152.0	247.0	9.0	0.0	0.22222222	1.6111107	1.2185191	7.1111107	4.340751	21.925926	21.11111	25.11111	19.555555	-2.4444444	9.555555	-7.111111	25.11111	0.21578804	-1.7554835	7
24.0	15.0	9.0	0.0	0.0	0.8333346	0.6912141	1.1111107	0.54432976	70.07407	61.0	87.44444	61.77778	-27.222221	52.11111	-24.88889	87.44444	0.30227023	-2.1249814	4
192.0	239.0	9.0	0.11111111	0.0	2.4999998	2.4333322	2.277778	1.3074071	15.148149	12.222222	14.555555	18.666668	-8.777778	-1.7777778	10.555555	18.666668	0.34430414	2.482445	7
39.0	77.0	9.0	0.11111111	0.0	1.8333334	1.811111	2.388889	0.7740743	7.703704	3.2222223	13.111111	6.7777777	-13.444445	16.222221	-2.7777777	13.111111	0.7620489	-2.4674928	3
234.0	177.0	9.0	0.0	0.0	1.111111	0.4740733	0.88888884	0.5629634	16.25926	12.555555	15.444445	20.777779	-11.111111	-2.4444444	13.555555	20.777779	0.3963988	2.4621184	7
120.0	108.0	9.0	0.11111111	0.0	0.611111	0.6407408	0.944444	0.1518519	21.925926	21.0	28.222221	16.555555	-2.7777777	18.88889	-16.11111	28.222221	0.41213372	-1.6835289	1
97.0	77.0	9.0	0.0	0.11111111	1.222222	1.8518518	4.4444447	6.5629597	25.185184	24.11111	32.333336	19.11111	-3.2222223	21.444445	-18.222221	32.333336	0.4076231	-1.6773084	1
233.0	105.0	9.0	0.0	0.0	6.277777	2.313408	0.9444445	0.742867	15.185185	12.666667	19.777779	13.111111	-7.5555553	13.777778	-6.2222223	19.777779	0.35376814	-2.1615713	5
121.0	62.0	9.0	0.0	0.0	0.555556	0.20740756	1.111112	0.5629625	125.40741	116.333336	138.77779	121.111115	-27.222221	40.11111	-12.888889	138.77779	0.16165799	-2.315962	2
150.0	94.0	9.0	0.0	0.0	1.1111107	0.6074038	1.2777761	0.5074095	95.296295	80.888885	119.22222	85.77778	-43.22222	71.77778	-28.555555	119.22222	0.3215052	-2.227114	2
206.0	26.0	9.0	0.0	0.0	1.2222189	1.496289	1.8888855	1.4074122	137.03703	131.44444	146.77777	132.88889	-16.777779	29.222221	-12.444445	146.77777	0.105127536	-2.1825674	2
139.0	109.0	9.0	0.0	0.0	0.88888866	0.8344436	0.277778	0.38968176	29.407408	24.777779	37.11111	26.333334	-13.888889	23.11111	-9.222222	37.11111	0.33195418	-2.226161	5
89.0	107.0	9.0	0.11111111	0.0	1.4444445	1.940741	1.8888894	2.740741	18.88889	19.88889	22.88889	13.888889	3.0	12.0	-15.0	23.0	0.39465594	-1.3578709	1
81.0	98.0	9.0	0.11111111	0.0	1.2222227	0.42963	1.888889	3.2296317	20.88889	21.0	25.88889	15.777778	0.33333334	15.0	-15.333333	25.88889	0.38914663	-1.5288948	1
120.0	17.0	9.0	0.0	0.0	1.3888868	0.5518509	1.8888893	1.1407349	129.55556	118.77778	143.55556	126.333336	-32.333332	42.0	-9.666667	143.55556	0.17262767	-2.412968	2
239.0	93.0	9.0	0.0	0.0	3.444444	13.496301	1.0555555	0.86296237	14.407408	9.888889	22.88889	10.444445	-13.555555	25.444445	-11.888889	22.88889	0.57700235	-2.1374934	5
121.0	192.0	9.0	0.11111111	0.0	3.3888886	2.059307	5.9444447	2.489237	60.814816	53.444443	76.44444	52.555557	-22.11111	46.88889	-24.777779	76.44444	0.3126096	-2.055457	6
43.0	152.0	9.0	0.0	0.0	1.9444445	1.7074082	1.2222222	0.8296299	1.5185186	1.0	2.8888888	0.6666667	-1.5555556	4.111111	-2.5555556	2.8888888	0.64867723	-1.9332389	5
170.0	143.0	9.0	0.0	0.0	0.0	0.0	0.0	0.0	0.0	0.0	0.0	0.0	0.0	0.0	0.0	0.0	0.0	0.0	5
3.0	106.0	9.0	0.0	0.0	0.22222222	0.17213261	0.11111111	0.17213261	0.5555556	0.0	1.6666666	0.0	-1.6666666	3.3333333	-1.6666666	1.6666666	1.0	-2.0943952	3
142.0	112.0	9.0	0.0	0.0	1.0555557	0.49065286	0.55555534	0.34426492	28.851852	24.555555	36.22222	25.777779	-12.888889	22.11111	-9.222222	36.22222	0.32174963	-2.2001557	5
53.0	176.0	9.0	0.0	0.0	1.9444453	0.8798155	1.5555559	1.9962938	50.296295	45.444443	62.11111	43.333332	-14.555555	35.444443	-20.88889	62.11111	0.3024212	-1.9775702	6
254.0	159.0	9.0	0.0	0.0	3.5555553	7.54074	14.833333	152.7	36.62963	31.333334	46.22222	32.333336	-15.888889	28.777779	-12.888889	46.22222	0.29484537	-2.316872	6
134.0	93.0	9.0	0.0	0.0	0.38888898	0.25092435	0.88888866	0.5443307	20.925926	16.666668	29.555555	16.555555	-12.777778	25.88889	-13.111111	29.555555	0.44337976	-2.0860834	5
189.0	141.0	9.0	0.0	0.0	0.0	0.0	0.0	0.0	0.0	0.0	0.0	0.0	0.0	0.0	0.0	0.0	0.0	0.0	5
89.0	89.0	9.0	0.0	0.0	1.722222	2.9074073	2.9444447	4.862958	21.88889	21.333334	27.777779	16.555555	-1.6666666	17.666666	-16.0	27.777779	0.4004446	-1.6113652	1
116.0	184.0	9.0	0.0	0.0	2.2222226	2.118519	10.611111	45.085182	31.703703	28.777779	38.0	28.333334	-8.777778	18.88889	-10.111111	38.333336	0.25072145	-2.2154639	6
210.0	232.0	9.0	0.0	0.0	1.8333335	1.2064636	1.4999999	1.7224014	8.814815	6.5555553	7.2222223	12.666667	-6.7777777	-4.7777777	11.555555	12.666667	0.49138823	2.2013178	7
16.0	51.0	9.0	0.0	0.0	0.7222226	0.44305405	0.8333346	0.7226493	122.96296	110.666664	140.77779	117.44444	-36.88889	53.444443	-16.555555	140.77779	0.21381323	-2.3304648	2
132.0	124.0	9.0	0.0	0.0	0.22222221	0.074074075	0.22222221	0.074074045	1.074074	0.0	3.2222223	0.0	-3.2222223	6.4444447	-3.2222223	3.2222223	1.0	-2.0943952	3
29.0	111.0	9.0	0.0	0.0	0.38888884	0.24074061	0.6111111	0.15185188	5.4074073	6.888889	6.3333335	3.0	4.4444447	2.7777777	-7.2222223	6.888889	0.56415343	-0.89785874	1
177.0	190.0	9.0	0.0	0.0	0.94444466	0.82775986	1.3888893	0.9525794	52.407406	47.333332	64.55556	45.333332	-15.222222	36.444443	-21.222221	64.55556	0.29773334	-1.9858987	6
58.0	125.0	9.0	0.0	0.0	2.1666667	1.1105559	1.0555559	0.90472007	18.555555	11.111111	30.666666	13.888889	-22.333334	36.333332	-14.0	30.666666	0.6384555	-2.2419562	3
242.0	65.0	9.0	0.0	0.0	0.5555553	0.27216578	1.0	0.42163682	8.925926	6.111111	14.333333	6.3333335	-8.444445	16.222221	-7.7777777	14.333333	0.5834605	-2.1218784	5
158.0	195.0	9.0	0.0	0.0	2.4444442	2.3444183	2.8333333	1.7224011	11.703704	9.444445	8.555555	17.11111	-6.7777777	-9.444445	16.222221	17.11111	0.5177167	2.011228	7
60.0	196.0	9.0	0.0	0.0	1.4444447	1.0470428	4.444444	1.9962916	51.148148	45.333332	63.333332	44.77778	-17.444445	36.555557	-19.11111	63.333332	0.2976887	-2.059262	6
74.0	129.0	9.0	0.0	0.0	0.22222222	0.029629637	0.11111111	0.029629635	0.5185185	0.0	1.5555556	0.0	-1.5555556	3.1111112	-1.5555556	1.5555556	1.0	-2.0943952	3
223.0	185.0	9.0	0.0	0.0	0.5	0.34960312	2.3888886	2.0807757	12.962963	11.555555	9.777778	17.555555	-4.2222223	-9.555555	13.777778	17.555555	0.44541803	1.8388497	7
214.0	194.0	9.0	0.0	0.0	1.222222	1.0255985	3.2222226	1.6953099	45.074074	40.22222	55.444443	39.555557	-14.555555	31.11111	-16.555555	55.444443	0.29197225	-2.0469983	6
205.0	204.0	9.0	0.0	0.0	1.555555	0.9583939	1.8888887	1.7722135	19.0	14.333333	17.11111	25.555555	-14.0	-5.6666665	19.666666	25.555555	0.43934208	2.3487284	7
59.0	99.0	9.0	0.0	0.0	0.77777785	0.8296297	0.99999994	0.3555556	2.0370371	0.11111111	5.5555553	0.44444445	-5.7777777	10.555555	-4.7777777	5.5555553	0.9861111	-2.149743	3
199.0	97.0	9.0	0.11111111	0.0	2.722222	1.2546208	0.5	0.18257418	47.814816	46.0	54.11111	43.333332	-5.4444447	18.88889	-13.444445	54.11111	0.1993515	-1.8367767	4
8.0	21.0	9.0	0.11111111	0.0	0.61111194	0.44305393	2.055556	1.2186847	125.59259	113.44444	142.44444	120.888885	-36.444443	50.555557	-14.111111	142.44444	0.20358202	-2.362526	2
117.0	246.0	9.0	0.0	0.0	2.277778	5.6185174	2.6666665	5.866666	15.444445	12.0	14.333333	20.0	-10.333333	-3.3333333	13.666667	20.0	0.3959547	2.395692	7
112.0	30.0	9.0	0.0	0.0	0.55555725	0.2721644	1.2222227	0.7200825	113.25926	100.77778	130.11111	108.888885	-37.444443	50.555557	-13.111111	130.11111	0.22538376	-2.3853076	2
188.0	35.0	9.0	0.0	0.0	1.2222227	1.0518501	1.1111132	0.56296283	124.55556	114.44444	140.11111	119.111115	-30.333334	46.666668	-16.333334	140.11111	0.183109	-2.2829227	2
220.0	111.0	9.0	0.0	0.0	2.555555	1.6555178	2.2777774	1.5974522	29.592592	25.444445	38.22222	25.11111	-12.444445	25.88889	-13.444445	38.22222	0.34932512	-2.064723	4
2.0	114.0	9.0	0.0	0.0	0.8333333	0.12222227	0.27777782	0.06296296	1.7407408	0.7777778	3.8888888	0.5555556	-2.8888888	6.4444447	-3.5555556	3.8888888	0.88148147	-2.0270298	3
30.0	251.0	9.0	0.0	0.0	2.444444	1.8816857	8.0	1.6055425	20.666666	21.444445	17.777779	22.777779	2.3333333	-8.666667	6.3333335	22.777779	0.23141664	1.2870604	7
107.0	129.0	9.0	0.0	0.0	0.55555564	0.56296325	0.8888889	0.8740743	6.6666665	8.444445	7.5555553	4.0	5.3333335	2.6666667	-8.0	8.444445	0.53055555	-0.8439043	1
34.0	128.0	9.0	0.0	0.0	0.44444442	0.118518494	0.66666657	0.48888892	5.6666665	7.4444447	6.5555553	3.0	5.3333335	2.6666667	-8.0	7.4444447	0.5974427	-0.83759844	1
105.0	62.0	9.0	0.0	0.0	0.8333346	0.16666616	1.1666679	0.83333385	126.48148	117.55556	140.33334	121.55556	-26.777779	41.555557	-14.777778	140.33334	0.16222528	-2.2754252	2
237.0	192.0	9.0	0.11111111	0.0	0.8333333	0.54772305	4.3888893	3.5239923	46.37037	41.11111	57.666668	40.333336	-15.777778	33.88889	-18.11111	57.666668	0.3026748	-2.047243	6
238.0	86.0	9.0	0.0	0.0	0.44444403	0.02962958	0.33333302	0.044444356	12.0	7.5555553	20.444445	8.0	-13.333333	25.333334	-12.0	20.444445	0.6295031	-2.1283617	5
94.0	80.0	9.0	0.0	0.0	2.1666653	1.1879028	0.83333397	0.50552523	58.333332	51.22222	72.111115	51.666668	-21.333334	41.333332	-20.0	72.111115	0.2908336	-2.1163511	4
139.0	187.0	9.0	0.0	0.0	2.055556	1.1238163	1.8333334	1.0697875	60.444443	53.666668	74.77778	52.88889	-20.333334	43.0	-22.666666	74.77778	0.29269224	-2.0582106	6
66.0	109.0	9.0	0.0	0.0	0.83333206	0.80966556	1.0000013	0.8432756	102.48148	89.44444	122.22222	95.77778	-39.11111	59.22222	-20.11111	122.22222	0.26811782	-2.2975464	2
4.0	189.0	9.0	0.0	0.0	2.0555565	3.8851852	11.722221	114.59634	26.444445	23.444445	33.0	22.88889	-9.0	19.666666	-10.666667	33.0	0.27147257	-2.1010017	6
18.0	70.0	9.0	0.0	0.11111111	9.444444	5.897896	9.944444	6.9487534	21.037037	16.222223	26.666666	20.222221	-14.444445	16.88889	-2.4444444	26.666666	0.4158355	-2.5142038	3
202.0	71.0	9.0	0.0	0.0	0.944444	0.5741341	0.7777774	0.45541972	38.37037	37.88889	42.11111	35.11111	-1.4444444	11.222222	-9.777778	42.11111	0.16604693	-1.6759187	4
218.0	64.0	9.0	0.0	0.0	1.5000004	1.1303884	1.8333334	1.9635572	8.0	6.111111	12.555555	5.3333335	-5.6666665	13.666667	-8.0	12.555555	0.5791423	-1.9652462	5
209.0	191.0	9.0	0.0	0.11111111	3.0555553	2.3037815	5.722222	6.071487	48.22222	43.88889	58.666668	42.11111	-13.0	31.333334	-18.333334	58.666668	0.27976418	-1.964901	6
93.0	127.0	9.0	0.0	0.0	1.1111112	0.83444345	1.0	0.7888106	3.8148148	1.3333334	6.7777777	3.3333333	-7.4444447	8.888889	-1.4444444	6.7777777	0.8272487	-2.4745617	3
33.0	94.0	9.0	0.0	0.0	1.3333336	0.21081811	2.5555556	1.6420401	5.888889	3.2222223	7.7777777	6.6666665	-8.0	5.6666665	2.3333333	7.7777777	0.60978836	-2.869948	3
184.0	145.0	9.0	0.0	0.0	0.72222227	0.6116159	0.22222222	0.2721655	0.5555556	0.33333334	1.2222222	0.11111111	-0.6666667	2.0	-1.3333334	1.2222222	0.5277778	-1.9209436	5
230.0	162.0	9.0	0.0	0.0	1.6666666	1.0749676	0.9444442	0.5741337	17.333334	13.777778	15.888889	22.333334	-10.666667	-4.3333335	15.0	22.333334	0.38252184	2.3503675	7
165.0	119.0	9.0	0.0	0.0	1.0555553	1.5740752	1.4444441	0.829629	29.481482	23.222221	40.333336	24.88889	-18.777779	32.555557	-13.777778	40.333336	0.42571348	-2.1877813	5
36.0	189.0	9.0	0.0	0.0	1.9444441	2.4629607	5.8333335	21.588884	31.37037	28.444445	38.0	27.666666	-8.777778	19.88889	-11.111111	38.0	0.2663022	-2.0203454	6
9.0	180.0	9.0	0.0	0.0	1.166667	0.7226493	1.1666673	0.9831922	22.555555	17.444445	22.0	28.222221	-15.333333	-1.6666666	17.0	28.222221	0.38142902	2.5416608	7
159.0	210.0	9.0	0.0	0.0	1.4999999	1.3666656	1.5555555	2.1629632	12.962963	9.444445	12.0	17.444445	-10.555555	-2.8888888	13.444445	17.444445	0.4604365	2.4287496	7
126.0	141.0	9.0	0.0	0.0	1.3888887	1.3518527	0.88888884	0.8296295	3.2592592	0.44444445	7.6666665	1.6666666	-8.444445	13.222222	-4.7777777	7.6666665	0.95308644	-2.2571225	3
133.0	102.0	9.0	0.0	0.11111111	22.055555	374.5964	29.888887	488.02975	44.037037	37.444443	52.666668	42.0	-19.777779	25.88889	-6.111111	52.666668	0.3978916	-2.4168172	3
176.0	100.0	9.0	0.0	0.0	1.9444441	0.7740748	1.4444447	0.6518514	55.37037	50.333332	66.88889	48.88889	-15.111111	34.555557	-19.444445	66.88889	0.26862052	-2.00619	4
223.0	150.0	9.0	0.0	0.0	0.0	0.0	0.0	0.0	0.0	0.0	0.0	0.0	0.0	0.0	0.0	0.0	0.0	0.0	5
72.0	31.0	9.0	0.0	0.0	1.1111094	1.4962956	1.3333334	0.7111079	135.92592	129.88889	145.55556	132.33334	-18.11111	28.88889	-10.777778	145.55556	0.10761623	-2.255012	2
193.0	125.0	9.0	0.0	0.0	5.055556	2.550962	1.9444447	1.8787314	37.444443	32.333336	47.555557	32.444447	-15.333333	30.333334	-15.0	47.555557	0.3218254	-2.1006875	4
103.0	130.0	9.0	0.0	0.0	0.33333334	0.0	0.27777776	0.38968173	0.7777778	0.0	2.3333335	0.0	-2.3333333	4.6666665	-2.3333333	2.3333335	1.0	-2.0943952	3
146.0	124.0	9.0	0.0	0.0	0.4999999	0.16666664	0.38888875	0.107407376	6.037037	7.4444447	7.3333335	3.3333333	4.2222223	3.8888888	-8.111111	7.6666665	0.56349206	-1.0247301	1
67.0	34.0	9.0	0.0	0.0	1.1111113	1.2232314	0.555556	0.5837306	54.25926	46.22222	70.333336	46.22222	-24.11111	48.22222	-24.11111	70.333336	0.34747013	-2.0945199	4
130.0	189.0	9.0	0.0	0.0	0.888889	0.34074098	1.1666669	0.92222214	12.0	9.444445	10.111111	16.444445	-7.6666665	-5.6666665	13.333333	16.444445	0.43944263	2.194143	7
234.0	161.0	9.0	0.0	0.0	0.888889	0.501849	1.6111113	1.4050179	19.037037	15.111111	17.0	25.0	-11.777778	-6.111111	17.88889	25.0	0.39559862	2.292736	7
83.0	133.0	9.0	0.11111111	0.0	2.3333347	2.1395726	1.166666	1.0697864	48.666668	41.555557	62.555557	41.88889	-21.333334	41.666668	-20.333334	62.555557	0.33914515	-2.1117887	4
96.0	236.0	9.0	0.0	0.0	1.7222222	3.840741	1.7222223	1.1296297	13.962963	10.777778	12.444445	18.666668	-9.555555	-4.5555553	14.111111	18.666668	0.42423514	2.3206298	7
41.0	77.0	9.0	0.11111111	0.0	1.777778	0.6518514	1.611111	1.5740745	5.0	1.2222222	10.222222	3.5555556	-11.333333	15.666667	-4.3333335	10.222222	0.8916084	-2.3548815	3
161.0	135.0	9.0	0.0	0.0	0.055555563	0.13608278	0.11111113	0.17213261	1.2592592	0.7777778	3.0	0.0	-1.4444444	5.2222223	-3.7777777	3.0	1.0	-1.8222142	5
158.0	76.0	9.0	0.0	0.0	0.833333	0.65828085	3.277778	3.065339	34.851852	31.88889	42.0	30.666666	-8.888889	21.444445	-12.555555	42.0	0.2703099	-1.9814991	4
241.0	90.0	9.0	0.0	0.11111111	5.6666665	23.377783	6.7777786	63.76296	9.0	4.7777777	15.666667	6.5555553	-12.666667	20.0	-7.3333335	15.666667	0.7629189	-2.2663894	3
240.0	58.0	9.0	0.0	0.0	1.0555547	0.77407175	1.0000013	0.7111076	92.703705	76.888885	118.55556	82.66667	-47.444443	77.55556	-30.11111	118.55556	0.35133117	-2.2393005	2
84.0	65.0	9.0	0.0	0.0	0.7222214	0.37407157	2.0	0.7111089	125.666664	115.333336	141.66667	120.0	-31.0	48.0	-17.0	141.66667	0.18565786	-2.2737436	2
157.0	20.0	9.0	0.0	0.0	1.3333334	0.7601168	4.944444	4.479171	35.48148	32.0	42.77778	31.666666	-10.444445	21.88889	-11.444445	42.77778	0.26195785	-2.045203	4
185.0	102.0	9.0	0.0	0.0	11.055557	73.70736	0.44444528	0.20740719	56.77778	51.11111	69.111115	50.11111	-17.0	37.0	-20.0	69.111115	0.27435303	-2.034054	4
222.0	145.0	9.0	0.0	0.0	0.0	0.0	0.0	0.0	0.0	0.0	0.0	0.0	0.0	0.0	0.0	0.0	0.0	0.0	5
228.0	20.0	9.0	0.0	0.0	1.0555547	0.49065518	0.8333333	0.7527733	125.0	114.0	140.55556	120.44444	-33.0	46.666668	-13.666667	140.55556	0.18889166	-2.348006	2
212.0	81.0	9.0	0.0	0.0	0.7222201	0.10740903	0.83333206	0.07777894	92.18519	77.22222	118.44444	80.888885	-44.88889	78.77778	-33.88889	118.44444	0.34790245	-2.1873991	2
196.0	93.0	9.0	0.0	0.0	1.7777777	2.562963	1.5	0.92222214	5.0	2.0	9.333334	3.6666667	-9.0	13.0	-4.0	9.333334	0.8086198	-2.3294232	3
170.0	154.0	9.0	0.0	0.0	0.11111111	0.17213261	0.055555556	0.13608277	0.074074075	0.0	0.22222222	0.0	-0.22222222	0.44444445	-0.22222222	0.22222222	0.22222222	-2.0943952	5
91.0	247.0	9.0	0.0	0.0	2.6666665	1.2472191	2.222222	1.4246507	12.62963	9.555555	12.444445	15.888889	-9.222222	-0.5555556	9.777778	15.888889	0.4018332	2.55309	7
41.0	93.0	9.0	0.0	0.0	0.7222201	0.15185115	1.0555547	1.3962914	112.296295	103.888885	128.0	105.0	-25.222221	47.11111	-21.88889	128.0	0.1883132	-2.1414192	2
8.0	226.0	9.0	0.0	0.0	2.8888886	1.9851301	1.111111	0.4554203	18.0	14.0	15.777778	24.222221	-12.0	-6.6666665	18.666666	24.222221	0.424404	2.2730305	7
41.0	61.0	9.0	0.0	0.0	2.0555553	1.5740743	1.5555553	1.940741	21.74074	20.333334	28.777779	16.11111	-4.2222223	21.11111	-16.88889	28.777779	0.43704242	-1.7372931	1
80.0	95.0	9.0	0.0	0.0	1.2222223	1.0074079	0.944444	0.5518514	21.407408	21.333334	26.666666	16.222223	-0.22222222	15.777778	-15.555555	26.666666	0.39043593	-1.5673273	1
58.0	95.0	9.0	0.0	0.0	2.166667	1.6333324	1.9444445	0.68518573	4.4444447	1.2222222	9.0	3.1111112	-9.666667	13.666667	-4.0	9.0	0.8749174	-2.3338044	3
197.0	236.0	9.0	0.0	0.0	2.4444444	6.829628	3.3333333	7.599998	16.074074	13.111111	16.666668	18.444445	-8.888889	1.7777778	7.111111	18.555555	0.29272884	2.7898002	7
207.0	58.0	9.0	0.0	0.0	0.8333308	0.45946908	1.0000013	0.4216377	122.0	110.111115	138.77779	117.111115	-35.666668	50.333332	-14.666667	138.77779	0.20650265	-2.3492694	2
156.0	86.0	9.0	0.0	0.0	2.2777777	0.38968182	0.27777767	0.250924	20.444445	15.888889	28.555555	16.88889	-13.666667	24.333334	-10.666667	28.555555	0.44469786	-2.1782806	5
240.0	79.0	9.0	0.0	0.0	16.277779	40.862957	14.166667	155.3222	32.77778	24.333334	45.77778	28.222221	-25.333334	39.0	-13.666667	45.77778	0.48906165	-2.2862954	3
89.0	68.0	9.0	0.0	0.0	4.055556	3.0407388	2.3888886	1.2185171	17.703703	17.666668	23.0	12.444445	-0.11111111	15.888889	-15.777778	23.0	0.46200204	-1.5639724	1
143.0	34.0	9.0	0.0	0.0	1.0555547	0.9289564	1.388888	0.8798136	125.48148	113.666664	142.0	120.77778	-35.444443	49.555557	-14.111111	142.0	0.19951604	-2.3572717	2
169.0	98.0	9.0	0.0	0.0	0.7222214	0.15184994	1.6666666	0.75555366	92.333336	77.333336	116.888885	82.77778	-45.0	73.666664	-28.666666	116.888885	0.3382884	-2.238522	2
62.0	26.0	9.0	0.0	0.0	0.7777774	0.27216512	0.44444403	0.40368605	112.22222	98.333336	130.88889	107.44444	-41.666668	56.0	-14.333333	130.88889	0.24869815	-2.38614	2
134.0	194.0	9.0	0.0	0.0	2.6111107	1.218682	5.222222	4.435546	58.962963	52.88889	71.55556	52.444443	-18.222221	37.77778	-19.555555	71.55556	0.27344358	-2.0818913	6
54.0	91.0	9.0	0.0	0.0	1.4444443	1.540741	0.8333333	0.25555572	3.2592592	0.5555556	8.0	1.2222222	-8.111111	14.222222	-6.111111	8.0	0.94481075	-2.186723	3
230.0	180.0	9.0	0.11111111	0.0	1.1111112	0.5185183	1.9444443	1.2629623	13.851851	9.666667	13.111111	18.777779	-12.555555	-2.2222223	14.777778	18.777779	0.48688295	2.4879174	7
196.0	161.0	9.0	0.0	0.0	2.7777774	5.540735	11.777776	93.98522	41.962963	36.555557	51.22222	38.11111	-16.222221	27.777779	-11.555555	51.333332	0.28212494	-2.38829	6
87.0	135.0	9.0	0.0	0.0	0.38888887	0.24074073	0.33333334	0.17777777	0.962963	0.0	2.7777777	0.11111111	-2.8888888	5.4444447	-2.5555556	2.7777777	1.0	-2.1175485	3
76.0	106.0	9.0	0.0	0.0	1.8333334	3.5444427	2.2222223	3.718517	3.6666667	1.0	7.888889	2.1111112	-8.0	12.666667	-4.6666665	7.888889	0.9035714	-2.2555406	3
69.0	92.0	9.0	0.11111111	0.0	1.888889	4.518517	1.9999999	1.0222219	19.37037	20.222221	23.333334	14.555555	2.5555556	11.888889	-14.444445	23.333334	0.37657413	-1.4082419	1
235.0	195.0	9.0	0.0	0.0	1.8888887	2.0940824	2.9999988	1.7384534	48.333332	42.77778	59.666668	42.555557	-16.666666	34.0	-17.333334	59.666668	0.29058507	-2.0810955	6
137.0	66.0	9.0	0.0	0.0	2.611111	3.040741	2.9444444	3.8851848	28.407408	25.333334	38.22222	21.666666	-9.222222	29.444445	-20.222221	38.22222	0.4305578	-1.8449929	1
121.0	113.0	9.0	0.0	0.0	1.722222	1.5296303	2.944444	1.5296295	20.25926	20.0	25.444445	15.333333	-0.7777778	15.555555	-14.777778	25.444445	0.39658895	-1.5856091	1
35.0	42.0	9.0	0.11111111	0.0	1.0555559	0.1518514	1.388889	0.5074066	22.592592	20.0	31.11111	16.666668	-7.7777777	25.555555	-17.777779	31.11111	0.46275216	-1.8424939	1
143.0	20.0	9.0	0.0	0.0	1.1111158	0.7503102	1.2777799	0.92895854	127.333336	116.77778	142.66667	122.55556	-31.666666	46.0	-14.333333	142.66667	0.18147528	-2.3269186	2
131.0	144.0	9.0	0.0	0.0	0.0	0.0	0.0	0.0	0.0	0.0	0.0	0.0	0.0	0.0	0.0	0.0	0.0	0.0	5
127.0	143.0	9.0	0.0	0.0	1.5	0.12222214	0.88888884	0.60740745	4.185185	0.8888889	9.444445	2.2222223	-9.888889	15.777778	-5.888889	9.444445	0.915376	-2.2574124	3
157.0	221.0	9.0	0.0	0.0	1.0555555	0.6469299	1.2222222	0.6206328	12.111111	10.222222	8.111112	18.0	-5.6666665	-12.0	17.666666	18.0	0.5491797	1.8771459	7
59.0	141.0	9.0	0.11111111	0.0	2.3888888	1.540803	2.1666667	1.278019	12.666667	7.888889	18.555555	11.555555	-14.333333	17.666666	-3.3333333	18.555555	0.58577543	-2.4515712	3
239.0	123.0	9.0	0.0	0.0	0.5	0.077777736	0.5	0.16666667	1.5185186	0.0	4.2222223	0.33333334	-4.5555553	8.111111	-3.5555556	4.2222223	1.0	-2.1640944	3
27.0	106.0	9.0	0.0	0.0	0.6111111	0.41851848	1.2777778	0.5962963	2.1851852	0.33333334	4.888889	1.3333334	-5.5555553	8.111111	-2.5555556	4.888889	0.9517196	-2.2740705	3
74.0	127.0	9.0	0.0	0.0	4.8333335	3.6499624	1.6666666	1.2472203	45.25926	39.444443	57.333332	39.0	-17.444445	36.22222	-18.777779	57.333332	0.31732458	-2.061036	4
92.0	44.0	9.0	0.11111111	0.0	0.7222226	0.5741352	1.1666654	1.048809	123.81481	113.44444	138.11111	119.888885	-31.11111	42.88889	-11.777778	138.11111	0.17842785	-2.3672824	2
92.0	70.0	9.0	0.11111111	0.0	1.1111107	1.3608265	0.7777767	0.65546083	61.11111	53.444443	77.0	52.88889	-23.0	47.666668	-24.666666	77.0	0.31436473	-2.070832	4
38.0	112.0	9.0	0.0	0.0	0.55555564	0.3851852	1.0000001	0.0888888	6.2222223	7.0	8.111112	3.5555556	2.3333333	5.6666665	-8.0	8.111112	0.5591711	-1.2739921	1
138.0	133.0	9.0	0.0	0.0	0.6666667	0.44444433	1.1666666	0.21111093	6.4444447	7.7777777	7.888889	3.6666667	4.0	4.3333335	-8.333333	8.222222	0.5582011	-1.0776595	1
118.0	126.0	9.0	0.0	0.0	0.6666667	0.39999974	1.8333336	2.1222224	20.555555	16.11111	28.666666	16.88889	-13.333333	24.333334	-11.0	28.666666	0.437078	-2.1588047	4
85.0	70.0	9.0	0.0	0.0	1.2777777	0.7296302	1.8333334	1.1444422	23.666666	23.0	30.11111	17.88889	-2.0	19.333334	-17.333334	30.11111	0.40601462	-1.6496034	1
201.0	135.0	9.0	0.0	0.0	0.5555555	0.29629624	0.888889	0.074073985	5.5185184	7.111111	6.4444447	3.0	4.7777777	2.7777777	-7.5555553	7.4444447	0.5994268	-0.89217883	1
59.0	111.0	9.0	0.0	0.0	0.27777767	0.15185185	0.4999999	0.12222217	5.4444447	6.4444447	7.0	2.8888888	3.0	4.6666665	-7.6666665	7.2222223	0.60119045	-1.1813879	1
124.0	183.0	9.0	0.0	0.0	1.7777778	0.4296295	2.2777774	4.196296	18.185184	14.222222	17.11111	23.222221	-11.888889	-3.2222223	15.111111	23.222221	0.38988227	2.4280221	7
85.0	124.0	9.0	0.0	0.0	1.2222227	0.93491936	2.3888893	1.6788442	14.666667	7.5555553	24.11111	12.333333	-21.333334	28.333334	-7.0	24.11111	0.6911226	-2.3966818	3
99.0	149.0	9.0	0.0	0.0	3.6666667	4.577775	2.111111	1.5851847	21.37037	16.666668	30.0	17.444445	-14.111111	25.88889	-11.777778	30.0	0.4451721	-2.1417873	4
120.0	89.0	9.0	0.11111111	0.0	4.0	9.555554	5.8333335	11.85555	10.481482	5.7777777	17.11111	8.555555	-14.111111	19.88889	-5.7777777	17.11111	0.6866853	-2.356793	3
244.0	193.0	9.0	0.0	0.0	2.0555556	2.225275	3.8888886	3.631141	16.185184	13.333333	14.222222	21.0	-8.555555	-5.888889	14.444445	21.0	0.37887058	2.2221026	7
99.0	132.0	9.0	0.0	0.0	0.44444442	0.3851853	0.5555555	0.7851854	0.7407407	0.11111111	2.0	0.11111111	-1.8888888	3.7777777	-1.8888888	2.0	0.9814815	-2.0943952	3
163.0	166.0	9.0	0.0	0.0	1.7777776	1.0962971	2.444445	1.0518519	16.962963	12.333333	16.333334	22.222221	-13.888889	-1.8888888	15.777778	22.222221	0.4462137	2.5158255	7
210.0	114.0	9.0	0.0	0.0	1.2777778	1.3074073	0.61111087	0.06296301	16.185184	11.444445	25.0	12.111111	-14.222222	26.444445	-12.222222	25.0	0.5462072	-2.1416595	5
65.0	54.0	9.0	0.0	0.0	1.777778	1.6740733	2.722222	4.3296285	24.592592	22.777779	32.555557	18.444445	-5.4444447	23.88889	-18.444445	32.555557	0.4321665	-1.7607523	1
252.0	36.0	9.0	0.0	0.0	0.94444275	0.19630012	1.0	0.22221552	135.2963	128.55556	146.11111	131.22223	-20.222221	32.444443	-12.222222	146.11111	0.12003023	-2.247156	2
183.0	185.0	9.0	0.0	0.0	2.8888881	1.4246495	5.777777	5.556445	44.962963	40.666668	55.0	39.22222	-12.888889	30.11111	-17.222221	55.0	0.28574014	-2.0049882	6
76.0	64.0	9.0	0.0	0.0	2.2222223	5.4962974	2.8888884	4.3407397	23.62963	21.777779	31.222221	17.88889	-5.5555553	22.777779	-17.222221	31.222221	0.42481935	-1.7567121	1
47.0	121.0	9.0	0.0	0.0	0.88888866	1.0255988	4.888888	3.208784	53.666668	46.88889	66.88889	47.22222	-20.333334	39.666668	-19.333334	66.88889	0.30067223	-2.1102333	4
48.0	202.0	9.0	0.0	0.11111111	3.3888886	1.6250362	4.8333325	4.091997	58.0	52.0	71.0	51.0	-18.0	39.0	-21.0	71.0	0.2845155	-2.0459433	6
200.0	13.0	9.0	0.0	0.0	1.7777777	1.8579161	0.27777767	0.25092423	9.296296	6.111111	15.888889	5.888889	-9.555555	19.777779	-10.222222	15.888889	0.63273925	-2.0741334	5
229.0	124.0	9.0	0.0	0.0	0.888889	0.074073985	0.8888889	0.3407407	5.888889	7.111111	7.111111	3.4444444	3.6666667	3.6666667	-7.3333335	7.5555553	0.5458554	-1.0376626	1
9.0	131.0	9.0	0.0	0.0	0.0	0.0	0.0	0.0	0.0	0.0	0.0	0.0	0.0	0.0	0.0	0.0	0.0	0.0	3
140.0	181.0	9.0	0.11111111	0.0	0.8333333	0.47777775	1.2777777	1.7074063	19.296297	15.444445	18.444445	24.0	-11.555555	-2.5555556	14.111111	24.0	0.3576681	2.4584713	7
188.0	186.0	9.0	0.0	0.0	0.88888836	0.1629624	0.77777797	0.2074075	18.518518	15.333333	18.222221	22.0	-9.555555	-0.8888889	10.444445	22.0	0.30188268	2.5873964	7
78.0	72.0	9.0	0.0	0.0	1.111112	1.0074095	1.0555586	0.7296313	125.55556	115.333336	140.55556	120.77778	-30.666666	45.0	-14.333333	140.55556	0.17933026	-2.3208396	2
34.0	164.0	9.0	0.0	0.0	0.888889	0.40368673	1.2777778	0.49065349	11.333333	9.222222	10.333334	14.444445	-6.3333335	-3.0	9.333333	14.444445	0.367923	2.291118	7
112.0	90.0	9.0	0.0	0.0	7.38889	6.9455557	1.2777773	0.87981415	65.18519	57.666668	79.77778	58.11111	-22.555555	43.77778	-21.222221	79.77778	0.27834544	-2.108813	4
186.0	98.0	9.0	0.0	0.0	1.2777783	1.1816506	5.944444	3.0798028	33.962963	31.0	41.0	29.88889	-8.888889	21.11111	-12.222222	41.0	0.2656978	-1.9603096	4
233.0	81.0	9.0	0.0	0.0	0.61111325	0.3296313	1.0555573	0.55185294	90.40741	75.66667	116.44444	79.111115	-44.22222	78.111115	-33.88889	116.44444	0.35003868	-2.1823301	2
121.0	82.0	9.0	0.0	0.0	0.555556	0.34426636	0.6111107	0.44305366	106.51852	92.888885	125.888885	100.77778	-40.88889	58.11111	-17.222221	125.888885	0.2620926	-2.3448718	2
107.0	210.0	9.0	0.0	0.0	0.9444445	0.5962963	1.8333335	0.65555495	15.111111	11.222222	14.222222	19.88889	-11.666667	-2.6666667	14.333333	19.88889	0.43576914	2.4615993	7
103.0	174.0	9.0	0.11111111	0.0	1.4444447	1.1674602	1.6666666	1.2649112	23.185184	20.666668	19.88889	29.0	-7.5555553	-9.888889	17.444445	29.0	0.32797024	2.0336978	7
145.0	248.0	9.0	0.0	0.0	2.0555553	1.7180947	2.111111	1.3770607	26.88889	23.222221	25.11111	32.333336	-11.0	-5.3333335	16.333334	32.333336	0.2916751	2.2850983	7
59.0	135.0	9.0	0.0	0.0	0.16666667	0.18257421	0.055555556	0.13608277	0.4814815	0.0	1.4444444	0.0	-1.4444444	2.8888888	-1.4444444	1.4444444	1.0	-2.0943952	5
45.0	205.0	9.0	0.0	0.0	1.9444453	2.1951118	3.333334	2.5298228	50.25926	44.88889	61.77778	44.11111	-16.11111	34.555557	-18.444445	61.77778	0.28757253	-2.0446525	6
237.0	83.0	9.0	0.0	0.0	0.7222223	0.41851845	5.8333335	20.922216	9.888889	6.0	17.0	6.6666665	-11.666667	21.333334	-9.666667	17.0	0.6765811	-2.1502569	5
120.0	74.0	9.0	0.0	0.0	0.3333346	0.08888922	0.50000125	0.07777796	101.85185	89.111115	123.22222	93.22222	-38.22222	64.111115	-25.88889	123.22222	0.2767844	-2.2205532	2
186.0	90.0	9.0	0.0	0.0	4.444444	1.455513	0.6666667	0.4714045	10.037037	7.5555553	15.0	7.5555553	-7.4444447	14.888889	-7.4444447	15.0	0.5339284	-2.067026	5
20.0	134.0	9.0	0.0	0.0	0.6666667	0.088888995	0.61111116	0.24074072	2.9629629	1.1111112	6.4444447	1.3333334	-5.5555553	10.444445	-4.888889	6.4444447	0.8292328	-2.133095	5
210.0	153.0	9.0	0.0	0.0	0.0	0.0	0.0	0.0	0.0	0.0	0.0	0.0	0.0	0.0	0.0	0.0	0.0	0.0	5
117.0	137.0	9.0	0.0	0.0	0.22222225	0.07407406	0.6666667	0.17777774	3.1111112	1.5555556	6.3333335	1.4444444	-4.6666665	9.666667	-5.0	6.3333335	0.77248675	-2.0750706	5
18.0	43.0	9.0	0.0	0.0	1.8888893	1.7722137	1.5555567	1.2232332	64.703705	54.88889	82.55556	56.666668	-29.444445	53.555557	-24.11111	82.55556	0.3351151	-2.1605515	4
63.0	220.0	9.0	0.0	0.0	3.055556	15.2629595	3.6666667	6.0888896	8.185185	6.5555553	6.4444447	11.555555	-4.888889	-5.2222223	10.111111	11.555555	0.48671728	2.0931497	7
172.0	218.0	9.0	0.0	0.0	2.5555556	2.42963	1.6111108	2.418518	14.925926	11.888889	13.777778	19.11111	-9.111111	-3.4444444	12.555555	19.11111	0.38645566	2.362146	7
173.0	190.0	9.0	0.11111111	0.0	2.3333328	2.5647182	1.5555559	1.2049291	50.444443	44.88889	62.333332	44.11111	-16.666666	35.666668	-19.0	62.333332	0.2921254	-2.048697	6
36.0	243.0	9.0	0.11111111	0.0	1.888889	1.8518513	2.0	0.7111104	13.333333	9.888889	12.111111	18.0	-10.333333	-3.6666667	14.0	18.0	0.4522286	2.3683105	7
174.0	188.0	9.0	0.0	0.0	2.8888886	2.8803291	3.6111107	2.23524	50.407406	45.444443	62.0	43.77778	-14.888889	34.77778	-19.88889	62.0	0.29399088	-1.9950715	6
39.0	124.0	9.0	0.0	0.11111111	5.3333335	4.774935	6.5000005	4.544838	7.5925927	4.111111	12.888889	5.7777777	-10.444445	15.888889	-5.4444447	12.888889	0.7721516	-2.2657473	3
77.0	199.0	9.0	0.0	0.0	2.666668	1.8618976	4.666666	3.025815	57.0	50.555557	71.0	49.444443	-19.333334	42.0	-22.666666	71.0	0.30349702	-2.0408664	6
14.0	110.0	9.0	0.0	0.0	1.7222224	5.3518505	2.6666667	1.0222229	17.925926	18.88889	21.444445	13.444445	2.8888888	10.555555	-13.444445	21.444445	0.36884832	-1.3450956	1
76.0	116.0	9.0	0.0	0.0	0.833333	0.43333372	0.16666667	0.07777769	16.851852	13.555555	23.222221	13.777778	-9.888889	19.11111	-9.222222	23.222221	0.42083883	-2.1211753	5
180.0	123.0	9.0	0.11111111	0.0	1.7222214	2.1074064	1.1111113	0.5185183	57.48148	52.555557	68.55556	51.333332	-14.777778	33.22222	-18.444445	68.55556	0.2511938	-2.021502	4
51.0	237.0	9.0	0.11111111	0.0	2.5555556	2.5356712	2.3333333	1.2292727	14.148149	11.111111	13.0	18.333334	-9.111111	-3.4444444	12.555555	18.333334	0.39798474	2.3784301	7
233.0	97.0	9.0	0.0	0.0	0.38888887	0.19629626	0.5555555	0.20740739	2.1111112	0.11111111	5.5555553	0.6666667	-6.0	10.333333	-4.3333335	5.5555553	0.984127	-2.1913822	3
121.0	113.0	9.0	0.0	0.0	1.722222	1.5296303	2.944444	1.5296295	20.25926	20.0	25.444445	15.333333	-0.7777778	15.555555	-14.777778	25.444445	0.39658895	-1.5856091	1
202.0	21.0	9.0	0.0	0.0	0.33333334	0.36514834	5.222221	2.613357	40.74074	37.11111	49.333332	35.77778	-10.888889	25.777779	-14.888889	49.333332	0.2745188	-1.9908056	4
198.0	148.0	9.0	0.11111111	0.0	1.6666666	0.84327394	1.111111	0.98130697	1.7777778	1.1111112	3.2222223	1.0	-2.0	4.3333335	-2.3333333	3.2222223	0.61296296	-2.0451503	5
11.0	108.0	9.0	0.0	0.0	1.3333335	0.80000025	1.3888888	0.95185167	17.666666	19.0	21.11111	12.888889	4.0	10.333333	-14.333333	21.11111	0.38875645	-1.3021333	1
139.0	95.0	9.0	0.0	0.0	3.6111107	2.524692	7.0555553	5.724864	46.851852	42.88889	56.333332	41.333336	-11.888889	28.444445	-16.555555	56.333332	0.2645714	-1.9708016	4
191.0	119.0	9.0	0.0	0.0	1.1111107	1.2938615	0.9444459	0.772202	39.851852	36.22222	48.22222	35.11111	-10.888889	25.11111	-14.222222	48.22222	0.27171725	-2.0059998	4
250.0	172.0	9.0	0.0	0.0	0.9444442	0.5074071	1.3333334	0.7111102	16.074074	12.333333	15.0	20.88889	-11.222222	-3.2222223	14.444445	20.88889	0.40983546	2.4177017	7
169.0	186.0	9.0	0.0	0.22222222	2.333334	1.659987	5.5000005	2.5188184	49.444443	44.666668	61.11111	42.555557	-14.333333	35.0	-20.666666	61.11111	0.30344796	-1.974394	6
145.0	102.0	9.0	0.0	0.0	0.88888866	0.6074083	2.611111	1.4851857	23.074074	22.11111	29.777779	17.333334	-2.8888888	20.11111	-17.222221	29.777779	0.41776258	-1.6854404	1
75.0	107.0	9.0	0.11111111	0.0	1.1666665	0.34444454	1.7777777	1.5407407	16.703703	18.777779	19.444445	11.888889	6.2222223	8.222222	-14.444445	19.777779	0.39931142	-1.1319735	1
240.0	192.0	9.0	0.0	0.0	2.3888881	0.6469305	4.3888893	2.3796992	45.962963	40.555557	58.11111	39.22222	-16.222221	36.444443	-20.222221	58.11111	0.32560807	-2.0165784	6
95.0	131.0	9.0	0.0	0.0	0.5555555	0.162963	1.3333334	0.7111112	5.3333335	6.888889	6.111111	3.0	4.6666665	2.3333333	-7.0	7.2222223	0.5928131	-0.8507829	1
145.0	33.0	9.0	0.0	0.0	0.8888893	0.27216268	0.88888806	0.6206336	124.55556	113.22222	140.88889	119.55556	-34.0	49.0	-15.0	140.88889	0.19629721	-2.3335373	2
52.0	102.0	9.0	0.0	0.0	0.72222227	0.50740725	0.8333333	0.5666668	2.8888888	0.6666667	6.3333335	1.6666666	-6.6666665	10.333333	-3.6666667	6.3333335	0.89973545	-2.2617195	3
93.0	67.0	9.0	0.0	0.0	1.7222208	1.3891102	1.4999994	1.1879022	60.74074	53.0	75.888885	53.333332	-23.222221	45.444443	-22.222221	75.888885	0.303044	-2.109804	4
4.0	126.0	9.0	0.0	0.0	1.1666673	0.74444556	0.94444466	0.59629667	57.814816	52.333332	70.44444	50.666668	-16.444445	37.88889	-21.444445	70.44444	0.28073832	-2.0060287	4
185.0	118.0	9.0	0.0	0.0	14.444446	182.29631	1.1666666	1.0555547	55.074074	50.11111	66.333336	48.77778	-14.888889	33.77778	-18.88889	66.333336	0.26555753	-2.0071168	4
3.0	91.0	9.0	0.0	0.11111111	2.2222223	5.051852	1.0	1.9555557	5.6296296	1.8888888	10.666667	4.3333335	-11.222222	15.111111	-3.8888888	10.666667	0.82974845	-2.3839493	3
78.0	186.0	9.0	0.0	0.0	2.833334	2.1222198	3.5555556	4.2074056	35.296295	31.222221	43.88889	30.777779	-12.222222	25.777779	-13.555555	43.88889	0.30228558	-2.0601218	6
199.0	25.0	9.0	0.0	0.0	1.0	0.8444401	1.2777761	0.7740752	103.62963	89.111115	126.888885	94.888885	-43.555557	69.77778	-26.222221	126.888885	0.29752782	-2.2521007	2
186.0	12.0	9.0	0.0	0.0	0.44444433	0.27216548	2.3333333	1.9663839	6.259259	3.8888888	11.333333	3.5555556	-7.111111	15.222222	-8.111111	11.333333	0.6873016	-2.057978	5
158.0	154.0	9.0	0.0	0.0	0.9444444	1.0835471	0.2222222	0.40368667	0.6296296	0.44444445	1.2222222	0.22222222	-0.5555556	1.7777778	-1.2222222	1.2222222	0.2777778	-1.8611541	5
189.0	187.0	9.0	0.0	0.0	1.2222227	1.0036974	3.0555553	2.3890193	48.51852	44.11111	59.88889	41.555557	-13.222222	34.11111	-20.88889	59.88889	0.30575457	-1.9474715	6
190.0	188.0	9.0	0.0	0.0	2.0000007	1.5634717	2.2777774	1.7815938	49.703705	44.666668	61.77778	42.666668	-15.111111	36.22222	-21.11111	61.77778	0.30923617	-1.9845647	6
183.0	111.0	9.0	0.0	0.0	0.6666667	0.31111106	1.0555555	0.50740737	5.703704	6.888889	7.0	3.2222223	3.5555556	3.8888888	-7.4444447	7.3333335	0.56613755	-1.0650656	1
139.0	86.0	9.0	0.11111111	0.0	1.4444447	1.2740743	1.222222	1.3185184	26.481482	24.222221	35.0	20.222221	-6.7777777	25.555555	-18.777779	35.0	0.4214949	-1.8048292	1
149.0	77.0	9.0	0.0	0.0	2.111111	3.940742	2.4444447	6.0296316	24.481482	23.444445	31.555555	18.444445	-3.1111112	21.222221	-18.11111	31.555555	0.41573665	-1.6895405	1
152.0	98.0	9.0	0.0	0.0	7.0000014	3.8873014	1.0555559	0.7722023	28.777779	24.88889	37.11111	24.333334	-11.666667	25.0	-13.333333	37.11111	0.34639803	-2.0429404	4
38.0	71.0	9.0	0.0	0.0	0.7222214	0.49065483	0.88888806	0.72008145	122.18519	111.44444	138.33334	116.77778	-32.22222	48.444443	-16.222221	138.33334	0.19431558	-2.3012028	2
97.0	75.0	9.0	0.0	0.11111111	2.0000002	1.9111089	3.7777777	8.296293	24.851852	24.0	31.666666	18.88889	-2.5555556	20.444445	-17.88889	31.666666	0.40211964	-1.6527679	1
212.0	234.0	9.0	0.0	0.0	0.4444445	0.11851848	1.0555555	0.28518525	7.111111	6.0	4.2222223	11.111111	-3.3333333	-8.666667	12.0	11.111111	0.62132436	1.8382597	7
8.0	199.0	9.0	0.0	0.0	1.6666671	0.78881073	1.3888893	0.71232533	15.0	13.333333	11.777778	19.88889	-5.0	-9.666667	14.666667	19.88889	0.40888458	1.9053026	7
169.0	184.0	9.0	0.11111111	0.0	1.2222227	0.54433143	2.4999993	1.9293057	56.25926	51.22222	69.0	48.555557	-15.111111	38.22222	-23.11111	69.0	0.2956001	-1.958014	6
250.0	37.0	9.0	0.0	0.0	0.6111107	0.24073862	1.0555534	0.95185125	95.92593	80.111115	121.111115	86.55556	-47.444443	75.55556	-28.11111	121.111115	0.3384867	-2.258443	2
226.0	110.0	9.0	0.0	0.0	0.33333334	0.08888887	0.49999997	0.2111111	1.6666666	0.11111111	4.4444447	0.44444445	-4.6666665	8.333333	-3.6666667	4.4444447	0.9777778	-2.1559837	3
245.0	18.0	9.0	0.0	0.0	1.0	1.0222217	1.1666692	0.21111068	137.88889	131.44444	147.88889	134.33334	-19.333334	30.0	-10.666667	147.88889	0.11121766	-2.27511	2
74.0	122.0	9.0	0.0	0.0	1.2222222	1.2412658	1.3333331	0.6992059	16.148148	8.0	28.333334	12.111111	-24.444445	36.555557	-12.111111	28.333334	0.71822083	-2.305989	3
35.0	67.0	9.0	0.11111111	0.0	2.6666653	1.1352928	3.833332	1.9407902	106.07407	92.111115	125.55556	100.55556	-41.88889	58.444443	-16.555555	125.55556	0.26643977	-2.3573377	2
245.0	78.0	9.0	0.11111111	0.0	1.888889	1.0074077	4.0555553	5.662962	30.185184	25.11111	40.333336	25.11111	-15.222222	30.444445	-15.222222	40.333336	0.39203387	-2.0666955	4
54.0	126.0	9.0	0.0	0.0	0.6666666	0.31111127	0.49999997	0.16666673	1.4074074	0.0	3.6666667	0.5555556	-4.2222223	6.7777777	-2.5555556	3.6666667	1.0	-2.229939	3
70.0	60.0	9.0	0.0	0.0	0.94444466	1.3962969	2.166666	1.3666676	23.777779	22.444445	31.0	17.88889	-4.0	21.666666	-17.666666	31.0	0.420823	-1.7131336	1
171.0	187.0	9.0	0.0	0.11111111	2.9444454	1.7309813	2.6666672	2.4312778	48.37037	43.333332	60.11111	41.666668	-15.111111	35.22222	-20.11111	60.11111	0.3067255	-1.9985466	6
21.0	147.0	9.0	0.11111111	0.0	1.9444445	1.6185181	1.3333331	0.8444448	6.259259	5.7777777	8.444445	4.5555553	-1.4444444	6.5555553	-5.111111	8.666667	0.46406928	-1.5843413	4
159.0	111.0	9.0	0.0	0.0	0.4444445	0.074074045	0.61111116	0.1518519	5.9259257	7.6666665	6.888889	3.2222223	5.2222223	2.8888888	-8.111111	7.6666665	0.5813492	-0.87266606	1
146.0	140.0	9.0	0.0	0.0	1.0555557	0.4629631	1.0000001	0.57777774	6.3333335	7.888889	7.3333335	3.7777777	4.6666665	3.0	-7.6666665	8.222222	0.537017	-0.9092674	1
136.0	92.0	9.0	0.0	0.0	8.055554	44.774082	1.0	0.17777748	15.407408	11.666667	22.666666	11.888889	-11.222222	21.777779	-10.555555	22.666666	0.53354967	-2.1132734	5
74.0	129.0	9.0	0.0	0.0	0.22222222	0.029629637	0.11111111	0.029629635	0.5185185	0.0	1.5555556	0.0	-1.5555556	3.1111112	-1.5555556	1.5555556	1.0	-2.0943952	3
83.0	198.0	9.0	0.0	0.0	2.3888886	1.4969089	4.833334	3.0092454	59.77778	53.11111	74.0	52.22222	-20.0	42.666668	-22.666666	74.0	0.2963139	-2.0505745	6
41.0	139.0	9.0	0.0	0.0	0.055555563	0.018518524	0.11111113	0.029629637	1.2962962	0.0	3.8888888	0.0	-3.8888888	7.7777777	-3.8888888	3.8888888	1.0	-2.0943952	5
117.0	147.0	9.0	0.0	0.0	0.6111111	0.10740735	0.77777785	0.5629629	6.7777777	5.4444447	11.0	3.8888888	-4.0	12.666667	-8.666667	11.0	0.64367795	-1.7833879	1
163.0	177.0	9.0	0.11111111	0.0	1.1666673	0.7	2.5	0.7888896	24.518518	21.222221	21.444445	30.88889	-9.888889	-9.222222	19.11111	30.88889	0.3211389	2.1254158	7
94.0	127.0	9.0	0.0	0.0	0.77777785	0.5018486	0.77777773	0.6885305	2.7407408	0.5555556	5.5555553	2.1111112	-6.5555553	8.444445	-1.8888888	5.5555553	0.91534394	-2.4089394	3
25.0	41.0	9.0	0.0	0.0	1.0	0.5777743	1.4999987	0.65555346	113.40741	103.888885	131.22223	105.111115	-28.555555	53.444443	-24.88889	131.22223	0.20829348	-2.1398222	2
1.0	115.0	9.0	0.11111111	0.0	1.8333331	2.3888893	2.2222226	4.9629602	16.555555	15.666667	21.777779	12.222222	-2.6666667	15.666667	-13.0	21.88889	0.42553785	-1.5480099	1
234.0	110.0	9.0	0.0	0.0	0.8333333	0.21111107	0.5	0.56666666	1.8148148	0.11111111	4.888889	0.44444445	-5.111111	9.222222	-4.111111	4.888889	0.984127	-2.1525068	3
187.0	75.0	9.0	0.0	0.0	1.5555559	0.9108403	5.6666665	4.8027763	39.703705	35.77778	48.22222	35.11111	-11.777778	25.555555	-13.777778	48.22222	0.27505925	-2.036435	4
121.0	60.0	9.0	0.0	0.0	2.277778	2.329629	2.888889	2.8740742	26.74074	24.666666	35.22222	20.333334	-6.2222223	25.444445	-19.222221	35.22222	0.4223002	-1.776113	1
47.0	96.0	9.0	0.0	0.0	0.94444466	0.5741338	0.8333333	0.75277233	61.925926	54.444443	77.0	54.333332	-22.444445	45.22222	-22.777779	77.0	0.29722086	-2.0891051	4
134.0	148.0	9.0	0.0	0.0	0.11111113	0.17213261	0.055555556	0.13608277	0.037037037	0.0	0.11111111	0.0	-0.11111111	0.22222222	-0.11111111	0.11111111	0.11111111	-2.0943952	5
41.0	101.0	9.0	0.0	0.0	1.7222214	0.9289575	2.0555542	1.5551577	64.37037	56.88889	79.44444	56.77778	-22.444445	45.22222	-22.777779	79.44444	0.28936154	-2.0895698	4
249.0	178.0	9.0	0.0	0.0	2.277778	1.7690756	5.2222214	4.933632	47.962963	42.666668	58.88889	42.333336	-15.888889	32.77778	-16.88889	58.88889	0.2898632	-2.102536	6
191.0	101.0	9.0	0.0	0.0	1.111112	0.7793635	1.1111113	1.186342	45.037037	39.0	57.11111	39.0	-18.11111	36.22222	-18.11111	57.11111	0.32273299	-2.0943027	4
249.0	200.0	9.0	0.0	0.0	2.5555546	2.6218467	2.5	1.2064643	45.296295	40.666668	55.77778	39.444443	-13.888889	31.444445	-17.555555	55.77778	0.29278436	-2.0166461	6
249.0	173.0	9.0	0.11111111	0.0	1.6666654	1.6465437	3.6111107	2.1125717	55.185184	48.555557	69.55556	47.444443	-19.88889	43.11111	-23.222221	69.55556	0.32108474	-2.0417202	6
140.0	25.0	9.0	0.0	0.0	0.99999875	1.4666697	1.1111107	0.118517555	128.0	117.77778	142.33334	123.888885	-30.666666	43.0	-12.333333	142.33334	0.17250364	-2.3545518	2
140.0	25.0	9.0	0.0	0.0	0.99999875	1.4666697	1.1111107	0.118517555	128.0	117.77778	142.33334	123.888885	-30.666666	43.0	-12.333333	142.33334	0.17250364	-2.3545518	2
206.0	80.0	9.0	0.0	0.0	4.888889	14.829629	3.8333333	36.12222	10.037037	6.5555553	15.111111	8.444445	-10.444445	15.222222	-4.7777777	15.111111	0.59776545	-2.3262568	3
36.0	145.0	9.0	0.0	0.0	0.2777778	0.19629629	1.2777778	2.0629628	0.8518519	0.33333334	1.4444444	0.7777778	-1.5555556	1.7777778	-0.22222222	1.4444444	0.25185186	-2.5309503	3
161.0	73.0	9.0	0.0	0.0	0.8333333	0.5055238	0.61111003	0.3896817	43.851852	43.0	48.77778	39.77778	-2.5555556	14.777778	-12.222222	48.77778	0.18437627	-1.7204413	4
7.0	90.0	9.0	0.0	0.0	1.2777777	0.8541836	2.4444444	2.0184336	4.6666665	2.5555556	5.7777777	5.6666665	-6.3333335	3.3333333	3.0	6.2222223	0.66534394	-3.0441751	3
17.0	110.0	9.0	0.11111111	0.0	1.2777778	1.2629629	2.7222223	2.9962952	3.9629629	1.4444444	6.4444447	4.0	-7.5555553	7.4444447	0.11111111	6.4444447	0.80665785	-2.6186507	3
114.0	193.0	9.0	0.0	0.0	3.166666	2.4653153	4.5	2.5011096	57.814816	51.11111	72.55556	49.77778	-20.11111	44.22222	-24.11111	72.55556	0.3140923	-2.033804	6
244.0	211.0	9.0	0.0	0.0	1.6666666	1.3333334	2.0000002	2.311112	13.62963	10.777778	12.888889	17.222223	-8.555555	-2.2222223	10.777778	17.222223	0.3748065	2.441017	7
11.0	200.0	9.0	0.0	0.0	3.1666667	3.0313182	3.9444447	2.480293	53.555557	46.444443	67.333336	46.88889	-21.333334	41.333332	-20.0	67.333336	0.31303197	-2.1167326	6
103.0	39.0	9.0	0.0	0.0	0.49999747	0.29999694	1.1111107	0.42962748	127.51852	116.55556	142.88889	123.111115	-32.88889	46.11111	-13.222222	142.88889	0.18426341	-2.352961	2
96.0	115.0	9.0	0.0	0.0	0.38888893	0.15185183	0.33333334	0.17777777	6.7777777	7.7777777	8.555555	4.0	3.0	5.3333335	-8.333333	8.666667	0.53858024	-1.2103575	1
197.0	58.0	9.0	0.0	0.0	0.8333346	0.62360954	1.4444441	1.0036969	122.25926	110.44444	138.77779	117.55556	-35.444443	49.555557	-14.111111	138.77779	0.20414667	-2.357271	2
183.0	105.0	9.0	0.0	0.0	2.1111095	1.1407399	0.77777606	0.65185165	65.55556	60.0	78.77778	57.88889	-16.666666	39.666668	-23.0	78.77778	0.26498562	-1.9894751	4
95.0	127.0	9.0	0.0	0.0	0.22222222	0.07407406	0.22222222	0.02962962	0.6296296	0.0	1.8888888	0.0	-1.8888888	3.7777777	-1.8888888	1.8888888	1.0	-2.0943952	3
254.0	159.0	9.0	0.0	0.0	3.5555553	7.54074	14.833333	152.7	36.62963	31.333334	46.22222	32.333336	-15.888889	28.777779	-12.888889	46.22222	0.29484537	-2.316872	6
97.0	123.0	9.0	0.0	0.0	1.5555553	1.0962937	13.222221	108.74074	52.814816	48.0	64.111115	46.333332	-14.444445	33.88889	-19.444445	64.111115	0.2805935	-1.9941053	4
82.0	120.0	9.0	0.0	0.0	5.6666675	46.933327	5.9444447	60.06297	6.962963	3.3333333	12.777778	4.7777777	-10.888889	17.444445	-6.5555553	12.777778	0.8228925	-2.240133	3
145.0	152.0	9.0	0.0	0.0	0.72222203	1.1434193	2.7777774	1.1088861	25.037037	19.666668	25.777779	29.666666	-16.11111	2.2222223	13.888889	29.666666	0.337989	2.7311342	7
177.0	130.0	9.0	0.0	0.0	0.055555552	0.13608275	0.22222225	0.27216554	1.1851852	0.6666667	2.8888888	0.0	-1.5555556	5.111111	-3.5555556	2.8888888	1.0	-1.8611541	5
166.0	180.0	9.0	0.0	0.0	1.4444437	1.5851855	7.3333325	45.955563	31.444445	28.666666	37.77778	27.88889	-8.333333	19.0	-10.666667	37.77778	0.25295278	-2.0210319	6
249.0	154.0	9.0	0.0	0.11111111	4.2222223	18.162964	1.7222223	3.174073	4.296296	2.5555556	7.6666665	2.6666667	-5.2222223	10.111111	-4.888889	7.6666665	0.8153439	-2.0958126	5
252.0	137.0	9.0	0.0	0.0	0.88888884	0.544331	0.6111111	0.71232533	0.7407407	0.33333334	1.7777778	0.11111111	-1.2222222	3.1111112	-1.8888888	1.7777778	0.75	-2.0076063	5
120.0	227.0	9.0	0.0	0.0	1.4444442	1.186342	1.8888887	0.80737346	12.62963	9.444445	11.0	17.444445	-9.555555	-4.888889	14.444445	17.444445	0.45836443	2.2918468	7
27.0	112.0	9.0	0.0	0.0	0.22222222	0.34426522	0.11111113	0.27216557	0.14814815	0.0	0.44444445	0.0	-0.44444445	0.8888889	-0.44444445	0.44444445	0.22222222	-2.0943952	3
182.0	197.0	9.0	0.11111111	0.0	2.166667	0.69121456	2.3888888	1.5834798	12.851851	10.444445	12.777778	15.333333	-7.2222223	-0.22222222	7.4444447	15.333333	0.322069	2.6282077	7
52.0	66.0	9.0	0.11111111	0.0	1.1666654	0.2555565	1.8333346	2.122228	114.22222	106.888885	128.77779	107.0	-22.0	43.666668	-21.666666	128.77779	0.17412825	-2.0989902	2
230.0	12.0	9.0	0.0	0.0	0.88888806	0.27216384	1.611112	0.97562623	119.03704	107.22222	135.33334	114.55556	-35.444443	48.88889	-13.444445	135.33334	0.20767513	-2.368866	2
155.0	68.0	9.0	0.0	0.0	3.4444447	3.786917	0.16666667	0.27888665	2.2962964	2.1111112	2.8888888	1.8888888	-0.5555556	1.7777778	-1.2222222	2.8888888	0.11574074	-1.8611541	5
2.0	95.0	9.0	0.11111111	0.0	2.0555565	1.3402592	0.88889056	0.91084033	55.62963	47.444443	71.66667	47.77778	-24.555555	48.11111	-23.555555	71.66667	0.3377558	-2.1078582	4
214.0	195.0	9.0	0.0	0.0	0.8333333	0.6582802	2.0	0.9660913	46.555557	41.11111	57.333332	41.22222	-16.333334	32.333332	-16.0	57.333332	0.2902986	-2.1013772	6
134.0	104.0	9.0	0.0	0.0	2.388889	1.8407409	2.6666663	3.5555563	21.777779	20.88889	28.333334	16.11111	-2.6666667	19.666666	-17.0	28.333334	0.43039906	-1.6697525	1
231.0	49.0	9.0	0.0	0.0	0.555556	0.38518602	0.6666692	0.26666775	120.703705	108.111115	139.33334	114.666664	-37.77778	55.88889	-18.11111	139.33334	0.22387896	-2.3154767	2
136.0	45.0	9.0	0.0	0.0	1.222222	1.5444059	2.0555553	1.5263131	53.074074	48.11111	63.77778	47.333332	-14.888889	32.11111	-17.222221	63.77778	0.25936732	-2.0459049	4
180.0	186.0	9.0	0.11111111	0.0	1.5000013	1.7981453	1.9444441	1.7815933	49.62963	45.0	61.333332	42.555557	-13.888889	35.11111	-21.222221	61.333332	0.30616122	-1.9580852	6
47.0	119.0	9.0	0.11111111	0.0	2.2777777	2.2746592	1.3333334	1.3824296	4.3703704	2.1111112	6.7777777	4.2222223	-6.7777777	7.2222223	-0.44444445	6.7777777	0.7329263	-2.587228	3
137.0	190.0	9.0	0.0	0.0	2.055556	0.7428677	2.277778	1.4050181	60.444443	53.444443	75.55556	52.333332	-21.0	45.333332	-24.333334	75.55556	0.30879894	-2.0436168	6
47.0	215.0	9.0	0.0	0.0	3.1111114	1.7847089	3.3888893	2.4075494	17.185184	14.444445	15.666667	21.444445	-8.222222	-4.5555553	12.777778	21.444445	0.34176603	2.2660944	7
120.0	136.0	9.0	0.0	0.0	0.61111116	0.4185187	1.0000001	0.4444444	6.259259	7.7777777	7.2222223	3.7777777	4.5555553	2.8888888	-7.4444447	8.0	0.52954143	-0.92460656	1
72.0	191.0	9.0	0.11111111	0.0	1.2777777	0.5074075	3.1111114	4.6074066	15.185185	12.111111	14.888889	18.555555	-9.222222	-0.8888889	10.111111	18.555555	0.3503698	2.545329	7
104.0	139.0	9.0	0.0	0.0	0.33333334	0.5163977	0.33333334	0.5163977	0.6666667	0.0	1.7777778	0.22222222	-2.0	3.3333333	-1.3333334	1.7777778	1.0	-2.1507304	3
7.0	114.0	9.0	0.0	0.0	1.1666665	0.78888893	2.1111114	1.2740738	14.518518	16.11111	17.11111	10.333334	4.7777777	7.7777777	-12.555555	17.444445	0.40864444	-1.1793475	1
187.0	180.0	9.0	0.0	0.0	4.055556	2.9845276	3.3333333	3.19722	62.074074	54.88889	77.55556	53.77778	-21.555555	46.444443	-24.88889	77.55556	0.30690557	-2.0441787	6
233.0	211.0	9.0	0.11111111	0.0	2.6666667	6.0888896	1.6666666	1.7333333	15.444445	12.444445	15.222222	18.666668	-9.0	-0.6666667	9.666667	18.666668	0.33542147	2.5549645	7
120.0	74.0	9.0	0.0	0.0	0.3333346	0.08888922	0.50000125	0.07777796	101.85185	89.111115	123.22222	93.22222	-38.22222	64.111115	-25.88889	123.22222	0.2767844	-2.2205532	2
73.0	164.0	9.0	0.0	0.0	0.94444436	0.5741329	1.888889	1.0470407	23.148148	21.777779	19.11111	28.555555	-4.111111	-12.111111	16.222221	28.555555	0.330345	1.7983025	7
151.0	114.0	9.0	0.0	0.0	0.6111111	0.19629627	1.0000001	0.53333306	6.2222223	7.5555553	7.4444447	3.6666667	4.0	3.6666667	-7.6666665	7.888889	0.53791887	-1.0108004	1
221.0	154.0	9.0	0.11111111	0.11111111	4.2222223	2.740737	1.2777778	0.5962961	6.4814816	4.3333335	10.777778	4.3333335	-6.4444447	12.888889	-6.4444447	10.777778	0.6248002	-2.0879846	5
223.0	185.0	9.0	0.0	0.0	0.5	0.34960312	2.3888886	2.0807757	12.962963	11.555555	9.777778	17.555555	-4.2222223	-9.555555	13.777778	17.555555	0.44541803	1.8388497	7
212.0	48.0	9.0	0.0	0.0	0.5555547	0.25185233	0.5555547	0.07407382	122.37037	112.22222	138.11111	116.77778	-30.444445	47.22222	-16.777779	138.11111	0.18736246	-2.2786043	2
149.0	163.0	9.0	0.0	0.0	2.6111107	12.151846	14.0	48.8889	41.666668	35.444447	51.333332	38.22222	-18.666666	29.0	-10.333333	51.333332	0.29754734	-2.384441	6
211.0	206.0	9.0	0.0	0.0	0.94444466	1.1296302	2.166667	1.1000005	16.074074	13.555555	14.555555	20.11111	-7.5555553	-4.5555553	12.111111	20.11111	0.3273603	2.252368	7
13.0	73.0	9.0	0.0	0.0	1.3888887	0.72962976	2.611111	3.1296275	19.074074	19.222221	24.11111	13.888889	0.44444445	15.111111	-15.555555	24.11111	0.42150384	-1.5242527	1
58.0	113.0	9.0	0.0	0.0	3.4444447	1.2232318	0.7222223	0.38968182	20.851852	16.88889	28.444445	17.222223	-11.888889	22.777779	-10.888889	28.444445	0.4148072	-2.1256926	5
29.0	78.0	9.0	0.0	0.0	0.6666654	0.6992061	2.6111107	2.322991	69.74074	59.666668	88.44444	61.11111	-30.222221	56.11111	-25.88889	88.44444	0.32548746	-2.145541	4
17.0	85.0	9.0	0.11111111	0.0	0.8888889	0.72008216	1.111111	0.7200825	1.7777778	0.44444445	3.4444444	1.4444444	-4.0	5.0	-1.0	3.4444444	0.912963	-2.3776238	3
87.0	196.0	9.0	0.11111111	0.0	1.3333321	0.8692278	2.222222	1.6688869	61.592594	55.0	75.66667	54.11111	-19.777779	42.22222	-22.444445	75.66667	0.28752622	-2.0487363	6
131.0	86.0	9.0	0.0	0.0	1.3888893	1.2185189	1.6666673	2.5777786	24.296297	23.555555	31.333334	18.0	-2.2222223	21.11111	-18.88889	31.333334	0.42459705	-1.6508442	1
191.0	119.0	9.0	0.0	0.0	1.1111107	1.2938615	0.9444459	0.772202	39.851852	36.22222	48.22222	35.11111	-10.888889	25.11111	-14.222222	48.22222	0.27171725	-2.0059998	4
128.0	175.0	9.0	0.0	0.0	2.1666667	4.2111096	2.7222214	4.3296275	23.777779	20.88889	21.777779	28.666666	-8.666667	-6.0	14.666667	28.666666	0.2849537	2.2635381	7
111.0	235.0	9.0	0.0	0.0	1.6111107	1.3074071	2.7222216	2.5518525	15.62963	11.777778	15.888889	19.222221	-11.555555	0.7777778	10.777778	19.222221	0.3880957	2.6707714	7
209.0	249.0	9.0	0.0	0.0	2.4444444	2.3851857	2.8888886	3.8074067	8.555555	8.0	7.5555553	10.111111	-1.6666666	-3.0	4.6666665	10.111111	0.30902183	1.9174206	7
100.0	111.0	9.0	0.0	0.0	1.6111107	0.9074074	1.6111107	0.81851804	19.925926	19.777779	24.88889	15.111111	-0.44444445	14.888889	-14.444445	24.88889	0.39170122	-1.5814401	1
98.0	104.0	9.0	0.0	0.0	2.2222223	3.6296306	1.4999999	1.3222224	18.703703	19.222221	23.222221	13.666667	1.5555556	13.555555	-15.111111	23.222221	0.4100093	-1.4466414	1
190.0	105.0	9.0	0.0	0.0	1.8888893	2.2962983	2.166666	1.6777797	45.74074	41.22222	56.333332	39.666668	-13.555555	31.777779	-18.222221	56.333332	0.29599184	-1.9960818	4
228.0	114.0	9.0	0.0	0.0	0.38888875	0.06296294	0.83333325	0.12222214	5.888889	7.0	7.4444447	3.2222223	3.3333333	4.6666665	-8.0	7.4444447	0.5674603	-1.1518371	1
10.0	196.0	9.0	0.0	0.0	1.2222217	1.0470414	0.9999997	0.8432735	15.333333	14.111111	11.444445	20.444445	-3.6666667	-11.666667	15.333333	20.444445	0.4405804	1.789167	7
38.0	106.0	9.0	0.0	0.0	2.2222223	2.5185175	2.1111114	3.1407404	20.0	20.0	25.11111	14.888889	0.0	15.333333	-15.333333	25.11111	0.40815476	-1.5576197	1
228.0	191.0	9.0	0.0	0.0	1.4444447	0.6206325	2.3333328	1.1925693	49.22222	44.0	60.555557	43.11111	-15.666667	34.0	-18.333334	60.555557	0.28958246	-2.040515	6
100.0	111.0	9.0	0.0	0.0	3.7222223	20.951847	4.111111	19.496296	4.888889	2.2222223	9.111111	3.3333333	-8.0	12.666667	-4.6666665	9.111111	0.8646644	-2.2164733	3
222.0	38.0	9.0	0.11111111	0.0	0.555556	0.40368736	2.1111107	0.6885298	113.48148	100.44444	131.44444	108.55556	-39.11111	53.88889	-14.777778	131.44444	0.23576024	-2.370002	2
149.0	182.0	9.0	0.11111111	0.0	3.1111126	3.2087827	7.0	5.6489916	39.851852	37.22222	47.333332	35.0	-7.888889	22.444445	-14.555555	47.333332	0.24779001	-1.8682772	6
151.0	138.0	9.0	0.0	0.0	0.44444442	0.07407406	0.44444433	0.074074075	5.4444447	7.0	6.3333335	3.0	4.6666665	2.6666667	-7.3333335	7.0	0.5674603	-0.8805207	1
247.0	159.0	9.0	0.0	0.0	2.5555553	5.05185	15.72222	168.95189	35.77778	30.444445	45.0	31.88889	-16.0	27.666666	-11.666667	45.444443	0.28921792	-2.5493495	6
156.0	181.0	9.0	0.0	0.0	0.49999985	0.34960297	1.4999999	0.50552523	11.666667	9.0	9.777778	16.222223	-8.0	-5.6666665	13.666667	16.222223	0.44597858	2.2066422	7
108.0	138.0	9.0	0.0	0.0	0.2777777	0.062962934	0.5	0.12222223	3.1851852	1.4444444	6.6666665	1.4444444	-5.2222223	10.444445	-5.2222223	6.6666665	0.79960316	-2.08783	5
142.0	33.0	9.0	0.0	0.0	0.49999872	0.62360865	0.50000125	0.3496027	110.59259	96.77778	128.66667	106.333336	-41.444443	54.22222	-12.777778	128.66667	0.24777646	-2.4080186	2
66.0	101.0	9.0	0.11111111	0.0	0.7222226	0.32962933	2.2222223	0.6518524	19.037037	19.666668	23.555555	13.888889	1.8888888	13.555555	-15.444445	23.555555	0.41026655	-1.4575915	1
189.0	124.0	9.0	0.0	0.0	1.2777773	0.9518527	1.2777792	1.3518513	38.592594	35.88889	46.22222	33.666668	-8.111111	22.88889	-14.777778	46.22222	0.27147377	-1.9075019	4
193.0	142.0	9.0	0.11111111	0.0	0.38888887	0.06296293	1.7222223	0.15185216	4.814815	6.7777777	5.2222223	2.4444444	5.888889	1.2222222	-7.111111	6.7777777	0.646164	-0.675123	1
143.0	114.0	9.0	0.0	0.0	1.5	0.80966365	0.3888887	0.389682	27.185184	23.0	34.444447	24.11111	-12.555555	21.777779	-9.222222	34.444447	0.33188802	-2.196423	5
60.0	181.0	9.0	0.11111111	0.0	1.6666666	1.2000005	2.6666667	2.0888875	19.62963	17.11111	17.88889	23.88889	-7.5555553	-5.2222223	12.777778	23.88889	0.28569087	2.1891353	7
25.0	199.0	9.0	0.0	0.0	1.1111112	0.60740685	1.0555558	0.4629626	17.518518	13.111111	17.88889	21.555555	-13.222222	1.1111112	12.111111	21.555555	0.39300215	2.6901116	7
21.0	90.0	9.0	0.0	0.0	0.66666794	0.044444147	0.7777786	0.56296283	113.48148	105.888885	128.55556	106.0	-22.777779	45.22222	-22.444445	128.55556	0.17969723	-2.0978148	2
105.0	111.0	9.0	0.0	0.0	0.3888887	0.38968194	1.0555559	0.44305268	60.185184	53.22222	74.888885	52.444443	-20.88889	44.11111	-23.222221	74.888885	0.29966387	-2.0580003	4
38.0	200.0	9.0	0.0	0.0	3.4444447	2.125681	3.4444454	1.2049289	55.962963	49.0	70.22222	48.666668	-20.88889	42.77778	-21.88889	70.22222	0.3098264	-2.080206	6
136.0	45.0	9.0	0.0	0.0	1.222222	1.5444059	2.0555553	1.5263131	53.074074	48.11111	63.77778	47.333332	-14.888889	32.11111	-17.222221	63.77778	0.25936732	-2.0459049	4
100.0	155.0	9.0	0.0	0.0	0.49999967	0.45946836	0.8333333	0.349603	23.333334	20.0	20.666668	29.333334	-10.0	-8.0	18.0	29.333334	0.31808975	2.1693969	7
115.0	183.0	9.0	0.0	0.0	0.77777797	0.38518497	1.9999996	1.4666661	18.11111	14.0	17.333334	23.0	-12.333333	-2.3333333	14.666667	23.0	0.39236423	2.4831982	7
133.0	125.0	9.0	0.0	0.0	1.4444433	2.8296287	2.1111114	1.3185211	66.25926	61.11111	79.111115	58.555557	-15.444445	38.555557	-23.11111	79.111115	0.2598418	-1.9632003	4
2.0	245.0	9.0	0.0	0.0	1.8888888	2.162963	3.1666667	3.2777781	6.4074073	6.2222223	6.0	7.0	-0.5555556	-1.2222222	1.7777778	7.2222223	0.19104938	1.7566451	7
68.0	80.0	9.0	0.0	0.0	1.1666666	0.16666552	1.7222239	1.7074076	111.07407	102.888885	127.333336	103.0	-24.555555	48.77778	-24.222221	127.333336	0.19805206	-2.0986974	2
163.0	68.0	9.0	0.0	0.0	1.833334	2.21111	1.5555559	0.96296287	56.77778	52.0	68.22222	50.11111	-14.333333	34.333332	-20.0	68.22222	0.26505277	-1.9843078	4
45.0	126.0	9.0	0.0	0.0	7.0	3.870114	2.5555556	1.7971169	10.185185	4.888889	17.222223	8.444445	-15.888889	21.11111	-5.2222223	17.222223	0.7364309	-2.4498394	3
179.0	101.0	9.0	0.0	0.0	0.44444785	0.3851871	0.61110944	0.32963282	134.92592	126.44444	147.22223	131.11111	-25.444445	36.88889	-11.444445	147.22223	0.14110672	-2.3287346	2
176.0	132.0	9.0	0.0	0.0	0.5	0.12222223	0.9444444	0.3296295	5.740741	7.4444447	6.2222223	3.5555556	5.111111	1.4444444	-6.5555553	7.5555553	0.5299824	-0.72601837	1
78.0	99.0	9.0	0.0	0.0	1.611111	8.018518	3.0555553	14.7740755	4.148148	1.1111112	9.0	2.3333335	-9.111111	14.555555	-5.4444447	9.0	0.91089994	-2.2556732	3
9.0	80.0	9.0	0.0	0.0	2.9444444	13.751853	16.666666	71.5111	23.62963	17.333334	31.666666	21.88889	-18.88889	24.11111	-5.2222223	31.666666	0.5142537	-2.4315135	3
23.0	55.0	9.0	0.0	0.0	2.2222216	3.6740727	1.7777773	0.7851852	23.444445	21.666666	31.11111	17.555555	-5.3333335	23.0	-17.666666	31.11111	0.43507022	-1.7711632	1
204.0	25.0	9.0	0.0	0.0	0.6111107	0.32962787	0.8333333	0.47777545	102.48148	88.0	125.666664	93.77778	-43.444443	69.55556	-26.11111	125.666664	0.29958275	-2.253408	2
124.0	191.0	9.0	0.0	0.0	3.5000007	2.7386136	3.277778	2.8001328	59.74074	52.88889	74.77778	51.555557	-20.555555	45.11111	-24.555555	74.77778	0.31361094	-2.03548	6
200.0	31.0	9.0	0.0	0.0	2.111111	1.223232	5.055555	2.678447	11.259259	8.333334	16.555555	8.888889	-8.777778	15.888889	-7.111111	16.555555	0.5009438	-2.1719491	5
78.0	108.0	9.0	0.0	0.0	0.8333335	0.43333328	1.6111107	1.1740738	17.11111	19.0	19.88889	12.444445	5.6666665	8.333333	-14.0	20.0	0.37883934	-1.1695169	1
80.0	83.0	9.0	0.11111111	0.0	1.6666666	1.7777802	1.5000013	0.5666662	49.444443	45.666668	58.666668	44.0	-11.333333	27.666666	-16.333334	58.666668	0.24967904	-1.9736155	4
226.0	233.0	9.0	0.0	0.0	2.7777774	1.3185201	1.777778	1.0962962	11.703704	8.333334	11.0	15.777778	-10.111111	-2.1111112	12.222222	15.777778	0.47394413	2.476615	7
18.0	66.0	9.0	0.0	0.0	8.666665	9.089677	10.944443	5.289054	39.88889	32.333336	49.555557	37.77778	-22.666666	29.0	-6.3333335	49.555557	0.3501687	-2.43063	3
205.0	190.0	9.0	0.0	0.0	1.2777773	0.9981452	1.6111107	1.1238158	49.48148	44.77778	60.666668	43.0	-14.111111	33.555557	-19.444445	60.666668	0.29078844	-1.9875989	6
88.0	211.0	9.0	0.22222222	0.0	1.388889	0.87981474	2.4444444	1.4555134	10.814815	8.888889	7.6666665	15.888889	-5.7777777	-9.444445	15.222222	15.888889	0.52432793	1.9408315	7
141.0	62.0	9.0	0.0	0.0	1.888889	2.118518	3.3888886	6.3740745	27.37037	23.777779	37.666668	20.666668	-10.777778	30.88889	-20.11111	37.666668	0.4503053	-1.8884078	1
169.0	102.0	9.0	0.0	0.0	1.0	0.35555485	0.8888893	0.2962955	58.22222	53.444443	69.66667	51.555557	-14.333333	34.333332	-20.0	69.66667	0.25975996	-1.9855843	4
4.0	208.0	9.0	0.11111111	0.0	2.3333333	1.7638342	2.4444444	1.6953101	14.777778	12.111111	12.222222	20.0	-8.0	-7.6666665	15.666667	20.0	0.42939755	2.1126173	7
149.0	64.0	9.0	0.0	0.0	1.4999996	1.1444446	1.3888887	0.46296337	24.074074	22.666666	31.88889	17.666668	-4.2222223	23.444445	-19.222221	31.88889	0.4463545	-1.7248944	1
233.0	154.0	9.0	0.0	0.0	3.7222223	11.618519	0.66666603	0.577778	33.0	25.11111	46.555557	27.333334	-23.666666	40.666668	-17.0	46.555557	0.45878506	-2.2026498	4
165.0	99.0	9.0	0.0	0.0	0.88889056	0.47407392	0.7777786	0.47407353	93.40741	79.0	118.0	83.22222	-43.22222	73.77778	-30.555555	118.0	0.33041757	-2.2077565	2
223.0	190.0	9.0	0.0	0.0	1.9999994	1.0327959	2.055556	1.4669192	46.88889	42.0	57.77778	40.88889	-14.666667	32.666668	-18.0	57.77778	0.29222646	-2.0251334	6
58.0	124.0	9.0	0.11111111	0.0	1.111111	1.140741	0.5555556	0.47407404	1.1481482	0.11111111	2.7777777	0.5555556	-3.1111112	4.888889	-1.7777778	2.7777777	0.984127	-2.1812904	3
35.0	132.0	9.0	0.0	0.0	0.49999985	0.07777789	0.22222216	0.16296294	5.3703704	7.111111	6.111111	2.8888888	5.2222223	2.2222223	-7.4444447	7.111111	0.59325397	-0.8083832	1
189.0	187.0	9.0	0.0	0.0	1.2222227	1.0036974	3.0555553	2.3890193	48.51852	44.11111	59.88889	41.555557	-13.222222	34.11111	-20.88889	59.88889	0.30575457	-1.9474715	6
198.0	185.0	9.0	0.0	0.0	1.3333346	1.2292717	2.5	1.656637	50.22222	45.444443	61.333332	43.88889	-14.333333	33.333332	-19.0	61.333332	0.28555444	-2.0071752	6
147.0	182.0	9.0	0.0	0.0	2.2777786	1.7051128	2.9444447	1.5974519	43.592594	40.333336	52.555557	37.88889	-9.777778	26.88889	-17.11111	52.555557	0.27866945	-1.9191672	6
155.0	27.0	9.0	0.0	0.0	1.0555573	0.24073716	1.4444453	0.25185013	137.51852	132.55556	146.55556	133.44444	-14.888889	27.11111	-12.222222	146.55556	0.09847229	-2.146716	2
42.0	63.0	9.0	0.11111111	0.0	1.5000004	1.0999995	1.9444441	2.462962	22.37037	20.333334	29.666666	17.11111	-6.111111	21.88889	-15.777778	29.666666	0.42265132	-1.8138857	1
58.0	217.0	9.0	0.0	0.0	1.3888888	1.06284	1.6666665	1.3498971	11.925926	9.777778	9.0	17.0	-6.4444447	-8.777778	15.222222	17.0	0.48659843	2.0066419	7
124.0	29.0	9.0	0.0	0.0	1.0000013	0.7111076	1.0555534	0.90741664	128.44444	119.22222	142.88889	123.22222	-27.666666	43.333332	-15.666667	142.88889	0.16561614	-2.271128	2
189.0	144.0	9.0	0.0	0.0	0.0	0.0	0.0	0.0	0.0	0.0	0.0	0.0	0.0	0.0	0.0	0.0	0.0	0.0	5
212.0	152.0	9.0	0.0	0.0	5.0	7.6444416	2.3888886	3.2629645	26.555555	20.333334	37.666668	21.666666	-18.666666	33.333332	-14.666667	37.666668	0.46343043	-2.1657314	4
221.0	50.0	9.0	0.0	0.0	0.44444528	0.5443321	1.4444441	0.6885326	122.07407	109.888885	139.77779	116.55556	-36.555557	53.11111	-16.555555	139.77779	0.21380861	-2.3256788	2
160.0	110.0	9.0	0.0	0.0	0.833333	0.6912145	0.4444437	0.2721654	31.62963	27.222221	39.333336	28.333334	-13.222222	23.11111	-9.888889	39.333336	0.3074441	-2.1872416	5
196.0	124.0	9.0	0.0	0.0	0.22222209	0.029629592	0.8333332	0.38888887	6.2222223	7.5555553	7.4444447	3.6666667	4.0	3.6666667	-7.6666665	8.0	0.5421076	-1.0114845	1
224.0	63.0	9.0	0.0	0.0	0.77777606	0.29629365	0.66666794	0.17777742	120.22222	108.44444	137.55556	114.666664	-35.333332	52.0	-16.666666	137.55556	0.21148404	-2.3158848	2
226.0	131.0	9.0	0.0	0.0	0.0	0.0	0.0	0.0	0.0	0.0	0.0	0.0	0.0	0.0	0.0	0.0	0.0	0.0	5
178.0	138.0	9.0	0.0	0.0	0.11111108	0.17213255	0.05555554	0.13608274	1.3703704	1.0	3.1111112	0.0	-1.1111112	5.2222223	-4.111111	3.1111112	1.0	-1.755017	5
234.0	164.0	9.0	0.0	0.0	0.5000002	0.2111112	3.0	8.04445	13.666667	11.666667	15.0	14.333333	-6.0	4.0	2.0	16.88889	0.29914993	2.87512	7
88.0	180.0	9.0	0.0	0.0	1.4999994	0.93689823	3.833332	2.888675	50.407406	45.22222	62.333332	43.666668	-15.555555	35.77778	-20.222221	62.333332	0.3009182	-2.0087192	6
174.0	178.0	9.0	0.0	0.0	1.388889	2.6851842	5.0	10.4	19.555555	17.0	18.11111	23.555555	-7.6666665	-4.3333335	12.0	23.555555	0.29896173	2.2741275	7
250.0	196.0	9.0	0.0	0.0	1.4999994	1.5018506	2.2777767	1.2186811	47.77778	42.666668	58.77778	41.88889	-15.333333	33.0	-17.666666	58.77778	0.28913772	-2.0459957	6
214.0	79.0	9.0	0.0	0.0	1.2777778	0.86296296	1.3333334	0.53333336	4.851852	2.0	9.222222	3.3333333	-8.555555	13.111111	-4.5555553	9.222222	0.7916667	-2.2889814	3
210.0	47.0	9.0	0.0	0.0	0.5	0.21111278	0.6666667	0.4888892	97.111115	82.55556	121.44444	87.333336	-43.666668	73.0	-29.333334	121.44444	0.32009703	-2.2232175	2
84.0	51.0	9.0	0.0	0.0	1.7777777	1.6296308	2.6666672	0.88888854	25.74074	22.666666	35.11111	19.444445	-9.222222	28.11111	-18.88889	35.11111	0.44611752	-1.8730317	1
155.0	138.0	9.0	0.0	0.0	2.0000012	0.66666055	1.0555534	0.41852024	69.48148	63.88889	82.55556	62.0	-16.777779	39.22222	-22.444445	82.55556	0.24899773	-1.9990451	4
121.0	123.0	9.0	0.0	0.0	1.5555553	2.4740744	0.8888888	1.0962967	6.962963	7.888889	8.444445	4.5555553	2.7777777	4.4444447	-7.2222223	8.444445	0.475	-1.1806802	1
181.0	115.0	9.0	0.0	0.0	0.22222392	0.029630082	1.4444453	1.2296361	132.77777	123.22222	145.33334	129.77779	-28.666666	37.666668	-9.0	145.33334	0.15213422	-2.4054766	2
47.0	89.0	9.0	0.0	0.0	0.55555564	0.17213255	3.611111	3.83792	14.222222	10.222222	22.11111	10.333334	-12.0	23.666666	-11.666667	22.11111	0.5488248	-2.1073112	5
217.0	115.0	9.0	0.0	0.0	1.1666666	0.34444454	0.5555555	0.38518524	1.8888888	0.22222222	4.666667	0.7777778	-5.0	8.333333	-3.3333333	4.666667	0.962963	-2.2166038	3
97.0	123.0	9.0	0.0	0.0	0.38888887	0.01851856	0.16666666	0.077777766	1.1481482	0.0	3.4444444	0.0	-3.4444444	6.888889	-3.4444444	3.4444444	1.0	-2.0943952	3
134.0	54.0	9.0	0.0	0.0	0.61111194	0.64693147	1.2222214	1.0036972	124.37037	112.666664	141.33334	119.111115	-35.11111	50.88889	-15.777778	141.33334	0.2027078	-2.3286614	2
142.0	111.0	9.0	0.0	0.0	1.1111113	0.45541987	0.55555534	0.34426492	28.74074	24.555555	35.88889	25.777779	-12.555555	21.444445	-8.888889	35.88889	0.31548372	-2.2026672	5
11.0	50.0	9.0	0.11111111	0.0	1.7777773	1.0036945	1.111112	0.9108403	109.25926	93.888885	130.33334	103.55556	-46.11111	63.22222	-17.11111	130.33334	0.27970007	-2.3720198	2
217.0	145.0	9.0	0.0	0.0	0.5555556	0.16296291	0.72222215	0.06296298	5.296296	6.3333335	6.5555553	3.0	3.1111112	3.7777777	-6.888889	7.0	0.56415343	-1.0689679	1
72.0	235.0	9.0	0.11111111	0.0	2.8333328	1.7480147	5.277778	3.1369953	15.074074	12.0	15.0	18.222221	-9.222222	-0.22222222	9.444445	18.222221	0.34748083	2.5860178	7
247.0	50.0	9.0	0.0	0.0	0.44444275	0.27216637	0.7777786	0.34426397	121.18519	109.22222	138.88889	115.44444	-35.88889	53.11111	-17.222221	138.88889	0.21353829	-2.3123052	2
151.0	101.0	9.0	0.0	0.0	9.611111	6.5367904	0.5	0.34960347	31.185184	27.222221	39.444443	26.88889	-11.888889	24.777779	-12.888889	39.444443	0.32728764	-2.05839	4
44.0	79.0	9.0	0.0	0.0	0.44444403	0.34426486	0.7777786	0.4036864	107.74074	93.888885	126.55556	102.77778	-41.555557	56.444443	-14.888889	126.55556	0.2580791	-2.3779652	2
215.0	89.0	9.0	0.22222222	0.0	1.888889	1.5869839	2.3333328	1.7256241	18.037037	14.444445	25.11111	14.555555	-10.777778	21.222221	-10.444445	25.11111	0.43137968	-2.102295	5
226.0	90.0	9.0	0.0	0.0	0.77777773	0.62063277	0.38888884	0.2509243	7.185185	5.111111	12.111111	4.3333335	-6.2222223	14.777778	-8.555555	12.111111	0.6410182	-1.9895461	5
101.0	121.0	9.0	0.11111111	0.0	0.6666667	0.843274	1.5	0.88819396	3.4074075	1.1111112	6.0	3.1111112	-6.888889	7.7777777	-0.8888889	6.0	0.8435185	-2.5191648	3
226.0	176.0	9.0	0.0	0.0	3.0555546	3.2756119	2.3888893	2.870668	56.925926	50.444443	71.44444	48.88889	-19.444445	43.555557	-24.11111	71.44444	0.3158616	-2.0217843	6
159.0	138.0	9.0	0.0	0.0	0.16666667	0.16666667	0.3333334	0.13333334	2.6666667	1.1111112	5.888889	1.0	-4.6666665	9.666667	-5.0	5.888889	0.82685184	-2.0778158	5
242.0	81.0	9.0	0.0	0.0	1.5	1.1444466	1.2222227	0.7407415	38.25926	34.555557	47.22222	33.0	-11.111111	26.88889	-15.777778	47.22222	0.30079645	-1.9845657	4
96.0	196.0	9.0	0.0	0.0	3.4999988	1.2605116	7.3888893	3.6782641	63.51852	56.0	79.111115	55.444443	-22.555555	46.77778	-24.222221	79.111115	0.30158615	-2.0704408	6
13.0	142.0	9.0	0.0	0.0	0.38888884	0.06296298	1.2777777	0.15185152	4.5925927	6.2222223	5.2222223	2.3333335	4.888889	1.8888888	-6.7777777	6.3333335	0.6301587	-0.7763336	1
88.0	71.0	9.0	0.11111111	0.11111111	1.4444447	0.785185	4.5	5.677779	22.333334	21.777779	28.555555	16.666668	-1.6666666	18.666666	-17.0	28.555555	0.41629943	-1.6368634	1
194.0	57.0	9.0	0.0	0.0	0.61110944	0.41851488	1.1666666	0.38889033	135.96297	129.88889	146.22223	131.77779	-18.222221	30.777779	-12.555555	146.22223	0.11169542	-2.215046	2
120.0	102.0	9.0	0.0	0.0	0.77777797	0.16296387	0.6666667	0.177779	63.48148	56.77778	77.111115	56.555557	-20.11111	40.88889	-20.777779	77.111115	0.26937962	-2.0830433	4
162.0	237.0	9.0	0.11111111	0.0	2.2777777	1.1434193	2.6666667	2.564718	13.222222	10.888889	10.0	18.777779	-7.0	-9.666667	16.666666	18.777779	0.47282594	1.9903806	7
40.0	142.0	9.0	0.0	0.0	0.27777782	0.1360828	0.22222225	0.17213261	1.2222222	0.11111111	3.5555556	0.0	-3.3333333	7.0	-3.6666667	3.5555556	1.0	-2.0561552	5
135.0	104.0	9.0	0.0	0.0	0.94444466	0.10740852	1.9999994	0.7111114	63.62963	58.22222	76.55556	56.11111	-16.222221	38.77778	-22.555555	76.55556	0.26721877	-1.986567	4
97.0	46.0	9.0	0.0	0.0	1.6666673	1.6193271	2.2222207	1.4089662	62.333332	53.22222	79.111115	54.666668	-27.333334	50.333332	-23.0	79.111115	0.32671866	-2.1523037	4
221.0	111.0	9.0	0.0	0.0	0.6111111	0.24074069	0.38888887	0.24074073	1.3333334	0.0	4.0	0.0	-4.0	8.0	-4.0	4.0	1.0	-2.0943952	3
177.0	76.0	9.0	0.0	0.0	1.3888893	1.3567389	15.0	11.481388	29.814816	28.666666	33.444447	27.333334	-3.4444444	10.888889	-7.4444447	33.444447	0.20066153	-1.9036244	4
102.0	203.0	9.0	0.0	0.0	0.6666665	0.760117	1.3333331	0.8944272	9.777778	7.4444447	6.4444447	15.444445	-7.0	-10.0	17.0	15.444445	0.5918262	1.9847853	7
61.0	92.0	9.0	0.0	0.0	1.2777777	1.0628407	0.55555534	0.6206325	17.25926	12.888889	25.777779	13.111111	-13.111111	25.555555	-12.444445	25.777779	0.49969473	-2.11184	5
204.0	156.0	9.0	0.0	0.0	0.5000003	0.27888626	1.9999996	0.55777323	23.703703	17.333334	25.444445	28.333334	-19.11111	5.2222223	13.888889	28.333334	0.38903406	2.8649306	7
59.0	87.0	9.0	0.0	0.11111111	11.166667	84.87777	13.222221	70.02964	17.11111	12.222222	23.444445	15.666667	-14.666667	19.0	-4.3333335	23.444445	0.65204316	-2.4180744	3
109.0	126.0	9.0	0.0	0.0	0.8333332	0.21111107	0.66666657	0.35555547	7.296296	8.777778	8.222222	4.888889	4.4444447	2.7777777	-7.2222223	8.888889	0.45030865	-0.91367507	1
113.0	96.0	9.0	0.0	0.0	0.9444445	0.50740725	1.1111112	0.34074047	3.8148148	1.1111112	8.555555	1.7777778	-8.111111	14.222222	-6.111111	8.555555	0.87222224	-2.1862345	3
190.0	105.0	9.0	0.0	0.0	1.8888893	2.2962983	2.166666	1.6777797	45.74074	41.22222	56.333332	39.666668	-13.555555	31.777779	-18.222221	56.333332	0.29599184	-1.9960818	4
231.0	91.0	9.0	0.0	0.0	0.4999999	0.27888656	0.5555554	0.17213255	6.0	4.5555553	9.777778	3.6666667	-4.3333335	11.333333	-7.0	9.777778	0.62065095	-1.9349097	5
10.0	112.0	9.0	0.0	0.0	0.33333334	0.42163706	0.50000006	0.1825741	0.44444445	0.0	1.2222222	0.11111111	-1.3333334	2.3333333	-1.0	1.2222222	0.6666667	-2.1519136	3
117.0	44.0	9.0	0.0	0.0	1.2777786	0.24074224	1.3333334	0.31110993	106.0	93.0	126.77778	98.22222	-39.0	62.333332	-23.333334	126.77778	0.26639053	-2.2555773	2
103.0	125.0	9.0	0.0	0.0	0.9444445	0.82775915	0.83333343	0.6912146	1.7777778	0.44444445	3.8888888	1.0	-4.0	6.3333335	-2.3333333	3.8888888	0.9238095	-2.2375617	3
188.0	182.0	9.0	0.0	0.0	1.611112	0.7428682	4.166666	2.1265519	58.0	51.88889	72.44444	49.666668	-18.333334	43.333332	-25.0	72.44444	0.31428084	-1.99159	6
194.0	118.0	9.0	0.0	0.0	0.4444445	0.11851848	0.4444445	0.16296297	6.259259	7.5555553	7.6666665	3.5555556	3.8888888	4.2222223	-8.111111	7.7777777	0.5438712	-1.0761977	1
49.0	116.0	9.0	0.0	0.0	1.3333334	0.31111145	2.111111	1.3185191	3.0	0.8888889	6.0	2.1111112	-6.3333335	9.0	-2.6666667	6.0	0.8755291	-2.3130133	3
99.0	156.0	9.0	0.0	0.0	2.0555556	2.6407394	2.5	5.1888895	21.0	16.777779	29.222221	17.0	-12.666667	24.666666	-12.0	29.222221	0.4313206	-2.1093647	4
78.0	69.0	9.0	0.0	0.0	1.4999996	1.1444438	1.6111107	1.4407405	24.333334	22.0	32.555557	18.444445	-7.0	24.666666	-17.666666	32.555557	0.4315472	-1.8112034	1
79.0	48.0	9.0	0.0	0.0	1.0555534	0.9962996	0.99999875	0.35555598	107.888885	94.77778	129.11111	99.77778	-39.333332	63.666668	-24.333334	129.11111	0.26589924	-2.2470357	2
61.0	202.0	9.0	0.0	0.0	2.2777774	1.8787305	1.8888887	1.0036967	61.62963	55.0	76.0	53.88889	-19.88889	43.11111	-23.222221	76.0	0.29352704	-2.0435379	6
96.0	80.0	9.0	0.11111111	0.0	1.5555557	4.162963	2.5000002	1.9	26.0	24.0	34.444447	19.555555	-6.0	25.333334	-19.333334	34.444447	0.4324709	-1.7735944	1
56.0	140.0	9.0	0.0	0.0	0.9444444	0.46296272	0.27777776	0.06296294	5.5555553	3.6666667	9.444445	3.5555556	-5.6666665	11.666667	-6.0	9.444445	0.6392537	-2.0722682	5
40.0	57.0	9.0	0.0	0.0	1.1666654	0.72265136	1.3888906	0.8004639	123.55556	112.22222	139.0	119.44444	-34.0	46.333332	-12.333333	139.0	0.1924883	-2.376054	2
205.0	83.0	9.0	0.0	0.0	24.555555	688.0741	8.333333	121.24443	23.296297	19.777779	28.555555	21.555555	-10.555555	15.777778	-5.2222223	28.555555	0.5041609	-2.3213427	3
186.0	218.0	9.0	0.0	0.0	1.1666666	0.74444425	1.1666665	0.65555507	13.703704	10.666667	12.666667	17.777779	-9.111111	-3.1111112	12.222222	17.777779	0.40134683	2.3826835	7
179.0	69.0	9.0	0.0	0.0	0.72222203	0.4906537	0.944444	0.7428667	40.666668	40.88889	44.555557	36.555557	0.6666667	11.666667	-12.333333	44.555557	0.17869009	-1.5187606	4
101.0	197.0	9.0	0.0	0.0	3.5555553	7.54074	4.9444447	6.418518	21.25926	17.444445	18.777779	27.555555	-11.444445	-7.4444447	18.88889	27.555555	0.39488608	2.2430942	7
244.0	134.0	9.0	0.11111111	0.0	2.1111126	1.1287498	1.0000006	0.7302964	44.703705	37.11111	58.22222	38.77778	-22.777779	40.555557	-17.777779	58.22222	0.36128438	-2.1753492	4
5.0	101.0	9.0	0.0	0.0	2.3333333	2.3111115	1.7777777	0.60740685	16.925926	18.333334	19.88889	12.555555	4.2222223	8.888889	-13.111111	20.222221	0.3768521	-1.2111098	1
70.0	44.0	9.0	0.0	0.11111111	2.444444	2.0940828	2.3333333	2.139576	122.59259	112.0	136.88889	118.888885	-31.777779	42.88889	-11.111111	136.88889	0.1818206	-2.3846567	2
177.0	126.0	9.0	0.0	0.0	0.44444442	0.11851859	0.6111111	0.41851866	5.4074073	7.6666665	5.6666665	2.8888888	6.7777777	0.7777778	-7.5555553	7.6666665	0.6230159	-0.6128861	1
67.0	32.0	9.0	0.0	0.0	0.944444	1.0628421	1.7777786	1.3109215	126.22222	115.111115	142.22223	121.333336	-33.333332	48.0	-14.666667	142.22223	0.19062504	-2.333746	2
224.0	124.0	9.0	0.0	0.0	3.1666667	9.544442	7.388889	70.1963	43.148148	39.22222	52.666668	37.555557	-11.777778	28.555555	-16.777779	52.666668	0.2909818	-1.9809769	4
103.0	64.0	9.0	0.0	0.0	0.6666667	0.6992054	1.3333308	0.91893595	108.77778	96.333336	126.22222	103.77778	-37.333332	52.333332	-15.0	126.22222	0.2367968	-2.3554425	2
214.0	161.0	9.0	0.0	0.0	3.7222223	0.72963357	11.5	18.922234	40.444443	35.333336	49.666668	36.333336	-15.333333	27.666666	-12.333333	49.666668	0.29805613	-2.198939	6
205.0	82.0	9.0	0.0	0.0	1.222222	1.1482675	2.5	2.1679482	15.222222	11.888889	21.666666	12.111111	-10.0	19.333334	-9.333333	21.666666	0.45815158	-2.1027224	5
145.0	163.0	9.0	0.0	0.0	3.1111114	13.496301	18.666666	27.244467	39.444443	34.0	47.77778	36.555557	-16.333334	25.0	-8.666667	48.11111	0.28153613	-2.4253242	6
8.0	93.0	9.0	0.0	0.0	0.8333333	0.45946798	1.0555559	0.9289585	19.88889	15.111111	28.88889	15.666667	-14.333333	27.0	-12.666667	28.88889	0.48024568	-2.1362147	5
217.0	77.0	9.0	0.0	0.0	1.5555553	2.74074	1.6666666	0.53333336	40.22222	37.22222	48.22222	35.22222	-9.0	24.0	-15.0	48.22222	0.26919183	-1.9320657	4
55.0	145.0	9.0	0.0	0.0	5.0555553	2.9770727	1.0	0.4216377	26.777779	24.222221	33.333336	22.777779	-7.6666665	19.666666	-12.0	33.333336	0.31533822	-1.934686	4
237.0	191.0	9.0	0.0	0.0	1.0	0.31111106	1.5	1.0111109	7.3333335	5.3333335	5.4444447	11.222222	-6.0	-5.6666665	11.666667	11.222222	0.5358197	2.1224225	7
37.0	189.0	9.0	0.0	0.0	1.3888893	1.4851844	5.722223	23.885176	30.0	27.11111	36.333336	26.555555	-8.666667	19.0	-10.333333	36.333336	0.26524833	-2.050282	6
75.0	226.0	9.0	0.0	0.0	2.2222226	0.6554613	1.611111	1.0201668	16.703703	15.333333	13.0	21.777779	-4.111111	-11.111111	15.222222	21.777779	0.40474883	1.8223403	7
217.0	80.0	9.0	0.0	0.0	0.5555555	0.5837303	2.7777777	0.72008204	15.851851	11.888889	23.222221	12.444445	-11.888889	22.11111	-10.222222	23.222221	0.48998156	-2.142269	5
217.0	45.0	9.0	0.11111111	0.0	0.88888806	0.20740764	1.5555573	0.8296282	121.51852	111.111115	137.33334	116.111115	-31.222221	47.444443	-16.222221	137.33334	0.19091243	-2.292668	2
223.0	62.0	9.0	0.0	0.0	0.3333334	0.29814243	0.44444442	0.50184846	6.4444447	4.111111	11.444445	3.7777777	-7.0	15.0	-8.0	11.444445	0.6703704	-2.0487173	5
195.0	136.0	9.0	0.0	0.0	1.1666666	0.52222216	1.1666667	0.47777748	2.4444444	0.6666667	5.7777777	0.8888889	-5.3333335	10.0	-4.6666665	5.7777777	0.9111552	-2.1303394	5
66.0	41.0	9.0	0.0	0.0	0.61111194	0.32773077	0.38889185	0.32773316	109.703705	95.111115	128.88889	105.111115	-43.77778	57.555557	-13.777778	128.88889	0.26204562	-2.404745	2
73.0	103.0	9.0	0.0	0.0	1.2777773	0.32962978	1.1111107	1.5407397	18.333334	19.222221	22.555555	13.222222	2.6666667	12.666667	-15.333333	22.555555	0.41030627	-1.3974138	1
68.0	103.0	9.0	0.0	0.0	0.66666675	0.57777774	1.111111	0.96296334	2.148148	0.11111111	5.6666665	0.6666667	-6.111111	10.555555	-4.4444447	5.6666665	0.9876543	-2.1854658	3
142.0	33.0	9.0	0.0	0.0	0.49999872	0.62360865	0.50000125	0.3496027	110.59259	96.77778	128.66667	106.333336	-41.444443	54.22222	-12.777778	128.66667	0.24777646	-2.4080186	2
105.0	69.0	9.0	0.0	0.0	2.5000012	1.5311582	1.8333327	1.4719604	59.555557	53.444443	73.22222	52.0	-18.333334	41.0	-22.666666	73.22222	0.28965253	-2.0228615	4
170.0	139.0	9.0	0.0	0.0	1.0555555	0.5074076	0.72222215	0.28518504	4.185185	1.8888888	8.555555	2.1111112	-6.888889	13.111111	-6.2222223	8.555555	0.78617525	-2.127586	5
233.0	64.0	9.0	0.0	0.0	1.0000013	0.80000305	0.7777774	0.20740618	92.81481	77.22222	118.666664	82.55556	-46.77778	77.55556	-30.777779	118.666664	0.3492103	-2.2289393	2
115.0	138.0	9.0	0.0	0.0	0.33333334	0.0888889	0.33333334	0.1777778	0.7777778	0.0	2.3333335	0.0	-2.3333333	4.6666665	-2.3333333	2.3333335	1.0	-2.0943952	3
226.0	131.0	9.0	0.0	0.0	0.0	0.0	0.0	0.0	0.0	0.0	0.0	0.0	0.0	0.0	0.0	0.0	0.0	0.0	5
143.0	186.0	9.0	0.0	0.0	2.3333333	2.3190036	2.7777774	2.5268927	54.962963	49.11111	67.88889	47.88889	-17.555555	38.77778	-21.222221	67.88889	0.2962514	-2.0286176	6
160.0	73.0	9.0	0.11111111	0.0	0.944444	0.32963002	0.7777774	0.6518517	58.814816	54.0	70.111115	52.333332	-14.444445	33.88889	-19.444445	70.111115	0.25336418	-1.9969074	4
64.0	114.0	9.0	0.0	0.0	5.166667	6.320163	8.833333	8.66859	29.814816	18.333334	47.22222	23.88889	-34.444443	52.22222	-17.777779	47.22222	0.62924504	-2.2953806	3
202.0	193.0	9.0	0.0	0.0	1.111112	0.7503075	3.3888881	2.489236	41.703705	37.88889	50.666668	36.555557	-11.444445	26.88889	-15.444445	50.666668	0.27838665	-1.9929975	6
2.0	171.0	9.0	0.0	0.0	1.9444447	1.2186809	3.6666667	3.1269426	45.77778	41.0	56.333332	40.0	-14.333333	31.666666	-17.333334	56.333332	0.28798285	-2.0329285	6
137.0	92.0	9.0	0.0	0.0	7.3888893	7.3799014	0.7777779	0.34426498	9.962963	7.111111	15.555555	7.2222223	-8.555555	16.777779	-8.222222	15.555555	0.6084366	-2.0967047	5
196.0	95.0	9.0	0.0	0.0	1.722222	1.1238165	1.3333335	1.264911	7.6296296	6.7777777	10.777778	5.3333335	-2.5555556	9.444445	-6.888889	10.777778	0.51256585	-1.7492584	5
85.0	56.0	9.0	0.0	0.0	1.3333334	0.40000024	1.2777773	1.8407404	26.444445	23.333334	36.0	20.0	-9.333333	28.666666	-19.333334	36.0	0.4427882	-1.8631825	1
154.0	189.0	9.0	0.0	0.0	1.5555553	1.0470409	1.4444441	0.8606628	59.925926	53.444443	74.888885	51.444443	-19.444445	44.88889	-25.444445	74.888885	0.3128917	-2.0059564	6
227.0	104.0	9.0	0.0	0.11111111	0.49999985	0.5477228	3.1111107	2.1046689	19.62963	16.222223	26.11111	16.555555	-10.222222	19.444445	-9.222222	26.11111	0.3802916	-2.1282308	5
104.0	112.0	9.0	0.0	0.0	0.6111107	0.25092375	1.0555559	0.71232516	59.148148	52.22222	73.333336	51.88889	-20.777779	42.555557	-21.777779	73.333336	0.29368052	-2.0784628	4
116.0	125.0	9.0	0.0	0.0	2.8333333	0.7226492	2.0555546	0.5741333	60.925926	52.555557	76.44444	53.77778	-25.11111	46.555557	-21.444445	76.44444	0.3172057	-2.1450453	4
183.0	78.0	9.0	0.0	0.0	1.0555573	0.32963154	0.7777786	1.2740806	135.55556	128.66667	147.0	131.0	-20.666666	34.333332	-13.666667	147.0	0.124646865	-2.2255366	2
45.0	67.0	9.0	0.0	0.0	0.6666673	0.2981413	1.055554	0.64692926	64.74074	57.11111	80.44444	56.666668	-22.88889	47.11111	-24.222221	80.44444	0.29814535	-2.0766623	4
136.0	193.0	9.0	0.0	0.0	2.3888886	1.4516919	2.555556	1.408967	60.703705	54.444443	74.888885	52.77778	-18.777779	42.555557	-23.777779	74.888885	0.29530448	-2.0182114	6
77.0	185.0	9.0	0.0	0.0	2.944445	7.6629586	6.2222214	32.118523	32.555557	29.222221	39.666668	28.777779	-10.0	21.333334	-11.333333	39.666668	0.27036038	-2.0852716	6
13.0	15.0	9.0	0.11111111	0.0	1.2222227	0.8861077	1.2222227	1.0256	68.96296	59.333332	86.888885	60.666668	-28.88889	53.77778	-24.88889	86.888885	0.3169049	-2.145323	4
94.0	13.0	9.0	0.0	0.0	1.0555521	0.50740635	1.6666641	1.2444407	141.59259	134.88889	149.88889	140.0	-20.11111	24.88889	-4.7777777	149.88889	0.10009145	-2.449265	2
105.0	65.0	9.0	0.0	0.0	0.94444275	0.61161804	1.5000013	1.224745	123.0	111.666664	140.0	117.333336	-34.0	51.0	-17.0	140.0	0.20236506	-2.3039913	2
234.0	175.0	9.0	0.0	0.0	1.9444441	1.323576	3.4444454	2.2574966	57.77778	50.666668	72.66667	50.0	-21.333334	44.666668	-23.333334	72.66667	0.31203708	-2.0637763	6
89.0	53.0	9.0	0.0	0.0	2.1111107	1.7185186	2.8333333	3.0111105	27.074074	22.777779	38.333336	20.11111	-12.888889	33.77778	-20.88889	38.333336	0.4747726	-1.937482	1
90.0	134.0	9.0	0.0	0.0	0.5555556	0.34074077	1.0555555	0.37407416	2.6666667	1.0	6.111111	0.8888889	-5.0	10.333333	-5.3333335	6.111111	0.87610227	-2.0712416	5
24.0	65.0	9.0	0.0	0.0	1.2222227	1.7629641	2.333334	2.3555567	20.814816	20.11111	26.777779	15.555555	-2.1111112	17.88889	-15.777778	26.777779	0.41941756	-1.6658529	1
214.0	84.0	9.0	0.0	0.0	0.22222202	0.27216527	0.44444466	0.34426498	17.185184	13.0	24.88889	13.666667	-12.555555	23.11111	-10.555555	24.88889	0.47722223	-2.152852	5
52.0	102.0	9.0	0.0	0.0	0.72222227	0.50740725	0.8333333	0.5666668	2.8888888	0.6666667	6.3333335	1.6666666	-6.6666665	10.333333	-3.6666667	6.3333335	0.89973545	-2.2617195	3
34.0	196.0	9.0	0.0	0.0	1.3888888	2.0185175	2.3888886	1.2185196	15.703704	12.444445	15.111111	19.555555	-9.777778	-1.7777778	11.555555	19.555555	0.36523178	2.511766	7
75.0	122.0	9.0	0.0	0.0	0.72222227	0.24074064	0.8333333	0.38888904	1.5925926	0.0	4.4444447	0.33333334	-4.7777777	8.555555	-3.7777777	4.4444447	1.0	-2.1535993	3
25.0	198.0	9.0	0.0	0.0	2.8333328	1.3457742	4.1111107	3.3444247	48.703705	42.77778	61.0	42.333336	-17.777779	36.88889	-19.11111	61.0	0.30964476	-2.070717	6
163.0	133.0	9.0	0.0	0.0	0.111111104	0.17213258	0.2222222	0.2721655	1.5555556	1.0	3.5555556	0.11111111	-1.6666666	6.0	-4.3333335	3.5555556	0.9722222	-1.8225629	5
121.0	55.0	9.0	0.0	0.0	1.5000013	2.8777716	1.4444466	1.1851842	103.07407	90.0	124.111115	95.111115	-39.22222	63.11111	-23.88889	124.111115	0.27479535	-2.2510118	2
240.0	145.0	9.0	0.0	0.0	0.38888896	0.15185192	0.50000006	0.12222223	4.0740743	5.3333335	5.0	1.8888888	3.7777777	2.7777777	-6.5555553	5.4444447	0.65555555	-0.9594855	1
181.0	27.0	9.0	0.0	0.0	0.7222214	0.46296388	0.5	0.25555483	138.07408	132.55556	146.55556	135.11111	-16.555555	25.444445	-8.888889	146.55556	0.09626316	-2.2645319	2
114.0	102.0	9.0	0.0	0.0	1.1111112	1.2296298	1.1666665	0.877778	4.037037	1.0	8.444445	2.6666667	-9.111111	13.222222	-4.111111	8.444445	0.8912177	-2.3161116	3
76.0	89.0	9.0	0.0	0.0	1.0555558	0.952579	3.2777784	2.4532664	16.814816	12.888889	24.444445	13.111111	-11.777778	22.88889	-11.111111	24.444445	0.47304532	-2.11184	5
132.0	91.0	9.0	0.0	0.11111111	18.944445	188.50739	33.444447	889.3629	42.814816	35.88889	52.666668	39.88889	-20.777779	29.555555	-8.777778	52.666668	0.39882392	-2.3460567	3
173.0	186.0	9.0	0.0	0.11111111	3.2222226	2.115201	5.5	3.5071344	53.444443	48.22222	65.88889	46.22222	-15.666667	37.333332	-21.666666	65.88889	0.2983021	-1.9882493	6
216.0	15.0	9.0	0.0	0.0	0.88889056	0.34074262	1.2222252	0.51851857	106.51852	90.888885	131.11111	97.55556	-46.88889	73.77778	-26.88889	131.11111	0.30673698	-2.2664518	2
75.0	131.0	9.0	0.0	0.0	0.22222222	0.029629637	0.33333334	0.04444442	0.5185185	0.0	1.5555556	0.0	-1.5555556	3.1111112	-1.5555556	1.5555556	1.0	-2.0943952	3
168.0	70.0	9.0	0.0	0.0	0.8333333	0.6111117	0.3888893	0.10740789	55.037037	51.555557	64.88889	48.666668	-10.444445	29.555555	-19.11111	64.88889	0.24982914	-1.9079554	4
108.0	111.0	9.0	0.0	0.0	0.5555555	0.16296291	2.5555553	0.38518727	3.8148148	4.111111	5.5555553	1.7777778	0.8888889	5.2222223	-6.111111	5.5555553	0.7156085	-1.4372399	1
90.0	111.0	9.0	0.0	0.0	1.6666666	1.4666656	1.333333	1.0222224	18.62963	19.777779	22.222221	13.888889	3.4444444	10.777778	-14.222222	22.222221	0.37431172	-1.3337922	1
156.0	123.0	9.0	0.0	0.0	0.38888884	0.15185185	0.38888893	0.062963024	6.111111	8.0	6.7777777	3.5555556	5.6666665	2.0	-7.6666665	8.0	0.555776	-0.7616482	1
140.0	116.0	9.0	0.0	0.0	0.94444495	0.28518537	0.8888893	0.074074045	22.11111	21.333334	28.11111	16.88889	-2.3333333	18.0	-15.666667	28.11111	0.39844838	-1.6703143	1
64.0	74.0	9.0	0.0	0.0	1.333333	0.5777771	1.3888893	0.9074071	21.148148	21.0	26.88889	15.555555	-0.44444445	17.222221	-16.777779	26.88889	0.41920358	-1.5542339	1
99.0	184.0	9.0	0.0	0.0	1.8333327	3.2777793	7.944443	63.35185	31.518518	27.777779	38.77778	28.0	-11.222222	21.777779	-10.555555	38.77778	0.28044972	-2.1831248	6
173.0	219.0	9.0	0.0	0.0	2.7777777	3.4962971	2.8333333	6.6111126	5.5925927	4.111111	4.3333335	8.333334	-4.4444447	-3.7777777	8.222222	8.333334	0.56125355	2.1483634	7
33.0	149.0	9.0	0.0	0.0	0.5555556	0.25185165	0.72222227	0.15185171	5.4444447	4.111111	8.666667	3.5555556	-4.0	9.666667	-5.6666665	8.666667	0.5783389	-1.9857028	1
189.0	62.0	9.0	0.0	0.0	0.38888893	0.2509241	0.44444442	0.3442651	7.6296296	5.0	13.111111	4.7777777	-7.888889	16.444445	-8.555555	13.111111	0.6359381	-2.0669532	5
225.0	143.0	9.0	0.0	0.0	0.4444445	0.20740739	0.44444442	0.1629629	5.4444447	6.7777777	6.7777777	2.7777777	4.0	4.0	-8.0	7.0	0.6018519	-1.048222	1
24.0	188.0	9.0	0.0	0.0	1.7222233	1.2185186	6.611112	38.551857	30.62963	27.333334	38.0	26.555555	-9.888889	22.11111	-12.222222	38.0	0.29079577	-2.0382204	6
68.0	172.0	9.0	0.0	0.0	1.0555553	1.0628396	2.3333337	1.6996722	30.11111	24.555555	30.11111	35.666668	-16.666666	0.0	16.666666	35.666668	0.31229463	2.6178014	7
57.0	118.0	9.0	0.0	0.0	2.833334	5.5	1.2222223	0.87407327	19.407408	15.555555	26.555555	16.11111	-11.555555	21.444445	-9.888889	26.555555	0.4187123	-2.14718	5
125.0	46.0	9.0	0.11111111	0.0	0.61110944	0.61161584	2.166668	0.7817352	124.55556	112.77778	141.0	119.888885	-35.333332	49.333332	-14.0	141.0	0.20012376	-2.357688	2
220.0	120.0	9.0	0.0	0.0	0.38888893	0.062962964	0.38888887	0.062962994	1.0	0.0	3.0	0.0	-3.0	6.0	-3.0	3.0	1.0	-2.0943952	3
18.0	145.0	9.0	0.0	0.0	0.38888896	0.018518496	0.6111111	0.3740741	3.925926	5.5555553	4.0	2.2222223	4.888889	0.22222222	-5.111111	5.5555553	0.6005291	-0.57094	1
220.0	124.0	9.0	0.0	0.0	0.22222221	0.029629631	0.44444442	0.07407406	0.8888889	0.0	2.4444444	0.22222222	-2.6666667	4.6666665	-2.0	2.4444444	1.0	-2.1617603	3
230.0	124.0	9.0	0.0	0.0	0.2777778	0.10740743	0.2777778	0.15185183	0.6666667	0.0	2.0	0.0	-2.0	4.0	-2.0	2.0	1.0	-2.0943952	3
166.0	55.0	9.0	0.0	0.0	1.388888	0.8185244	1.1666679	0.70000154	124.111115	113.888885	139.33334	119.111115	-30.666666	45.666668	-15.0	139.33334	0.18262304	-2.3081791	2
67.0	136.0	9.0	0.0	0.0	6.722223	3.7083488	2.6666667	3.1972213	15.518518	9.0	25.333334	12.222222	-19.555555	29.444445	-9.888889	25.333334	0.66081303	-2.3075109	3
247.0	174.0	9.0	0.11111111	0.0	3.1111107	2.68052	3.1666667	1.545604	56.185184	49.444443	70.88889	48.22222	-20.222221	44.11111	-23.88889	70.88889	0.3230207	-2.0373507	6
229.0	195.0	9.0	0.0	0.0	4.166666	2.2779152	4.111111	2.2476342	47.703705	42.444443	58.88889	41.77778	-15.777778	33.555557	-17.777779	58.88889	0.29027814	-2.0527046	6
109.0	100.0	9.0	0.0	0.0	0.944444	0.49065506	0.44444466	0.40368706	57.148148	51.555557	69.66667	50.22222	-16.777779	37.555557	-20.777779	69.66667	0.27896288	-2.024061	4
205.0	106.0	9.0	0.0	0.0	0.7777777	0.4554203	0.3888893	0.1360822	17.481482	14.111111	24.0	14.333333	-10.111111	19.555555	-9.444445	24.0	0.41640097	-2.1176713	5
230.0	124.0	9.0	0.0	0.0	0.2777778	0.10740743	0.2777778	0.15185183	0.6666667	0.0	2.0	0.0	-2.0	4.0	-2.0	2.0	1.0	-2.0943952	3
76.0	249.0	9.0	0.11111111	0.0	2.0555558	2.0629644	2.3333335	5.5111136	13.37037	12.222222	13.111111	14.777778	-3.4444444	-0.7777778	4.2222223	15.0	0.20324889	2.5634372	7
164.0	178.0	9.0	0.22222222	0.0	1.3888887	0.86296487	2.5000002	1.4555563	23.814816	20.222221	21.11111	30.11111	-10.777778	-8.111111	18.88889	30.11111	0.32921228	2.1903052	7
61.0	104.0	9.0	0.22222222	0.0	1.3888893	0.72962725	1.4444441	0.7407405	57.333332	52.77778	68.22222	51.0	-13.666667	32.666668	-19.0	68.22222	0.25220254	-1.9852214	4
150.0	144.0	9.0	0.0	0.0	0.55555564	0.074074075	0.6111111	0.15185197	2.5185184	0.11111111	6.5555553	0.8888889	-7.2222223	12.111111	-4.888889	6.5555553	0.9861111	-2.2121625	3
90.0	36.0	9.0	0.0	0.0	0.94444275	0.32773143	1.1111094	1.2232299	66.37037	56.555557	84.77778	57.77778	-29.444445	55.22222	-25.777779	84.77778	0.33281505	-2.1385806	4
103.0	216.0	9.0	0.0	0.0	1.4999999	0.56666666	0.8333332	1.1888888	7.0740743	5.111111	5.0	11.111111	-5.888889	-6.2222223	12.111111	11.111111	0.59312356	2.0792952	7
157.0	85.0	9.0	0.0	0.0	1.2222223	1.2412657	0.22222233	0.17213264	18.925926	14.555555	26.88889	15.333333	-13.111111	23.88889	-10.777778	26.88889	0.45902446	-2.1609125	5
171.0	89.0	9.0	0.0	0.0	0.0	0.0	0.0	0.0	0.0	0.0	0.0	0.0	0.0	0.0	0.0	0.0	0.0	0.0	5
180.0	142.0	9.0	0.0	0.0	0.16666669	0.2788867	0.11111111	0.17213261	0.11111111	0.0	0.33333334	0.0	-0.33333334	0.6666667	-0.33333334	0.33333334	0.22222222	-2.0943952	5
80.0	87.0	9.0	0.0	0.11111111	24.388891	572.9964	44.722225	1386.3292	67.44444	58.77778	79.0	64.55556	-26.0	34.666668	-8.666667	79.0	0.30628127	-2.4221272	3
156.0	154.0	9.0	0.0	0.0	0.2777778	0.3277307	0.77777773	0.544331	1.7407408	1.0	3.5555556	0.6666667	-2.2222223	5.4444447	-3.2222223	3.5555556	0.8388889	-1.9882019	5
142.0	99.0	9.0	0.0	0.0	0.77777797	0.45542175	1.722222	1.3402593	51.88889	51.88889	56.0	47.77778	0.0	12.333333	-12.333333	56.0	0.14661072	-1.5674635	4
236.0	240.0	9.0	0.0	0.0	2.5555553	1.6688874	3.3888886	2.4532666	22.481482	19.555555	19.777779	28.11111	-8.777778	-8.111111	16.88889	28.11111	0.329382	2.1418114	7
232.0	126.0	9.0	0.0	0.11111111	2.3888888	11.885187	1.2222223	6.2962966	1.5185186	0.44444445	3.5555556	0.5555556	-3.2222223	6.111111	-2.8888888	3.5555556	0.96581197	-2.1073034	3
98.0	126.0	9.0	0.0	0.0	1.0555555	0.71232533	0.9444444	0.49065322	2.7777777	0.5555556	5.2222223	2.5555556	-6.6666665	7.3333335	-0.6666667	5.2222223	0.90899473	-2.5365143	3
47.0	209.0	9.0	0.0	0.0	1.7222222	1.2895589	1.388889	0.92895794	11.62963	9.555555	9.222222	16.11111	-6.2222223	-7.2222223	13.444445	16.11111	0.46432462	2.0609548	7
242.0	164.0	9.0	0.11111111	0.0	0.38888898	0.534027	3.222223	1.0470421	19.814816	15.111111	18.777779	25.555555	-14.111111	-3.1111112	17.222221	25.555555	0.40952933	2.4598064	7
14.0	135.0	9.0	0.0	0.0	0.27777776	0.062962964	0.27777776	0.06296293	2.8888888	1.6666666	6.0	1.0	-3.6666667	9.333333	-5.6666665	6.0	0.83227515	-1.958546	5
14.0	90.0	9.0	0.11111111	0.0	2.9444447	2.435083	3.3333333	3.211092	5.0	2.5555556	7.3333335	5.111111	-7.3333335	7.0	0.33333334	7.3333335	0.7252886	-2.6393893	3
169.0	131.0	9.0	0.0	0.0	2.3888886	1.8668654	9.222222	2.1152062	35.703705	30.666666	45.77778	30.666666	-15.111111	30.222221	-15.111111	45.77778	0.33861881	-2.0891855	4
182.0	186.0	9.0	0.11111111	0.0	3.666666	2.0439608	1.7777767	1.2412661	48.444443	43.77778	59.88889	41.666668	-14.0	34.333332	-20.333334	59.88889	0.30452195	-1.9730555	6
156.0	32.0	9.0	0.0	0.0	0.77777356	0.16296418	2.6111095	1.0407379	136.2963	129.77779	146.33334	132.77779	-19.555555	30.11111	-10.555555	146.33334	0.113055356	-2.280755	2
242.0	57.0	9.0	0.0	0.11111111	2.444444	2.3538773	9.277778	2.7601657	15.37037	11.333333	20.88889	13.888889	-12.111111	16.555555	-4.4444447	20.88889	0.46630767	-2.3706133	5
239.0	110.0	9.0	0.0	0.0	0.277778	0.06296304	0.22222233	0.029629655	9.444445	6.111111	15.888889	6.3333335	-10.0	19.333334	-9.333333	15.888889	0.6206427	-2.1202655	5
95.0	95.0	9.0	0.0	0.0	0.72222227	0.8185186	1.111111	0.25185192	6.4814816	2.3333335	12.555555	4.5555553	-12.444445	18.222221	-5.7777777	12.555555	0.816909	-2.322295	3
138.0	137.0	9.0	0.11111111	0.0	1.666667	1.7777779	1.0000001	0.17777735	7.6296296	3.1111112	13.888889	5.888889	-13.555555	18.777779	-5.2222223	13.888889	0.77986646	-2.3607821	3
32.0	88.0	9.0	0.0	0.0	0.83333206	0.34960276	1.111112	0.72008145	67.25926	57.88889	85.0	58.88889	-28.11111	53.22222	-25.11111	85.0	0.32012162	-2.1320271	4
68.0	128.0	9.0	0.0	0.0	21.333334	5.955534	1.3333341	0.8444443	35.592594	32.11111	43.77778	30.88889	-10.444445	24.555555	-14.111111	43.77778	0.31617704	-1.9818461	4
27.0	248.0	9.0	0.11111111	0.0	1.611111	0.6469295	3.1666667	1.7224005	15.296296	14.777778	12.888889	18.222221	-1.5555556	-7.2222223	8.777778	18.222221	0.31222734	1.7835119	7
1.0	81.0	9.0	0.0	0.0	12.166667	267.45554	9.222222	205.36296	21.333334	14.0	30.555555	19.444445	-22.0	27.666666	-5.6666665	30.555555	0.5952822	-2.438409	3
163.0	210.0	9.0	0.0	0.0	1.5555555	0.5443307	1.4999999	0.9603243	11.851851	9.333334	8.888889	17.333334	-7.5555553	-8.888889	16.444445	17.333334	0.48873982	2.0437257	7
118.0	109.0	9.0	0.0	0.11111111	3.5555553	2.6555324	3.9999993	3.0840094	13.296296	7.0	22.333334	10.555555	-18.88889	27.11111	-8.222222	22.333334	0.694627	-2.3440928	3
21.0	122.0	9.0	0.0	0.0	0.44444445	0.4036867	0.44444445	0.4036867	0.5555556	0.0	1.2222222	0.44444445	-1.6666666	2.0	-0.33333334	1.2222222	0.5555556	-2.4445627	3
190.0	136.0	9.0	0.0	0.0	2.277778	1.529629	2.8333333	0.61111045	4.851852	2.8888888	8.555555	3.1111112	-5.888889	11.111111	-5.2222223	8.555555	0.70975137	-2.1239047	4
131.0	214.0	9.0	0.0	0.0	0.77777773	0.6518515	1.2777777	0.24074058	6.814815	5.0	4.7777777	10.666667	-5.4444447	-6.111111	11.555555	10.666667	0.5681624	2.0583289	7
116.0	245.0	9.0	0.11111111	0.0	1.3888888	0.5518514	2.222222	3.940739	14.222222	11.111111	13.111111	18.444445	-9.333333	-3.3333333	12.666667	18.444445	0.38969478	2.3954313	7
191.0	162.0	9.0	0.0	0.0	2.6111114	1.8851837	14.166667	210.92223	40.962963	34.88889	50.11111	37.88889	-18.222221	27.444445	-9.222222	50.666668	0.298124	-2.555683	6
63.0	158.0	9.0	0.11111111	0.0	0.99999934	1.0540929	1.888889	1.29386	22.185184	16.444445	22.222221	27.88889	-17.222221	0.11111111	17.11111	27.88889	0.41181073	2.6247067	7
252.0	201.0	9.0	0.0	0.0	4.6111107	5.495115	5.5555553	5.795274	40.296295	35.77778	49.0	36.11111	-13.555555	26.11111	-12.555555	49.0	0.2753682	-2.1758256	6
175.0	212.0	9.0	0.11111111	0.0	1.0000001	0.666667	1.8333334	1.345775	12.296296	10.0	9.0	17.88889	-6.888889	-9.888889	16.777779	17.88889	0.4987573	1.9744948	7
194.0	183.0	9.0	0.0	0.0	0.77777797	0.5837306	2.944444	1.625037	54.74074	49.22222	67.77778	47.22222	-16.555555	39.11111	-22.555555	67.77778	0.30312124	-1.9917008	6
92.0	68.0	9.0	0.0	0.0	1.0555573	0.15185204	0.7777786	0.6518519	125.77778	115.666664	141.0	120.666664	-30.333334	45.666668	-15.333333	141.0	0.17962871	-2.3006182	2
20.0	248.0	9.0	0.0	0.0	1.8333335	0.8333331	1.6666669	1.5999992	13.444445	10.555555	12.111111	17.666668	-8.666667	-4.0	12.666667	17.666668	0.40343738	2.3416765	7
65.0	75.0	9.0	0.0	0.0	0.611111	0.32963	0.72222203	0.19629599	21.333334	21.11111	27.11111	15.777778	-0.6666667	17.333334	-16.666666	27.11111	0.41704598	-1.5901641	1
79.0	95.0	9.0	0.0	0.0	1.6666666	3.7333338	2.4999993	7.188887	21.11111	21.11111	26.222221	16.0	0.0	15.333333	-15.333333	26.222221	0.38836312	-1.555549	1
204.0	131.0	9.0	0.0	0.0	0.11111111	0.17213261	0.11111111	0.17213261	0.22222222	0.0	0.6666667	0.0	-0.6666667	1.3333334	-0.6666667	0.6666667	0.6666667	-2.0943952	5
73.0	117.0	9.0	0.0	0.0	1.5555553	0.96296364	0.6111111	0.7740742	1.3333334	0.22222222	3.5555556	0.22222222	-3.3333333	6.6666665	-3.3333333	3.5555556	0.96825397	-2.0943952	3
115.0	182.0	9.0	0.0	0.0	0.5555558	1.0470418	0.7222228	1.1434194	17.592592	15.444445	14.0	23.333334	-6.4444447	-10.777778	17.222221	23.333334	0.39944676	1.9375944	7
35.0	62.0	9.0	0.0	0.0	0.7777786	0.5185192	1.2222227	1.051853	21.222221	20.777779	27.222221	15.666667	-1.3333334	18.0	-16.666666	27.222221	0.423121	-1.6203984	1
67.0	32.0	9.0	0.0	0.0	0.944444	1.0628421	1.7777786	1.3109215	126.22222	115.111115	142.22223	121.333336	-33.333332	48.0	-14.666667	142.22223	0.19062504	-2.333746	2
174.0	152.0	9.0	0.0	0.0	0.0	0.0	0.0	0.0	0.0	0.0	0.0	0.0	0.0	0.0	0.0	0.0	0.0	0.0	5
105.0	139.0	9.0	0.0	0.0	0.27777782	0.107407436	0.83333325	0.52222216	6.111111	7.5555553	7.2222223	3.5555556	4.3333335	3.3333333	-7.6666665	7.5555553	0.5326279	-0.96594584	1
200.0	193.0	9.0	0.0	0.0	2.555556	2.0403337	4.6111107	3.5926886	41.185184	37.444443	50.0	36.11111	-11.222222	26.444445	-15.222222	50.0	0.27987626	-1.9958013	6
75.0	67.0	9.0	0.0	0.0	1.4444447	1.0074071	1.8333334	1.5444458	22.25926	22.555555	27.88889	16.333334	0.8888889	16.88889	-17.777779	27.88889	0.4148357	-1.5247713	1
78.0	60.0	9.0	0.0	0.0	0.44444656	0.2074079	0.7777774	0.38518456	109.77778	99.55556	128.22223	101.55556	-30.666666	55.333332	-24.666666	128.22223	0.22336383	-2.1669195	2
215.0	153.0	9.0	0.0	0.11111111	19.666666	8.044466	1.1111113	3.8962963	8.333333	5.3333335	13.444445	6.2222223	-9.0	15.333333	-6.3333335	13.444445	0.7695767	-2.1438897	5
27.0	68.0	9.0	0.0	0.0	1.388889	1.4851855	1.7777777	5.0962973	21.592592	20.444445	28.444445	15.888889	-3.4444444	20.555555	-17.11111	28.444445	0.440354	-1.7003236	1
14.0	110.0	9.0	0.0	0.0	1.7222224	5.3518505	2.6666667	1.0222229	17.925926	18.88889	21.444445	13.444445	2.8888888	10.555555	-13.444445	21.444445	0.36884832	-1.3450956	1
146.0	140.0	9.0	0.0	0.0	1.0555557	0.4629631	1.0000001	0.57777774	6.3333335	7.888889	7.3333335	3.7777777	4.6666665	3.0	-7.6666665	8.222222	0.537017	-0.9092674	1
140.0	116.0	9.0	0.11111111	0.0	1.777778	1.2232317	0.55555534	0.501848	46.814816	42.333336	56.555557	41.555557	-13.444445	29.222221	-15.777778	56.555557	0.26456326	-2.0386236	4
188.0	42.0	9.0	0.0	0.0	0.7777786	0.5443299	1.6666679	1.2649081	108.92593	95.666664	126.22222	104.888885	-39.77778	51.88889	-12.111111	126.22222	0.24193405	-2.4103878	2
30.0	124.0	9.0	0.0	0.0	0.6111111	0.10740735	0.611111	0.10740747	6.0	7.4444447	7.2222223	3.3333333	4.3333335	3.6666667	-8.0	7.7777777	0.571649	-0.98787266	1
115.0	130.0	9.0	0.0	0.0	0.55555534	0.3407407	0.83333325	0.5666664	7.296296	8.555555	8.666667	4.666667	3.7777777	4.111111	-7.888889	9.0	0.48159373	-1.0566586	1
225.0	90.0	9.0	0.0	0.0	0.38888893	0.2509241	0.55555564	0.45542005	6.5925927	4.666667	11.222222	3.8888888	-5.7777777	13.888889	-8.111111	11.222222	0.65115255	-1.987466	5
232.0	149.0	9.0	0.0	0.0	0.0	0.0	0.0	0.0	0.0	0.0	0.0	0.0	0.0	0.0	0.0	0.0	0.0	0.0	5
96.0	84.0	9.0	0.0	0.0	1.5000004	1.2777773	1.6111107	2.2851882	23.851852	23.555555	30.0	18.0	-0.8888889	18.444445	-17.555555	30.0	0.39879107	-1.598867	1
120.0	136.0	9.0	0.0	0.0	0.61111116	0.4185187	1.0000001	0.4444444	6.259259	7.7777777	7.2222223	3.7777777	4.5555553	2.8888888	-7.4444447	8.0	0.52954143	-0.92460656	1
221.0	201.0	9.0	0.11111111	0.0	1.4444443	1.1287485	2.4444447	0.8344436	19.148148	14.666667	17.666668	25.11111	-13.444445	-4.4444447	17.88889	25.11111	0.41676173	2.389747	7
234.0	27.0	9.0	0.11111111	0.0	0.8333346	0.6236087	2.0555573	1.3567389	122.666664	111.55556	138.66667	117.77778	-33.333332	48.0	-14.666667	138.66667	0.19541612	-2.3345118	2
117.0	181.0	9.0	0.11111111	0.0	1.8333334	1.2427571	3.0000007	2.054805	46.88889	43.0	56.88889	40.77778	-11.666667	30.0	-18.333334	56.88889	0.28328654	-1.9490879	6
96.0	133.0	9.0	0.0	0.0	0.055555556	0.01851852	0.22222222	0.029629637	0.4814815	0.0	1.4444444	0.0	-1.4444444	2.8888888	-1.4444444	1.4444444	1.0	-2.0943952	3
11.0	163.0	9.0	0.0	0.0	1.0555553	0.928958	2.5000002	1.3123353	19.814816	17.444445	16.666668	25.333334	-7.111111	-9.444445	16.555555	25.333334	0.34426668	2.0016809	7
23.0	86.0	9.0	0.0	0.0	0.88888913	0.6518528	1.7222222	1.3074087	18.592592	18.555555	23.555555	13.666667	-0.11111111	14.888889	-14.777778	23.555555	0.41791564	-1.5415015	1
113.0	132.0	9.0	0.0	0.0	0.44444442	0.3442652	0.38888887	0.5340273	1.2962962	0.0	3.4444444	0.44444445	-3.8888888	6.4444447	-2.5555556	3.4444444	1.0	-2.204847	3
37.0	61.0	9.0	0.0	0.0	0.6111107	0.49065334	0.555556	0.27216396	109.07407	95.111115	128.33334	103.77778	-41.88889	57.77778	-15.888889	128.33334	0.25886914	-2.3673959	2
147.0	125.0	9.0	0.0	0.0	6.388889	3.9238105	1.3333327	0.7601168	43.22222	37.22222	55.0	37.444443	-18.0	35.333332	-17.333334	55.0	0.32463875	-2.0964737	4
9.0	130.0	9.0	0.0	0.0	0.055555582	0.018518535	2.611111	6.240745	1.7407408	1.0	3.2222223	1.0	-2.2222223	4.4444447	-2.2222223	3.2222223	0.5509259	-2.0943952	5
252.0	71.0	9.0	0.0	0.0	0.7222214	0.32962844	1.3333334	0.71110994	89.14815	72.77778	115.55556	79.111115	-49.11111	79.22222	-30.11111	115.55556	0.37009746	-2.2494755	2
118.0	180.0	9.0	0.0	0.0	1.9444447	1.4819913	3.1111114	1.0886629	48.555557	44.11111	59.0	42.555557	-13.333333	31.333334	-18.0	59.0	0.27882218	-1.9960423	6
83.0	126.0	9.0	0.0	0.0	0.72222203	0.5340271	0.94444436	0.5741338	11.185185	5.2222223	20.0	8.333334	-17.88889	26.444445	-8.555555	20.0	0.73926485	-2.313534	3
119.0	169.0	9.0	0.0	0.0	1.166667	0.98319227	0.9999997	0.91893625	25.962963	20.88889	25.0	32.0	-15.222222	-2.8888888	18.11111	32.0	0.34778315	2.4790645	7
254.0	73.0	9.0	0.0	0.0	6.6666665	7.865538	9.444445	12.33003	34.703705	20.555555	57.333332	26.222221	-42.444443	67.888885	-25.444445	57.333332	0.6511328	-2.2555614	3
221.0	69.0	9.0	0.0	0.0	1.5555553	0.8073722	0.7222226	0.85418403	36.962963	36.666668	40.22222	34.0	-0.8888889	9.777778	-8.888889	40.22222	0.15409406	-1.6401336	4
178.0	183.0	9.0	0.11111111	0.0	2.7222214	2.398302	4.6666665	3.6998506	55.74074	49.666668	69.66667	47.88889	-18.222221	41.77778	-23.555555	69.66667	0.31236586	-2.0051956	6
22.0	125.0	9.0	0.0	0.0	2.277778	1.8063672	2.4444447	1.3443986	58.22222	50.22222	73.77778	50.666668	-24.0	46.666668	-22.666666	73.77778	0.32390848	-2.1127234	4
58.0	140.0	9.0	0.0	0.0	0.055555556	0.01851852	0.22222225	0.029629627	0.25925925	0.0	0.7777778	0.0	-0.7777778	1.5555556	-0.7777778	0.7777778	0.7777778	-2.0943952	5
210.0	73.0	9.0	0.0	0.0	1.3333327	0.96609074	1.0	0.81649536	42.25926	40.555557	47.333332	38.88889	-5.111111	15.222222	-10.111111	47.333332	0.17822558	-1.8934947	4
174.0	50.0	9.0	0.0	0.0	1.0000013	0.7601153	0.9444453	0.9525792	107.44444	94.666664	125.77778	101.888885	-38.333332	55.0	-16.666666	125.77778	0.2473368	-2.3372955	2
230.0	98.0	9.0	0.0	0.0	0.38888884	0.15185185	0.38888887	0.06296294	1.4074074	0.0	4.111111	0.11111111	-4.2222223	8.111111	-3.8888888	4.111111	1.0	-2.1137195	3
52.0	170.0	9.0	0.0	0.0	0.55555564	0.4554201	0.94444436	0.38968262	25.444445	20.11111	25.333334	30.88889	-16.0	-0.33333334	16.333334	30.88889	0.34911168	2.6040132	7
240.0	16.0	9.0	0.0	0.0	0.44444403	0.1629624	1.6666666	1.1555537	102.51852	87.55556	125.0	95.0	-44.88889	67.44444	-22.555555	125.0	0.29960132	-2.3024683	2
239.0	143.0	9.0	0.0	0.0	0.33333328	0.04444445	0.6666667	0.1333334	4.5185184	6.111111	5.4444447	2.0	4.7777777	2.7777777	-7.5555553	6.111111	0.67407405	-0.8782905	1
216.0	126.0	9.0	0.0	0.0	0.5555555	0.20740744	0.5555556	0.07407395	4.9259257	6.4444447	5.7777777	2.5555556	4.5555553	2.5555556	-7.111111	6.5555553	0.6111111	-0.877707	1
58.0	109.0	9.0	0.0	0.0	0.8888889	0.25185165	2.8333333	1.677777	4.296296	1.4444444	8.444445	3.0	-8.555555	12.444445	-3.8888888	8.444445	0.8644824	-2.2837873	3
199.0	66.0	9.0	0.0	0.0	1.2777786	1.5740702	1.4444427	2.8740733	122.55556	111.0	139.77779	116.888885	-34.666668	51.666668	-17.0	139.77779	0.20580281	-2.3070939	2
9.0	72.0	9.0	0.0	0.0	0.7777774	0.562961	1.4999987	0.7444466	125.44444	114.111115	141.11111	121.111115	-34.0	47.0	-13.0	141.11111	0.19128962	-2.3661966	2
250.0	176.0	9.0	0.0	0.11111111	1.611112	1.0628399	3.444444	1.6953092	53.666668	47.11111	67.66667	46.22222	-19.666666	42.0	-22.333334	67.66667	0.3181372	-2.0522583	6
201.0	40.0	9.0	0.0	0.0	1.0555559	0.59629506	1.4999987	1.5444428	123.77778	113.333336	139.66667	118.333336	-31.333334	47.666668	-16.333334	139.66667	0.18850341	-2.2922006	2
76.0	81.0	9.0	0.11111111	0.0	1.888889	1.6740727	1.3333334	2.3999984	22.703703	22.333334	28.777779	17.0	-1.1111112	18.222221	-17.11111	28.777779	0.40920117	-1.6067939	1
242.0	148.0	9.0	0.0	0.0	0.0	0.0	0.0	0.0	0.0	0.0	0.0	0.0	0.0	0.0	0.0	0.0	0.0	0.0	5
112.0	197.0	9.0	0.0	0.0	4.2222233	2.9938211	4.9444447	3.1227946	50.333332	44.666668	62.22222	44.11111	-17.0	35.666668	-18.666666	62.22222	0.29632849	-2.0712209	6
163.0	43.0	9.0	0.0	0.0	0.8333346	0.43333283	0.8333346	0.6111112	126.48148	117.333336	140.55556	121.55556	-27.444445	42.22222	-14.777778	140.55556	0.1651921	-2.2802067	2
2.0	190.0	9.0	0.0	0.0	2.555555	1.4518529	2.5	2.9666677	31.666666	28.0	40.11111	26.88889	-11.0	25.333334	-14.333333	40.11111	0.32900727	-2.0083811	6
103.0	185.0	9.0	0.0	0.0	1.8333324	4.655558	9.888888	94.91854	30.88889	27.777779	37.0	27.88889	-9.333333	18.333334	-9.0	37.555557	0.25044397	-2.4505804	6
124.0	191.0	9.0	0.0	0.0	3.5000007	2.7386136	3.277778	2.8001328	59.74074	52.88889	74.77778	51.555557	-20.555555	45.11111	-24.555555	74.77778	0.31361094	-2.03548	6
9.0	171.0	9.0	0.0	0.0	1.4999994	1.0055392	2.7777774	1.64204	45.925926	41.0	57.22222	39.555557	-14.777778	33.88889	-19.11111	57.22222	0.30794257	-2.0107226	6
93.0	29.0	9.0	0.0	0.0	1.2222239	1.2296363	1.3888906	1.5740819	128.48148	119.0	142.77777	123.666664	-28.444445	42.88889	-14.444445	142.77777	0.16648434	-2.2977605	2
8.0	102.0	9.0	0.0	0.0	1.888889	1.8518513	1.9444443	3.2629614	17.925926	18.555555	21.88889	13.333333	1.8888888	11.888889	-13.777778	21.88889	0.39032918	-1.4470371	1
189.0	107.0	9.0	0.0	0.0	2.6666667	0.69920635	0.8333333	0.7226496	27.777779	23.444445	35.11111	24.777779	-13.0	22.0	-9.0	35.11111	0.3324073	-2.2014954	5
207.0	217.0	9.0	0.0	0.0	0.77777785	0.47407398	2.0555556	0.9074081	6.296296	5.0	4.2222223	9.666667	-3.8888888	-6.2222223	10.111111	9.666667	0.58261186	1.9761382	7
39.0	246.0	9.0	0.11111111	0.0	2.277778	3.2629633	1.8333334	2.4333339	15.37037	12.555555	13.111111	20.444445	-8.444445	-6.7777777	15.222222	20.444445	0.3938387	2.170543	7
166.0	185.0	9.0	0.0	0.0	1.9444447	0.250924	2.0	0.21081811	54.22222	48.555557	67.22222	46.88889	-17.0	39.0	-22.0	67.22222	0.30253935	-2.0080075	6
177.0	181.0	9.0	0.0	0.0	4.277778	1.7309828	2.555556	1.4857335	60.62963	53.666668	75.66667	52.555557	-20.88889	45.11111	-24.222221	75.66667	0.3069927	-2.0445633	6
206.0	105.0	9.0	0.0	0.0	0.27777734	0.06296308	0.61111134	0.15185204	50.185184	45.666668	60.88889	44.0	-13.555555	32.11111	-18.555555	60.88889	0.27710575	-1.9919642	4
6.0	81.0	9.0	0.0	0.11111111	4.111111	8.740745	5.722223	28.50741	12.481482	7.6666665	18.88889	10.888889	-14.444445	19.222221	-4.7777777	18.88889	0.6281558	-2.388561	3
107.0	21.0	9.0	0.0	0.0	0.66666156	0.51639783	1.1666666	0.4082483	126.77778	115.77778	141.88889	122.666664	-33.0	45.333332	-12.333333	141.88889	0.18402189	-2.3703718	2
253.0	201.0	9.0	0.0	0.0	2.9999993	2.6915498	2.8333328	2.3357134	43.962963	39.22222	53.88889	38.77778	-14.222222	29.777779	-15.555555	53.88889	0.2808298	-2.0678604	6
127.0	143.0	9.0	0.0	0.0	1.5	0.12222214	0.88888884	0.60740745	4.185185	0.8888889	9.444445	2.2222223	-9.888889	15.777778	-5.888889	9.444445	0.915376	-2.2574124	3
201.0	183.0	9.0	0.0	0.0	1.888888	1.9167883	2.333334	1.7888557	52.62963	47.444443	65.111115	45.333332	-15.555555	37.444443	-21.88889	65.111115	0.3037197	-1.9819108	6
54.0	126.0	9.0	0.11111111	0.0	2.7777774	2.6970487	3.3888886	2.2746582	23.296297	21.0	28.88889	20.0	-6.888889	16.777779	-9.888889	28.88889	0.3057855	-1.9687403	4
7.0	134.0	9.0	0.0	0.0	0.055555563	0.018518524	0.055555556	0.01851852	0.037037037	0.0	0.11111111	0.0	-0.11111111	0.22222222	-0.11111111	0.11111111	0.11111111	-2.0943952	3
210.0	153.0	9.0	0.0	0.0	0.0	0.0	0.0	0.0	0.0	0.0	0.0	0.0	0.0	0.0	0.0	0.0	0.0	0.0	5
46.0	154.0	9.0	0.11111111	0.0	3.1666667	8.21111	1.6111112	1.2185184	6.3703704	9.666667	4.666667	4.7777777	9.888889	-5.111111	-4.7777777	9.666667	0.56192696	-0.0049269386	5
94.0	144.0	9.0	0.0	0.0	0.44444442	0.118518494	0.49999997	0.1666667	1.1481482	0.0	3.4444444	0.0	-3.4444444	6.888889	-3.4444444	3.4444444	1.0	-2.0943952	3
233.0	197.0	9.0	0.0	0.11111111	3.8888874	2.78621	2.0	1.2649122	49.74074	44.333332	61.444443	43.444443	-16.222221	35.11111	-18.88889	61.444443	0.29465598	-2.0433986	6
155.0	127.0	9.0	0.0	0.0	2.1666667	1.7094507	15.388888	4.144167	36.51852	35.88889	41.0	32.666668	-1.8888888	13.444445	-11.555555	41.0	0.2045359	-1.6767696	4
21.0	216.0	9.0	0.11111111	0.0	3.833333	0.69999796	0.8333333	0.47777775	16.555555	13.111111	14.0	22.555555	-10.333333	-7.6666665	18.0	22.555555	0.426777	2.2093086	7
113.0	34.0	9.0	0.0	0.0	1.9999987	1.1352938	0.8333308	0.83665943	72.888885	65.0	89.111115	64.55556	-23.666666	48.666668	-25.0	89.111115	0.27917594	-2.0781536	4
4.0	248.0	9.0	0.0	0.0	3.333334	1.8135293	3.2222226	1.2590408	19.555555	15.555555	16.666668	26.444445	-12.0	-8.666667	20.666666	26.444445	0.42215064	2.205099	7
22.0	200.0	9.0	0.0	0.0	2.8888874	2.4098568	4.8333325	2.622552	54.703705	47.88889	69.0	47.22222	-20.444445	42.88889	-22.444445	69.0	0.3173622	-2.0656626	6
173.0	152.0	9.0	0.0	0.0	0.0	0.0	0.0	0.0	0.0	0.0	0.0	0.0	0.0	0.0	0.0	0.0	0.0	0.0	5
121.0	112.0	9.0	0.0	0.0	2.3888886	1.7690756	0.5000003	0.2788867	23.703703	19.444445	32.333336	19.333334	-12.777778	25.88889	-13.111111	32.333336	0.40954432	-2.0852482	5
4.0	189.0	9.0	0.0	0.0	2.0555565	3.8851852	11.722221	114.59634	26.444445	23.444445	33.0	22.88889	-9.0	19.666666	-10.666667	33.0	0.27147257	-2.1010017	6
144.0	118.0	9.0	0.0	0.0	0.5555556	0.38518524	0.66666657	0.4	6.4444447	7.5555553	8.111112	3.6666667	3.3333333	5.0	-8.333333	8.444445	0.5643298	-1.1345428	1
220.0	61.0	9.0	0.0	0.0	0.27777776	0.13608277	0.5555556	0.27216548	6.888889	4.5555553	12.0	4.111111	-7.0	15.333333	-8.333333	12.0	0.65589225	-2.039459	5
205.0	190.0	9.0	0.0	0.0	1.2777773	0.9981452	1.6111107	1.1238158	49.48148	44.77778	60.666668	43.0	-14.111111	33.555557	-19.444445	60.666668	0.29078844	-1.9875989	6
222.0	244.0	9.0	0.11111111	0.0	2.9444444	0.640741	2.2777777	2.151852	10.37037	9.666667	9.777778	11.666667	-2.1111112	-1.7777778	3.8888888	11.888889	0.22648169	2.32339	7
241.0	137.0	9.0	0.0	0.11111111	4.277778	18.685184	3.8333333	37.500004	5.0	2.5555556	9.0	3.4444444	-7.3333335	12.0	-4.6666665	9.0	0.837478	-2.1939669	3
206.0	12.0	9.0	0.0	0.0	2.6111112	1.4819909	4.5	3.3582406	11.444445	8.444445	17.666668	8.222222	-9.0	18.666666	-9.666667	17.666668	0.5437747	-2.0644825	5
201.0	191.0	9.0	0.0	0.0	1.0000006	0.76011723	2.944444	1.0201671	49.185184	44.666668	59.77778	43.11111	-13.555555	31.777779	-18.222221	59.77778	0.2788862	-1.9989927	6
137.0	182.0	9.0	0.0	0.0	1.8333334	3.8555553	3.6111107	9.218522	34.925926	31.444445	42.88889	30.444445	-10.444445	23.88889	-13.444445	42.88889	0.28575617	-2.0011246	6
68.0	198.0	9.0	0.0	0.11111111	2.8888886	2.8803296	3.0555553	2.8706684	58.074074	51.444443	71.888885	50.88889	-19.88889	41.444443	-21.555555	71.888885	0.29130092	-2.0648882	6
228.0	182.0	9.0	0.11111111	0.0	0.88888854	0.68853056	0.7777775	0.6554615	16.777779	14.555555	12.777778	23.0	-6.6666665	-12.0	18.666666	23.0	0.44435817	1.9164191	7
90.0	134.0	9.0	0.0	0.0	0.38888887	0.018518528	0.94444436	0.1518523	2.1111112	1.0	4.666667	0.6666667	-3.3333333	7.6666665	-4.3333335	4.666667	0.88148147	-2.0131435	5
236.0	77.0	9.0	0.0	0.0	22.166666	15.472914	7.722223	8.373016	32.77778	30.222221	37.666668	30.444445	-7.6666665	14.666667	-7.0	37.666668	0.22524333	-2.1233602	4
57.0	199.0	9.0	0.0	0.0	3.833334	2.647851	6.3888893	3.4667745	54.962963	47.88889	69.22222	47.77778	-21.222221	42.77778	-21.555555	69.22222	0.31700587	-2.0847538	6
106.0	107.0	9.0	0.0	0.0	1.111111	0.72008204	0.6666667	0.4216372	22.555555	13.0	36.0	18.666668	-28.666666	40.333332	-11.666667	36.0	0.6385408	-2.3546174	3
86.0	197.0	9.0	0.11111111	0.11111111	1.611112	1.4516907	1.2777786	1.1038647	63.22222	56.22222	77.77778	55.666668	-21.0	43.666668	-22.666666	77.77778	0.28533262	-2.06802	6
12.0	56.0	9.0	0.22222222	0.0	1.2222223	0.20740713	1.3333336	1.0222219	19.851852	19.444445	25.444445	14.666667	-1.2222222	16.777779	-15.555555	25.444445	0.42268896	-1.6222115	1
38.0	241.0	9.0	0.0	0.0	2.055556	0.5741337	1.5555559	1.4246509	14.333333	10.888889	14.0	18.11111	-10.333333	-1.0	11.333333	18.11111	0.3999011	2.544142	7
180.0	97.0	9.0	0.0	0.0	0.94444275	0.32963142	1.0	0.6666667	134.37038	126.55556	145.44444	131.11111	-23.444445	33.22222	-9.777778	145.44444	0.12984978	-2.3462343	2
37.0	103.0	9.0	0.0	0.0	1.7777777	2.1256804	2.9444447	3.421609	3.851852	1.8888888	6.2222223	3.4444444	-5.888889	7.111111	-1.2222222	6.2222223	0.79907405	-2.497929	3
62.0	123.0	9.0	0.0	0.0	0.44444442	0.2074074	0.5	0.12222223	5.814815	7.5555553	6.6666665	3.2222223	5.2222223	2.5555556	-7.7777777	7.5555553	0.5734127	-0.83759767	1
124.0	113.0	9.0	0.0	0.0	0.38888887	0.38968176	0.2777778	0.3277307	0.962963	0.0	2.7777777	0.11111111	-2.8888888	5.4444447	-2.5555556	2.7777777	1.0	-2.123254	3
249.0	87.0	9.0	0.0	0.0	14.388889	327.26297	13.388889	62.018505	31.703703	28.222221	39.444443	27.444445	-10.444445	23.222221	-12.777778	39.444443	0.31248218	-2.0133824	4
7.0	34.0	9.0	0.0	0.0	2.0	3.6888885	1.5	2.0333328	20.333334	18.222221	27.88889	14.888889	-6.3333335	22.666666	-16.333334	27.88889	0.4663447	-1.8231477	1
139.0	121.0	9.0	0.0	0.0	1.0555555	0.41851884	1.1666666	0.83333385	3.7037036	0.7777778	7.7777777	2.5555556	-8.777778	12.222222	-3.4444444	7.7777777	0.9074074	-2.351514	3
182.0	152.0	9.0	0.0	0.0	0.77777785	0.98130673	0.8333333	1.0903618	0.7777778	0.33333334	1.6666666	0.33333334	-1.3333334	2.6666667	-1.3333334	1.6666666	0.70555556	-2.0943952	5
116.0	54.0	9.0	0.0	0.0	0.61111194	0.44305393	1.7222227	0.9289577	108.85185	96.77778	126.111115	103.666664	-36.22222	51.77778	-15.555555	126.111115	0.23221897	-2.3363297	2
130.0	32.0	9.0	0.0	0.0	1.1111113	1.047041	0.83333397	0.83665866	59.48148	54.22222	70.88889	53.333332	-15.777778	34.22222	-18.444445	70.88889	0.24900064	-2.042422	4
26.0	82.0	9.0	0.0	0.0	1.5555553	0.4740743	2.111111	4.3851857	5.5925927	1.7777778	10.222222	4.7777777	-11.444445	13.888889	-2.4444444	10.222222	0.843607	-2.4519827	3
183.0	153.0	9.0	0.0	0.0	5.0000005	12.266663	3.0000002	6.8888917	28.0	21.333334	38.77778	23.88889	-20.0	32.333332	-12.333333	38.77778	0.44774532	-2.2427413	4
23.0	129.0	9.0	0.0	0.0	0.5	0.077777795	0.38888887	0.15185186	0.5185185	0.0	1.5555556	0.0	-1.5555556	3.1111112	-1.5555556	1.5555556	0.7777778	-2.0943952	3
204.0	116.0	9.0	0.0	0.0	1.0555555	1.262963	1.0555556	1.4407407	2.1851852	0.33333334	5.111111	1.1111112	-5.5555553	8.777778	-3.2222223	5.111111	0.96141976	-2.2490795	3
234.0	58.0	9.0	0.0	0.0	1.1666679	0.3888878	1.0000013	0.5333344	93.14815	77.333336	118.77778	83.333336	-47.444443	76.888885	-29.444445	118.77778	0.34886265	-2.2463162	2
191.0	165.0	9.0	0.0	0.0	0.33333334	0.17777783	2.4444442	1.140741	14.296296	12.0	14.111111	16.777779	-6.888889	-0.5555556	7.4444447	17.555555	0.31812865	2.5935428	7
48.0	85.0	9.0	0.0	0.0	3.111111	13.451853	2.0555556	6.862964	4.296296	1.3333334	8.888889	2.6666667	-8.888889	13.777778	-4.888889	8.888889	0.8858245	-2.2715442	3
42.0	135.0	9.0	0.0	0.0	0.38888893	0.15185186	0.44444445	0.16296294	2.4074075	1.3333334	5.111111	0.7777778	-3.2222223	8.111111	-4.888889	5.111111	0.84973544	-1.9721864	5
75.0	59.0	9.0	0.0	0.0	1.0555553	0.7740732	2.944445	2.5518503	25.074074	22.333334	34.333336	18.555555	-8.222222	27.777779	-19.555555	34.333336	0.45942742	-1.8363283	1
130.0	32.0	9.0	0.0	0.0	1.1111113	1.047041	0.83333397	0.83665866	59.48148	54.22222	70.88889	53.333332	-15.777778	34.22222	-18.444445	70.88889	0.24900064	-2.042422	4
229.0	147.0	9.0	0.0	0.11111111	4.0555553	14.062966	2.5	1.2777781	27.296297	20.88889	38.666668	22.333334	-19.222221	34.11111	-14.888889	38.666668	0.45740503	-2.1744676	4
35.0	96.0	9.0	0.11111111	0.0	2.1111114	1.0074071	2.833333	3.855554	21.74074	20.777779	27.777779	16.666668	-2.8888888	18.11111	-15.222222	27.777779	0.39949927	-1.6769211	1
108.0	75.0	9.0	0.11111111	0.0	0.6666667	0.47140282	11.111111	10.014803	116.703705	105.888885	133.0	111.22222	-32.444443	48.88889	-16.444445	133.0	0.20298976	-2.2954879	2
103.0	65.0	9.0	0.0	0.0	1.277778	1.0835457	1.2222214	0.91083974	60.148148	53.77778	73.888885	52.77778	-19.11111	41.22222	-22.11111	73.888885	0.2870454	-2.0419006	4
192.0	40.0	9.0	0.0	0.0	1.2222214	0.20740789	1.3333321	0.4888911	124.62963	114.44444	140.55556	118.888885	-30.555555	47.77778	-17.222221	140.55556	0.18574874	-2.2702193	2
128.0	196.0	9.0	0.0	0.0	1.666667	1.2444435	1.8888887	3.851853	19.62963	15.666667	18.555555	24.666666	-11.888889	-3.2222223	15.111111	24.666666	0.36529657	2.4373393	7
155.0	80.0	9.0	0.0	0.0	0.99999875	0.17777939	1.4444453	0.6962941	96.333336	82.44444	119.333336	87.22222	-41.666668	69.0	-27.333334	119.333336	0.30905932	-2.2287123	2
42.0	56.0	9.0	0.0	0.0	1.0555553	0.95185125	1.333333	1.5999998	22.74074	21.11111	30.222221	16.88889	-4.888889	22.444445	-17.555555	30.222221	0.44070765	-1.759414	1
54.0	91.0	9.0	0.0	0.0	1.4444443	1.540741	0.8333333	0.25555572	3.2592592	0.5555556	8.0	1.2222222	-8.111111	14.222222	-6.111111	8.0	0.94481075	-2.186723	3
137.0	163.0	9.0	0.0	0.0	1.4444441	0.78518575	18.888887	5.5407553	39.296295	33.77778	47.555557	36.555557	-16.555555	24.777779	-8.222222	47.555557	0.28481323	-2.3952131	6
60.0	132.0	9.0	0.0	0.0	0.11111113	0.029629637	0.22222222	0.029629637	0.37037036	0.0	1.1111112	0.0	-1.1111112	2.2222223	-1.1111112	1.1111112	0.8888889	-2.0943952	3
194.0	178.0	9.0	0.0	0.0	1.222222	1.0518546	8.0	12.577775	33.666668	29.666666	41.88889	29.444445	-12.0	24.666666	-12.666667	41.88889	0.29696295	-2.103758	6
188.0	133.0	9.0	0.0	0.0	0.33333334	0.26666674	0.5	0.077777736	6.6666665	8.333334	7.7777777	3.8888888	5.0	3.3333333	-8.333333	8.444445	0.53858024	-0.92481726	1
59.0	120.0	9.0	0.0	0.0	2.1666667	1.9860634	1.4444441	1.8698385	19.074074	10.555555	33.11111	13.555555	-25.555555	42.11111	-16.555555	33.11111	0.6812664	-2.2312608	3
52.0	82.0	9.0	0.0	0.0	3.2777786	0.46296388	1.3333334	0.48888907	44.88889	41.555557	53.11111	40.0	-10.0	24.666666	-14.666667	53.11111	0.24660505	-1.9717809	4
55.0	93.0	9.0	0.11111111	0.0	0.83333343	0.2999998	1.388889	1.7962962	3.0	0.5555556	7.2222223	1.2222222	-7.3333335	12.666667	-5.3333335	7.2222223	0.9356702	-2.1836095	3
137.0	147.0	9.0	0.11111111	0.0	1.5555557	1.2740756	2.0555556	2.8185174	27.222221	20.555555	38.666668	22.444445	-20.0	34.333332	-14.333333	38.666668	0.4681647	-2.2045748	4
37.0	196.0	9.0	0.0	0.0	1.2777777	0.9981464	1.3333334	0.81649673	13.37037	11.555555	10.444445	18.11111	-5.4444447	-8.777778	14.222222	18.11111	0.4302431	1.9567721	7
242.0	183.0	9.0	0.0	0.0	1.4999999	0.9368979	2.1666667	1.798147	15.37037	12.666667	12.444445	21.0	-8.111111	-8.777778	16.88889	21.0	0.42024404	2.0758736	7
229.0	195.0	9.0	0.0	0.0	4.166666	2.2779152	4.111111	2.2476342	47.703705	42.444443	58.88889	41.77778	-15.777778	33.555557	-17.777779	58.88889	0.29027814	-2.0527046	6
155.0	140.0	9.0	0.0	0.0	0.44444442	0.11851859	0.66666675	0.08888887	5.0	6.5555553	5.5555553	2.8888888	4.6666665	1.6666666	-6.3333335	6.6666665	0.56415343	-0.7836471	1
236.0	115.0	9.0	0.0	0.0	4.388889	3.6629639	0.44444418	0.07407387	14.740741	10.666667	22.222221	11.333333	-12.222222	22.444445	-10.222222	22.222221	0.5331259	-2.1516252	5
38.0	94.0	9.0	0.11111111	0.0	1.3888906	1.0417213	0.88888806	0.7793629	68.111115	61.11111	82.66667	60.555557	-21.0	43.666668	-22.666666	82.66667	0.26725835	-2.0685365	4
219.0	132.0	9.0	0.0	0.0	1.4444447	0.65546167	1.1111107	0.7503098	35.22222	29.555555	45.666668	30.444445	-17.0	31.333334	-14.333333	45.666668	0.35474625	-2.1469688	4
115.0	156.0	9.0	0.0	0.0	0.3888887	0.38968167	1.0555553	0.6469302	24.25926	17.222223	26.0	29.555555	-21.11111	5.2222223	15.888889	29.555555	0.41732758	2.8434196	7
75.0	240.0	9.0	0.0	0.0	2.4444444	1.9512578	2.1111114	1.3608272	21.148148	17.0	17.88889	28.555555	-12.444445	-9.777778	22.222221	28.555555	0.41721755	2.1755219	7
7.0	18.0	9.0	0.0	0.0	1.2777786	0.7296265	0.9444453	0.37407914	138.62962	133.33334	147.55556	135.0	-15.888889	26.777779	-10.888889	147.55556	0.096352234	-2.2146115	2
86.0	74.0	9.0	0.11111111	0.0	1.3333336	1.5555557	0.6666673	0.13333334	22.407408	21.666666	28.88889	16.666668	-2.2222223	19.444445	-17.222221	28.88889	0.42220616	-1.6466708	1
18.0	138.0	9.0	0.0	0.0	0.88888884	0.5629629	0.83333325	0.29999986	5.740741	7.3333335	6.5555553	3.3333333	4.7777777	2.4444444	-7.2222223	7.3333335	0.5438712	-0.8621077	1
78.0	99.0	9.0	0.0	0.0	1.611111	8.018518	3.0555553	14.7740755	4.148148	1.1111112	9.0	2.3333335	-9.111111	14.555555	-5.4444447	9.0	0.91089994	-2.2556732	3
239.0	93.0	9.0	0.0	0.0	3.444444	13.496301	1.0555555	0.86296237	14.407408	9.888889	22.88889	10.444445	-13.555555	25.444445	-11.888889	22.88889	0.57700235	-2.1374934	5
186.0	130.0	9.0	0.0	0.0	0.5000002	0.12222223	0.38888893	0.15185189	5.3333335	6.888889	6.2222223	2.8888888	4.6666665	2.6666667	-7.3333335	7.0	0.587963	-0.8890237	1
37.0	130.0	9.0	0.0	0.0	0.77777773	0.96296304	1.2777777	0.951852	1.6296296	1.1111112	3.0	0.7777778	-1.5555556	4.111111	-2.5555556	3.0	0.85555553	-1.9598235	5
25.0	155.0	9.0	0.0	0.0	5.722223	99.75187	18.0	151.68887	14.333333	13.0	18.666668	11.333333	-4.0	13.0	-9.0	21.444445	0.64629805	-1.7974349	5
174.0	113.0	9.0	0.0	0.0	2.4999993	1.01111	0.9999997	0.9333328	31.777779	24.444445	43.77778	27.11111	-22.0	36.0	-14.0	43.77778	0.4415065	-2.2388027	5
97.0	63.0	9.0	0.0	0.0	0.7222214	0.4430521	0.33333206	0.21081766	108.92593	96.22222	126.111115	104.44444	-38.11111	51.555557	-13.444445	126.111115	0.23688999	-2.3824377	2
6.0	54.0	9.0	0.0	0.0	0.61110944	0.1074082	0.944444	0.5518552	116.77778	109.111115	132.44444	108.77778	-23.0	47.0	-24.0	132.44444	0.18114924	-2.079152	2
173.0	113.0	9.0	0.0	0.0	0.5	0.3	1.3333334	1.0666667	133.11111	124.666664	145.66667	129.0	-25.333334	37.666668	-12.333333	145.66667	0.14413407	-2.3095512	2
130.0	189.0	9.0	0.11111111	0.0	2.4999993	0.9831926	2.1111114	2.8100357	58.62963	51.77778	73.333336	50.77778	-20.555555	44.11111	-23.555555	73.333336	0.30798513	-2.0480576	6
168.0	184.0	9.0	0.0	0.0	4.6666665	1.5202329	5.8333325	1.8104627	48.25926	43.88889	58.666668	42.22222	-13.111111	31.222221	-18.11111	58.666668	0.2781955	-1.9867758	6
219.0	80.0	9.0	0.0	0.0	1.2777767	0.3296295	0.6666667	0.9333318	39.703705	36.333336	48.22222	34.555557	-10.111111	25.555555	-15.444445	48.22222	0.28296396	-1.9626464	4
51.0	141.0	9.0	0.0	0.0	0.5555556	0.11851845	0.22222225	0.074074075	0.7037037	0.33333334	1.7777778	0.0	-1.1111112	3.2222223	-2.1111112	1.7777778	0.8888889	-1.9212171	5
138.0	185.0	9.0	0.0	0.0	3.0555546	2.977074	1.9444441	2.1542377	57.074074	50.11111	71.111115	50.0	-20.88889	42.11111	-21.222221	71.111115	0.29802468	-2.0888546	6
134.0	191.0	9.0	0.0	0.0	1.3888893	1.3066788	1.4444447	1.0886624	61.666668	54.77778	76.66667	53.555557	-20.666666	45.0	-24.333334	76.66667	0.30299366	-2.0412767	6
14.0	117.0	9.0	0.0	0.0	0.33333325	0.13333334	0.5555556	0.07407414	5.7777777	6.3333335	7.5555553	3.4444444	1.6666666	5.3333335	-7.0	7.5555553	0.5436508	-1.353896	1
107.0	226.0	9.0	0.0	0.0	1.5555557	3.0962965	3.5555556	2.5629618	7.851852	5.7777777	6.5555553	11.222222	-6.2222223	-3.8888888	10.111111	11.222222	0.5268813	2.2593977	7
142.0	163.0	9.0	0.0	0.0	1.4999994	0.87777835	17.666666	3.2444987	40.444443	35.0	48.555557	37.77778	-16.333334	24.333334	-8.0	48.555557	0.2689782	-2.3927407	6
1.0	189.0	9.0	0.0	0.0	1.3888875	0.4629626	12.388889	84.59629	23.592592	21.11111	29.333334	20.333334	-7.4444447	17.222221	-9.777778	29.333334	0.23309669	-2.0197496	6
80.0	40.0	9.0	0.0	0.0	0.6111107	0.5741323	0.7222226	0.7722025	110.703705	96.22222	129.0	106.888885	-43.444443	54.88889	-11.444445	129.0	0.2540513	-2.4346924	2
86.0	179.0	9.0	0.0	0.0	2.0	1.2823589	3.555556	3.0743864	50.555557	45.77778	62.11111	43.77778	-14.333333	34.666668	-20.333334	62.11111	0.29654688	-1.9786568	6
19.0	145.0	9.0	0.0	0.0	0.88888884	1.674074	2.111111	4.3851857	2.074074	0.6666667	3.5555556	2.0	-4.2222223	4.4444447	-0.22222222	3.5555556	0.45767197	-2.5697682	3
153.0	204.0	9.0	0.11111111	0.0	2.388889	1.6920295	3.3333333	1.3824291	19.407408	15.333333	16.88889	26.0	-12.222222	-7.5555553	19.777779	26.0	0.4203661	2.2444103	7
254.0	57.0	9.0	0.0	0.0	0.9444402	0.7740701	1.3888906	1.0407445	135.77777	129.44444	146.66667	131.22223	-19.0	32.666668	-13.666667	146.66667	0.11873322	-2.1874216	2
94.0	224.0	9.0	0.0	0.0	1.3888887	1.8407407	0.9444442	0.5518519	13.444445	10.0	11.888889	18.444445	-10.333333	-4.6666665	15.0	18.444445	0.45764294	2.3281083	7
219.0	176.0	9.0	0.0	0.11111111	2.1111119	1.857917	5.111111	2.8414931	60.296295	53.333332	75.66667	51.88889	-20.88889	46.11111	-25.222221	75.66667	0.31446242	-2.0306482	6
41.0	75.0	9.0	0.0	0.11111111	15.388889	19.136257	26.611113	31.71359	55.0	47.444443	65.44444	52.11111	-22.666666	31.333334	-8.666667	65.44444	0.29780185	-2.3567543	3
112.0	102.0	9.0	0.0	0.0	0.5555555	0.20740739	1.5555555	0.4740743	3.3703704	0.5555556	7.6666665	1.8888888	-8.444445	12.888889	-4.4444447	7.6666665	0.94074076	-2.2751586	3
163.0	166.0	9.0	0.0	0.0	1.7777776	1.0962971	2.444445	1.0518519	16.962963	12.333333	16.333334	22.222221	-13.888889	-1.8888888	15.777778	22.222221	0.4462137	2.5158255	7
217.0	148.0	9.0	0.0	0.0	2.0555556	2.551854	1.0555553	0.5074078	29.074074	21.444445	41.555557	24.222221	-22.88889	37.444443	-14.555555	41.555557	0.4837708	-2.2379715	4
117.0	224.0	9.0	0.0	0.0	3.0555556	2.5596585	3.0555556	3.0215273	20.25926	15.444445	17.777779	27.555555	-14.444445	-7.4444447	21.88889	27.555555	0.44151622	2.3041532	7
252.0	176.0	9.0	0.0	0.11111111	1.8888887	1.1482687	5.0555553	2.855145	52.925926	46.333332	67.0	45.444443	-19.777779	42.22222	-22.444445	67.0	0.32042044	-2.0516355	6
125.0	46.0	9.0	0.11111111	0.0	0.61110944	0.61161584	2.166668	0.7817352	124.55556	112.77778	141.0	119.888885	-35.333332	49.333332	-14.0	141.0	0.20012376	-2.357688	2
18.0	142.0	9.0	0.0	0.0	0.77777773	0.65185183	0.2777778	0.15185186	0.5555556	0.11111111	1.3333334	0.22222222	-1.3333334	2.3333333	-1.0	1.3333334	0.41666666	-2.1595633	3
203.0	120.0	9.0	0.0	0.0	3.3333328	3.9111094	4.277778	9.262964	49.407406	44.88889	59.333332	44.0	-13.555555	29.777779	-16.222221	59.333332	0.2634666	-2.035243	4
219.0	126.0	9.0	0.0	0.0	0.3888893	0.06296301	14.055554	44.374123	36.185184	33.555557	43.0	32.0	-7.888889	20.444445	-12.555555	43.0	0.25840873	-1.9421787	4
200.0	189.0	9.0	0.0	0.0	1.1111113	1.0886619	3.1666667	1.0055408	49.666668	45.11111	60.88889	43.0	-13.666667	33.666668	-20.0	60.88889	0.2938097	-1.9732205	6
25.0	138.0	9.0	0.11111111	0.0	1.2777777	1.1434193	0.72222215	0.49065349	5.185185	2.0	9.333334	4.2222223	-9.555555	12.444445	-2.8888888	9.333334	0.7900112	-2.4068089	3
245.0	23.0	9.0	0.0	0.0	0.6666667	0.36514837	1.1666654	1.224743	123.0	111.0	139.77779	118.22222	-36.0	50.333332	-14.333333	139.77779	0.20590083	-2.3562624	2
124.0	98.0	9.0	0.0	0.0	0.9999997	1.0110505	1.2222217	1.2938603	21.518518	16.88889	30.444445	17.222223	-13.888889	26.777779	-12.888889	30.444445	0.4486757	-2.1182358	5
247.0	108.0	9.0	0.11111111	0.0	0.72222215	0.611616	2.1111114	1.9512583	14.518518	11.333333	20.555555	11.666667	-9.555555	18.11111	-8.555555	20.555555	0.4560301	-2.1271605	5
97.0	90.0	9.0	0.0	0.0	1.8888892	2.5629632	3.6111114	8.507409	20.148148	15.666667	29.0	15.777778	-13.444445	26.555555	-13.111111	29.0	0.465278	-2.101515	5
115.0	202.0	9.0	0.11111111	0.0	1.611111	0.24074046	2.388889	2.596295	15.148149	11.666667	14.0	19.777779	-10.444445	-3.4444444	13.888889	19.777779	0.40993193	2.401137	7
229.0	102.0	9.0	0.0	0.0	0.88888866	0.7200823	7.944444	5.425934	42.77778	37.0	54.444443	36.88889	-17.333334	35.0	-17.666666	54.444443	0.31827116	-2.0885792	4
239.0	137.0	9.0	0.0	0.0	1.7777773	1.360828	3.4444447	1.0886629	40.851852	39.88889	45.333332	37.333336	-2.8888888	13.444445	-10.555555	45.333332	0.1760659	-1.7579898	4
2.0	88.0	9.0	0.0	0.0	3.611111	7.218519	2.4999998	5.855556	7.7777777	3.5555556	13.333333	6.4444447	-12.666667	16.666666	-4.0	13.333333	0.7547033	-2.3944926	3
80.0	87.0	9.0	0.0	0.11111111	24.388891	572.9964	44.722225	1386.3292	67.44444	58.77778	79.0	64.55556	-26.0	34.666668	-8.666667	79.0	0.30628127	-2.4221272	3
18.0	138.0	9.0	0.0	0.0	0.88888884	0.5629629	0.83333325	0.29999986	5.740741	7.3333335	6.5555553	3.3333333	4.7777777	2.4444444	-7.2222223	7.3333335	0.5438712	-0.8621077	1
34.0	242.0	9.0	0.0	0.0	1.611111	1.638653	2.4444447	1.1088866	14.814815	11.333333	15.666667	17.444445	-10.444445	2.5555556	7.888889	17.444445	0.35316142	2.835614	7
53.0	78.0	9.0	0.11111111	0.0	1.2222252	1.0255988	2.6666653	2.2900763	106.85185	93.22222	125.666664	101.666664	-40.88889	56.444443	-15.555555	125.666664	0.25818166	-2.3680825	2
231.0	198.0	9.0	0.11111111	0.0	0.9999997	0.13333334	1.111111	1.2296298	15.814815	12.444445	14.222222	20.777779	-10.111111	-4.7777777	14.888889	20.777779	0.40090325	2.3248901	7
140.0	103.0	9.0	0.11111111	0.0	2.166666	3.4111135	1.8333334	2.1666677	21.851852	21.222221	28.0	16.333334	-1.8888888	18.444445	-16.555555	28.0	0.4162386	-1.6343956	1
214.0	143.0	9.0	0.0	0.0	0.11111113	0.17213261	0.44444442	0.17213264	0.6666667	0.22222222	1.7777778	0.0	-1.3333334	3.3333333	-2.0	1.7777778	0.8888889	-1.9869384	5
107.0	21.0	9.0	0.0	0.0	0.66666156	0.51639783	1.1666666	0.4082483	126.77778	115.77778	141.88889	122.666664	-33.0	45.333332	-12.333333	141.88889	0.18402189	-2.3703718	2
183.0	139.0	9.0	0.0	0.0	0.16666667	0.18257418	0.22222221	0.27216554	1.3703704	0.8888889	3.2222223	0.0	-1.4444444	5.5555553	-4.111111	3.2222223	1.0	-1.8030714	5
252.0	76.0	9.0	0.0	0.0	1.7222214	1.1434186	0.5555547	0.34426576	42.296295	36.0	54.11111	36.77778	-18.88889	35.444443	-16.555555	54.11111	0.334876	-2.1390018	4
152.0	155.0	9.0	0.0	0.0	0.5	0.61111104	10.777778	131.80739	7.296296	5.3333335	11.0	5.5555553	-5.888889	11.111111	-5.2222223	11.0	0.5	-2.115567	5
93.0	231.0	9.0	0.0	0.0	2.4444444	2.42963	2.6666667	3.1555562	12.296296	8.777778	11.111111	17.0	-10.555555	-3.5555556	14.111111	17.0	0.48521596	2.3913069	7
35.0	167.0	9.0	0.0	0.0	1.611111	0.9289586	1.5	1.130388	19.037037	16.777779	15.666667	24.666666	-6.7777777	-10.111111	16.88889	24.666666	0.36550307	1.9715719	7
197.0	123.0	9.0	0.0	0.0	0.94444466	0.9518536	2.9999993	1.5555562	44.814816	41.11111	53.77778	39.555557	-11.111111	26.88889	-15.777778	53.77778	0.26327455	-1.9783275	4
139.0	115.0	9.0	0.11111111	0.0	2.1111107	0.95839214	0.7222214	0.6469293	46.74074	42.444443	56.333332	41.444443	-12.888889	28.777779	-15.888889	56.333332	0.2641149	-2.0211253	4
62.0	224.0	9.0	0.0	0.0	0.9444445	1.083547	2.3333335	1.6329932	14.62963	13.222222	11.444445	19.222221	-4.2222223	-9.555555	13.777778	19.222221	0.40896538	1.8601909	7
174.0	59.0	9.0	0.0	0.0	0.8333346	0.34960264	1.3333334	0.8165003	122.03704	110.55556	138.77779	116.77778	-34.444443	50.22222	-15.777778	138.77779	0.20332612	-2.323173	2
215.0	84.0	9.0	0.0	0.0	0.33333334	0.29814252	0.3888893	0.3277306	17.11111	13.0	24.777779	13.555555	-12.333333	23.0	-10.666667	24.777779	0.475	-2.1438966	5
121.0	134.0	9.0	0.0	0.0	0.22222228	0.029629644	0.8333333	0.07777786	1.6666666	0.6666667	4.0	0.33333334	-3.0	7.0	-4.0	4.0	0.93703705	-2.0131435	5
54.0	133.0	9.0	0.0	0.0	4.3888893	1.705111	1.2777773	1.2186816	21.444445	19.88889	25.777779	18.666668	-4.6666665	13.0	-8.333333	25.777779	0.27027062	-1.9038104	4
103.0	237.0	9.0	0.0	0.0	1.0000001	0.4444444	0.5555555	0.47407398	8.0	6.5555553	5.6666665	11.777778	-4.3333335	-7.0	11.333333	11.777778	0.5229992	1.9465016	7
145.0	170.0	9.0	0.0	0.0	1.277778	0.57413363	1.222222	0.86066276	16.407408	12.777778	16.88889	19.555555	-10.888889	1.4444444	9.444445	19.555555	0.34671864	2.7370737	7
219.0	80.0	9.0	0.0	0.0	1.2777767	0.3296295	0.6666667	0.9333318	39.703705	36.333336	48.22222	34.555557	-10.111111	25.555555	-15.444445	48.22222	0.28296396	-1.9626464	4
63.0	13.0	9.0	0.0	0.0	0.6111145	0.19629402	1.1666666	1.011112	132.25926	122.77778	145.44444	128.55556	-28.444445	39.555557	-11.111111	145.44444	0.15582462	-2.3604276	2
146.0	62.0	9.0	0.0	0.0	0.8888893	0.20740566	1.0000013	0.3555547	99.666664	85.666664	121.44444	91.888885	-42.0	65.333336	-23.333334	121.44444	0.29458332	-2.2771423	2
227.0	109.0	9.0	0.0	0.0	1.1666666	0.98319155	0.3888893	0.38968188	21.851852	18.444445	28.777779	18.333334	-10.222222	20.777779	-10.555555	28.777779	0.36714104	-2.0827625	5
245.0	129.0	9.0	0.0	0.0	0.0	0.0	0.0	0.0	0.0	0.0	0.0	0.0	0.0	0.0	0.0	0.0	0.0	0.0	5
23.0	113.0	9.0	0.0	0.0	0.611111	0.28518534	0.6666666	0.48888886	1.4074074	0.11111111	3.4444444	0.6666667	-3.8888888	6.111111	-2.2222223	3.4444444	0.9814815	-2.2375617	3
94.0	215.0	9.0	0.0	0.0	3.1111114	5.0962954	1.6111113	1.1296293	17.185184	14.333333	14.333333	22.88889	-8.555555	-8.555555	17.11111	22.88889	0.4043918	2.1051967	7
85.0	223.0	9.0	0.11111111	0.0	1.7777776	1.0470417	1.9444445	1.5116831	14.740741	12.666667	11.555555	20.0	-6.2222223	-9.555555	15.777778	20.0	0.42312294	1.9665359	7
237.0	191.0	9.0	0.0	0.0	1.0	0.31111106	1.5	1.0111109	7.3333335	5.3333335	5.4444447	11.222222	-6.0	-5.6666665	11.666667	11.222222	0.5358197	2.1224225	7
186.0	188.0	9.0	0.0	0.0	1.8333321	1.2605107	1.9444433	1.2546208	49.962963	45.11111	61.444443	43.333332	-14.555555	34.444443	-19.88889	61.444443	0.29477406	-1.9934397	6
227.0	118.0	9.0	0.0	0.0	0.055555504	0.018518483	1.0555557	0.10740725	5.6296296	7.0	6.6666665	3.2222223	4.111111	3.1111112	-7.2222223	7.111111	0.5456349	-0.96082735	1
58.0	109.0	9.0	0.0	0.0	0.8888889	0.25185165	2.8333333	1.677777	4.296296	1.4444444	8.444445	3.0	-8.555555	12.444445	-3.8888888	8.444445	0.8644824	-2.2837873	3
208.0	65.0	9.0	0.0	0.0	1.3888874	1.2367799	26.444445	25.537477	56.703705	52.666668	64.44444	53.0	-12.111111	23.222221	-11.111111	64.44444	0.19713038	-1.9708116	4
10.0	172.0	9.0	0.0	0.0	4.277777	4.38896	6.6666656	7.360555	44.77778	40.333336	54.666668	39.333336	-13.333333	29.666666	-16.333334	54.666668	0.27804413	-2.0524528	6
2.0	89.0	9.0	0.0	0.0	1.2222224	1.7629623	2.5555556	3.4962957	18.962963	18.777779	23.88889	14.222222	-0.5555556	14.777778	-14.222222	23.88889	0.40250653	-1.544214	1
34.0	137.0	9.0	0.0	0.0	0.5000002	0.16666673	1.111111	0.47407418	5.851852	7.7777777	6.4444447	3.3333333	5.7777777	1.7777778	-7.5555553	7.7777777	0.57363313	-0.74427164	1
36.0	21.0	9.0	0.0	0.0	0.99999744	0.7999939	1.3333334	0.48888856	129.85185	120.666664	142.55556	126.333336	-27.555555	38.11111	-10.555555	142.55556	0.15349694	-2.364884	2
112.0	120.0	9.0	0.11111111	0.0	1.3333334	1.0327947	2.222222	1.7083671	21.555555	17.555555	28.666666	18.444445	-12.0	21.333334	-9.333333	28.666666	0.38675025	-2.1774175	5
71.0	180.0	9.0	0.11111111	0.0	1.222222	0.5629625	3.0	1.8666646	22.333334	18.333334	21.444445	27.222221	-12.0	-2.6666667	14.666667	27.222221	0.3273826	2.4538307	7
167.0	135.0	9.0	0.0	0.0	0.61111134	0.107407376	0.61111134	0.15185179	31.185184	24.0	43.11111	26.444445	-21.555555	35.77778	-14.222222	43.11111	0.44313568	-2.2278013	5
141.0	17.0	9.0	0.11111111	0.22222222	3.7222226	4.4493027	5.0	2.319004	44.592594	40.333336	54.0	39.444443	-12.777778	28.222221	-15.444445	54.0	0.26818594	-2.030048	4
188.0	190.0	9.0	0.0	0.0	1.9444447	0.9756285	2.055556	1.103865	48.88889	44.22222	60.0	42.444443	-14.0	33.333332	-19.333334	60.0	0.29230747	-1.9863075	6
190.0	45.0	9.0	0.0	0.0	0.6666667	0.66666645	0.7777786	0.54433	108.96296	95.888885	126.888885	104.111115	-39.22222	53.77778	-14.555555	126.888885	0.24428888	-2.3718073	2
136.0	77.0	9.0	0.22222222	0.0	1.888889	1.4962952	3.0555556	5.618516	26.407408	24.555555	34.444447	20.222221	-5.5555553	24.11111	-18.555555	34.444447	0.4132174	-1.7688724	1
3.0	78.0	9.0	0.0	0.11111111	14.833332	356.16672	43.333332	662.35547	79.666664	70.77778	91.44444	76.77778	-26.666666	35.333332	-8.666667	91.44444	0.26973316	-2.4116454	3
238.0	55.0	9.0	0.0	0.0	0.72222394	0.4906515	1.0	0.557774	113.666664	101.0	132.22223	107.77778	-38.0	55.666668	-17.666666	132.22223	0.23589359	-2.3196974	2
44.0	157.0	9.0	0.0	0.0	0.83333397	0.30000025	2.9444444	7.6185203	24.296297	19.222221	24.222221	29.444445	-15.222222	-0.22222222	15.444445	29.444445	0.35004318	2.6043034	7
57.0	117.0	9.0	0.0	0.0	0.4444445	0.20740739	0.38888893	0.06296291	6.3333335	7.6666665	7.4444447	3.8888888	4.0	3.3333333	-7.3333335	8.0	0.51036155	-0.98394656	1
243.0	166.0	9.0	0.0	0.0	0.61111116	0.3296294	0.72222203	0.32962978	13.37037	11.222222	12.111111	16.777779	-6.4444447	-3.7777777	10.222222	16.777779	0.33051255	2.2642767	7
56.0	243.0	9.0	0.0	0.0	2.2222223	5.274073	2.5555556	0.829629	6.4814816	5.111111	4.888889	9.444445	-4.111111	-4.7777777	8.888889	9.444445	0.52543694	2.0336287	7
92.0	104.0	9.0	0.0	0.0	1.7222227	1.4363024	1.8333346	1.3784055	100.51852	87.22222	119.888885	94.44444	-39.88889	58.11111	-18.222221	119.888885	0.27240252	-2.3262012	2
114.0	129.0	9.0	0.11111111	0.0	2.055556	1.1434174	0.77777606	0.88610685	62.407406	54.22222	78.0	55.0	-24.555555	46.77778	-22.222221	78.0	0.30597952	-2.1269891	4
145.0	90.0	9.0	0.0	0.0	1.0	0.5777784	2.0	0.399999	24.851852	23.666666	32.22222	18.666668	-3.5555556	22.11111	-18.555555	32.22222	0.4205985	-1.7059416	1
22.0	133.0	9.0	0.0	0.0	0.0	0.0	0.0	0.0	0.0	0.0	0.0	0.0	0.0	0.0	0.0	0.0	0.0	0.0	3
49.0	42.0	9.0	0.0	0.0	2.6111107	0.92895794	1.333334	0.8944278	58.88889	50.666668	74.55556	51.444443	-24.666666	47.0	-22.333334	74.55556	0.3229307	-2.1257355	4
7.0	18.0	9.0	0.0	0.0	1.2777786	0.7296265	0.9444453	0.37407914	138.62962	133.33334	147.55556	135.0	-15.888889	26.777779	-10.888889	147.55556	0.096352234	-2.2146115	2
195.0	99.0	9.0	0.0	0.0	3.0555553	4.462964	2.7777777	4.651851	6.740741	3.4444444	11.555555	5.2222223	-9.888889	14.444445	-4.5555553	11.555555	0.71189785	-2.318885	3
224.0	124.0	9.0	0.0	0.0	1.5555559	1.2938598	1.8888887	1.186342	43.51852	36.77778	56.333332	37.444443	-20.222221	38.444443	-18.222221	56.333332	0.3480217	-2.1278005	4
116.0	211.0	9.0	0.0	0.0	1.722222	1.1296293	1.6111113	1.7074069	13.740741	11.111111	12.333333	17.777779	-7.888889	-4.2222223	12.111111	17.777779	0.37534603	2.2920406	7
75.0	49.0	9.0	0.0	0.0	0.8333359	0.3888883	1.1666679	0.70000154	127.40741	117.0	143.11111	122.111115	-31.222221	47.11111	-15.888889	143.11111	0.18239816	-2.2978394	2
138.0	188.0	9.0	0.0	0.0	2.0555565	1.3567389	1.1111113	0.75030893	60.333332	53.555557	74.888885	52.555557	-20.333334	43.666668	-23.333334	74.888885	0.29951125	-2.047211	6
217.0	145.0	9.0	0.0	0.0	0.5555556	0.16296291	0.72222215	0.06296298	5.296296	6.3333335	6.5555553	3.0	3.1111112	3.7777777	-6.888889	7.0	0.56415343	-1.0689679	1
240.0	190.0	9.0	0.0	0.0	1.5555553	0.75030917	1.3333334	1.0954453	20.11111	15.888889	17.555555	26.88889	-12.666667	-7.6666665	20.333334	26.88889	0.4093088	2.252231	7
195.0	161.0	9.0	0.0	0.0	2.1111107	1.8074051	10.499999	91.32222	41.48148	36.0	51.11111	37.333336	-16.444445	28.88889	-12.444445	51.22222	0.29470626	-2.3165061	6
10.0	223.0	9.0	0.11111111	0.0	1.5000001	1.0697871	3.555556	2.9489486	15.037037	13.777778	12.888889	18.444445	-3.7777777	-6.4444447	10.222222	18.444445	0.33066535	1.9109454	7
104.0	122.0	9.0	0.0	0.0	0.4444445	0.02962958	0.4999999	0.1666666	6.4074073	8.111112	7.2222223	3.8888888	5.111111	2.4444444	-7.5555553	8.111112	0.52006173	-0.8321195	1
102.0	30.0	9.0	0.0	0.0	0.94444656	0.8798158	0.6111107	0.7722024	125.40741	115.111115	141.0	120.111115	-30.88889	46.77778	-15.888889	141.0	0.18356538	-2.2959888	2
81.0	229.0	9.0	0.11111111	0.0	2.4444444	0.7851852	2.0555553	3.218518	10.925926	7.4444447	10.666667	14.666667	-10.444445	-0.7777778	11.222222	14.666667	0.49614197	2.5574577	7
138.0	133.0	9.0	0.0	0.0	0.6666667	0.44444433	1.1666666	0.21111093	6.4444447	7.7777777	7.888889	3.6666667	4.0	4.3333335	-8.333333	8.222222	0.5582011	-1.0776595	1
69.0	68.0	9.0	0.0	0.0	0.83333206	0.8628117	0.7777774	0.5837293	56.296295	49.22222	71.0	48.666668	-21.222221	44.11111	-22.88889	71.0	0.31602636	-2.0695407	4
114.0	145.0	9.0	0.11111111	0.0	2.166666	1.3123348	0.99999934	0.6992059	61.11111	52.444443	76.77778	54.11111	-26.0	47.0	-21.0	76.77778	0.31713998	-2.1661513	4
33.0	142.0	9.0	0.0	0.0	0.11111113	0.029629637	0.11111113	0.029629637	0.037037037	0.0	0.11111111	0.0	-0.11111111	0.22222222	-0.11111111	0.11111111	0.11111111	-2.0943952	3
77.0	124.0	9.0	0.0	0.0	0.50000006	0.12222217	0.6111111	0.06296294	5.111111	6.888889	5.6666665	2.7777777	5.3333335	1.6666666	-7.0	6.888889	0.59589946	-0.7526692	1
35.0	135.0	9.0	0.0	0.0	0.22222225	0.118518546	0.22222225	0.118518546	0.22222222	0.0	0.6666667	0.0	-0.6666667	1.3333334	-0.6666667	0.6666667	0.33333334	-2.0943952	3
44.0	233.0	9.0	0.0	0.0	2.2222219	2.1464872	2.111111	1.3277657	14.481482	12.555555	11.333333	19.555555	-5.7777777	-9.444445	15.222222	19.555555	0.42217422	1.9504046	7
58.0	146.0	9.0	0.11111111	0.0	3.5000002	7.0555553	2.5000007	4.6555552	22.74074	18.11111	31.555555	18.555555	-13.888889	26.444445	-12.555555	31.555555	0.42982522	-2.124871	4
28.0	188.0	9.0	0.0	0.0	1.4444441	1.4962955	5.111111	19.007412	29.962963	26.88889	36.444443	26.555555	-9.222222	19.444445	-10.222222	36.444443	0.2758629	-2.083566	6
179.0	133.0	9.0	0.0	0.0	2.3888886	2.3796985	0.8888893	0.7503084	36.77778	32.0	46.333332	32.0	-14.333333	28.666666	-14.333333	46.333332	0.3133975	-2.091572	4
77.0	36.0	9.0	0.0	0.0	0.555556	0.17213687	1.0555559	0.6469302	111.92593	98.22222	130.33334	107.22222	-41.11111	55.22222	-14.111111	130.33334	0.24633974	-2.387384	2
77.0	78.0	9.0	0.0	0.0	2.222223	2.3407404	2.0	5.8666697	24.592592	24.0	31.222221	18.555555	-1.7777778	19.88889	-18.11111	31.222221	0.40196496	-1.610448	1
50.0	109.0	9.0	0.0	0.0	2.222222	1.2296311	1.9999996	5.911112	5.6666665	2.5555556	9.666667	4.7777777	-9.333333	12.0	-2.6666667	9.666667	0.7607343	-2.4139924	3
189.0	107.0	9.0	0.0	0.0	1.0	1.2888924	1.0555547	0.418522	133.66667	125.77778	145.22223	130.0	-23.666666	34.666668	-11.0	145.22223	0.13383016	-2.3173838	2
123.0	104.0	9.0	0.0	0.0	2.2777777	2.107407	4.0	2.0000021	21.925926	20.555555	28.666666	16.555555	-4.111111	20.222221	-16.11111	28.666666	0.4213954	-1.7287898	1
96.0	138.0	9.0	0.0	0.0	0.72222227	0.6469301	0.94444436	0.7123256	1.1481482	0.11111111	2.7777777	0.5555556	-3.1111112	4.888889	-1.7777778	2.7777777	0.9777778	-2.219242	3
108.0	59.0	9.0	0.0	0.0	0.50000125	0.16666718	1.0555559	0.2851855	126.14815	116.55556	140.44444	121.44444	-28.777779	42.88889	-14.111111	140.44444	0.170091	-2.308637	2
94.0	144.0	9.0	0.0	0.0	0.44444442	0.118518494	0.49999997	0.1666667	1.1481482	0.0	3.4444444	0.0	-3.4444444	6.888889	-3.4444444	3.4444444	1.0	-2.0943952	3
190.0	96.0	9.0	0.0	0.0	0.3888893	0.1962966	0.9444453	0.41851908	90.81481	76.0	115.666664	80.77778	-44.444443	74.55556	-30.11111	115.666664	0.34293815	-2.2199793	2
7.0	154.0	9.0	0.0	0.11111111	3.0555546	3.8321257	3.8333328	2.178176	50.703705	44.555557	64.0	43.555557	-18.444445	39.88889	-21.444445	64.0	0.3213451	-2.033077	4
64.0	176.0	9.0	0.0	0.0	2.3333328	0.91893756	1.0000006	0.91893756	50.77778	46.0	62.333332	44.0	-14.333333	34.666668	-20.333334	62.333332	0.29405567	-1.9808797	6
235.0	22.0	9.0	0.0	0.0	1.1666666	0.3888822	1.0	0.48888424	137.62962	132.11111	147.88889	132.88889	-16.555555	30.777779	-14.222222	147.88889	0.10965454	-2.1462038	2
150.0	113.0	9.0	0.0	0.0	0.5	0.25555554	0.77777773	0.20740744	5.5925927	7.111111	6.6666665	3.0	4.5555553	3.2222223	-7.7777777	7.111111	0.5793651	-0.942558	1
124.0	101.0	9.0	0.0	0.11111111	3.3888886	27.97407	6.4444447	59.496284	10.185185	5.7777777	15.555555	9.222222	-13.222222	16.11111	-2.8888888	15.555555	0.70008737	-2.4480398	3
58.0	122.0	9.0	0.0	0.0	2.0555556	2.2152667	6.1111107	3.0160062	34.185184	29.222221	44.333332	29.0	-14.888889	30.444445	-15.555555	44.333332	0.3496519	-2.0748382	4
236.0	38.0	9.0	0.11111111	0.0	1.3333334	1.4907119	2.9444447	2.2941144	14.444445	10.111111	22.0	11.222222	-13.0	22.666666	-9.666667	22.0	0.54723245	-2.1930976	5
8.0	162.0	9.0	0.11111111	0.0	1.611111	2.0629625	0.3333334	0.13333334	8.37037	6.6666665	12.0	6.4444447	-5.111111	10.888889	-5.7777777	12.0	0.48480532	-2.0449464	4
94.0	104.0	9.0	0.0	0.0	6.6111107	1.420747	1.0000013	0.5163988	55.74074	48.88889	69.55556	48.77778	-20.555555	41.444443	-20.88889	69.55556	0.30307138	-2.0854902	4
20.0	137.0	9.0	0.0	0.0	0.11111113	0.029629631	0.27777782	0.018518519	0.22222222	0.0	0.6666667	0.0	-0.6666667	1.3333334	-0.6666667	0.6666667	0.6666667	-2.0943952	3
224.0	95.0	9.0	0.0	0.0	1.2222223	0.47407404	1.0555557	0.7296295	3.5185184	0.8888889	7.2222223	2.4444444	-7.888889	11.111111	-3.2222223	7.2222223	0.88955027	-2.3489873	3
222.0	62.0	9.0	0.0	0.0	0.27777782	0.2509242	0.6666667	0.55777335	6.4074073	4.111111	11.444445	3.6666667	-6.888889	15.111111	-8.222222	11.444445	0.68080807	-2.0341523	5
49.0	40.0	9.0	0.0	0.0	0.99999875	0.42163533	0.8333333	0.72265035	125.111115	114.0	141.55556	119.77778	-33.333332	49.333332	-16.0	141.55556	0.19453695	-2.3136847	2
189.0	68.0	9.0	0.0	0.0	1.1111113	0.58373	1.0555557	0.5340273	6.888889	5.6666665	10.333334	4.666667	-3.6666667	10.333333	-6.6666665	10.333334	0.534151	-1.780255	5
11.0	108.0	9.0	0.0	0.0	1.3333335	0.80000025	1.3888888	0.95185167	17.666666	19.0	21.11111	12.888889	4.0	10.333333	-14.333333	21.11111	0.38875645	-1.3021333	1
23.0	55.0	9.0	0.0	0.0	2.2222216	3.6740727	1.7777773	0.7851852	23.444445	21.666666	31.11111	17.555555	-5.3333335	23.0	-17.666666	31.11111	0.43507022	-1.7711632	1
27.0	62.0	9.0	0.0	0.0	1.111112	0.5629644	1.6666692	1.3333359	125.333336	115.77778	139.44444	120.77778	-28.666666	42.333332	-13.666667	139.44444	0.16963542	-2.3142316	2
137.0	182.0	9.0	0.0	0.0	1.8333334	3.8555553	3.6111107	9.218522	34.925926	31.444445	42.88889	30.444445	-10.444445	23.88889	-13.444445	42.88889	0.28575617	-2.0011246	6
119.0	192.0	9.0	0.11111111	0.0	2.4999993	2.0843334	6.1666675	2.3261807	59.555557	52.555557	74.77778	51.333332	-21.0	45.666668	-24.666666	74.77778	0.31279564	-2.0381765	6
96.0	135.0	9.0	0.0	0.0	0.38888893	0.06296293	0.16666664	0.033333324	1.925926	1.0	4.4444447	0.33333334	-2.7777777	7.5555553	-4.7777777	4.4444447	0.92777777	-1.9313321	5
240.0	195.0	9.0	0.0	0.0	1.8888887	1.1674597	1.8333346	1.709451	48.851852	43.22222	60.666668	42.666668	-16.88889	35.444443	-18.555555	60.666668	0.3003628	-2.0630436	6
64.0	186.0	9.0	0.0	0.0	2.166667	1.9444438	6.833334	53.58887	30.777779	27.555555	37.88889	26.88889	-9.666667	21.333334	-11.666667	37.88889	0.27672648	-2.0463068	6
177.0	33.0	9.0	0.0	0.0	1.6666666	1.577621	4.3333335	2.9739609	8.740741	6.4444447	13.111111	6.6666665	-6.888889	13.111111	-6.2222223	13.111111	0.547103	-2.0561194	5
94.0	246.0	9.0	0.0	0.0	2.3333333	1.6193275	2.7222223	0.77220213	22.814816	18.88889	19.666668	29.88889	-11.777778	-9.444445	21.222221	29.88889	0.37479976	2.1589146	7
178.0	35.0	9.0	0.0	0.0	0.4444445	0.34426528	0.3888887	0.25092396	13.481482	10.333334	19.222221	10.888889	-9.444445	17.222221	-7.7777777	19.222221	0.4592879	-2.1533325	5
68.0	157.0	9.0	0.0	0.0	5.8333325	14.344446	1.388889	1.6629623	21.444445	16.88889	30.0	17.444445	-13.666667	25.666666	-12.0	30.0	0.43888178	-2.1343	4
80.0	77.0	9.0	0.0	0.0	1.388888	1.0628399	0.6666667	0.5577739	59.11111	51.11111	74.0	52.22222	-24.0	44.666668	-20.666666	74.0	0.31068987	-2.1430485	4
96.0	84.0	9.0	0.0	0.0	1.5000004	1.2777773	1.6111107	2.2851882	23.851852	23.555555	30.0	18.0	-0.8888889	18.444445	-17.555555	30.0	0.39879107	-1.598867	1
219.0	176.0	9.0	0.0	0.11111111	2.1111119	1.857917	5.111111	2.8414931	60.296295	53.333332	75.66667	51.88889	-20.88889	46.11111	-25.222221	75.66667	0.31446242	-2.0306482	6
52.0	185.0	9.0	0.0	0.0	1.6666666	1.4222219	0.94444436	0.95185256	19.25926	14.888889	18.222221	24.666666	-13.111111	-3.1111112	16.222221	24.666666	0.39645794	2.4518359	7
151.0	89.0	9.0	0.0	0.0	8.388889	4.577317	0.72222203	0.38968238	31.703703	27.333334	41.0	26.777779	-13.111111	27.88889	-14.777778	41.0	0.35127252	-2.0465415	4
77.0	177.0	9.0	0.0	0.0	1.3333327	1.3333344	2.1666672	1.9748423	48.407406	44.22222	59.333332	41.666668	-12.555555	32.77778	-20.222221	59.333332	0.29743084	-1.9404231	6
104.0	124.0	9.0	0.0	0.0	0.6111111	0.15185174	0.6666665	0.31111106	6.185185	7.6666665	7.3333335	3.5555556	4.4444447	3.4444444	-7.888889	7.888889	0.5500441	-0.9578401	1
10.0	61.0	9.0	0.11111111	0.0	2.2222219	3.185182	3.1111107	7.185185	18.962963	18.666668	24.222221	14.0	-0.8888889	15.777778	-14.888889	24.222221	0.41952246	-1.5912062	1
76.0	134.0	9.0	0.11111111	0.0	2.5555546	1.4401643	1.4444441	0.54433167	48.925926	41.88889	63.11111	41.77778	-21.11111	42.555557	-21.444445	63.11111	0.3411113	-2.0869143	4
119.0	115.0	9.0	0.0	0.11111111	2.4444444	1.5729189	5.0	2.9363625	7.5555553	3.5555556	12.888889	6.2222223	-12.0	16.0	-4.0	12.888889	0.7672355	-2.3909924	3
152.0	155.0	9.0	0.0	0.0	0.5	0.61111104	10.777778	131.80739	7.296296	5.3333335	11.0	5.5555553	-5.888889	11.111111	-5.2222223	11.0	0.5	-2.115567	5
220.0	149.0	9.0	0.0	0.0	0.11111113	0.17213261	0.11111113	0.17213261	0.037037037	0.0	0.11111111	0.0	-0.11111111	0.22222222	-0.11111111	0.11111111	0.11111111	-2.0943952	5
55.0	80.0	9.0	0.11111111	0.0	1.833333	4.3	1.8333334	1.0999995	7.0740743	2.8888888	12.444445	5.888889	-12.555555	16.11111	-3.5555556	12.444445	0.77528197	-2.4175172	3
83.0	96.0	9.0	0.0	0.0	0.49999967	0.45946804	0.6666663	0.5163983	19.592592	15.222222	28.444445	15.111111	-13.111111	26.555555	-13.444445	28.444445	0.4727645	-2.0860834	5
213.0	14.0	9.0	0.0	0.0	1.0555559	0.57413363	1.6666692	1.3333321	117.0	104.22222	134.11111	112.666664	-38.333332	51.333332	-13.0	134.11111	0.2228557	-2.3903835	2
230.0	117.0	9.0	0.0	0.0	3.2777786	0.92895794	1.4444433	0.86066324	39.037037	33.555557	49.77778	33.77778	-16.444445	32.22222	-15.777778	49.77778	0.33502588	-2.1062348	4
110.0	174.0	9.0	0.0	0.0	0.38888884	0.06296291	1.7222222	0.15185165	13.481482	10.888889	12.555555	17.0	-7.7777777	-2.7777777	10.555555	17.0	0.35929558	2.3778543	7
244.0	82.0	9.0	0.0	0.0	0.611111	1.0201671	2.722222	2.5334797	15.518518	11.666667	22.444445	12.444445	-11.555555	20.777779	-9.222222	22.444445	0.4816013	-2.1706324	5
10.0	207.0	9.0	0.0	0.0	2.61111	1.3066788	3.1111119	3.0086293	52.11111	46.0	64.88889	45.444443	-18.333334	38.333332	-20.0	64.88889	0.29928485	-2.0633535	6
19.0	55.0	9.0	0.0	0.0	1.444445	2.8296297	1.277778	0.862964	21.037037	20.555555	26.666666	15.888889	-1.4444444	16.88889	-15.444445	26.666666	0.40479085	-1.634416	1
244.0	194.0	9.0	0.0	0.0	1.722222	1.14342	2.277778	2.03761	49.74074	44.444443	61.666668	43.11111	-15.888889	35.77778	-19.88889	61.666668	0.30085307	-2.0218375	6
131.0	15.0	9.0	0.11111111	0.0	0.88889056	1.0518463	1.888888	2.162973	130.14815	119.666664	145.33334	125.44444	-31.444445	45.555557	-14.111111	145.33334	0.1764939	-2.3249698	2
123.0	194.0	9.0	0.0	0.0	2.555556	1.7847078	9.111109	7.7133846	60.814816	54.333332	74.888885	53.22222	-19.444445	42.22222	-22.777779	74.888885	0.29238248	-2.033605	6
59.0	99.0	9.0	0.0	0.0	0.77777785	0.8296297	0.99999994	0.3555556	2.0370371	0.11111111	5.5555553	0.44444445	-5.7777777	10.555555	-4.7777777	5.5555553	0.9861111	-2.149743	3
61.0	119.0	9.0	0.0	0.0	0.83333325	0.8333332	1.0555555	0.95185167	1.2222222	0.11111111	3.2222223	0.33333334	-3.3333333	6.0	-2.6666667	3.2222223	0.984127	-2.133095	3
228.0	20.0	9.0	0.0	0.0	1.0555547	0.49065518	0.8333333	0.7527733	125.0	114.0	140.55556	120.44444	-33.0	46.666668	-13.666667	140.55556	0.18889166	-2.348006	2
225.0	222.0	9.0	0.11111111	0.0	1.5	0.4777781	1.7777778	1.7185186	14.0	10.777778	13.666667	17.555555	-9.666667	-1.0	10.666667	17.555555	0.38572726	2.5573087	7
162.0	94.0	9.0	0.0	0.0	9.611112	39.262947	0.55555576	0.25185204	15.37037	10.666667	23.777779	11.666667	-14.111111	25.222221	-11.111111	23.777779	0.59959364	-2.142756	5
161.0	136.0	9.0	0.0	0.0	0.6111111	0.19629627	0.44444442	0.074074	5.6296296	7.111111	6.4444447	3.3333333	4.4444447	2.4444444	-6.888889	7.2222223	0.53571427	-0.8965326	1
217.0	23.0	9.0	0.0	0.0	1.0555547	0.61161584	1.1666654	0.54772294	124.44444	111.888885	141.66667	119.77778	-37.666668	51.666668	-14.0	141.66667	0.2101616	-2.3705504	2
73.0	31.0	9.0	0.0	0.0	0.555556	0.4554202	0.8888893	0.34426534	126.85185	115.55556	143.11111	121.888885	-33.88889	48.77778	-14.888889	143.11111	0.19245563	-2.3348312	2
184.0	15.0	9.0	0.0	0.0	0.44444528	0.25185028	0.77777356	0.11851902	140.77777	134.33334	150.11111	137.88889	-19.333334	28.0	-8.666667	150.11111	0.105074264	-2.3284721	2
227.0	132.0	9.0	0.0	0.0	6.666668	1.3824298	1.3333334	1.0110494	38.77778	33.22222	49.22222	33.88889	-16.666666	31.333334	-14.666667	49.22222	0.32576838	-2.1295228	4
34.0	116.0	9.0	0.0	0.0	5.777778	4.405383	0.49999872	0.27888796	61.0	52.444443	76.44444	54.11111	-25.666666	46.333332	-20.666666	76.44444	0.31323463	-2.1617932	4
113.0	114.0	9.0	0.0	0.0	0.94444466	0.5074079	0.33333364	0.08888922	25.814816	21.0	34.666668	21.777779	-14.444445	26.555555	-12.111111	34.666668	0.39392713	-2.1527398	5
58.0	48.0	9.0	0.0	0.0	2.277778	0.250925	0.27777734	0.25092447	40.851852	35.444447	52.444443	34.666668	-16.222221	34.77778	-18.555555	52.444443	0.33911672	-2.0487316	4
103.0	216.0	9.0	0.0	0.0	0.88888884	0.6518517	2.1666663	1.1444442	14.555555	10.888889	13.666667	19.11111	-11.0	-2.6666667	13.666667	19.11111	0.43169576	2.4475467	7
137.0	182.0	9.0	0.0	0.0	1.8333334	3.8555553	3.6111107	9.218522	34.925926	31.444445	42.88889	30.444445	-10.444445	23.88889	-13.444445	42.88889	0.28575617	-2.0011246	6
103.0	64.0	9.0	0.0	0.0	0.6666667	0.6992054	1.3333308	0.91893595	108.77778	96.333336	126.22222	103.77778	-37.333332	52.333332	-15.0	126.22222	0.2367968	-2.3554425	2
197.0	161.0	9.0	0.0	0.0	1.9999996	5.5555515	11.5	99.63333	42.37037	36.88889	51.666668	38.555557	-16.444445	27.88889	-11.444445	51.77778	0.27503988	-2.395566	6
65.0	176.0	9.0	0.0	0.0	2.8888886	1.4707015	1.5	1.1690452	49.74074	45.22222	61.0	43.0	-13.555555	33.77778	-20.222221	61.0	0.294787	-1.9657031	6
183.0	157.0	9.0	0.0	0.0	0.6666667	0.4216376	2.1111114	0.62063295	19.666666	16.444445	18.666668	23.88889	-9.666667	-3.0	12.666667	23.88889	0.31418663	2.4052022	7
98.0	135.0	9.0	0.0	0.0	0.6111112	0.15185179	1.0555556	0.37407392	5.703704	7.4444447	6.4444447	3.2222223	5.2222223	2.2222223	-7.4444447	7.4444447	0.5654762	-0.7873758	1
24.0	215.0	9.0	0.22222222	0.0	0.8333333	0.80966425	2.5555556	1.2590423	18.074074	14.222222	15.444445	24.555555	-11.555555	-7.888889	19.444445	24.555555	0.42521268	2.2240133	7
141.0	163.0	9.0	0.0	0.0	0.7777767	0.42963055	18.777777	1.851823	40.703705	35.22222	48.88889	38.0	-16.444445	24.555555	-8.111111	48.88889	0.27005577	-2.3884537	6
215.0	190.0	9.0	0.11111111	0.0	1.388889	1.0417223	2.6111114	1.8429048	19.88889	16.0	17.11111	26.555555	-11.666667	-8.333333	20.0	26.555555	0.40352198	2.2044082	7
222.0	194.0	9.0	0.0	0.0	2.2777774	1.1434193	2.2777777	1.4207466	20.185184	16.555555	17.88889	26.11111	-10.888889	-6.888889	17.777779	26.11111	0.3721296	2.224382	7
121.0	237.0	9.0	0.0	0.0	1.3333331	1.155555	1.5555553	0.785185	7.4814816	6.111111	5.111111	11.222222	-4.111111	-7.111111	11.222222	11.222222	0.55723476	1.9384677	7
221.0	35.0	9.0	0.0	0.0	0.6666667	0.13333334	0.94444656	0.107407376	98.74074	83.333336	122.55556	90.333336	-46.22222	71.44444	-25.222221	122.55556	0.32001477	-2.280843	2
245.0	73.0	9.0	0.0	0.0	8.222222	6.2739906	10.722222	7.6809044	46.666668	32.11111	70.111115	37.77778	-43.666668	70.333336	-26.666666	70.111115	0.5490324	-2.2512536	3
209.0	122.0	9.0	0.0	0.0	0.8333327	0.07777824	11.444444	90.829605	39.22222	35.77778	47.555557	34.333336	-10.333333	25.0	-14.666667	47.555557	0.28241062	-1.9850266	4
4.0	87.0	9.0	0.11111111	0.0	2.7777777	3.0962942	2.722222	4.3740745	17.333334	18.222221	21.0	12.777778	2.6666667	11.0	-13.666667	21.11111	0.39173108	-1.3183731	1
95.0	100.0	9.0	0.11111111	0.0	0.7222223	0.1074075	1.2222217	1.140741	21.074074	21.666666	26.0	15.555555	1.7777778	14.777778	-16.555555	26.0	0.4010419	-1.4770186	1
102.0	158.0	9.0	0.22222222	0.0	2.2777774	2.1230664	1.8333334	1.0488074	39.333332	35.555557	47.444443	35.0	-11.333333	24.333334	-13.0	47.444443	0.26415184	-2.049172	4
35.0	107.0	9.0	0.0	0.0	10.222221	14.967619	9.833333	17.54708	9.518518	7.3333335	12.222222	9.0	-6.5555553	8.111111	-1.5555556	12.222222	0.6749559	-2.4929647	3
227.0	195.0	9.0	0.11111111	0.0	2.5	2.2385526	3.5000007	2.8886762	47.74074	42.77778	58.555557	41.88889	-14.888889	32.444443	-17.555555	58.555557	0.28449497	-2.038956	6
80.0	124.0	9.0	0.0	0.0	0.5555556	0.16296288	0.44444442	0.029629659	5.111111	6.6666665	6.0	2.6666667	4.6666665	2.6666667	-7.3333335	6.7777777	0.6084656	-0.877707	1
48.0	83.0	9.0	0.0	0.0	2.277778	4.0185175	2.3333333	1.6888885	6.259259	2.2222223	11.888889	4.666667	-12.111111	16.88889	-4.7777777	11.888889	0.82735026	-2.3450046	3
146.0	201.0	9.0	0.0	0.0	0.61111087	0.32773054	1.0555555	0.8004625	10.666667	8.666667	7.0	16.333334	-6.0	-11.0	17.0	16.333334	0.5708515	1.9092555	7
15.0	123.0	9.0	0.0	0.0	0.44444445	0.11851848	0.4444444	0.118518606	4.5555553	6.0	5.3333335	2.3333335	4.3333335	2.3333333	-6.6666665	6.0	0.6116402	-0.85354733	1
142.0	185.0	9.0	0.11111111	0.0	2.2777786	1.7690771	3.1111114	1.1674604	47.814816	43.88889	58.22222	41.333336	-11.777778	31.222221	-19.444445	58.22222	0.28914437	-1.937924	6
26.0	67.0	9.0	0.11111111	0.0	1.0	0.8888903	2.4444447	3.1851847	20.0	19.555555	25.88889	14.555555	-1.3333334	17.666666	-16.333334	25.88889	0.4369392	-1.6232022	1
4.0	201.0	9.0	0.0	0.22222222	2.722222	1.6788458	5.2222214	3.1245742	53.703705	47.11111	67.22222	46.77778	-19.777779	40.555557	-20.777779	67.22222	0.30885938	-2.0752265	6
22.0	116.0	9.0	0.0	0.0	0.38888875	0.10740741	0.33333325	0.13333334	5.6296296	6.7777777	7.0	3.1111112	3.4444444	4.111111	-7.5555553	7.3333335	0.57539684	-1.0996237	1
187.0	89.0	9.0	0.0	0.0	1.7777777	1.7469549	0.9444444	0.80046284	5.037037	2.8888888	9.555555	2.6666667	-6.4444447	13.555555	-7.111111	9.555555	0.74090356	-2.0653422	5
166.0	66.0	9.0	0.0	0.0	0.7777767	0.6554609	5.2777767	4.959466	41.62963	40.555557	46.333332	38.0	-3.2222223	14.111111	-10.888889	46.333332	0.17887476	-1.7485459	4
79.0	28.0	9.0	0.0	0.0	4.277777	3.7618961	0.8333333	0.6582806	62.407406	53.444443	79.111115	54.666668	-26.88889	50.11111	-23.222221	79.111115	0.32455578	-2.1445074	4
152.0	18.0	9.0	0.0	0.0	0.7777774	0.4554219	0.55555725	0.2721644	112.111115	97.22222	130.44444	108.666664	-44.666668	55.0	-10.333333	130.44444	0.2546684	-2.45498	2
33.0	114.0	9.0	0.0	0.0	0.55555516	0.07407411	0.49999985	0.21111098	16.11111	11.777778	24.11111	12.444445	-13.0	24.0	-11.0	24.11111	0.51092404	-2.1490734	5
129.0	176.0	9.0	0.0	0.0	1.4444443	0.65546167	2.722222	1.5408025	22.74074	19.444445	19.777779	29.0	-9.888889	-8.888889	18.777779	29.0	0.33502117	2.1269014	7
219.0	80.0	9.0	0.0	0.0	2.0555556	2.9014688	2.9444444	1.0835476	14.481482	11.333333	20.333334	11.777778	-9.444445	17.555555	-8.111111	20.333334	0.43286037	-2.1389008	5
179.0	63.0	9.0	0.0	0.0	0.99999744	0.51639783	6.222223	5.6751566	105.59259	92.666664	123.22222	100.888885	-38.77778	52.88889	-14.111111	123.22222	0.2481359	-2.3752825	2
37.0	124.0	9.0	0.0	0.11111111	1.4999994	1.0111091	2.4444447	1.8074036	54.333332	49.444443	65.22222	48.333332	-14.666667	32.666668	-18.0	65.22222	0.2585428	-2.0300786	4
251.0	195.0	9.0	0.0	0.0	2.944444	2.8784	3.833334	2.3546653	47.925926	42.555557	59.22222	42.0	-16.11111	33.88889	-17.777779	59.22222	0.2918749	-2.0567336	6
67.0	40.0	9.0	0.0	0.0	0.6666654	0.51639676	0.6666667	0.699204	110.03704	95.333336	129.0	105.77778	-44.11111	56.88889	-12.777778	129.0	0.2609661	-2.4194565	2
156.0	79.0	9.0	0.0	0.11111111	1.9444443	2.4532669	4.7777777	3.4875438	14.185185	10.555555	20.555555	11.444445	-10.888889	19.11111	-8.222222	20.555555	0.4850439	-2.1758432	5
123.0	136.0	9.0	0.0	0.0	0.5555555	1.0962964	0.6666666	1.3333331	1.1111112	0.11111111	3.0	0.22222222	-3.0	5.6666665	-2.6666667	3.0	0.9861111	-2.1109743	3
237.0	135.0	9.0	0.0	0.0	0.5555556	0.20740725	0.66666675	0.35555547	4.148148	5.6666665	4.7777777	2.0	4.5555553	1.8888888	-6.4444447	5.6666665	0.6472222	-0.8078477	1
69.0	81.0	9.0	0.0	0.0	1.833333	2.2111096	1.8333334	1.0111104	19.851852	20.333334	24.666666	14.555555	1.4444444	14.444445	-15.888889	24.666666	0.41030994	-1.472378	1
139.0	185.0	9.0	0.0	0.0	1.9999994	0.63245475	1.222222	1.9051588	59.148148	52.22222	73.44444	51.77778	-20.777779	42.88889	-22.11111	73.44444	0.29643956	-2.0738695	6
127.0	57.0	9.0	0.11111111	0.0	0.944444	0.7123264	1.611112	1.1038661	124.25926	113.0	140.33334	119.44444	-33.77778	48.22222	-14.444445	140.33334	0.19475445	-2.3411634	2
236.0	117.0	9.0	0.0	0.0	0.7777786	0.40368706	1.277778	0.74286777	45.88889	39.555557	58.444443	39.666668	-19.0	37.666668	-18.666666	58.444443	0.33047688	-2.0994802	4
243.0	41.0	9.0	0.0	0.0	1.0	0.35555902	0.27777863	0.15185194	135.22223	128.44444	145.88889	131.33334	-20.333334	32.0	-11.666667	145.88889	0.11953241	-2.2702253	2
157.0	85.0	9.0	0.0	0.0	1.2222223	1.2412657	0.22222233	0.17213264	18.925926	14.555555	26.88889	15.333333	-13.111111	23.88889	-10.777778	26.88889	0.45902446	-2.1609125	5
207.0	115.0	9.0	0.0	0.0	1.0555555	0.3296295	0.16666669	0.033333343	1.2222222	0.44444445	2.8888888	0.33333334	-2.3333333	5.0	-2.6666667	2.8888888	0.93333334	-2.0655363	5
90.0	134.0	9.0	0.0	0.0	0.38888887	0.018518528	0.94444436	0.1518523	2.1111112	1.0	4.666667	0.6666667	-3.3333333	7.6666665	-4.3333335	4.666667	0.88148147	-2.0131435	5
51.0	56.0	9.0	0.0	0.0	0.88888675	0.16296297	0.7222214	0.10740789	126.44444	116.22222	141.66667	121.44444	-30.666666	45.666668	-15.0	141.66667	0.17948268	-2.3076565	2
52.0	89.0	9.0	0.0	0.0	5.2222223	2.721655	0.7222226	0.49065316	28.925926	25.222221	36.88889	24.666666	-11.111111	23.88889	-12.777778	36.88889	0.33112764	-2.0484614	4
8.0	199.0	9.0	0.0	0.0	1.6666671	0.78881073	1.3888893	0.71232533	15.0	13.333333	11.777778	19.88889	-5.0	-9.666667	14.666667	19.88889	0.40888458	1.9053026	7
169.0	199.0	9.0	0.0	0.0	1.277778	0.4430534	1.277778	1.041722	14.518518	11.111111	14.555555	17.88889	-10.222222	0.11111111	10.111111	17.88889	0.37847343	2.6341755	7
95.0	57.0	9.0	0.0	0.0	1.8333327	3.4111106	2.1111107	1.7185175	26.296297	24.666666	34.444447	19.777779	-4.888889	24.444445	-19.555555	34.444447	0.42569095	-1.7390174	1
17.0	204.0	9.0	0.0	0.0	2.0000007	1.2823583	2.1666667	0.7527733	57.25926	50.88889	71.22222	49.666668	-19.11111	41.88889	-22.777779	71.22222	0.3026711	-2.0373724	6
96.0	141.0	9.0	0.0	0.0	1.5555555	0.7407407	0.44444445	0.11851848	4.962963	3.1111112	8.777778	3.0	-5.5555553	11.444445	-5.888889	8.777778	0.6652397	-2.0750706	5
89.0	221.0	9.0	0.0	0.0	1.3888888	1.4851848	1.4444445	1.5851862	14.074074	10.666667	12.444445	19.11111	-10.222222	-4.888889	15.111111	19.11111	0.44601154	2.3172119	7
181.0	87.0	9.0	0.0	0.0	1.2222239	0.4740691	0.7777786	0.20740585	135.40741	127.888885	146.44444	131.88889	-22.555555	33.11111	-10.555555	146.44444	0.12657078	-2.312874	2
182.0	134.0	9.0	0.0	0.0	0.6111112	0.24074072	0.72222215	0.06296298	5.888889	7.6666665	6.6666665	3.3333333	5.3333335	2.3333333	-7.6666665	7.888889	0.57760143	-0.8060425	1
29.0	18.0	9.0	0.22222222	0.0	0.7777774	0.8073724	1.7222227	1.2895608	68.296295	59.0	86.111115	59.77778	-27.88889	53.444443	-25.555555	86.111115	0.31715608	-2.123641	4
164.0	45.0	9.0	0.0	0.0	1.0555559	0.59629923	1.0	0.22221947	101.92593	88.111115	124.55556	93.111115	-41.444443	67.888885	-26.444445	124.55556	0.29250294	-2.238324	2
128.0	116.0	9.0	0.0	0.0	0.77777785	0.6962963	0.8333333	0.9222224	1.962963	0.22222222	5.0	0.6666667	-5.2222223	9.111111	-3.8888888	5.0	0.9702381	-2.1634343	3
80.0	40.0	9.0	0.0	0.0	0.6111107	0.5741323	0.7222226	0.7722025	110.703705	96.22222	129.0	106.888885	-43.444443	54.88889	-11.444445	129.0	0.2540513	-2.4346924	2
51.0	15.0	9.0	0.0	0.0	0.72222644	0.28518468	1.2222214	0.7851845	132.22223	123.0	145.33334	128.33334	-27.666666	39.333332	-11.666667	145.33334	0.15361586	-2.3410408	2
202.0	182.0	9.0	0.0	0.0	2.5555546	1.8579167	3.0	2.0548048	55.074074	49.555557	68.111115	47.555557	-16.555555	39.11111	-22.555555	68.111115	0.3016008	-1.9892213	6
93.0	29.0	9.0	0.0	0.0	1.2222239	1.2296363	1.3888906	1.5740819	128.48148	119.0	142.77777	123.666664	-28.444445	42.88889	-14.444445	142.77777	0.16648434	-2.2977605	2
174.0	112.0	9.0	0.0	0.0	2.3888881	0.99629515	0.6666663	0.79999924	31.62963	24.222221	43.666668	27.0	-22.222221	36.11111	-13.888889	43.666668	0.4450395	-2.2447722	5
121.0	154.0	9.0	0.0	0.0	0.44444442	0.118518524	2.611111	5.7518525	1.8518518	1.5555556	3.0	1.0	-0.8888889	3.4444444	-2.5555556	3.0	0.5343915	-1.9059265	5
18.0	87.0	9.0	0.0	0.0	1.5555555	1.9626132	1.8888887	1.7469552	2.925926	1.2222222	5.6666665	1.8888888	-5.111111	8.222222	-3.1111112	5.6666665	0.86277056	-2.2294934	3
78.0	201.0	9.0	0.0	0.0	2.8333333	2.6562307	4.9999995	4.071583	56.444443	51.444443	68.66667	49.22222	-15.0	36.666668	-21.666666	68.66667	0.28042978	-1.9694558	6
228.0	90.0	9.0	0.0	0.0	1.8333334	2.2085693	2.2222223	2.4645634	16.851852	12.888889	24.444445	13.222222	-11.888889	22.777779	-10.888889	24.444445	0.47554862	-2.1227303	5
214.0	236.0	9.0	0.0	0.0	0.5	0.25555578	3.7777774	1.3629639	16.592592	12.888889	14.666667	22.222221	-11.111111	-5.7777777	16.88889	22.222221	0.41959706	2.3066785	7
236.0	42.0	9.0	0.0	0.0	0.72222394	0.46296337	1.3888906	1.4407468	135.2963	128.11111	146.44444	131.33334	-21.555555	33.444443	-11.888889	146.44444	0.12513736	-2.2822175	2
235.0	35.0	9.0	0.0	0.0	0.44444528	0.29629743	1.2222214	0.607412	97.92593	83.0	122.0	88.77778	-44.77778	72.22222	-27.444445	122.0	0.31949878	-2.2482352	2
22.0	116.0	9.0	0.0	0.0	0.38888875	0.10740741	0.33333325	0.13333334	5.6296296	6.7777777	7.0	3.1111112	3.4444444	4.111111	-7.5555553	7.3333335	0.57539684	-1.0996237	1
131.0	125.0	9.0	0.0	0.0	0.6111111	0.3740741	0.49999997	0.30000004	1.3703704	0.0	3.8888888	0.22222222	-4.111111	7.5555553	-3.4444444	3.8888888	1.0	-2.1303394	3
19.0	102.0	9.0	0.0	0.0	3.88889	1.5006163	1.1666666	0.62360954	58.37037	50.666668	73.44444	51.0	-23.11111	45.22222	-22.11111	73.44444	0.317014	-2.1020474	4
14.0	60.0	9.0	0.0	0.0	0.55555505	0.78518444	1.0555553	0.06296298	19.333334	18.88889	24.777779	14.333333	-1.3333334	16.333334	-15.0	24.777779	0.41924807	-1.6233917	1
63.0	203.0	9.0	0.0	0.0	4.277778	3.7913144	3.4444447	4.0368657	58.48148	52.444443	71.66667	51.333332	-18.11111	39.555557	-21.444445	71.66667	0.28710723	-2.0346415	6
189.0	48.0	9.0	0.0	0.0	0.72222203	0.38968173	4.6666665	4.3050365	42.074074	38.77778	49.88889	37.555557	-9.888889	23.444445	-13.555555	49.88889	0.24524052	-2.0032587	4
187.0	106.0	9.0	0.0	0.0	4.055556	12.329637	7.0	53.244434	37.703705	34.11111	45.77778	33.22222	-10.777778	24.222221	-13.444445	45.77778	0.27090696	-2.0101776	4
21.0	53.0	9.0	0.0	0.0	0.888889	0.5185181	1.1666666	0.43333283	21.555555	20.88889	27.444445	16.333334	-2.0	17.666666	-15.666667	27.444445	0.40413755	-1.6621771	1
84.0	200.0	9.0	0.0	0.0	4.722221	2.7032206	2.5	1.5311577	56.666668	50.666668	70.22222	49.11111	-18.0	40.666668	-22.666666	70.22222	0.30081734	-2.0153737	6
86.0	33.0	9.0	0.0	0.0	1.1666654	0.6111112	0.61110944	0.19629543	109.888885	96.77778	130.55556	102.333336	-39.333332	62.0	-22.666666	130.55556	0.25860354	-2.2662253	2
93.0	236.0	9.0	0.11111111	0.0	1.7777777	2.6962965	1.9999999	0.93333334	12.518518	9.555555	10.777778	17.222223	-8.888889	-5.2222223	14.111111	17.222223	0.44724658	2.2671974	7
200.0	245.0	9.0	0.11111111	0.0	1.4999999	0.9222229	1.0555552	0.5074078	16.11111	11.888889	15.0	21.444445	-12.666667	-3.3333333	16.0	21.444445	0.44538036	2.432783	7
6.0	154.0	9.0	0.0	0.0	0.11111113	0.029629631	0.11111111	0.029629635	0.074074075	0.0	0.22222222	0.0	-0.22222222	0.44444445	-0.22222222	0.22222222	0.22222222	-2.0943952	5
20.0	122.0	9.0	0.0	0.0	1.5555547	1.1863433	1.7777773	1.4857366	60.74074	51.555557	78.22222	52.444443	-27.555555	52.444443	-24.88889	78.22222	0.34236288	-2.1284232	4
201.0	34.0	9.0	0.0	0.0	4.277778	3.05808	0.44444466	0.4036869	13.740741	9.777778	20.88889	10.555555	-11.888889	21.444445	-9.555555	20.88889	0.5448579	-2.1628716	5
234.0	122.0	9.0	0.0	0.0	1.7222222	7.8407397	1.3888888	7.574073	2.2592592	0.5555556	5.2222223	1.0	-5.111111	8.888889	-3.7777777	5.2222223	0.96031743	-2.1732037	3
250.0	160.0	9.0	0.0	0.0	2.1111114	1.1851863	1.5555553	2.740741	42.814816	36.444443	55.333332	36.666668	-19.11111	37.555557	-18.444445	55.333332	0.34714225	-2.1023183	6
151.0	89.0	9.0	0.0	0.0	8.388889	4.577317	0.72222203	0.38968238	31.703703	27.333334	41.0	26.777779	-13.111111	27.88889	-14.777778	41.0	0.35127252	-2.0465415	4
196.0	241.0	9.0	0.0	0.0	1.5555557	1.1287489	1.1666667	1.206464	8.259259	5.888889	7.0	11.888889	-7.111111	-3.7777777	10.888889	11.888889	0.5094597	2.2773511	7
45.0	185.0	9.0	0.11111111	0.0	2.1666663	3.7222214	1.9444442	2.6851857	18.666666	14.666667	17.11111	24.222221	-12.0	-4.6666665	16.666666	24.222221	0.40087178	2.3618267	7
23.0	88.0	9.0	0.0	0.0	2.0000002	3.2	2.9444447	1.040741	20.592592	18.777779	27.333334	15.666667	-5.4444447	20.222221	-14.777778	27.333334	0.42490423	-1.7851468	1
162.0	66.0	9.0	0.0	0.0	2.055556	0.95258	9.222221	7.073164	42.592594	41.0	47.77778	39.0	-4.7777777	15.555555	-10.777778	47.77778	0.18499897	-1.8380795	4
44.0	20.0	9.0	0.0	0.0	0.6111107	0.06296326	1.4444427	0.56296283	113.85185	102.666664	132.33334	106.55556	-33.555557	55.444443	-21.88889	132.33334	0.2241392	-2.2318263	2
248.0	160.0	9.0	0.0	0.0	3.0	8.888896	2.166668	3.7666693	43.925926	37.11111	57.11111	37.555557	-20.444445	39.555557	-19.11111	57.11111	0.35403678	-2.1137917	6
33.0	90.0	9.0	0.11111111	0.0	0.49999985	0.4082481	1.8333335	0.5477228	16.666666	11.888889	25.777779	12.333333	-14.333333	27.333334	-13.0	25.777779	0.53911555	-2.1259756	5
70.0	197.0	9.0	0.0	0.11111111	2.7222226	2.0156798	5.277778	3.2756114	54.851852	48.88889	68.0	47.666668	-17.88889	39.444443	-21.555555	68.0	0.29870403	-2.0335052	6
68.0	109.0	9.0	0.0	0.0	1.5	3.2333333	1.111111	1.8962961	1.962963	0.33333334	4.7777777	0.7777778	-4.888889	8.444445	-3.5555556	4.7777777	0.9691358	-2.146531	3
56.0	32.0	9.0	0.0	0.0	0.9444453	0.41851896	0.83333206	0.6555584	112.03704	99.22222	132.55556	104.333336	-38.444443	61.555557	-23.11111	132.55556	0.25142038	-2.2556741	2
139.0	16.0	9.0	0.0	0.0	0.6666667	0.35555902	0.9444478	0.06296336	140.40741	134.66667	149.88889	136.66667	-17.222221	28.444445	-11.222222	149.88889	0.101526454	-2.2328947	2
124.0	162.0	9.0	0.11111111	0.0	1.3888888	1.1296295	2.0	0.8888891	10.037037	8.0	14.555555	7.5555553	-6.111111	13.555555	-7.4444447	14.555555	0.4799313	-2.0293121	4
68.0	122.0	9.0	0.0	0.0	2.777778	2.0294137	1.5555559	1.9962927	20.148148	14.222222	31.11111	15.111111	-17.777779	32.88889	-15.111111	31.11111	0.54582953	-2.0601704	3
247.0	115.0	9.0	0.0	0.0	3.555556	1.8094409	1.3888897	1.3066785	28.851852	24.88889	36.77778	24.88889	-11.888889	23.777779	-11.888889	36.77778	0.33166277	-2.094392	4
74.0	64.0	9.0	0.0	0.0	1.8333327	1.2064646	2.0	1.1155467	56.592594	49.666668	71.0	49.11111	-20.777779	43.22222	-22.444445	71.0	0.3130033	-2.0671675	4
173.0	152.0	9.0	0.0	0.0	0.22222221	0.029629616	0.8333333	0.16666685	3.5925925	2.6666667	5.7777777	2.3333335	-2.7777777	6.5555553	-3.7777777	5.7777777	0.59973544	-1.997796	5
205.0	156.0	9.0	0.0	0.0	2.1666667	1.2777781	2.0	2.3555562	18.25926	13.444445	17.333334	24.0	-14.444445	-2.7777777	17.222221	24.0	0.44057688	2.47582	7
[truncated: 310 more rows]
