# Supplementary material for: Improved multi-objective clustering algorithm using particle swarm optimization
Source: PLoS One. 2017 Dec 5;12(12):e0188815. doi: 10.1371/journal.pone.0188815 (PMC5716574; doi:10.1371/journal.pone.0188815)
Supplement: S1 File — (ZIP) [file pone.0188815.s001.zip › datasets/real-world_datasets/wdbc.txt]

17.99	10.38	122.8	1001.0	0.118	0.278	0.3	0.147	0.242	0.079	1.095	0.905	8.589	153.4	0.0060	0.049	0.054	0.016	0.03	0.0060	25.38	17.33	184.6	2019.0	0.162	0.666	0.712	0.265	0.46	0.119	1
20.57	17.77	132.9	1326.0	0.085	0.079	0.087	0.07	0.181	0.057	0.544	0.734	3.398	74.08	0.0050	0.013	0.019	0.013	0.014	0.0040	24.99	23.41	158.8	1956.0	0.124	0.187	0.242	0.186	0.275	0.089	1
19.69	21.25	130.0	1203.0	0.11	0.16	0.197	0.128	0.207	0.06	0.746	0.787	4.585	94.03	0.0060	0.04	0.038	0.021	0.022	0.0050	23.57	25.53	152.5	1709.0	0.144	0.424	0.45	0.243	0.361	0.088	1
11.42	20.38	77.58	386.1	0.142	0.284	0.241	0.105	0.26	0.097	0.496	1.156	3.445	27.23	0.0090	0.075	0.057	0.019	0.06	0.0090	14.91	26.5	98.87	567.7	0.21	0.866	0.687	0.258	0.664	0.173	1
20.29	14.34	135.1	1297.0	0.1	0.133	0.198	0.104	0.181	0.059	0.757	0.781	5.438	94.44	0.011	0.025	0.057	0.019	0.018	0.0050	22.54	16.67	152.2	1575.0	0.137	0.205	0.4	0.162	0.236	0.077	1
12.45	15.7	82.57	477.1	0.128	0.17	0.158	0.081	0.209	0.076	0.334	0.89	2.217	27.19	0.0080	0.033	0.037	0.011	0.022	0.0050	15.47	23.75	103.4	741.6	0.179	0.525	0.536	0.174	0.398	0.124	1
18.25	19.98	119.6	1040.0	0.095	0.109	0.113	0.074	0.179	0.057	0.447	0.773	3.18	53.91	0.0040	0.014	0.023	0.01	0.014	0.0020	22.88	27.66	153.2	1606.0	0.144	0.258	0.378	0.193	0.306	0.084	1
13.71	20.83	90.2	577.9	0.119	0.164	0.094	0.06	0.22	0.075	0.584	1.377	3.856	50.96	0.0090	0.03	0.025	0.014	0.015	0.0050	17.06	28.14	110.6	897.0	0.165	0.368	0.268	0.156	0.32	0.115	1
13.0	21.82	87.5	519.8	0.127	0.193	0.186	0.094	0.235	0.074	0.306	1.002	2.406	24.32	0.0060	0.035	0.036	0.012	0.021	0.0040	15.49	30.73	106.2	739.3	0.17	0.54	0.539	0.206	0.438	0.107	1
12.46	24.04	83.97	475.9	0.119	0.24	0.227	0.085	0.203	0.082	0.298	1.599	2.039	23.94	0.0070	0.072	0.077	0.014	0.018	0.01	15.09	40.68	97.65	711.4	0.185	1.058	1.105	0.221	0.437	0.208	1
16.02	23.24	102.7	797.8	0.082	0.067	0.033	0.033	0.153	0.057	0.38	1.187	2.466	40.51	0.0040	0.0090	0.011	0.0080	0.015	0.0030	19.19	33.88	123.8	1150.0	0.118	0.155	0.146	0.1	0.295	0.085	1
15.78	17.89	103.6	781.0	0.097	0.129	0.1	0.066	0.184	0.061	0.506	0.985	3.564	54.16	0.0060	0.041	0.028	0.013	0.02	0.0040	20.42	27.28	136.5	1299.0	0.14	0.561	0.396	0.181	0.379	0.105	1
19.17	24.8	132.4	1123.0	0.097	0.246	0.206	0.112	0.24	0.078	0.956	3.568	11.07	116.2	0.0030	0.083	0.089	0.041	0.045	0.013	20.96	29.94	151.7	1332.0	0.104	0.39	0.364	0.177	0.318	0.102	1
15.85	23.95	103.7	782.7	0.084	0.1	0.099	0.054	0.185	0.053	0.403	1.078	2.903	36.58	0.01	0.031	0.051	0.02	0.03	0.0030	16.84	27.66	112.0	876.5	0.113	0.192	0.232	0.112	0.281	0.063	1
13.73	22.61	93.6	578.3	0.113	0.229	0.213	0.08	0.207	0.077	0.212	1.169	2.061	19.21	0.0060	0.059	0.055	0.016	0.02	0.0080	15.03	32.01	108.8	697.7	0.165	0.772	0.694	0.221	0.36	0.143	1
14.54	27.54	96.73	658.8	0.114	0.16	0.164	0.074	0.23	0.071	0.37	1.033	2.879	32.55	0.0060	0.042	0.047	0.011	0.019	0.0050	17.46	37.13	124.1	943.2	0.168	0.658	0.703	0.171	0.422	0.134	1
14.68	20.13	94.74	684.5	0.099	0.072	0.074	0.053	0.159	0.059	0.473	1.24	3.195	45.4	0.0060	0.012	0.02	0.011	0.014	0.0020	19.07	30.88	123.4	1138.0	0.146	0.187	0.291	0.161	0.303	0.082	1
16.13	20.68	108.1	798.8	0.117	0.202	0.172	0.103	0.216	0.074	0.569	1.073	3.854	54.18	0.0070	0.025	0.032	0.013	0.017	0.0040	20.96	31.48	136.8	1315.0	0.179	0.423	0.478	0.207	0.371	0.114	1
19.81	22.15	130.0	1260.0	0.098	0.103	0.148	0.095	0.158	0.054	0.758	1.017	5.865	112.4	0.0060	0.019	0.034	0.015	0.014	0.0020	27.32	30.88	186.8	2398.0	0.151	0.315	0.537	0.239	0.277	0.076	1
13.54	14.36	87.46	566.3	0.098	0.081	0.067	0.048	0.188	0.058	0.27	0.789	2.058	23.56	0.0080	0.015	0.024	0.013	0.02	0.0020	15.11	19.26	99.7	711.2	0.144	0.177	0.239	0.129	0.298	0.073	2
13.08	15.71	85.63	520.0	0.108	0.127	0.046	0.031	0.197	0.068	0.185	0.748	1.383	14.67	0.0040	0.019	0.017	0.0060	0.017	0.0020	14.5	20.49	96.09	630.5	0.131	0.278	0.189	0.073	0.318	0.082	2
9.504	12.44	60.34	273.9	0.102	0.065	0.03	0.021	0.182	0.069	0.277	0.977	1.909	15.7	0.01	0.014	0.02	0.014	0.02	0.0030	10.23	15.66	65.13	314.9	0.132	0.115	0.089	0.062	0.245	0.078	2
15.34	14.26	102.5	704.4	0.107	0.214	0.208	0.098	0.252	0.07	0.439	0.71	3.384	44.91	0.0070	0.053	0.064	0.023	0.037	0.0040	18.07	19.08	125.1	980.9	0.139	0.595	0.63	0.239	0.467	0.099	1
21.16	23.04	137.2	1404.0	0.094	0.102	0.11	0.086	0.177	0.053	0.692	1.127	4.303	93.99	0.0050	0.013	0.017	0.01	0.011	0.0020	29.17	35.59	188.0	2615.0	0.14	0.26	0.316	0.201	0.282	0.075	1
16.65	21.38	110.0	904.6	0.112	0.146	0.152	0.092	0.2	0.063	0.807	0.902	5.455	102.6	0.0060	0.019	0.027	0.011	0.015	0.0030	26.46	31.56	177.0	2215.0	0.18	0.358	0.47	0.21	0.361	0.096	1
17.14	16.4	116.0	912.7	0.119	0.228	0.223	0.14	0.304	0.074	1.046	0.976	7.276	111.4	0.0080	0.038	0.037	0.024	0.023	0.0070	22.25	21.4	152.4	1461.0	0.154	0.395	0.385	0.255	0.407	0.106	1
14.58	21.53	97.41	644.8	0.105	0.187	0.142	0.088	0.225	0.069	0.254	0.983	2.11	21.05	0.0040	0.031	0.027	0.014	0.015	0.0040	17.62	33.21	122.4	896.9	0.152	0.664	0.554	0.27	0.426	0.128	1
18.61	20.25	122.1	1094.0	0.094	0.107	0.149	0.077	0.17	0.057	0.853	1.849	5.632	93.54	0.011	0.027	0.051	0.019	0.023	0.0040	21.31	27.26	139.9	1403.0	0.134	0.212	0.345	0.149	0.234	0.074	1
15.3	25.27	102.4	732.4	0.108	0.17	0.168	0.088	0.193	0.065	0.439	1.012	3.498	43.5	0.0050	0.031	0.036	0.011	0.018	0.0030	20.27	36.71	149.3	1269.0	0.164	0.611	0.634	0.202	0.403	0.099	1
17.57	15.05	115.0	955.1	0.098	0.116	0.099	0.08	0.174	0.061	0.6	0.822	4.655	61.1	0.0060	0.03	0.034	0.014	0.019	0.0040	20.01	19.52	134.9	1227.0	0.126	0.281	0.249	0.146	0.276	0.079	1
18.63	25.11	124.8	1088.0	0.106	0.189	0.232	0.124	0.218	0.062	0.831	1.466	5.574	105.0	0.0060	0.034	0.052	0.012	0.02	0.0050	23.15	34.01	160.5	1670.0	0.149	0.426	0.613	0.185	0.344	0.098	1
11.84	18.7	77.93	440.6	0.111	0.152	0.122	0.052	0.23	0.078	0.482	1.03	3.475	41.0	0.0060	0.034	0.042	0.01	0.023	0.0060	16.82	28.12	119.4	888.7	0.164	0.578	0.696	0.155	0.476	0.14	1
17.02	23.98	112.8	899.3	0.12	0.15	0.242	0.12	0.225	0.064	0.601	1.398	3.999	67.78	0.0080	0.031	0.05	0.011	0.021	0.0040	20.88	32.09	136.1	1344.0	0.163	0.356	0.559	0.185	0.353	0.085	1
19.27	26.47	127.9	1162.0	0.094	0.172	0.166	0.076	0.185	0.063	0.556	0.606	3.528	68.17	0.0050	0.033	0.035	0.01	0.015	0.0040	24.15	30.9	161.4	1813.0	0.151	0.659	0.609	0.178	0.367	0.112	1
16.13	17.88	107.0	807.2	0.104	0.156	0.135	0.078	0.2	0.065	0.334	0.686	2.183	35.03	0.0040	0.029	0.027	0.0090	0.017	0.0040	20.21	27.26	132.7	1261.0	0.145	0.58	0.527	0.186	0.427	0.123	1
16.74	21.59	110.1	869.5	0.096	0.134	0.135	0.06	0.19	0.057	0.462	0.92	3.008	45.19	0.0060	0.025	0.037	0.012	0.028	0.0030	20.01	29.02	133.5	1229.0	0.156	0.384	0.541	0.181	0.486	0.086	1
14.25	21.72	93.63	633.0	0.098	0.11	0.132	0.056	0.188	0.061	0.286	1.019	2.657	24.91	0.0060	0.03	0.048	0.012	0.02	0.0040	15.89	30.36	116.2	799.6	0.145	0.424	0.519	0.145	0.359	0.101	1
13.03	18.42	82.61	523.8	0.09	0.038	0.026	0.029	0.147	0.059	0.184	2.342	1.17	14.16	0.0040	0.0050	0.013	0.012	0.027	0.0020	13.3	22.81	84.46	545.9	0.097	0.046	0.048	0.05	0.199	0.062	2
14.99	25.2	95.54	698.8	0.094	0.051	0.024	0.029	0.156	0.055	1.214	2.188	8.077	106.0	0.0070	0.011	0.018	0.019	0.0080	0.0020	14.99	25.2	95.54	698.8	0.094	0.051	0.024	0.029	0.156	0.055	1
13.48	20.82	88.4	559.2	0.102	0.126	0.106	0.054	0.172	0.064	0.213	0.591	1.545	18.52	0.0050	0.022	0.03	0.013	0.014	0.0030	15.53	26.02	107.3	740.4	0.161	0.422	0.503	0.226	0.281	0.107	1
13.44	21.58	86.18	563.0	0.082	0.06	0.031	0.02	0.178	0.056	0.238	0.826	1.572	20.53	0.0030	0.011	0.014	0.0070	0.014	0.0010	15.93	30.25	102.5	787.9	0.109	0.204	0.208	0.111	0.299	0.071	1
10.95	21.35	71.9	371.1	0.123	0.122	0.104	0.057	0.19	0.069	0.237	1.428	1.822	16.97	0.0080	0.018	0.026	0.01	0.014	0.0030	12.84	35.34	87.22	514.0	0.191	0.27	0.402	0.142	0.296	0.096	1
19.07	24.81	128.3	1104.0	0.091	0.219	0.211	0.1	0.231	0.063	0.981	1.666	8.83	104.9	0.0070	0.101	0.097	0.026	0.053	0.0080	24.09	33.17	177.4	1651.0	0.125	0.744	0.724	0.249	0.467	0.104	1
13.28	20.28	87.32	545.2	0.104	0.144	0.098	0.062	0.197	0.068	0.37	0.825	2.427	31.33	0.0050	0.021	0.022	0.01	0.017	0.0030	17.38	28.0	113.1	907.2	0.153	0.372	0.366	0.149	0.374	0.103	1
13.17	21.81	85.42	531.5	0.097	0.105	0.083	0.053	0.175	0.062	0.194	0.612	1.334	14.49	0.0030	0.014	0.015	0.0070	0.011	0.0020	16.23	29.89	105.5	740.7	0.15	0.39	0.373	0.161	0.369	0.096	1
18.65	17.6	123.7	1076.0	0.11	0.169	0.197	0.101	0.191	0.06	0.629	0.663	4.293	71.56	0.0060	0.04	0.056	0.017	0.024	0.0040	22.82	21.32	150.6	1567.0	0.168	0.509	0.734	0.238	0.38	0.092	1
8.196	16.84	51.71	201.9	0.086	0.059	0.016	0.0060	0.177	0.065	0.156	0.957	1.094	8.205	0.0090	0.016	0.016	0.0060	0.026	0.0030	8.964	21.96	57.26	242.2	0.13	0.136	0.069	0.026	0.31	0.074	2
13.17	18.66	85.98	534.6	0.116	0.123	0.123	0.073	0.213	0.068	0.287	0.894	1.897	24.25	0.0070	0.023	0.029	0.012	0.017	0.0040	15.67	27.95	102.8	759.4	0.179	0.417	0.501	0.209	0.39	0.118	1
12.05	14.63	78.04	449.3	0.103	0.091	0.066	0.027	0.168	0.06	0.264	0.729	1.848	19.87	0.0050	0.014	0.023	0.0060	0.014	0.0020	13.76	20.7	89.88	582.6	0.149	0.216	0.305	0.065	0.275	0.083	2
13.49	22.3	86.91	561.0	0.088	0.077	0.048	0.034	0.181	0.057	0.234	1.353	1.735	20.2	0.0040	0.014	0.021	0.012	0.016	0.0020	15.15	31.82	99.0	698.8	0.116	0.171	0.228	0.128	0.287	0.069	2
11.76	21.6	74.72	427.9	0.086	0.05	0.017	0.011	0.15	0.059	0.406	1.21	2.635	28.47	0.0060	0.01	0.012	0.0070	0.024	0.0020	12.98	25.72	82.98	516.5	0.108	0.086	0.055	0.037	0.243	0.066	2
13.64	16.34	87.21	571.8	0.077	0.061	0.019	0.017	0.135	0.06	0.187	0.923	1.449	14.55	0.0040	0.012	0.011	0.0080	0.013	0.0030	14.67	23.19	96.08	656.7	0.109	0.158	0.105	0.086	0.235	0.08	2
11.94	18.24	75.71	437.6	0.083	0.048	0.02	0.013	0.187	0.061	0.227	0.633	1.52	17.47	0.0070	0.0080	0.013	0.0080	0.02	0.0030	13.1	21.33	83.67	527.2	0.114	0.089	0.092	0.063	0.278	0.074	2
18.22	18.7	120.3	1033.0	0.115	0.148	0.177	0.106	0.209	0.063	0.834	1.593	4.877	98.81	0.0040	0.03	0.028	0.0090	0.027	0.0050	20.6	24.13	135.1	1321.0	0.128	0.23	0.262	0.132	0.302	0.08	1
15.1	22.02	97.26	712.8	0.091	0.071	0.053	0.033	0.162	0.057	0.31	0.834	2.097	29.91	0.0050	0.01	0.016	0.0090	0.011	0.0020	18.1	31.69	117.7	1030.0	0.139	0.206	0.271	0.153	0.268	0.079	1
11.52	18.75	73.34	409.0	0.095	0.055	0.03	0.023	0.192	0.059	0.325	0.959	2.183	23.47	0.0080	0.0090	0.013	0.0090	0.032	0.0020	12.84	22.47	81.81	506.2	0.125	0.087	0.091	0.063	0.331	0.07	2
19.21	18.57	125.5	1152.0	0.105	0.127	0.132	0.09	0.192	0.06	0.728	1.193	4.837	102.5	0.0060	0.023	0.029	0.015	0.019	0.0030	26.14	28.14	170.1	2145.0	0.162	0.351	0.388	0.209	0.354	0.083	1
14.71	21.59	95.55	656.9	0.114	0.136	0.129	0.081	0.203	0.068	0.423	1.15	2.735	40.09	0.0040	0.029	0.026	0.013	0.018	0.0040	17.87	30.7	115.7	985.5	0.137	0.429	0.359	0.183	0.37	0.109	1
13.05	19.31	82.61	527.2	0.081	0.038	0.0010	0.0040	0.182	0.055	0.404	1.214	2.595	32.96	0.0070	0.0090	0.0010	0.0040	0.022	0.0030	14.23	22.25	90.24	624.1	0.102	0.062	0.0020	0.011	0.244	0.063	2
8.618	11.79	54.34	224.5	0.098	0.053	0.021	0.0080	0.168	0.072	0.156	0.58	1.046	8.322	0.01	0.011	0.02	0.0060	0.021	0.0030	9.507	15.4	59.9	274.9	0.173	0.124	0.117	0.044	0.322	0.09	2
10.17	14.88	64.55	311.9	0.113	0.081	0.011	0.013	0.274	0.07	0.516	1.441	3.312	34.62	0.0080	0.011	0.0080	0.0080	0.042	0.0060	11.02	17.45	69.86	368.6	0.128	0.099	0.022	0.026	0.356	0.08	2
8.598	20.98	54.66	221.8	0.124	0.09	0.03	0.0090	0.183	0.068	0.358	2.067	2.493	18.39	0.012	0.032	0.03	0.0090	0.034	0.0030	9.565	27.04	62.06	273.9	0.164	0.17	0.09	0.028	0.297	0.077	2
14.25	22.15	96.42	645.7	0.105	0.201	0.214	0.087	0.195	0.073	0.704	1.268	5.373	60.78	0.0090	0.071	0.069	0.018	0.017	0.0060	17.67	29.51	119.1	959.5	0.164	0.625	0.692	0.178	0.284	0.113	1
9.173	13.86	59.2	260.9	0.077	0.088	0.06	0.022	0.234	0.07	0.41	2.265	2.608	23.52	0.0090	0.039	0.043	0.016	0.042	0.0060	10.01	19.23	65.59	310.1	0.098	0.168	0.14	0.051	0.328	0.085	2
12.68	23.84	82.69	499.0	0.112	0.126	0.113	0.069	0.19	0.066	0.426	1.178	2.927	36.46	0.0080	0.026	0.03	0.013	0.016	0.0040	17.09	33.47	111.8	888.3	0.185	0.406	0.402	0.172	0.338	0.103	1
14.78	23.94	97.4	668.3	0.117	0.148	0.127	0.09	0.195	0.067	0.358	1.281	2.45	35.24	0.0070	0.023	0.023	0.012	0.019	0.0030	17.31	33.39	114.6	925.1	0.165	0.342	0.302	0.161	0.332	0.089	1
9.465	21.01	60.11	269.4	0.104	0.078	0.022	0.015	0.172	0.069	0.235	2.011	1.66	14.2	0.011	0.018	0.017	0.0090	0.023	0.0040	10.41	31.56	67.03	330.7	0.155	0.166	0.094	0.065	0.288	0.092	2
11.31	19.04	71.8	394.1	0.081	0.047	0.037	0.022	0.152	0.057	0.273	0.943	1.831	18.15	0.0090	0.0090	0.021	0.0090	0.022	0.0020	12.33	23.84	78.0	466.7	0.129	0.091	0.144	0.07	0.24	0.066	2
9.029	17.33	58.79	250.5	0.107	0.141	0.313	0.044	0.211	0.08	0.327	1.194	1.885	17.67	0.01	0.086	0.304	0.033	0.042	0.01	10.31	22.65	65.5	324.7	0.148	0.436	1.252	0.175	0.423	0.118	2
12.78	16.49	81.37	502.5	0.098	0.052	0.037	0.029	0.159	0.057	0.237	0.873	1.471	18.33	0.0080	0.0060	0.016	0.0090	0.023	0.0020	13.46	19.76	85.67	554.9	0.13	0.071	0.104	0.059	0.238	0.064	2
18.94	21.31	123.6	1130.0	0.09	0.103	0.108	0.08	0.158	0.055	0.789	0.798	5.486	96.05	0.0040	0.017	0.023	0.014	0.014	0.0020	24.86	26.58	165.9	1866.0	0.119	0.234	0.269	0.179	0.255	0.066	1
8.888	14.64	58.79	244.0	0.098	0.153	0.086	0.029	0.19	0.09	0.526	0.852	3.168	25.44	0.017	0.094	0.057	0.018	0.025	0.022	9.733	15.67	62.56	284.4	0.121	0.244	0.143	0.048	0.225	0.108	2
17.2	24.52	114.2	929.4	0.107	0.183	0.169	0.079	0.193	0.065	0.591	1.041	3.705	69.47	0.0060	0.056	0.043	0.011	0.015	0.0060	23.32	33.82	151.6	1681.0	0.158	0.739	0.657	0.19	0.331	0.134	1
13.8	15.79	90.43	584.1	0.101	0.128	0.078	0.051	0.166	0.066	0.279	0.62	1.957	23.35	0.0050	0.021	0.018	0.0090	0.012	0.0030	16.57	20.86	110.3	812.4	0.141	0.354	0.278	0.138	0.259	0.103	1
12.31	16.52	79.19	470.9	0.092	0.068	0.034	0.023	0.172	0.059	0.25	1.025	1.74	19.68	0.0050	0.018	0.018	0.0080	0.014	0.0020	14.11	23.21	89.71	611.1	0.118	0.184	0.17	0.087	0.262	0.076	2
16.07	19.65	104.1	817.7	0.092	0.084	0.098	0.066	0.18	0.054	0.747	1.016	5.029	79.25	0.011	0.022	0.035	0.018	0.016	0.0020	19.77	24.56	128.8	1223.0	0.15	0.204	0.283	0.152	0.265	0.064	1
13.53	10.94	87.91	559.2	0.129	0.105	0.069	0.066	0.24	0.066	0.41	1.014	2.652	32.65	0.013	0.028	0.012	0.0080	0.026	0.0060	14.08	12.49	91.36	605.5	0.145	0.138	0.085	0.074	0.271	0.072	2
18.05	16.15	120.2	1006.0	0.106	0.215	0.168	0.108	0.215	0.067	0.981	0.55	6.311	134.8	0.0080	0.058	0.047	0.021	0.026	0.0070	22.39	18.91	150.1	1610.0	0.148	0.563	0.379	0.21	0.375	0.111	1
20.18	23.97	143.7	1245.0	0.129	0.345	0.375	0.16	0.291	0.081	0.932	1.885	8.649	116.4	0.01	0.068	0.109	0.026	0.079	0.0060	23.37	31.72	170.3	1623.0	0.164	0.616	0.768	0.251	0.544	0.1	1
12.86	18.0	83.19	506.3	0.099	0.095	0.039	0.023	0.172	0.06	0.266	1.095	1.778	20.35	0.0050	0.017	0.021	0.0080	0.017	0.0030	14.24	24.82	91.88	622.1	0.129	0.214	0.173	0.079	0.278	0.079	2
11.45	20.97	73.81	401.5	0.11	0.094	0.046	0.022	0.184	0.07	0.325	2.174	2.077	24.62	0.01	0.017	0.026	0.0080	0.018	0.0040	13.11	32.16	84.53	525.1	0.156	0.168	0.176	0.061	0.276	0.089	2
13.34	15.86	86.49	520.0	0.108	0.154	0.117	0.07	0.194	0.069	0.286	1.016	1.535	12.96	0.0070	0.036	0.04	0.014	0.021	0.0050	15.53	23.19	96.66	614.9	0.154	0.479	0.486	0.171	0.353	0.102	2
25.22	24.91	171.5	1878.0	0.106	0.266	0.334	0.184	0.183	0.068	0.897	1.474	7.382	120.0	0.0080	0.057	0.057	0.02	0.011	0.0060	30.0	33.62	211.7	2562.0	0.157	0.608	0.648	0.287	0.236	0.105	1
19.1	26.29	129.1	1132.0	0.122	0.179	0.194	0.147	0.163	0.072	0.519	2.91	5.801	67.1	0.0080	0.06	0.021	0.018	0.031	0.01	20.33	32.72	141.3	1298.0	0.139	0.282	0.243	0.184	0.231	0.092	1
12.0	15.65	76.95	443.3	0.097	0.072	0.042	0.019	0.208	0.06	0.227	1.255	1.441	16.16	0.0060	0.018	0.02	0.0070	0.02	0.0030	13.67	24.9	87.78	567.9	0.138	0.2	0.227	0.076	0.338	0.079	2
18.46	18.52	121.1	1075.0	0.099	0.105	0.134	0.088	0.213	0.06	0.7	1.475	4.782	80.6	0.0060	0.016	0.028	0.014	0.024	0.0040	22.93	27.68	152.2	1603.0	0.14	0.209	0.316	0.164	0.37	0.086	1
14.48	21.46	94.25	648.2	0.094	0.099	0.12	0.049	0.208	0.056	0.42	2.22	3.301	38.87	0.0090	0.03	0.054	0.018	0.024	0.0030	16.21	29.25	108.4	808.9	0.131	0.198	0.335	0.122	0.302	0.068	1
19.02	24.59	122.0	1076.0	0.09	0.121	0.147	0.083	0.195	0.056	0.55	0.664	3.055	57.65	0.0040	0.018	0.037	0.012	0.02	0.0030	24.56	30.41	152.9	1623.0	0.125	0.321	0.576	0.196	0.396	0.093	1
12.36	21.8	79.78	466.1	0.088	0.094	0.06	0.037	0.193	0.064	0.298	1.502	2.203	20.95	0.0070	0.025	0.027	0.013	0.02	0.0040	13.83	30.5	91.46	574.7	0.13	0.246	0.243	0.12	0.297	0.093	2
14.64	15.24	95.77	651.9	0.113	0.134	0.1	0.071	0.212	0.063	0.512	0.737	3.814	42.76	0.0060	0.044	0.044	0.016	0.024	0.0050	16.34	18.24	109.4	803.6	0.128	0.309	0.26	0.14	0.315	0.085	2
14.62	24.02	94.57	662.7	0.09	0.086	0.031	0.03	0.168	0.059	0.372	1.111	2.279	33.76	0.0050	0.018	0.011	0.0090	0.021	0.0030	16.11	29.11	102.9	803.7	0.112	0.177	0.092	0.069	0.252	0.072	2
15.37	22.76	100.2	728.2	0.092	0.104	0.112	0.075	0.172	0.061	0.313	0.841	2.075	29.44	0.01	0.024	0.045	0.018	0.025	0.0020	16.43	25.84	107.5	830.9	0.126	0.2	0.285	0.148	0.256	0.068	1
13.27	14.76	84.74	551.7	0.074	0.051	0.033	0.026	0.139	0.053	0.406	1.153	2.701	36.35	0.0040	0.01	0.014	0.011	0.011	0.0010	16.36	22.35	104.5	830.6	0.101	0.124	0.135	0.1	0.203	0.062	2
13.45	18.3	86.6	555.1	0.102	0.082	0.04	0.028	0.164	0.057	0.295	1.373	2.099	25.22	0.0060	0.015	0.019	0.0090	0.019	0.0020	15.1	25.94	97.59	699.4	0.134	0.175	0.138	0.079	0.268	0.066	2
15.06	19.83	100.3	705.6	0.104	0.155	0.17	0.088	0.186	0.063	0.477	0.964	3.706	47.14	0.0090	0.037	0.049	0.019	0.015	0.0040	18.23	24.23	123.5	1025.0	0.155	0.42	0.52	0.212	0.283	0.082	1
20.26	23.03	132.4	1264.0	0.091	0.131	0.146	0.087	0.21	0.056	0.758	1.509	4.554	87.87	0.0060	0.035	0.042	0.013	0.027	0.0040	24.22	31.59	156.1	1750.0	0.119	0.354	0.41	0.157	0.369	0.084	1
12.18	17.84	77.79	451.1	0.104	0.071	0.025	0.029	0.19	0.066	0.366	1.511	2.41	24.44	0.0050	0.012	0.011	0.015	0.022	0.0030	12.83	20.92	82.14	495.2	0.114	0.094	0.05	0.059	0.223	0.074	2
9.787	19.94	62.11	294.5	0.102	0.053	0.0070	0.0080	0.135	0.069	0.335	2.043	2.132	20.05	0.011	0.015	0.0050	0.0050	0.018	0.0060	10.92	26.29	68.81	366.1	0.132	0.095	0.02	0.024	0.193	0.09	2
11.6	12.84	74.34	412.6	0.09	0.075	0.042	0.034	0.162	0.066	0.232	0.539	1.475	15.75	0.0060	0.013	0.017	0.0070	0.017	0.0030	13.06	17.16	82.96	512.5	0.143	0.185	0.192	0.084	0.277	0.088	2
14.42	19.77	94.48	642.5	0.098	0.114	0.094	0.058	0.188	0.064	0.29	1.851	2.376	26.85	0.0080	0.029	0.033	0.014	0.015	0.0040	16.33	30.86	109.5	826.4	0.143	0.303	0.319	0.156	0.272	0.094	1
13.61	24.98	88.05	582.7	0.095	0.085	0.086	0.045	0.161	0.059	0.456	1.29	2.861	43.14	0.0060	0.015	0.026	0.01	0.015	0.0020	16.99	35.27	108.6	906.5	0.126	0.194	0.317	0.118	0.265	0.074	1
6.981	13.43	43.79	143.5	0.117	0.076	0.0	0.0	0.193	0.078	0.224	1.508	1.553	9.833	0.01	0.011	0.0	0.0	0.027	0.0040	7.93	19.54	50.41	185.2	0.158	0.12	0.0	0.0	0.293	0.094	2
12.18	20.52	77.22	458.7	0.08	0.04	0.024	0.018	0.174	0.057	0.192	1.571	1.183	14.68	0.0050	0.0060	0.011	0.0070	0.014	0.0020	13.34	32.84	84.58	547.8	0.112	0.089	0.114	0.074	0.269	0.069	2
9.876	19.4	63.95	298.3	0.1	0.097	0.062	0.03	0.194	0.063	0.18	1.222	1.528	11.77	0.0090	0.022	0.03	0.011	0.016	0.0040	10.76	26.83	72.22	361.2	0.156	0.23	0.264	0.097	0.262	0.085	2
10.49	19.29	67.41	336.1	0.1	0.086	0.03	0.012	0.222	0.065	0.355	1.534	2.302	23.13	0.0080	0.022	0.029	0.0090	0.027	0.0030	11.54	23.31	74.22	402.8	0.122	0.149	0.08	0.032	0.283	0.076	2
13.11	15.56	87.21	530.2	0.14	0.176	0.207	0.096	0.192	0.077	0.391	0.924	2.41	34.66	0.0070	0.029	0.055	0.014	0.015	0.0070	16.31	22.4	106.4	827.2	0.186	0.41	0.638	0.199	0.315	0.14	1
11.64	18.33	75.17	412.5	0.114	0.102	0.071	0.035	0.18	0.065	0.306	1.657	2.155	20.62	0.0090	0.023	0.029	0.014	0.016	0.0040	13.14	29.26	85.51	521.7	0.169	0.266	0.287	0.122	0.281	0.091	2
12.36	18.54	79.01	466.7	0.085	0.068	0.026	0.019	0.16	0.061	0.12	0.894	0.848	9.227	0.0030	0.01	0.012	0.0060	0.013	0.0010	13.29	27.49	85.56	544.1	0.118	0.196	0.194	0.084	0.298	0.072	2
22.27	19.67	152.8	1509.0	0.133	0.277	0.426	0.182	0.256	0.07	1.215	1.545	10.05	170.0	0.0070	0.087	0.104	0.025	0.031	0.0050	28.4	28.01	206.8	2360.0	0.17	0.7	0.961	0.291	0.406	0.098	1
11.34	21.26	72.48	396.5	0.088	0.066	0.051	0.019	0.149	0.065	0.234	0.986	1.597	16.41	0.0090	0.016	0.024	0.0060	0.016	0.0020	13.01	29.15	83.99	518.1	0.17	0.22	0.312	0.083	0.283	0.088	2
9.777	16.99	62.5	290.2	0.104	0.084	0.043	0.018	0.158	0.071	0.403	1.424	2.747	22.87	0.014	0.029	0.027	0.01	0.033	0.0050	11.05	21.47	71.68	367.0	0.147	0.176	0.13	0.053	0.253	0.085	2
12.63	20.76	82.15	480.4	0.099	0.121	0.106	0.06	0.174	0.071	0.342	1.803	2.711	20.48	0.013	0.04	0.051	0.023	0.021	0.0060	13.33	25.47	89.0	527.4	0.129	0.225	0.222	0.11	0.223	0.085	2
14.26	19.65	97.83	629.9	0.078	0.223	0.3	0.078	0.17	0.078	0.363	1.49	3.399	29.25	0.0050	0.074	0.144	0.023	0.026	0.013	15.3	23.73	107.0	709.0	0.089	0.419	0.678	0.15	0.24	0.108	2
10.51	20.19	68.64	334.2	0.112	0.13	0.065	0.031	0.192	0.078	0.334	1.86	2.041	19.91	0.012	0.037	0.046	0.015	0.023	0.0070	11.16	22.75	72.62	374.4	0.13	0.205	0.13	0.061	0.238	0.09	2
8.726	15.83	55.84	230.9	0.115	0.082	0.041	0.019	0.165	0.076	0.166	0.586	1.354	8.966	0.0080	0.022	0.033	0.01	0.017	0.0040	9.628	19.62	64.48	284.4	0.172	0.236	0.246	0.105	0.293	0.102	2
11.93	21.53	76.53	438.6	0.098	0.078	0.033	0.02	0.169	0.062	0.312	0.923	2.0	24.79	0.0080	0.025	0.018	0.0080	0.013	0.0040	13.67	26.15	87.54	583.0	0.15	0.24	0.15	0.072	0.244	0.085	2
8.95	15.76	58.74	245.2	0.095	0.124	0.093	0.023	0.13	0.072	0.313	0.979	3.28	16.94	0.018	0.068	0.093	0.023	0.024	0.0060	9.414	17.07	63.34	270.0	0.118	0.188	0.154	0.038	0.165	0.077	2
14.87	16.67	98.64	682.5	0.116	0.165	0.169	0.089	0.216	0.068	0.427	0.949	2.989	41.18	0.0070	0.026	0.03	0.013	0.016	0.0040	18.81	27.37	127.1	1095.0	0.188	0.448	0.47	0.203	0.358	0.106	1
15.78	22.91	105.7	782.6	0.116	0.175	0.213	0.095	0.21	0.073	0.552	1.072	3.598	58.63	0.0090	0.04	0.06	0.014	0.015	0.0060	20.19	30.5	130.3	1272.0	0.186	0.492	0.736	0.203	0.327	0.125	1
17.95	20.01	114.2	982.0	0.084	0.067	0.073	0.056	0.213	0.05	0.551	1.214	3.357	54.04	0.0040	0.0080	0.023	0.01	0.05	0.0020	20.58	27.83	129.2	1261.0	0.107	0.12	0.225	0.118	0.488	0.061	1
11.41	10.82	73.34	403.3	0.094	0.067	0.035	0.026	0.167	0.061	0.141	0.461	1.103	10.5	0.0060	0.015	0.015	0.0060	0.013	0.0020	12.82	15.97	83.74	510.5	0.155	0.239	0.21	0.09	0.302	0.085	2
18.66	17.12	121.4	1077.0	0.105	0.11	0.146	0.087	0.197	0.062	0.713	1.581	4.895	90.47	0.0080	0.021	0.033	0.016	0.02	0.0050	22.25	24.9	145.4	1549.0	0.15	0.229	0.327	0.167	0.289	0.085	1
24.25	20.2	166.2	1761.0	0.145	0.287	0.427	0.201	0.266	0.069	1.509	3.12	9.807	233.0	0.023	0.098	0.128	0.018	0.045	0.01	26.02	23.99	180.9	2073.0	0.17	0.424	0.58	0.225	0.322	0.08	1
14.5	10.89	94.28	640.7	0.11	0.11	0.088	0.058	0.186	0.064	0.293	0.857	1.928	24.19	0.0040	0.013	0.029	0.012	0.019	0.0030	15.7	15.98	102.8	745.5	0.131	0.179	0.256	0.122	0.289	0.08	2
13.37	16.39	86.1	553.5	0.071	0.073	0.081	0.028	0.142	0.058	0.164	1.14	1.223	14.66	0.0060	0.033	0.05	0.01	0.012	0.0040	14.26	22.75	91.99	632.1	0.102	0.253	0.331	0.09	0.205	0.076	2
13.85	17.21	88.44	588.7	0.088	0.061	0.014	0.011	0.161	0.059	0.218	0.856	1.495	17.91	0.0050	0.0090	0.0090	0.0050	0.012	0.0020	15.49	23.58	100.3	725.9	0.116	0.135	0.081	0.051	0.236	0.072	2
13.61	24.69	87.76	572.6	0.093	0.079	0.053	0.031	0.176	0.061	0.231	1.005	1.752	19.83	0.0040	0.012	0.018	0.0070	0.013	0.0010	16.89	35.64	113.2	848.7	0.147	0.288	0.38	0.133	0.347	0.079	1
19.0	18.91	123.4	1138.0	0.082	0.08	0.093	0.056	0.195	0.05	0.69	1.342	5.216	81.23	0.0040	0.027	0.04	0.014	0.02	0.0030	22.32	25.73	148.2	1538.0	0.102	0.226	0.321	0.122	0.284	0.065	1
15.1	16.39	99.58	674.5	0.115	0.181	0.114	0.085	0.2	0.065	0.431	1.068	2.796	39.84	0.0090	0.042	0.032	0.023	0.024	0.0050	16.11	18.33	105.9	762.6	0.139	0.288	0.196	0.142	0.259	0.078	2
19.79	25.12	130.4	1192.0	0.102	0.159	0.254	0.115	0.22	0.061	0.495	1.199	2.765	63.33	0.0050	0.032	0.048	0.01	0.016	0.0030	22.63	33.58	148.7	1589.0	0.128	0.386	0.567	0.173	0.33	0.085	1
12.19	13.29	79.08	455.8	0.107	0.095	0.029	0.029	0.188	0.065	0.2	0.816	1.973	15.24	0.0070	0.025	0.01	0.0080	0.027	0.0040	13.34	17.81	91.38	545.2	0.143	0.258	0.099	0.082	0.347	0.092	2
15.46	19.48	101.7	748.9	0.109	0.122	0.147	0.081	0.193	0.058	0.474	0.786	3.094	48.31	0.0060	0.015	0.028	0.011	0.014	0.0020	19.26	26.0	124.9	1156.0	0.155	0.239	0.379	0.151	0.284	0.08	1
16.16	21.54	106.2	809.8	0.101	0.128	0.104	0.056	0.216	0.059	0.433	1.265	2.844	43.68	0.0050	0.02	0.022	0.0090	0.015	0.0020	19.47	31.68	129.7	1175.0	0.14	0.306	0.299	0.131	0.348	0.076	1
15.71	13.93	102.0	761.7	0.095	0.095	0.071	0.059	0.182	0.057	0.312	0.816	1.972	27.94	0.0050	0.015	0.017	0.013	0.017	0.0020	17.5	19.25	114.3	922.8	0.122	0.195	0.171	0.137	0.272	0.071	2
18.45	21.91	120.2	1075.0	0.094	0.097	0.115	0.068	0.169	0.057	0.596	1.202	3.766	68.35	0.0060	0.014	0.029	0.0090	0.015	0.0020	22.52	31.39	145.6	1590.0	0.146	0.228	0.396	0.138	0.311	0.076	1
12.77	22.47	81.72	506.3	0.091	0.058	0.047	0.027	0.158	0.061	0.237	1.38	1.457	19.87	0.0070	0.012	0.023	0.0090	0.016	0.0030	14.49	33.37	92.04	653.6	0.142	0.152	0.218	0.093	0.283	0.081	1
11.71	16.67	74.72	423.6	0.105	0.061	0.036	0.026	0.134	0.059	0.449	2.508	3.258	34.37	0.0070	0.014	0.027	0.013	0.014	0.0040	13.33	25.48	86.16	546.7	0.127	0.103	0.105	0.07	0.171	0.073	2
11.43	15.39	73.06	399.8	0.096	0.069	0.035	0.029	0.173	0.059	0.176	0.994	1.143	12.67	0.0050	0.015	0.014	0.0090	0.015	0.0020	12.32	22.02	79.93	462.0	0.119	0.165	0.14	0.085	0.268	0.068	2
14.95	17.57	96.85	678.1	0.117	0.13	0.154	0.086	0.196	0.062	1.296	1.452	8.419	101.9	0.01	0.035	0.066	0.028	0.052	0.0030	18.55	21.43	121.4	971.4	0.141	0.216	0.336	0.167	0.341	0.071	1
11.28	13.39	73.0	384.8	0.116	0.114	0.046	0.048	0.177	0.061	0.338	1.343	1.851	26.33	0.011	0.035	0.022	0.02	0.016	0.0030	11.92	15.77	76.53	434.0	0.137	0.182	0.087	0.086	0.21	0.068	2
9.738	11.97	61.24	288.5	0.092	0.041	0.0	0.0	0.19	0.064	0.199	0.496	1.218	12.26	0.0060	0.0060	0.0	0.0	0.023	0.0030	10.62	14.1	66.53	342.9	0.123	0.072	0.0	0.0	0.31	0.082	2
16.11	18.05	105.1	813.0	0.097	0.114	0.094	0.059	0.186	0.062	0.705	1.332	4.533	74.08	0.0070	0.019	0.031	0.012	0.019	0.0030	19.92	25.27	129.0	1233.0	0.131	0.224	0.28	0.122	0.279	0.082	1
11.43	17.31	73.66	398.0	0.109	0.095	0.02	0.019	0.164	0.066	0.284	1.908	1.937	21.38	0.0070	0.017	0.012	0.01	0.023	0.0040	12.78	26.76	82.66	503.0	0.141	0.179	0.077	0.064	0.258	0.081	2
12.9	15.92	83.74	512.2	0.087	0.095	0.049	0.031	0.178	0.062	0.214	0.771	1.689	16.64	0.0050	0.016	0.015	0.0080	0.021	0.0020	14.48	21.82	97.17	643.8	0.131	0.255	0.209	0.101	0.355	0.081	2
10.75	14.97	68.26	355.3	0.078	0.051	0.023	0.0080	0.14	0.057	0.252	1.239	1.806	17.74	0.0070	0.018	0.02	0.0060	0.017	0.0020	11.95	20.72	77.79	441.2	0.108	0.122	0.098	0.034	0.23	0.068	2
11.9	14.65	78.11	432.8	0.115	0.13	0.037	0.03	0.2	0.078	0.396	0.654	3.021	25.03	0.01	0.047	0.028	0.011	0.031	0.0090	13.15	16.51	86.26	509.6	0.142	0.252	0.094	0.06	0.273	0.104	2
11.8	16.58	78.99	432.0	0.109	0.17	0.166	0.074	0.268	0.074	0.32	1.426	2.281	24.72	0.0050	0.036	0.046	0.018	0.056	0.0050	13.74	26.38	91.93	591.7	0.138	0.409	0.45	0.186	0.577	0.103	1
14.95	18.77	97.84	689.5	0.081	0.117	0.09	0.036	0.174	0.065	0.422	1.909	3.271	39.43	0.0060	0.049	0.053	0.015	0.034	0.0090	16.25	25.47	107.1	809.7	0.1	0.252	0.25	0.084	0.285	0.092	2
14.44	15.18	93.97	640.1	0.1	0.102	0.085	0.055	0.172	0.061	0.241	0.739	2.12	21.2	0.0060	0.023	0.031	0.015	0.015	0.0030	15.85	19.85	108.6	766.9	0.132	0.274	0.31	0.16	0.269	0.077	2
13.74	17.91	88.12	585.0	0.079	0.064	0.029	0.013	0.147	0.056	0.25	0.757	1.573	21.47	0.0030	0.016	0.018	0.0060	0.013	0.0020	15.34	22.46	97.19	725.9	0.097	0.182	0.156	0.06	0.235	0.07	2
13.0	20.78	83.51	519.4	0.114	0.076	0.031	0.026	0.254	0.061	0.42	1.322	2.873	34.78	0.0070	0.011	0.019	0.012	0.03	0.0020	14.16	24.11	90.82	616.7	0.13	0.11	0.081	0.063	0.32	0.064	2
8.219	20.7	53.27	203.9	0.094	0.13	0.132	0.022	0.222	0.083	0.194	1.962	1.243	10.21	0.012	0.054	0.078	0.01	0.023	0.012	9.092	29.72	58.08	249.8	0.163	0.431	0.538	0.079	0.332	0.149	2
9.731	15.34	63.78	300.2	0.107	0.16	0.411	0.079	0.255	0.093	0.824	2.664	4.073	49.85	0.011	0.096	0.396	0.053	0.035	0.03	11.02	19.49	71.04	380.5	0.129	0.277	0.822	0.157	0.311	0.126	2
11.15	13.08	70.87	381.9	0.098	0.051	0.02	0.018	0.183	0.061	0.225	0.782	1.429	15.48	0.0090	0.0090	0.012	0.0080	0.024	0.0020	11.99	16.3	76.25	440.8	0.134	0.09	0.071	0.055	0.286	0.068	2
13.15	15.34	85.31	538.9	0.094	0.085	0.093	0.035	0.182	0.062	0.271	0.793	1.819	22.79	0.0090	0.02	0.03	0.01	0.028	0.0030	14.77	20.5	97.67	677.3	0.148	0.226	0.301	0.097	0.385	0.086	2
12.25	17.94	78.27	460.3	0.087	0.067	0.039	0.023	0.197	0.062	0.22	0.982	1.484	16.51	0.0060	0.016	0.02	0.0080	0.018	0.0020	13.59	25.22	86.6	564.2	0.122	0.179	0.194	0.082	0.311	0.081	2
17.68	20.74	117.4	963.7	0.112	0.166	0.186	0.105	0.197	0.062	0.811	1.4	5.54	93.91	0.0090	0.05	0.052	0.018	0.018	0.0050	20.47	25.11	132.9	1302.0	0.142	0.35	0.358	0.152	0.246	0.077	1
16.84	19.46	108.4	880.2	0.074	0.072	0.052	0.028	0.184	0.053	0.479	2.06	3.479	46.61	0.0030	0.027	0.031	0.011	0.015	0.0020	18.22	28.07	120.3	1032.0	0.088	0.171	0.188	0.084	0.253	0.06	2
12.06	12.74	76.84	448.6	0.093	0.052	0.02	0.02	0.159	0.059	0.182	0.728	1.171	13.25	0.0060	0.01	0.0080	0.0060	0.015	0.0030	13.14	18.41	84.08	532.8	0.128	0.123	0.086	0.07	0.251	0.079	2
10.9	12.96	68.69	366.8	0.075	0.037	0.0030	0.0070	0.144	0.057	0.282	0.761	1.808	18.54	0.0060	0.0060	0.0020	0.0040	0.016	0.0030	12.36	18.2	78.07	470.0	0.117	0.083	0.019	0.04	0.274	0.077	2
11.75	20.18	76.1	419.8	0.109	0.114	0.068	0.037	0.199	0.065	0.502	1.693	3.926	38.34	0.0090	0.024	0.042	0.012	0.034	0.0050	13.32	26.21	88.91	543.9	0.136	0.189	0.196	0.079	0.317	0.08	2
19.19	15.94	126.3	1157.0	0.087	0.118	0.119	0.097	0.174	0.052	1.0	0.634	6.971	119.3	0.0090	0.031	0.043	0.028	0.032	0.0030	22.03	17.81	146.6	1495.0	0.112	0.202	0.226	0.178	0.244	0.063	1
19.59	18.15	130.7	1214.0	0.112	0.167	0.251	0.129	0.203	0.061	0.736	1.048	4.792	97.07	0.0040	0.023	0.04	0.013	0.017	0.0030	26.73	26.39	174.9	2232.0	0.144	0.385	0.681	0.225	0.364	0.092	1
12.34	22.22	79.85	464.5	0.101	0.102	0.054	0.028	0.155	0.068	0.295	1.656	1.955	21.55	0.011	0.032	0.031	0.011	0.019	0.0050	13.58	28.68	87.36	553.0	0.145	0.234	0.169	0.082	0.227	0.091	2
23.27	22.04	152.1	1686.0	0.084	0.114	0.132	0.097	0.18	0.056	0.664	0.856	4.603	97.85	0.0050	0.025	0.028	0.016	0.02	0.0040	28.01	28.22	184.2	2403.0	0.123	0.358	0.395	0.235	0.359	0.092	1
14.97	19.76	95.5	690.2	0.084	0.054	0.019	0.019	0.152	0.053	0.184	1.065	1.286	16.64	0.0040	0.0080	0.0080	0.0060	0.019	0.0020	15.98	25.82	102.3	782.1	0.104	0.1	0.078	0.058	0.265	0.061	2
10.8	9.71	68.77	357.6	0.096	0.057	0.025	0.017	0.138	0.064	0.173	0.406	1.126	11.48	0.0080	0.01	0.011	0.0050	0.013	0.0020	11.6	12.02	73.66	414.0	0.144	0.126	0.105	0.046	0.209	0.077	2
16.78	18.8	109.3	886.3	0.089	0.092	0.084	0.066	0.189	0.055	0.599	1.391	4.129	67.34	0.0060	0.025	0.026	0.016	0.021	0.0030	20.05	26.3	130.7	1260.0	0.117	0.212	0.232	0.147	0.281	0.072	1
17.47	24.68	116.1	984.6	0.105	0.16	0.216	0.104	0.154	0.064	1.088	1.41	7.337	122.3	0.0060	0.036	0.046	0.016	0.011	0.0050	23.14	32.33	155.3	1660.0	0.138	0.383	0.489	0.172	0.216	0.093	1
14.97	16.95	96.22	685.9	0.099	0.079	0.026	0.038	0.178	0.056	0.271	1.217	1.893	24.28	0.0050	0.014	0.0070	0.0090	0.014	0.0020	16.11	23.0	104.6	793.7	0.122	0.164	0.066	0.085	0.24	0.064	2
12.32	12.39	78.85	464.1	0.103	0.07	0.04	0.037	0.196	0.06	0.236	0.666	1.67	17.43	0.0080	0.012	0.017	0.012	0.019	0.0020	13.5	15.64	86.97	549.1	0.138	0.127	0.124	0.094	0.283	0.068	2
13.43	19.63	85.84	565.4	0.09	0.063	0.059	0.034	0.16	0.057	0.47	1.147	3.142	43.4	0.0060	0.011	0.022	0.0090	0.015	0.0020	17.98	29.87	116.6	993.6	0.14	0.155	0.264	0.116	0.288	0.074	1
15.46	11.89	102.5	736.9	0.126	0.156	0.203	0.11	0.197	0.071	0.421	0.658	2.805	44.64	0.0050	0.023	0.043	0.013	0.018	0.0040	18.79	17.04	125.0	1102.0	0.153	0.358	0.583	0.183	0.322	0.101	1
11.08	14.71	70.21	372.7	0.101	0.057	0.024	0.026	0.157	0.067	0.207	1.805	1.377	19.08	0.015	0.021	0.015	0.016	0.031	0.0050	11.35	16.82	72.01	396.5	0.122	0.082	0.039	0.043	0.19	0.073	2
10.66	15.15	67.49	349.6	0.088	0.043	0.0	0.0	0.193	0.06	0.331	1.925	2.155	21.98	0.0090	0.01	0.0	0.0	0.033	0.0010	11.54	19.2	73.2	408.3	0.108	0.068	0.0	0.0	0.271	0.062	2
8.671	14.45	54.42	227.2	0.091	0.043	0.0	0.0	0.172	0.067	0.22	0.787	1.435	11.36	0.0090	0.0080	0.0	0.0	0.027	0.0030	9.262	17.04	58.36	259.2	0.116	0.071	0.0	0.0	0.259	0.078	2
9.904	18.06	64.6	302.4	0.097	0.129	0.131	0.037	0.167	0.081	0.431	2.261	3.132	27.48	0.013	0.088	0.12	0.025	0.039	0.018	11.26	24.39	73.07	390.2	0.13	0.295	0.349	0.099	0.261	0.116	2
16.46	20.11	109.3	832.9	0.098	0.156	0.179	0.089	0.179	0.063	0.304	1.284	2.482	31.59	0.0070	0.041	0.054	0.018	0.017	0.0050	17.79	28.45	123.5	981.2	0.142	0.467	0.586	0.204	0.305	0.095	1
13.01	22.22	82.01	526.4	0.063	0.019	0.0020	0.0020	0.14	0.052	0.173	1.142	1.101	14.34	0.0030	0.0020	0.0020	0.0020	0.016	0.0010	14.0	29.02	88.18	608.8	0.081	0.034	0.0080	0.0090	0.23	0.058	2
12.81	13.06	81.29	508.8	0.087	0.038	0.0090	0.013	0.147	0.061	0.289	0.99	1.778	21.79	0.0090	0.0060	0.0060	0.0070	0.011	0.0030	13.63	16.15	86.7	570.7	0.116	0.054	0.028	0.04	0.178	0.073	2
27.22	21.87	182.1	2250.0	0.109	0.191	0.287	0.188	0.18	0.058	0.836	1.481	5.82	128.7	0.0050	0.025	0.031	0.012	0.016	0.0030	33.12	32.85	220.8	3216.0	0.147	0.403	0.534	0.269	0.286	0.081	1
21.09	26.57	142.7	1311.0	0.114	0.283	0.249	0.15	0.24	0.074	0.63	0.763	4.414	81.46	0.0040	0.048	0.039	0.016	0.018	0.0050	26.68	33.48	176.5	2089.0	0.149	0.758	0.678	0.29	0.41	0.128	1
15.7	20.31	101.2	766.6	0.096	0.088	0.066	0.052	0.162	0.055	0.37	1.15	2.406	40.98	0.0050	0.023	0.02	0.01	0.015	0.0020	20.11	32.82	129.3	1269.0	0.141	0.355	0.29	0.154	0.344	0.086	1
11.41	14.92	73.53	402.0	0.091	0.082	0.062	0.024	0.117	0.062	0.334	1.108	1.902	22.77	0.0070	0.037	0.059	0.017	0.022	0.0050	12.37	17.7	79.12	467.2	0.112	0.161	0.165	0.063	0.181	0.074	2
15.28	22.41	98.92	710.6	0.091	0.105	0.054	0.033	0.173	0.063	0.205	0.496	1.344	19.53	0.0030	0.014	0.018	0.0060	0.012	0.0030	17.8	28.03	113.8	973.1	0.13	0.33	0.363	0.123	0.318	0.098	1
10.08	15.11	63.76	317.5	0.093	0.047	0.0020	0.0020	0.17	0.06	0.424	1.268	2.68	26.43	0.014	0.012	0.0020	0.0020	0.025	0.0030	11.87	21.18	75.39	437.0	0.152	0.102	0.0070	0.01	0.293	0.077	2
18.31	18.58	118.6	1041.0	0.086	0.085	0.082	0.058	0.162	0.054	0.258	0.476	1.817	28.92	0.0030	0.0090	0.014	0.0070	0.011	0.0010	21.31	26.36	139.2	1410.0	0.123	0.244	0.354	0.157	0.321	0.069	1
11.71	17.19	74.68	420.3	0.098	0.061	0.038	0.032	0.152	0.061	0.245	0.766	1.742	17.86	0.0070	0.0090	0.02	0.012	0.019	0.0020	13.01	21.39	84.42	521.5	0.132	0.104	0.152	0.11	0.257	0.071	2
11.81	17.39	75.27	428.9	0.101	0.056	0.024	0.016	0.172	0.058	0.186	1.926	1.011	14.47	0.0080	0.0090	0.016	0.0060	0.031	0.0020	12.57	26.48	79.57	489.5	0.136	0.1	0.088	0.043	0.32	0.066	2
12.3	15.9	78.83	463.7	0.081	0.073	0.038	0.017	0.167	0.055	0.238	0.836	1.687	18.32	0.0060	0.022	0.021	0.0060	0.02	0.0020	13.35	19.59	86.65	546.7	0.11	0.165	0.142	0.048	0.248	0.063	2
14.22	23.12	94.37	609.9	0.108	0.241	0.198	0.066	0.238	0.075	0.286	2.11	2.112	31.72	0.0080	0.135	0.117	0.017	0.051	0.012	15.74	37.18	106.4	762.4	0.153	0.933	0.849	0.177	0.517	0.145	1
12.77	21.41	82.02	507.4	0.087	0.066	0.031	0.029	0.169	0.063	0.731	1.748	5.118	53.65	0.0050	0.018	0.022	0.018	0.034	0.0060	13.75	23.5	89.04	579.5	0.094	0.09	0.052	0.048	0.218	0.069	2
9.72	18.22	60.73	288.1	0.07	0.023	0.0	0.0	0.165	0.064	0.354	4.885	2.23	21.69	0.0020	0.0070	0.0	0.0	0.038	0.0020	9.968	20.83	62.25	303.8	0.071	0.027	0.0	0.0	0.191	0.066	2
12.34	26.86	81.15	477.4	0.103	0.135	0.108	0.046	0.194	0.069	0.405	1.809	2.642	34.44	0.0090	0.038	0.038	0.013	0.019	0.0060	15.65	39.34	101.7	768.9	0.178	0.471	0.442	0.146	0.322	0.12	1
14.86	23.21	100.4	671.4	0.104	0.198	0.17	0.089	0.174	0.067	0.28	0.962	3.591	25.2	0.0080	0.051	0.056	0.019	0.025	0.0040	16.08	27.78	118.6	784.7	0.132	0.465	0.459	0.173	0.3	0.087	1
12.91	16.33	82.53	516.4	0.079	0.054	0.039	0.024	0.183	0.057	0.194	0.909	1.493	15.75	0.0050	0.016	0.023	0.0080	0.019	0.0020	13.88	22.0	90.81	600.6	0.11	0.151	0.176	0.082	0.302	0.069	2
13.77	22.29	90.63	588.9	0.12	0.127	0.138	0.065	0.183	0.069	0.619	2.112	4.906	49.7	0.014	0.033	0.047	0.021	0.027	0.0040	16.39	34.01	111.6	806.9	0.174	0.312	0.381	0.167	0.308	0.093	1
18.08	21.84	117.4	1024.0	0.074	0.086	0.11	0.058	0.177	0.053	0.636	1.305	4.312	76.36	0.0060	0.053	0.061	0.014	0.021	0.0050	19.76	24.7	129.1	1228.0	0.088	0.196	0.254	0.092	0.237	0.066	1
19.18	22.49	127.5	1148.0	0.085	0.143	0.111	0.068	0.177	0.055	0.436	1.073	3.833	54.22	0.0060	0.037	0.027	0.012	0.014	0.0030	23.36	32.06	166.4	1688.0	0.132	0.56	0.386	0.171	0.319	0.092	1
14.45	20.22	94.49	642.7	0.099	0.121	0.118	0.06	0.195	0.065	0.209	0.651	1.446	19.42	0.0040	0.016	0.02	0.0070	0.015	0.0020	18.33	30.12	117.9	1044.0	0.155	0.406	0.497	0.184	0.475	0.101	1
12.23	19.56	78.54	461.0	0.096	0.081	0.042	0.041	0.198	0.06	0.353	1.326	2.308	27.24	0.0080	0.018	0.014	0.011	0.015	0.0030	14.44	28.36	92.15	638.4	0.143	0.204	0.138	0.108	0.267	0.082	2
17.54	19.32	115.1	951.6	0.09	0.12	0.104	0.075	0.151	0.055	0.397	0.828	3.088	40.73	0.0060	0.026	0.027	0.013	0.016	0.0030	20.42	25.84	139.5	1239.0	0.138	0.342	0.351	0.194	0.293	0.079	1
23.29	26.67	158.9	1685.0	0.114	0.208	0.352	0.162	0.22	0.062	0.554	1.56	4.667	83.16	0.0090	0.051	0.09	0.025	0.022	0.0050	25.12	32.68	177.0	1986.0	0.154	0.417	0.789	0.273	0.32	0.088	1
13.81	23.75	91.56	597.8	0.132	0.177	0.156	0.092	0.225	0.074	0.565	1.93	3.909	52.72	0.0090	0.031	0.031	0.013	0.02	0.0050	19.2	41.85	128.5	1153.0	0.223	0.521	0.465	0.201	0.443	0.109	1
12.47	18.6	81.09	481.9	0.1	0.106	0.08	0.038	0.192	0.064	0.396	1.044	2.497	30.29	0.0070	0.019	0.027	0.01	0.018	0.0040	14.97	24.64	96.05	677.9	0.143	0.238	0.267	0.102	0.301	0.088	2
15.12	16.68	98.78	716.6	0.089	0.096	0.076	0.041	0.159	0.06	0.271	0.362	1.974	26.44	0.0050	0.019	0.02	0.0080	0.015	0.0030	17.77	20.24	117.7	989.5	0.149	0.333	0.333	0.125	0.342	0.097	1
9.876	17.27	62.92	295.4	0.109	0.072	0.018	0.02	0.193	0.063	0.214	1.342	1.517	12.33	0.01	0.012	0.0080	0.0080	0.022	0.0020	10.42	23.22	67.08	331.6	0.142	0.125	0.062	0.056	0.299	0.074	2
17.01	20.26	109.7	904.3	0.088	0.073	0.07	0.054	0.203	0.052	0.586	0.855	4.106	68.46	0.0050	0.015	0.019	0.011	0.023	0.0030	19.8	25.05	130.0	1210.0	0.111	0.149	0.193	0.11	0.328	0.065	1
13.11	22.54	87.02	529.4	0.1	0.148	0.087	0.051	0.185	0.073	0.193	0.922	1.491	15.09	0.0050	0.03	0.025	0.0080	0.025	0.0040	14.55	29.16	99.48	639.3	0.135	0.44	0.316	0.113	0.413	0.108	2
15.27	12.91	98.17	725.5	0.082	0.062	0.059	0.032	0.136	0.055	0.213	0.363	1.525	20.0	0.0040	0.012	0.018	0.0070	0.01	0.0020	17.38	15.92	113.7	932.7	0.122	0.219	0.296	0.104	0.232	0.075	2
20.58	22.14	134.7	1290.0	0.091	0.135	0.164	0.096	0.176	0.05	0.86	1.48	7.029	111.7	0.0080	0.036	0.055	0.028	0.032	0.0020	23.24	27.84	158.3	1656.0	0.118	0.292	0.386	0.192	0.291	0.059	1
11.84	18.94	75.51	428.0	0.089	0.069	0.027	0.014	0.153	0.061	0.222	0.865	1.444	17.12	0.0060	0.017	0.02	0.0070	0.016	0.0030	13.3	24.99	85.22	546.3	0.128	0.188	0.147	0.069	0.254	0.08	2
28.11	18.47	188.5	2499.0	0.114	0.152	0.32	0.16	0.165	0.055	2.873	1.476	21.98	525.6	0.013	0.028	0.064	0.014	0.048	0.0040	28.11	18.47	188.5	2499.0	0.114	0.152	0.32	0.16	0.165	0.055	1
17.42	25.56	114.5	948.0	0.101	0.115	0.168	0.066	0.131	0.059	0.53	1.667	3.767	58.53	0.031	0.086	0.144	0.039	0.022	0.013	18.07	28.07	120.4	1021.0	0.124	0.179	0.28	0.11	0.16	0.068	1
14.19	23.81	92.87	610.7	0.095	0.131	0.112	0.065	0.224	0.064	0.421	1.845	3.534	31.0	0.011	0.037	0.037	0.016	0.045	0.0050	16.86	34.85	115.0	811.3	0.156	0.406	0.374	0.177	0.472	0.103	1
13.86	16.93	90.96	578.9	0.103	0.152	0.099	0.056	0.211	0.069	0.256	1.194	1.933	22.69	0.0060	0.034	0.039	0.014	0.019	0.0050	15.75	26.93	104.4	750.1	0.146	0.437	0.464	0.165	0.363	0.106	1
11.89	18.35	77.32	432.2	0.094	0.115	0.066	0.031	0.197	0.063	0.296	1.563	2.087	21.46	0.0090	0.042	0.059	0.018	0.028	0.0050	13.25	27.1	86.2	531.2	0.14	0.305	0.281	0.114	0.34	0.084	2
10.2	17.48	65.05	321.2	0.081	0.059	0.058	0.011	0.196	0.063	0.357	1.922	2.747	22.79	0.0050	0.031	0.058	0.011	0.026	0.0050	11.48	24.47	75.4	403.7	0.095	0.14	0.192	0.036	0.287	0.078	2
19.8	21.56	129.7	1230.0	0.094	0.131	0.127	0.087	0.209	0.056	0.955	1.186	6.487	124.4	0.0070	0.032	0.034	0.017	0.019	0.0040	25.73	28.64	170.3	2009.0	0.135	0.324	0.362	0.182	0.307	0.083	1
19.53	32.47	128.0	1223.0	0.084	0.113	0.114	0.066	0.143	0.053	0.739	1.321	4.722	109.9	0.0060	0.026	0.027	0.011	0.013	0.0020	27.9	45.41	180.2	2477.0	0.141	0.41	0.4	0.162	0.271	0.076	1
13.65	13.16	87.88	568.9	0.096	0.087	0.039	0.026	0.136	0.063	0.21	0.434	1.391	17.4	0.0040	0.017	0.017	0.0070	0.014	0.0030	15.34	16.35	99.71	706.2	0.131	0.247	0.176	0.081	0.238	0.087	2
13.56	13.9	88.59	561.3	0.105	0.119	0.079	0.045	0.196	0.063	0.257	0.498	2.011	21.03	0.0060	0.023	0.025	0.0080	0.018	0.0030	14.98	17.13	101.1	686.6	0.138	0.27	0.258	0.091	0.306	0.082	2
10.18	17.53	65.12	313.1	0.106	0.085	0.018	0.019	0.191	0.069	0.247	1.217	1.641	15.05	0.0080	0.014	0.0090	0.0080	0.026	0.0040	11.17	22.84	71.94	375.6	0.141	0.144	0.066	0.056	0.306	0.088	2
15.75	20.25	102.6	761.3	0.102	0.12	0.115	0.065	0.194	0.063	0.347	0.921	2.244	32.19	0.0050	0.024	0.024	0.0090	0.018	0.0030	19.56	30.29	125.9	1088.0	0.155	0.448	0.398	0.148	0.399	0.106	1
13.27	17.02	84.55	546.4	0.084	0.05	0.036	0.025	0.15	0.057	0.293	0.891	2.044	24.68	0.0060	0.011	0.023	0.0090	0.015	0.0020	15.14	23.6	98.84	708.8	0.128	0.131	0.179	0.097	0.251	0.076	2
14.34	13.47	92.51	641.2	0.099	0.076	0.057	0.046	0.208	0.054	0.522	0.812	3.763	48.29	0.0070	0.014	0.024	0.013	0.023	0.0010	16.77	16.9	110.4	873.2	0.13	0.152	0.163	0.109	0.306	0.061	2
10.44	15.46	66.62	329.6	0.105	0.077	0.0070	0.012	0.179	0.064	0.191	0.903	1.208	11.86	0.0070	0.0080	0.0030	0.0050	0.015	0.0030	11.52	19.8	73.47	395.4	0.134	0.115	0.026	0.045	0.262	0.083	2
15.0	15.51	97.45	684.5	0.084	0.11	0.065	0.038	0.188	0.059	0.232	0.497	2.276	19.88	0.0040	0.032	0.036	0.012	0.014	0.0030	16.41	19.31	114.2	808.2	0.114	0.363	0.34	0.138	0.295	0.084	2
12.62	23.97	81.35	496.4	0.079	0.075	0.054	0.02	0.151	0.06	0.245	1.066	1.445	18.51	0.0050	0.023	0.03	0.0090	0.014	0.0030	14.2	31.31	90.67	624.0	0.123	0.345	0.391	0.118	0.283	0.096	2
12.83	22.33	85.26	503.2	0.109	0.18	0.17	0.069	0.212	0.073	0.306	1.069	2.257	25.13	0.0070	0.039	0.047	0.015	0.017	0.0060	15.2	30.15	105.3	706.0	0.178	0.534	0.628	0.198	0.341	0.124	1
17.05	19.08	113.4	895.0	0.114	0.157	0.191	0.109	0.213	0.063	0.296	0.679	2.153	31.98	0.0060	0.02	0.031	0.014	0.012	0.0020	19.59	24.89	133.5	1189.0	0.17	0.393	0.502	0.254	0.311	0.091	1
11.32	27.08	71.76	395.7	0.069	0.038	0.016	0.0030	0.187	0.056	0.121	0.893	1.059	8.605	0.0040	0.016	0.016	0.0030	0.015	0.0020	12.08	33.75	79.82	452.3	0.092	0.143	0.109	0.021	0.285	0.071	2
11.22	33.81	70.79	386.8	0.078	0.036	0.0050	0.0060	0.184	0.058	0.224	1.647	1.489	15.46	0.0040	0.0070	0.0030	0.0030	0.019	0.0030	12.36	41.78	78.44	470.9	0.1	0.069	0.023	0.03	0.291	0.073	2
20.51	27.81	134.4	1319.0	0.092	0.107	0.155	0.083	0.145	0.056	0.524	1.189	3.767	70.01	0.0050	0.021	0.035	0.011	0.013	0.0030	24.47	37.38	162.7	1872.0	0.122	0.276	0.415	0.156	0.244	0.083	1
9.567	15.91	60.21	279.6	0.085	0.041	0.017	0.017	0.155	0.064	0.215	0.83	1.215	12.64	0.012	0.01	0.012	0.01	0.024	0.0040	10.51	19.16	65.74	335.9	0.15	0.095	0.072	0.072	0.276	0.082	2
14.03	21.25	89.79	603.4	0.091	0.069	0.015	0.019	0.152	0.058	0.259	1.503	1.667	22.07	0.0070	0.014	0.0070	0.01	0.013	0.0030	15.33	30.28	98.27	715.5	0.129	0.151	0.062	0.08	0.223	0.076	2
23.21	26.97	153.5	1670.0	0.095	0.168	0.195	0.124	0.191	0.063	1.058	0.964	7.247	155.8	0.0060	0.029	0.045	0.017	0.016	0.0030	31.01	34.51	206.0	2944.0	0.148	0.413	0.582	0.259	0.31	0.087	1
20.48	21.46	132.5	1306.0	0.084	0.083	0.09	0.06	0.147	0.052	0.687	1.041	5.144	83.5	0.0080	0.031	0.043	0.017	0.013	0.0040	24.22	26.17	161.7	1750.0	0.123	0.231	0.316	0.144	0.224	0.071	1
14.22	27.85	92.55	623.9	0.082	0.104	0.11	0.044	0.134	0.061	0.335	2.324	2.105	29.96	0.0060	0.028	0.038	0.01	0.012	0.0040	15.75	40.54	102.5	764.0	0.108	0.243	0.306	0.082	0.189	0.078	2
17.46	39.28	113.4	920.6	0.098	0.13	0.142	0.088	0.181	0.06	0.537	0.856	3.002	49.0	0.0050	0.028	0.026	0.014	0.012	0.0030	22.51	44.87	141.2	1408.0	0.136	0.374	0.324	0.207	0.285	0.085	1
13.64	15.6	87.38	575.3	0.094	0.066	0.047	0.037	0.172	0.057	0.324	0.661	1.996	27.19	0.0060	0.012	0.018	0.011	0.019	0.0020	14.85	19.05	94.11	683.4	0.128	0.129	0.153	0.092	0.253	0.065	2
12.42	15.04	78.61	476.5	0.079	0.034	0.011	0.011	0.155	0.058	0.115	0.674	0.757	9.006	0.0030	0.0050	0.0060	0.0040	0.017	0.0010	13.2	20.37	83.85	543.4	0.104	0.078	0.062	0.041	0.29	0.068	2
11.3	18.19	73.93	389.4	0.096	0.132	0.155	0.029	0.205	0.077	0.243	1.642	2.369	16.39	0.0070	0.059	0.089	0.013	0.02	0.0090	12.58	27.96	87.16	472.9	0.135	0.485	0.744	0.122	0.331	0.13	2
13.75	23.77	88.54	590.0	0.08	0.068	0.047	0.023	0.177	0.054	0.435	1.057	2.829	39.93	0.0040	0.027	0.034	0.01	0.026	0.0030	15.01	26.34	98.0	706.0	0.094	0.144	0.136	0.061	0.266	0.063	2
19.4	23.5	129.1	1155.0	0.103	0.156	0.205	0.089	0.198	0.06	0.524	1.802	4.037	60.41	0.011	0.033	0.039	0.016	0.022	0.0040	21.65	30.53	144.9	1417.0	0.146	0.297	0.346	0.156	0.292	0.076	1
10.48	19.86	66.72	337.7	0.107	0.06	0.048	0.031	0.174	0.064	0.372	2.612	2.517	23.22	0.016	0.014	0.019	0.011	0.035	0.0040	11.48	29.46	73.68	402.8	0.152	0.103	0.118	0.067	0.288	0.077	2
13.2	17.43	84.13	541.6	0.072	0.045	0.043	0.011	0.149	0.056	0.163	1.601	0.873	13.56	0.0060	0.016	0.031	0.0050	0.02	0.0020	13.94	27.82	88.28	602.0	0.11	0.151	0.23	0.05	0.277	0.072	2
12.89	14.11	84.95	512.2	0.088	0.135	0.137	0.04	0.16	0.064	0.202	0.44	2.393	16.35	0.0060	0.056	0.082	0.014	0.013	0.0080	14.39	17.7	105.0	639.1	0.125	0.585	0.773	0.156	0.264	0.118	2
10.65	25.22	68.01	347.0	0.097	0.072	0.024	0.016	0.19	0.063	0.25	1.493	1.497	16.64	0.0070	0.01	0.011	0.0060	0.022	0.0030	12.25	35.19	77.98	455.7	0.15	0.14	0.112	0.061	0.341	0.081	2
11.52	14.93	73.87	406.3	0.101	0.078	0.043	0.029	0.188	0.062	0.256	1.038	1.686	18.62	0.0070	0.012	0.021	0.01	0.017	0.0030	12.65	21.19	80.88	491.8	0.139	0.158	0.18	0.096	0.266	0.078	2
20.94	23.56	138.9	1364.0	0.101	0.161	0.271	0.131	0.22	0.059	1.004	0.821	6.372	137.9	0.0050	0.039	0.095	0.019	0.024	0.0050	25.58	27.0	165.3	2010.0	0.121	0.317	0.699	0.21	0.313	0.078	1
11.5	18.45	73.28	407.4	0.093	0.06	0.026	0.021	0.183	0.059	0.393	0.843	2.684	26.99	0.0060	0.011	0.012	0.0090	0.023	0.0010	12.97	22.46	83.12	508.9	0.118	0.105	0.081	0.065	0.274	0.065	2
19.73	19.82	130.7	1206.0	0.106	0.185	0.242	0.097	0.173	0.067	0.766	0.78	4.115	92.81	0.0080	0.051	0.068	0.02	0.015	0.0070	25.28	25.59	159.8	1933.0	0.171	0.596	0.849	0.251	0.275	0.13	1
17.3	17.08	113.0	928.2	0.101	0.104	0.127	0.084	0.181	0.056	0.309	0.857	2.193	33.63	0.0050	0.015	0.023	0.013	0.014	0.0020	19.85	25.09	130.9	1222.0	0.142	0.24	0.338	0.186	0.314	0.081	1
19.45	19.33	126.5	1169.0	0.104	0.119	0.138	0.086	0.178	0.056	0.596	0.634	3.797	71.0	0.0050	0.018	0.027	0.013	0.014	0.0030	25.7	24.57	163.1	1972.0	0.15	0.316	0.432	0.2	0.338	0.09	1
13.96	17.05	91.43	602.4	0.11	0.128	0.098	0.052	0.191	0.061	0.425	0.81	2.563	35.74	0.0060	0.027	0.031	0.013	0.021	0.0030	16.39	22.07	108.1	826.0	0.151	0.326	0.321	0.137	0.307	0.08	1
19.55	28.77	133.6	1207.0	0.093	0.206	0.178	0.114	0.189	0.062	0.843	1.199	7.158	106.4	0.0060	0.048	0.039	0.015	0.019	0.0050	25.05	36.27	178.6	1926.0	0.128	0.533	0.425	0.194	0.282	0.1	1
15.32	17.27	103.2	713.3	0.134	0.228	0.245	0.124	0.24	0.076	0.659	1.059	4.061	59.46	0.01	0.046	0.05	0.021	0.019	0.0090	17.73	22.66	119.8	928.8	0.176	0.45	0.443	0.223	0.326	0.119	1
15.66	23.2	110.2	773.5	0.111	0.311	0.318	0.138	0.25	0.081	1.292	2.454	10.12	138.5	0.012	0.06	0.082	0.03	0.023	0.0060	19.85	31.64	143.7	1226.0	0.15	0.517	0.618	0.246	0.328	0.102	1
15.53	33.56	103.7	744.9	0.106	0.164	0.175	0.084	0.209	0.066	0.242	1.278	1.903	23.02	0.0050	0.026	0.029	0.01	0.01	0.0030	18.49	49.54	126.3	1035.0	0.188	0.556	0.57	0.201	0.351	0.12	1
20.31	27.06	132.9	1288.0	0.1	0.109	0.152	0.093	0.181	0.056	0.398	1.033	2.587	52.34	0.0050	0.016	0.021	0.0080	0.013	0.0020	24.33	39.16	162.3	1844.0	0.152	0.294	0.379	0.17	0.315	0.08	1
17.35	23.06	111.0	933.1	0.087	0.063	0.029	0.028	0.156	0.053	0.401	1.317	2.577	44.41	0.0060	0.011	0.012	0.0080	0.014	0.0020	19.85	31.47	128.2	1218.0	0.124	0.149	0.121	0.082	0.245	0.065	1
17.29	22.13	114.4	947.8	0.09	0.127	0.097	0.075	0.211	0.055	0.835	1.633	6.146	90.94	0.0070	0.06	0.046	0.021	0.027	0.0060	20.39	27.24	137.9	1295.0	0.113	0.287	0.23	0.153	0.307	0.075	1
15.61	19.38	100.0	758.6	0.078	0.056	0.042	0.028	0.155	0.054	0.23	0.999	1.534	22.18	0.0030	0.0090	0.013	0.0050	0.01	0.0010	17.91	31.67	115.9	988.6	0.108	0.181	0.226	0.086	0.268	0.068	1
17.19	22.07	111.6	928.3	0.097	0.09	0.091	0.065	0.187	0.056	0.42	0.738	2.819	45.42	0.0040	0.012	0.02	0.01	0.011	0.0020	21.58	29.33	140.5	1436.0	0.156	0.257	0.389	0.198	0.322	0.076	1
20.73	31.12	135.7	1419.0	0.095	0.114	0.137	0.086	0.177	0.057	1.172	1.617	7.749	199.7	0.0050	0.015	0.021	0.0090	0.014	0.0020	32.49	47.16	214.0	3432.0	0.14	0.264	0.344	0.166	0.287	0.082	1
10.6	18.95	69.28	346.4	0.097	0.115	0.064	0.026	0.192	0.065	0.45	1.197	3.43	27.1	0.0070	0.036	0.034	0.014	0.035	0.0030	11.88	22.94	78.28	424.8	0.121	0.252	0.192	0.079	0.294	0.076	2
13.59	21.84	87.16	561.0	0.08	0.083	0.041	0.021	0.164	0.059	0.338	1.916	2.591	26.76	0.0050	0.024	0.031	0.01	0.02	0.0030	14.8	30.04	97.66	661.5	0.1	0.173	0.145	0.062	0.245	0.07	2
12.87	16.21	82.38	512.2	0.094	0.062	0.039	0.016	0.201	0.058	0.234	1.219	1.546	18.24	0.0060	0.022	0.026	0.0060	0.026	0.0020	13.9	23.64	89.27	597.5	0.126	0.181	0.199	0.058	0.36	0.071	2
10.71	20.39	69.5	344.9	0.108	0.129	0.084	0.029	0.167	0.069	0.32	1.489	2.23	20.74	0.0090	0.048	0.073	0.017	0.027	0.0080	11.69	25.21	76.51	410.4	0.134	0.255	0.253	0.086	0.26	0.087	2
14.29	16.82	90.3	632.6	0.064	0.027	0.0070	0.0060	0.151	0.054	0.13	0.72	0.844	10.77	0.0030	0.0040	0.0050	0.0040	0.015	0.0010	14.91	20.65	94.44	684.6	0.086	0.05	0.039	0.033	0.246	0.061	2
11.29	13.04	72.23	388.0	0.098	0.076	0.033	0.028	0.177	0.063	0.19	0.529	1.164	13.17	0.0060	0.011	0.013	0.0090	0.017	0.0030	12.32	16.18	78.27	457.5	0.136	0.151	0.128	0.088	0.273	0.08	2
21.75	20.99	147.3	1491.0	0.094	0.196	0.22	0.109	0.172	0.062	1.167	1.352	8.867	156.8	0.0060	0.05	0.063	0.016	0.019	0.0050	28.19	28.18	195.9	2384.0	0.127	0.472	0.581	0.184	0.283	0.089	1
9.742	15.67	61.5	289.9	0.09	0.047	0.011	0.014	0.208	0.063	0.268	1.409	1.75	16.39	0.014	0.011	0.0080	0.0090	0.018	0.0040	10.75	20.88	68.09	355.2	0.147	0.094	0.04	0.052	0.284	0.082	2
17.93	24.48	115.2	998.9	0.089	0.07	0.057	0.047	0.154	0.055	0.421	1.433	2.765	45.81	0.0050	0.012	0.016	0.0090	0.014	0.0030	20.92	34.69	135.1	1320.0	0.132	0.181	0.208	0.114	0.25	0.079	1
11.89	17.36	76.2	435.6	0.122	0.072	0.059	0.074	0.202	0.059	0.641	2.293	4.021	48.84	0.014	0.015	0.013	0.019	0.027	0.0030	12.4	18.99	79.46	472.4	0.136	0.084	0.072	0.089	0.222	0.06	2
11.33	14.16	71.79	396.6	0.094	0.039	0.0010	0.0030	0.195	0.058	0.238	1.28	1.565	17.09	0.0080	0.0090	0.0010	0.0030	0.024	0.0020	12.2	18.99	77.37	458.0	0.126	0.073	0.0050	0.011	0.276	0.064	2
18.81	19.98	120.9	1102.0	0.089	0.059	0.08	0.058	0.155	0.05	0.328	0.828	2.363	36.74	0.0080	0.011	0.026	0.015	0.019	0.0020	19.96	24.3	129.0	1236.0	0.124	0.116	0.221	0.129	0.257	0.057	1
13.59	17.84	86.24	572.3	0.079	0.041	0.02	0.012	0.157	0.055	0.258	1.166	1.683	22.22	0.0040	0.0050	0.011	0.0050	0.013	0.0010	15.5	26.1	98.91	739.1	0.105	0.076	0.106	0.052	0.234	0.063	2
13.85	15.18	88.99	587.4	0.095	0.077	0.045	0.037	0.211	0.059	0.248	0.92	1.83	19.41	0.0040	0.015	0.015	0.01	0.015	0.0020	14.98	21.74	98.37	670.0	0.118	0.172	0.146	0.1	0.296	0.069	2
19.16	26.6	126.2	1138.0	0.102	0.145	0.192	0.097	0.19	0.062	0.636	1.001	4.321	69.65	0.0070	0.024	0.04	0.013	0.014	0.0030	23.72	35.9	159.8	1724.0	0.178	0.384	0.575	0.187	0.326	0.097	1
11.74	14.02	74.24	427.3	0.078	0.043	0.022	0.028	0.21	0.061	0.562	1.268	3.717	37.83	0.0080	0.014	0.015	0.018	0.029	0.0020	13.31	18.26	84.7	533.7	0.104	0.085	0.067	0.083	0.31	0.067	2
19.4	18.18	127.2	1145.0	0.104	0.144	0.163	0.095	0.189	0.059	0.471	0.995	2.903	53.16	0.0060	0.022	0.031	0.015	0.016	0.0020	23.79	28.65	152.4	1628.0	0.152	0.375	0.432	0.225	0.359	0.078	1
16.24	18.77	108.8	805.1	0.107	0.18	0.195	0.091	0.188	0.067	0.287	0.917	2.464	28.09	0.0050	0.035	0.039	0.012	0.014	0.0040	18.55	25.09	126.9	1031.0	0.136	0.471	0.503	0.173	0.277	0.106	1
12.89	15.7	84.08	516.6	0.078	0.096	0.112	0.034	0.143	0.059	0.291	1.389	2.347	23.29	0.0060	0.04	0.079	0.018	0.019	0.0040	13.9	19.69	92.12	595.6	0.099	0.232	0.334	0.102	0.2	0.071	2
12.58	18.4	79.83	489.0	0.084	0.042	0.0020	0.0030	0.17	0.059	0.272	1.35	1.721	22.45	0.0060	0.0080	0.0020	0.0030	0.026	0.0020	13.5	23.08	85.56	564.1	0.104	0.066	0.0060	0.0090	0.25	0.064	2
11.94	20.76	77.87	441.0	0.086	0.101	0.066	0.038	0.159	0.068	0.274	1.39	3.198	21.91	0.0070	0.052	0.044	0.016	0.019	0.0080	13.24	27.29	92.2	546.1	0.112	0.281	0.236	0.116	0.246	0.1	2
12.89	13.12	81.89	515.9	0.07	0.037	0.023	0.012	0.134	0.056	0.153	0.469	1.115	12.68	0.0050	0.013	0.017	0.0060	0.016	0.0020	13.62	15.54	87.4	577.0	0.096	0.115	0.119	0.054	0.231	0.069	2
11.26	19.96	73.72	394.1	0.08	0.118	0.093	0.056	0.26	0.062	0.487	1.905	2.877	34.68	0.016	0.083	0.081	0.035	0.034	0.0070	11.86	22.33	78.27	437.6	0.103	0.184	0.155	0.093	0.296	0.07	2
11.37	18.89	72.17	396.0	0.087	0.05	0.024	0.022	0.201	0.06	0.266	1.974	1.954	17.49	0.0070	0.014	0.014	0.01	0.034	0.0030	12.36	26.14	79.29	459.3	0.112	0.097	0.075	0.062	0.327	0.07	2
14.41	19.73	96.03	651.0	0.088	0.168	0.136	0.066	0.171	0.072	0.881	1.77	4.36	77.11	0.0080	0.106	0.1	0.028	0.041	0.023	15.77	22.13	101.7	767.3	0.1	0.247	0.222	0.102	0.227	0.088	2
14.96	19.1	97.03	687.3	0.09	0.098	0.059	0.048	0.188	0.059	0.288	0.948	2.171	24.87	0.0050	0.021	0.015	0.012	0.015	0.0030	16.25	26.19	109.1	809.8	0.131	0.303	0.18	0.149	0.296	0.085	2
12.95	16.02	83.14	513.7	0.1	0.079	0.062	0.034	0.173	0.065	0.209	0.764	1.231	17.67	0.0090	0.02	0.023	0.011	0.026	0.0050	13.74	19.93	88.81	585.4	0.148	0.207	0.224	0.106	0.338	0.096	2
11.85	17.46	75.54	432.7	0.084	0.056	0.027	0.023	0.188	0.057	0.207	1.238	1.234	13.88	0.0080	0.015	0.014	0.0090	0.018	0.0020	13.06	25.75	84.35	517.8	0.137	0.176	0.132	0.091	0.31	0.07	2
12.72	13.78	81.78	492.1	0.097	0.084	0.013	0.019	0.164	0.061	0.181	0.693	1.34	13.38	0.0060	0.012	0.0070	0.0080	0.014	0.0010	13.5	17.48	88.54	553.7	0.13	0.147	0.052	0.063	0.237	0.069	2
13.77	13.27	88.06	582.7	0.092	0.062	0.011	0.019	0.159	0.059	0.219	0.695	1.479	17.74	0.0040	0.0080	0.0040	0.0070	0.022	0.0020	14.67	16.93	94.17	661.1	0.117	0.107	0.037	0.058	0.282	0.068	2
10.91	12.35	69.14	363.7	0.085	0.047	0.012	0.014	0.145	0.06	0.175	1.027	1.267	11.09	0.0030	0.012	0.011	0.0090	0.029	0.0030	11.37	14.82	72.42	392.2	0.093	0.075	0.029	0.032	0.214	0.066	2
11.76	18.14	75.0	431.1	0.1	0.059	0.027	0.035	0.162	0.063	0.645	2.105	4.138	49.11	0.0060	0.01	0.013	0.014	0.016	0.0030	13.36	23.39	85.1	553.6	0.114	0.08	0.061	0.072	0.198	0.069	1
14.26	18.17	91.22	633.1	0.066	0.052	0.025	0.014	0.164	0.056	0.23	0.669	1.661	20.56	0.0030	0.014	0.011	0.0050	0.011	0.0020	16.22	25.26	105.8	819.7	0.094	0.217	0.156	0.075	0.264	0.077	2
10.51	23.09	66.85	334.2	0.102	0.068	0.025	0.019	0.17	0.066	0.287	1.143	2.289	20.56	0.01	0.014	0.019	0.012	0.035	0.0020	10.93	24.22	70.1	362.7	0.114	0.086	0.042	0.031	0.223	0.068	2
19.53	18.9	129.5	1217.0	0.115	0.164	0.22	0.106	0.179	0.066	1.111	1.161	7.237	133.0	0.0060	0.032	0.056	0.017	0.019	0.0050	25.93	26.24	171.1	2053.0	0.15	0.412	0.612	0.198	0.297	0.099	1
12.46	19.89	80.43	471.3	0.085	0.101	0.068	0.031	0.178	0.062	0.364	1.04	2.579	28.32	0.0070	0.034	0.047	0.014	0.027	0.0050	13.46	23.07	88.13	551.3	0.105	0.216	0.19	0.076	0.268	0.078	2
20.09	23.86	134.7	1247.0	0.108	0.184	0.228	0.128	0.225	0.075	1.072	1.743	7.804	130.8	0.0080	0.047	0.076	0.019	0.027	0.0060	23.68	29.43	158.8	1696.0	0.135	0.339	0.493	0.192	0.329	0.095	1
10.49	18.61	66.86	334.3	0.107	0.067	0.023	0.018	0.148	0.066	0.148	1.563	1.035	10.08	0.0090	0.0090	0.018	0.0090	0.018	0.0030	11.06	24.54	70.76	375.4	0.141	0.104	0.084	0.065	0.221	0.078	2
11.46	18.16	73.59	403.1	0.089	0.077	0.033	0.015	0.141	0.062	0.328	1.059	2.475	22.93	0.0070	0.027	0.022	0.0080	0.019	0.0030	12.68	21.61	82.69	489.8	0.114	0.179	0.123	0.055	0.221	0.076	2
11.6	24.49	74.23	417.2	0.075	0.057	0.02	0.013	0.194	0.059	0.251	1.786	1.961	18.21	0.0060	0.023	0.016	0.0070	0.032	0.0020	12.44	31.62	81.39	476.5	0.095	0.136	0.072	0.048	0.324	0.067	2
13.2	15.82	84.07	537.3	0.085	0.053	0.0010	0.0030	0.163	0.059	0.19	0.574	1.204	15.5	0.0040	0.0080	0.0010	0.0020	0.013	0.0030	14.41	20.45	92.0	636.9	0.113	0.135	0.011	0.025	0.265	0.084	2
9.0	14.4	56.36	246.3	0.07	0.031	0.0040	0.0030	0.179	0.068	0.175	1.305	1.144	9.789	0.0070	0.0050	0.0040	0.0030	0.027	0.0020	9.699	20.07	60.9	285.5	0.099	0.052	0.015	0.014	0.299	0.078	2
13.5	12.71	85.69	566.2	0.074	0.036	0.0030	0.0040	0.136	0.053	0.224	0.686	1.509	20.39	0.0030	0.0040	0.0020	0.0030	0.015	0.0020	14.97	16.94	95.48	698.7	0.09	0.058	0.014	0.022	0.227	0.062	2
13.05	13.84	82.71	530.6	0.084	0.037	0.0050	0.0090	0.145	0.055	0.398	0.828	2.567	33.01	0.0040	0.0050	0.0030	0.0050	0.014	0.0020	14.73	17.4	93.96	672.4	0.102	0.058	0.018	0.035	0.211	0.066	2
11.7	19.11	74.33	418.7	0.088	0.053	0.016	0.011	0.194	0.061	0.16	1.43	1.109	11.28	0.0060	0.0090	0.01	0.0080	0.023	0.0020	12.61	26.55	80.92	483.1	0.122	0.109	0.079	0.057	0.349	0.07	2
14.61	15.69	92.68	664.9	0.076	0.035	0.014	0.019	0.163	0.053	0.316	0.912	1.954	28.9	0.0050	0.0060	0.0050	0.0060	0.015	0.0010	16.46	21.75	103.7	840.8	0.101	0.071	0.047	0.058	0.253	0.057	2
12.76	13.37	82.29	504.1	0.088	0.079	0.041	0.025	0.16	0.061	0.326	0.659	2.346	25.18	0.0060	0.028	0.031	0.011	0.017	0.0040	14.19	16.4	92.04	618.8	0.119	0.221	0.177	0.084	0.256	0.083	2
11.54	10.72	73.73	409.1	0.086	0.06	0.014	0.0090	0.183	0.061	0.131	0.36	1.107	9.438	0.0040	0.013	0.01	0.0050	0.02	0.0020	12.34	12.87	81.23	467.8	0.109	0.163	0.083	0.047	0.339	0.074	2
8.597	18.6	54.09	221.2	0.107	0.058	0.0	0.0	0.216	0.074	0.337	2.777	2.222	17.81	0.021	0.014	0.0	0.0	0.061	0.0070	8.952	22.44	56.65	240.1	0.135	0.078	0.0	0.0	0.314	0.081	2
12.49	16.85	79.19	481.6	0.085	0.038	0.0040	0.0060	0.122	0.057	0.172	0.715	1.047	12.69	0.0050	0.0030	0.0030	0.0030	0.014	0.0010	13.34	19.71	84.48	544.2	0.11	0.05	0.019	0.028	0.192	0.062	2
12.18	14.08	77.25	461.4	0.077	0.032	0.011	0.0050	0.167	0.056	0.211	0.6	1.438	15.82	0.0050	0.0060	0.011	0.0050	0.02	0.0010	12.85	16.47	81.6	513.1	0.1	0.053	0.041	0.019	0.229	0.06	2
18.22	18.87	118.7	1027.0	0.097	0.112	0.113	0.08	0.181	0.057	0.404	0.55	2.547	48.9	0.0050	0.017	0.024	0.011	0.013	0.0020	21.84	25.0	140.9	1485.0	0.143	0.276	0.385	0.178	0.281	0.082	1
9.042	18.9	60.07	244.5	0.1	0.197	0.198	0.049	0.233	0.087	0.465	1.911	3.769	24.2	0.01	0.066	0.103	0.025	0.035	0.0080	10.06	23.4	68.62	297.1	0.122	0.375	0.461	0.114	0.314	0.106	2
12.43	17.0	78.6	477.3	0.076	0.035	0.013	0.017	0.147	0.056	0.378	2.2	2.487	31.16	0.0070	0.011	0.01	0.011	0.034	0.0030	12.9	20.21	81.76	515.9	0.084	0.047	0.022	0.028	0.19	0.059	2
10.25	16.18	66.52	324.2	0.106	0.111	0.067	0.04	0.174	0.073	0.368	1.471	1.597	22.68	0.01	0.043	0.04	0.015	0.027	0.0080	11.28	20.61	71.53	390.4	0.14	0.236	0.19	0.097	0.261	0.097	2
20.16	19.66	131.1	1274.0	0.08	0.086	0.116	0.077	0.193	0.051	0.592	0.686	3.868	74.85	0.0050	0.014	0.026	0.012	0.022	0.0020	23.06	23.03	150.2	1657.0	0.105	0.154	0.261	0.142	0.306	0.059	1
12.86	13.32	82.82	504.8	0.113	0.088	0.038	0.034	0.154	0.065	0.221	1.042	1.614	16.57	0.0060	0.02	0.019	0.01	0.012	0.0030	14.04	21.08	92.8	599.5	0.155	0.223	0.179	0.116	0.238	0.086	2
20.34	21.51	135.9	1264.0	0.117	0.188	0.256	0.15	0.257	0.067	0.57	1.023	4.012	69.06	0.0050	0.024	0.032	0.014	0.028	0.0030	25.3	31.86	171.1	1938.0	0.159	0.449	0.534	0.268	0.556	0.102	1
12.2	15.21	78.01	457.9	0.087	0.065	0.02	0.017	0.164	0.061	0.258	0.807	1.959	19.01	0.0050	0.014	0.011	0.0050	0.013	0.0020	13.75	21.38	91.11	583.1	0.126	0.193	0.117	0.056	0.266	0.08	2
12.67	17.3	81.25	489.9	0.103	0.077	0.032	0.021	0.171	0.06	0.21	0.95	1.566	17.61	0.0070	0.01	0.013	0.0060	0.021	0.0020	13.71	21.1	88.7	574.4	0.138	0.121	0.102	0.056	0.269	0.069	2
14.11	12.88	90.03	616.5	0.093	0.053	0.018	0.027	0.137	0.057	0.257	1.081	1.558	23.92	0.0070	0.011	0.0060	0.0070	0.014	0.0020	15.53	18.0	98.4	749.9	0.128	0.111	0.053	0.059	0.21	0.071	2
12.03	17.93	76.09	446.0	0.077	0.039	0.0020	0.0060	0.138	0.061	0.234	0.91	1.466	16.97	0.0050	0.0070	0.0010	0.0040	0.015	0.0020	13.07	22.25	82.74	523.4	0.101	0.074	0.0080	0.028	0.217	0.07	2
16.27	20.71	106.9	813.7	0.117	0.132	0.148	0.085	0.195	0.063	0.438	1.232	3.27	44.41	0.0070	0.021	0.032	0.014	0.015	0.0030	19.28	30.38	129.8	1121.0	0.159	0.295	0.36	0.158	0.31	0.082	1
16.26	21.88	107.5	826.8	0.116	0.128	0.18	0.08	0.187	0.065	0.571	1.457	2.961	57.72	0.011	0.038	0.058	0.012	0.04	0.0060	17.73	25.21	113.7	975.2	0.143	0.212	0.334	0.105	0.274	0.08	1
16.03	15.51	105.8	793.2	0.095	0.137	0.12	0.07	0.178	0.06	0.337	0.748	2.629	33.27	0.0060	0.032	0.037	0.015	0.015	0.0030	18.76	21.98	124.3	1070.0	0.144	0.448	0.496	0.198	0.302	0.091	1
12.98	19.35	84.52	514.0	0.096	0.112	0.071	0.03	0.176	0.065	0.268	0.566	2.465	20.65	0.0060	0.033	0.044	0.01	0.028	0.0050	14.42	21.95	99.21	634.3	0.129	0.325	0.344	0.099	0.36	0.092	2
11.22	19.86	71.94	387.3	0.105	0.068	0.0050	0.0080	0.194	0.06	0.298	1.966	1.959	19.62	0.013	0.011	0.0030	0.0050	0.042	0.0020	11.98	25.78	76.91	436.1	0.142	0.097	0.013	0.02	0.329	0.065	2
11.25	14.78	71.38	390.0	0.083	0.045	0.0010	0.0030	0.177	0.061	0.214	0.996	1.529	15.07	0.0060	0.0070	0.0010	0.0030	0.017	0.0020	12.76	22.06	82.08	492.7	0.117	0.098	0.0060	0.017	0.282	0.074	2
12.3	19.02	77.88	464.4	0.083	0.042	0.0080	0.0090	0.154	0.059	0.184	1.532	1.199	13.24	0.0080	0.0080	0.0070	0.0070	0.019	0.0020	13.35	28.46	84.53	544.3	0.122	0.091	0.036	0.04	0.255	0.072	2
17.06	21.0	111.8	918.6	0.112	0.106	0.151	0.099	0.173	0.061	0.816	2.129	6.076	87.17	0.0060	0.018	0.045	0.017	0.018	0.0040	20.99	33.15	143.2	1362.0	0.145	0.205	0.392	0.183	0.262	0.076	1
12.99	14.23	84.08	514.3	0.095	0.1	0.037	0.021	0.165	0.072	0.181	0.641	0.922	14.41	0.0050	0.023	0.031	0.0070	0.016	0.0060	13.72	16.91	87.38	576.0	0.114	0.198	0.145	0.058	0.243	0.101	2
18.77	21.43	122.9	1092.0	0.091	0.14	0.106	0.061	0.195	0.061	0.642	1.53	4.369	88.25	0.0080	0.039	0.039	0.018	0.022	0.0040	24.54	34.37	161.1	1873.0	0.15	0.483	0.463	0.205	0.368	0.099	1
10.05	17.53	64.41	310.8	0.101	0.073	0.025	0.018	0.189	0.063	0.262	2.015	1.778	16.85	0.0080	0.014	0.017	0.0080	0.021	0.0030	11.16	26.84	71.98	384.0	0.14	0.14	0.106	0.065	0.289	0.077	2
23.51	24.27	155.1	1747.0	0.107	0.128	0.231	0.141	0.18	0.055	1.009	0.924	6.462	164.1	0.0060	0.02	0.036	0.013	0.015	0.0030	30.67	30.73	202.4	2906.0	0.152	0.268	0.482	0.209	0.259	0.077	1
14.42	16.54	94.15	641.2	0.098	0.114	0.08	0.042	0.191	0.064	0.349	0.771	2.677	32.14	0.0050	0.031	0.038	0.012	0.019	0.0030	16.67	21.51	111.4	862.1	0.129	0.337	0.376	0.141	0.305	0.088	2
9.606	16.84	61.64	280.5	0.085	0.092	0.084	0.023	0.204	0.071	0.184	0.943	1.429	12.07	0.0060	0.035	0.05	0.0090	0.018	0.0040	10.75	23.07	71.25	353.6	0.123	0.342	0.434	0.081	0.298	0.098	2
11.06	14.96	71.49	373.9	0.103	0.091	0.054	0.033	0.178	0.069	0.16	0.822	1.355	10.8	0.0070	0.019	0.028	0.01	0.023	0.0030	11.92	19.9	79.76	440.0	0.142	0.221	0.23	0.108	0.33	0.091	2
19.68	21.68	129.9	1194.0	0.098	0.134	0.186	0.11	0.208	0.057	0.623	2.284	5.173	67.66	0.0050	0.034	0.043	0.018	0.038	0.0030	22.75	34.66	157.6	1540.0	0.122	0.346	0.473	0.226	0.404	0.079	1
11.71	15.45	75.03	420.3	0.115	0.073	0.04	0.032	0.201	0.065	0.345	0.74	2.355	24.53	0.01	0.011	0.017	0.011	0.02	0.0030	13.06	18.16	84.16	516.4	0.146	0.112	0.109	0.079	0.276	0.078	2
10.26	14.71	66.2	321.6	0.099	0.092	0.036	0.02	0.163	0.07	0.338	2.509	2.394	19.33	0.017	0.047	0.026	0.013	0.037	0.0070	10.88	19.48	70.89	357.1	0.136	0.164	0.072	0.041	0.243	0.085	2
12.06	18.9	76.66	445.3	0.084	0.058	0.0080	0.0080	0.156	0.06	0.243	1.152	1.559	18.02	0.0070	0.011	0.0060	0.0050	0.02	0.0030	13.64	27.06	86.54	562.6	0.129	0.135	0.045	0.051	0.288	0.081	2
14.76	14.74	94.87	668.7	0.089	0.078	0.046	0.035	0.152	0.059	0.343	0.398	2.537	29.06	0.0050	0.015	0.019	0.011	0.022	0.0030	17.27	17.93	114.2	880.8	0.122	0.201	0.215	0.125	0.311	0.082	2
11.47	16.03	73.02	402.7	0.091	0.059	0.026	0.023	0.163	0.064	0.171	0.762	1.09	12.25	0.0090	0.0090	0.0090	0.0060	0.018	0.0030	12.51	20.79	79.67	475.8	0.153	0.112	0.098	0.065	0.285	0.088	2
11.95	14.96	77.23	426.7	0.116	0.121	0.012	0.018	0.246	0.066	0.361	1.05	2.455	26.65	0.0060	0.024	0.0080	0.011	0.027	0.0030	12.81	17.72	83.09	496.2	0.129	0.188	0.031	0.048	0.312	0.076	2
11.66	17.07	73.7	421.0	0.076	0.036	0.0080	0.012	0.167	0.057	0.353	0.672	2.225	26.03	0.0070	0.0070	0.0060	0.0060	0.022	0.0030	13.28	19.74	83.61	542.5	0.1	0.065	0.03	0.043	0.273	0.068	2
15.75	19.22	107.1	758.6	0.124	0.236	0.291	0.124	0.238	0.076	0.52	1.324	3.477	51.22	0.0090	0.066	0.1	0.023	0.055	0.0070	17.36	24.17	119.4	915.3	0.155	0.505	0.687	0.214	0.424	0.105	1
25.73	17.46	174.2	2010.0	0.115	0.236	0.337	0.191	0.196	0.061	0.995	0.851	7.222	153.1	0.0060	0.042	0.043	0.015	0.023	0.0030	33.13	23.58	229.3	3234.0	0.153	0.594	0.645	0.276	0.369	0.088	1
15.08	25.74	98.0	716.6	0.102	0.098	0.124	0.066	0.165	0.065	0.653	1.506	4.174	63.37	0.011	0.024	0.049	0.017	0.021	0.0050	18.51	33.22	121.2	1050.0	0.166	0.236	0.403	0.153	0.265	0.094	1
11.14	14.07	71.24	384.6	0.073	0.061	0.045	0.015	0.169	0.061	0.422	0.809	3.33	28.84	0.0060	0.034	0.045	0.015	0.031	0.0050	12.12	15.82	79.62	453.5	0.089	0.126	0.12	0.039	0.258	0.07	2
12.56	19.07	81.92	485.8	0.088	0.104	0.103	0.044	0.153	0.062	0.36	1.478	3.212	27.49	0.01	0.042	0.063	0.02	0.026	0.0040	13.37	22.43	89.02	547.4	0.11	0.2	0.239	0.093	0.212	0.072	2
13.05	18.59	85.09	512.0	0.108	0.13	0.096	0.056	0.204	0.065	0.311	1.51	2.59	21.57	0.0080	0.039	0.051	0.019	0.029	0.0060	14.19	24.85	94.22	591.2	0.134	0.266	0.257	0.126	0.311	0.083	2
13.87	16.21	88.52	593.7	0.087	0.055	0.015	0.021	0.142	0.059	0.254	1.363	1.737	20.74	0.0060	0.0080	0.0050	0.0060	0.015	0.0020	15.11	25.58	96.74	694.4	0.115	0.101	0.053	0.056	0.236	0.071	2
8.878	15.49	56.74	241.0	0.083	0.077	0.047	0.024	0.193	0.066	0.538	1.2	4.277	30.18	0.011	0.029	0.032	0.015	0.028	0.0040	9.981	17.7	65.27	302.0	0.102	0.125	0.094	0.048	0.243	0.074	2
9.436	18.32	59.82	278.6	0.101	0.06	0.027	0.014	0.151	0.07	0.508	1.247	3.267	30.48	0.0070	0.0090	0.023	0.0070	0.019	0.0030	12.02	25.02	75.79	439.6	0.133	0.105	0.114	0.051	0.245	0.081	2
12.54	18.07	79.42	491.9	0.074	0.026	0.0010	0.0050	0.153	0.052	0.351	0.953	2.329	28.3	0.0060	0.0050	0.0010	0.0040	0.02	0.0010	13.72	20.98	86.82	585.7	0.093	0.043	0.0040	0.016	0.223	0.055	2
13.3	21.57	85.24	546.1	0.086	0.064	0.033	0.024	0.182	0.057	0.262	1.539	2.028	20.98	0.0050	0.02	0.018	0.0060	0.018	0.0020	14.2	29.2	92.94	621.2	0.114	0.167	0.121	0.056	0.264	0.067	2
12.76	18.84	81.87	496.6	0.097	0.08	0.027	0.018	0.176	0.062	0.221	1.285	1.535	17.26	0.0060	0.016	0.015	0.01	0.019	0.0020	13.75	25.99	87.82	579.7	0.13	0.184	0.126	0.083	0.274	0.072	2
16.5	18.29	106.6	838.1	0.097	0.085	0.059	0.048	0.15	0.056	0.339	1.439	2.344	33.58	0.0070	0.018	0.018	0.01	0.017	0.0020	18.13	25.45	117.2	1009.0	0.134	0.168	0.166	0.091	0.239	0.065	2
13.4	16.95	85.48	552.4	0.079	0.057	0.022	0.015	0.165	0.057	0.158	0.612	1.036	13.22	0.0040	0.012	0.015	0.0050	0.013	0.0020	14.73	21.7	93.76	663.5	0.121	0.168	0.136	0.07	0.274	0.076	2
20.44	21.78	133.8	1293.0	0.092	0.113	0.098	0.078	0.162	0.056	0.578	0.917	4.218	72.44	0.0060	0.019	0.024	0.015	0.014	0.0020	24.31	26.37	161.2	1780.0	0.133	0.238	0.27	0.176	0.261	0.067	1
20.2	26.83	133.7	1234.0	0.099	0.167	0.164	0.126	0.188	0.06	0.976	1.892	7.128	103.6	0.0080	0.047	0.059	0.025	0.037	0.0040	24.19	33.81	160.0	1671.0	0.128	0.342	0.37	0.215	0.327	0.076	1
12.21	18.02	78.31	458.4	0.092	0.072	0.044	0.02	0.17	0.059	0.253	0.779	1.874	18.57	0.0060	0.014	0.02	0.0070	0.019	0.0020	14.29	24.04	93.85	624.6	0.137	0.217	0.241	0.088	0.322	0.075	2
21.71	17.25	140.9	1546.0	0.094	0.086	0.117	0.085	0.172	0.051	1.207	1.051	7.733	224.1	0.0060	0.011	0.021	0.012	0.013	0.0020	30.75	26.44	199.5	3143.0	0.136	0.163	0.286	0.182	0.251	0.065	1
22.01	21.9	147.2	1482.0	0.106	0.195	0.245	0.15	0.182	0.061	1.008	0.7	7.561	130.2	0.0040	0.028	0.036	0.015	0.015	0.0040	27.66	25.8	195.0	2227.0	0.129	0.388	0.476	0.243	0.274	0.086	1
16.35	23.29	109.0	840.4	0.097	0.15	0.181	0.088	0.218	0.062	0.431	1.022	2.972	45.5	0.0060	0.039	0.061	0.017	0.032	0.0040	19.38	31.03	129.3	1165.0	0.142	0.466	0.709	0.225	0.482	0.096	1
15.19	13.21	97.65	711.8	0.08	0.069	0.034	0.027	0.172	0.055	0.178	0.412	1.338	17.72	0.0050	0.015	0.016	0.0090	0.016	0.0020	16.2	15.73	104.5	819.1	0.113	0.174	0.136	0.082	0.249	0.068	2
21.37	15.1	141.3	1386.0	0.1	0.152	0.193	0.126	0.197	0.062	0.341	1.309	2.407	39.06	0.0040	0.027	0.034	0.013	0.017	0.0040	22.69	21.84	152.1	1535.0	0.119	0.284	0.402	0.197	0.273	0.087	1
20.64	17.35	134.8	1335.0	0.094	0.108	0.153	0.089	0.157	0.055	0.614	0.658	4.119	77.02	0.0060	0.019	0.027	0.012	0.013	0.0020	25.37	23.17	166.8	1946.0	0.156	0.306	0.416	0.211	0.269	0.071	1
13.69	16.07	87.84	579.1	0.083	0.064	0.026	0.02	0.187	0.057	0.17	0.507	1.372	14.0	0.0040	0.016	0.012	0.0060	0.019	0.0020	14.84	20.21	99.16	670.6	0.11	0.21	0.135	0.07	0.332	0.077	2
16.17	16.07	106.3	788.5	0.099	0.144	0.067	0.054	0.199	0.066	0.174	0.489	1.349	14.91	0.0050	0.018	0.02	0.012	0.019	0.0040	16.97	19.14	113.1	861.5	0.124	0.255	0.211	0.125	0.315	0.09	2
10.57	20.22	70.15	338.3	0.091	0.166	0.228	0.059	0.219	0.084	0.112	1.231	2.363	7.228	0.0080	0.076	0.154	0.029	0.016	0.012	10.85	22.82	76.51	351.9	0.114	0.362	0.603	0.146	0.26	0.12	2
13.46	28.21	85.89	562.1	0.075	0.047	0.013	0.011	0.142	0.058	0.169	1.15	1.4	14.91	0.0050	0.012	0.0080	0.0050	0.014	0.0020	14.69	35.63	97.11	680.6	0.111	0.146	0.079	0.058	0.269	0.071	2
13.66	15.15	88.27	580.6	0.083	0.075	0.042	0.025	0.179	0.059	0.14	0.542	1.101	11.35	0.0050	0.03	0.024	0.0080	0.018	0.0050	14.54	19.64	97.96	657.0	0.128	0.31	0.257	0.105	0.339	0.096	2
11.08	18.83	73.3	361.6	0.122	0.215	0.169	0.064	0.22	0.08	0.211	1.027	1.719	13.99	0.0070	0.045	0.046	0.013	0.017	0.0040	13.24	32.82	91.76	508.1	0.218	0.938	0.84	0.252	0.415	0.14	1
11.27	12.96	73.16	386.3	0.124	0.111	0.079	0.056	0.202	0.069	0.256	0.986	1.809	16.04	0.0070	0.018	0.021	0.012	0.021	0.0040	12.84	20.53	84.93	476.1	0.161	0.243	0.225	0.132	0.334	0.092	2
11.04	14.93	70.67	372.7	0.08	0.071	0.035	0.021	0.2	0.062	0.164	1.031	1.281	11.68	0.0050	0.019	0.017	0.0070	0.019	0.0020	12.09	20.83	79.73	447.1	0.11	0.198	0.155	0.068	0.32	0.073	2
12.05	22.72	78.75	447.8	0.069	0.107	0.079	0.03	0.12	0.067	0.119	1.434	1.778	9.549	0.0050	0.046	0.043	0.017	0.025	0.0070	12.57	28.71	87.36	488.4	0.088	0.321	0.291	0.109	0.219	0.093	2
12.39	17.48	80.64	462.9	0.104	0.13	0.059	0.029	0.178	0.066	0.261	0.873	2.117	19.2	0.0070	0.037	0.048	0.011	0.018	0.0070	14.18	23.13	95.23	600.5	0.143	0.359	0.321	0.098	0.282	0.112	2
13.28	13.72	85.79	541.8	0.084	0.086	0.051	0.029	0.162	0.056	0.183	0.531	1.592	15.26	0.0040	0.021	0.028	0.0080	0.015	0.0030	14.24	17.37	96.59	623.7	0.117	0.268	0.287	0.092	0.274	0.073	2
14.6	23.29	93.97	664.7	0.087	0.066	0.084	0.053	0.163	0.054	0.416	1.627	2.914	33.01	0.0080	0.017	0.034	0.016	0.017	0.0030	15.79	31.71	102.2	758.2	0.131	0.158	0.268	0.136	0.248	0.068	1
12.21	14.09	78.78	462.0	0.081	0.078	0.068	0.025	0.165	0.062	0.267	0.831	2.097	19.96	0.0040	0.03	0.043	0.011	0.019	0.0050	13.13	19.29	87.65	529.9	0.103	0.243	0.308	0.091	0.268	0.088	2
13.88	16.16	88.37	596.6	0.07	0.048	0.02	0.0090	0.161	0.055	0.254	0.622	1.709	23.12	0.0040	0.014	0.02	0.0070	0.016	0.0020	15.51	19.97	99.66	745.3	0.085	0.123	0.109	0.045	0.254	0.066	2
11.27	15.5	73.38	392.0	0.084	0.111	0.101	0.028	0.181	0.073	0.33	1.067	2.569	22.97	0.01	0.067	0.095	0.02	0.012	0.012	12.04	18.93	79.73	450.0	0.11	0.281	0.302	0.083	0.216	0.104	2
19.55	23.21	128.9	1174.0	0.101	0.132	0.186	0.102	0.199	0.059	0.611	2.836	5.383	70.1	0.011	0.041	0.075	0.034	0.028	0.0060	20.82	30.44	142.0	1313.0	0.125	0.241	0.383	0.182	0.258	0.076	1
10.26	12.22	65.75	321.6	0.1	0.075	0.019	0.02	0.18	0.066	0.191	0.548	1.348	11.88	0.0060	0.014	0.0080	0.0070	0.019	0.0020	11.38	15.65	73.23	394.5	0.134	0.165	0.086	0.067	0.294	0.077	2
8.734	16.84	55.27	234.3	0.104	0.074	0.0	0.0	0.198	0.071	0.517	2.079	3.167	28.85	0.016	0.02	0.0	0.0	0.019	0.0070	10.17	22.8	64.01	317.0	0.146	0.131	0.0	0.0	0.244	0.089	2
15.49	19.97	102.4	744.7	0.116	0.156	0.189	0.091	0.193	0.067	0.647	1.331	4.675	66.91	0.0070	0.029	0.05	0.016	0.019	0.0040	21.2	29.41	142.1	1359.0	0.168	0.391	0.555	0.212	0.319	0.102	1
21.61	22.28	144.4	1407.0	0.117	0.209	0.281	0.156	0.216	0.066	0.624	0.921	4.158	80.99	0.0050	0.037	0.047	0.013	0.02	0.0040	26.23	28.74	172.0	2081.0	0.15	0.572	0.705	0.242	0.383	0.101	1
12.1	17.72	78.07	446.2	0.103	0.098	0.048	0.033	0.194	0.062	0.284	1.652	1.869	22.22	0.0080	0.016	0.018	0.0080	0.02	0.0020	13.56	25.8	88.33	559.5	0.143	0.177	0.16	0.063	0.305	0.071	2
14.06	17.18	89.75	609.1	0.08	0.054	0.027	0.033	0.164	0.058	0.15	1.685	1.237	12.67	0.0050	0.013	0.011	0.0090	0.017	0.0010	14.92	25.34	96.42	684.5	0.107	0.123	0.085	0.079	0.252	0.066	2
13.51	18.89	88.1	558.1	0.106	0.115	0.086	0.054	0.181	0.061	0.214	1.332	1.513	19.29	0.0050	0.02	0.033	0.014	0.013	0.0020	14.8	27.2	97.33	675.2	0.143	0.257	0.344	0.145	0.267	0.077	2
12.8	17.46	83.05	508.3	0.08	0.089	0.074	0.041	0.157	0.058	0.364	1.265	2.668	30.57	0.0050	0.035	0.045	0.014	0.019	0.0040	13.74	21.06	90.72	591.0	0.095	0.181	0.19	0.083	0.199	0.071	2
11.06	14.83	70.31	378.2	0.077	0.048	0.027	0.0070	0.154	0.062	0.186	0.688	1.263	12.98	0.0040	0.015	0.019	0.0040	0.012	0.0040	12.68	20.35	80.79	496.7	0.112	0.188	0.208	0.056	0.259	0.092	2
11.8	17.26	75.26	431.9	0.091	0.062	0.029	0.016	0.185	0.06	0.344	1.14	2.225	25.06	0.0050	0.02	0.021	0.0050	0.015	0.0030	13.45	24.49	86.0	562.0	0.124	0.173	0.145	0.054	0.278	0.081	2
17.91	21.02	124.4	994.0	0.123	0.258	0.319	0.12	0.211	0.071	0.403	0.775	3.123	41.51	0.0070	0.037	0.062	0.011	0.016	0.0050	20.8	27.78	149.6	1304.0	0.187	0.592	0.903	0.196	0.324	0.12	1
11.93	10.91	76.14	442.7	0.089	0.052	0.026	0.018	0.16	0.055	0.252	1.045	1.649	18.95	0.0060	0.012	0.014	0.0060	0.011	0.0020	13.8	20.14	87.64	589.5	0.137	0.158	0.151	0.069	0.246	0.073	2
12.96	18.29	84.18	525.2	0.074	0.079	0.041	0.019	0.187	0.059	0.236	1.299	2.397	20.21	0.0040	0.037	0.035	0.011	0.026	0.0040	14.13	24.61	96.31	621.9	0.093	0.232	0.16	0.066	0.321	0.072	2
12.94	16.17	83.18	507.6	0.099	0.088	0.033	0.024	0.174	0.062	0.146	0.905	0.998	11.36	0.0030	0.013	0.016	0.0070	0.019	0.0020	13.86	23.02	89.69	580.9	0.117	0.196	0.181	0.084	0.33	0.078	2
12.34	14.95	78.29	469.1	0.087	0.046	0.021	0.021	0.157	0.057	0.383	0.908	2.602	30.15	0.0080	0.0080	0.013	0.01	0.03	0.0010	13.18	16.85	84.11	533.1	0.105	0.067	0.049	0.048	0.23	0.06	2
10.94	18.59	70.39	370.0	0.1	0.075	0.049	0.029	0.149	0.066	0.38	1.743	3.018	25.78	0.01	0.021	0.02	0.012	0.021	0.0030	12.4	25.58	82.76	472.4	0.136	0.164	0.141	0.079	0.225	0.077	2
16.14	14.86	104.3	800.0	0.095	0.085	0.055	0.045	0.174	0.059	0.239	0.637	1.729	21.83	0.0040	0.012	0.018	0.0090	0.015	0.0020	17.71	19.58	115.9	947.9	0.121	0.172	0.231	0.113	0.278	0.07	2
12.85	21.37	82.63	514.5	0.076	0.083	0.061	0.019	0.158	0.061	0.499	1.798	2.552	41.24	0.0060	0.045	0.052	0.013	0.027	0.0080	14.4	27.01	91.63	645.8	0.094	0.194	0.184	0.056	0.249	0.082	2
17.99	20.66	117.8	991.7	0.104	0.13	0.12	0.088	0.199	0.061	0.454	0.873	3.061	49.81	0.0070	0.028	0.025	0.015	0.014	0.0030	21.08	25.41	138.1	1349.0	0.148	0.374	0.33	0.197	0.306	0.085	1
12.27	17.92	78.41	466.1	0.087	0.065	0.032	0.027	0.197	0.056	0.334	1.781	2.079	25.79	0.0060	0.023	0.021	0.011	0.026	0.0020	14.1	28.88	89.0	610.2	0.124	0.18	0.138	0.095	0.346	0.069	2
11.36	17.57	72.49	399.8	0.089	0.053	0.028	0.021	0.16	0.059	0.192	1.555	1.359	13.66	0.0050	0.01	0.012	0.0060	0.013	0.0020	13.05	36.32	85.07	521.3	0.145	0.162	0.181	0.087	0.297	0.077	2
11.04	16.83	70.92	373.2	0.108	0.078	0.03	0.025	0.171	0.063	0.197	1.387	1.342	13.54	0.0050	0.0090	0.011	0.0070	0.017	0.0020	12.41	26.44	79.93	471.4	0.137	0.148	0.107	0.074	0.3	0.079	2
9.397	21.68	59.75	268.8	0.08	0.061	0.037	0.0050	0.127	0.067	0.119	1.182	1.174	6.802	0.0060	0.027	0.037	0.0050	0.02	0.0050	9.965	27.99	66.61	301.0	0.109	0.189	0.187	0.026	0.238	0.092	2
14.99	22.11	97.53	693.7	0.085	0.102	0.069	0.039	0.194	0.059	0.319	1.336	2.31	28.51	0.0040	0.028	0.033	0.012	0.019	0.0040	16.76	31.55	110.2	867.1	0.108	0.334	0.311	0.131	0.316	0.093	2
15.13	29.81	96.71	719.5	0.083	0.046	0.047	0.027	0.185	0.053	0.468	1.627	3.043	45.38	0.0070	0.014	0.025	0.0090	0.032	0.0020	17.26	36.91	110.1	931.4	0.115	0.099	0.155	0.066	0.323	0.062	1
11.89	21.17	76.39	433.8	0.098	0.081	0.026	0.022	0.202	0.063	0.275	1.203	1.93	19.53	0.01	0.031	0.016	0.0090	0.023	0.0020	13.05	27.21	85.09	522.9	0.143	0.219	0.116	0.083	0.308	0.074	2
9.405	21.7	59.6	271.2	0.104	0.062	0.02	0.013	0.202	0.066	0.43	2.878	2.759	25.17	0.015	0.017	0.014	0.0090	0.03	0.0050	10.85	31.24	68.73	359.4	0.153	0.119	0.061	0.038	0.287	0.083	2
15.5	21.08	102.9	803.1	0.112	0.157	0.152	0.085	0.208	0.069	1.37	1.213	9.424	176.5	0.0080	0.039	0.045	0.021	0.02	0.0060	23.17	27.65	157.1	1748.0	0.152	0.4	0.421	0.213	0.3	0.105	1
12.7	12.17	80.88	495.0	0.088	0.058	0.024	0.024	0.158	0.063	0.225	0.646	1.527	17.37	0.0060	0.013	0.0090	0.0080	0.017	0.0040	13.65	16.92	88.12	566.9	0.131	0.161	0.094	0.082	0.278	0.095	2
11.16	21.41	70.95	380.3	0.102	0.06	0.0090	0.011	0.162	0.061	0.286	1.678	1.968	18.99	0.0070	0.0090	0.0070	0.0060	0.027	0.0020	12.36	28.92	79.26	458.0	0.128	0.111	0.036	0.043	0.298	0.071	2
11.57	19.04	74.2	409.7	0.085	0.077	0.055	0.014	0.203	0.063	0.286	1.44	2.206	20.3	0.0070	0.02	0.044	0.0090	0.019	0.0030	13.07	26.98	86.43	520.5	0.125	0.194	0.256	0.067	0.304	0.083	2
14.69	13.98	98.22	656.1	0.103	0.184	0.145	0.063	0.209	0.074	0.546	1.511	4.795	49.45	0.01	0.052	0.053	0.016	0.027	0.0050	16.46	18.34	114.1	809.2	0.131	0.364	0.322	0.111	0.283	0.092	2
11.61	16.02	75.46	408.2	0.109	0.117	0.071	0.045	0.189	0.063	0.246	0.734	1.667	15.89	0.0060	0.02	0.026	0.013	0.018	0.0020	12.64	19.67	81.93	475.7	0.142	0.217	0.23	0.11	0.279	0.074	2
13.66	19.13	89.46	575.3	0.091	0.115	0.097	0.048	0.185	0.062	0.224	0.895	1.804	19.36	0.0040	0.028	0.037	0.013	0.016	0.0040	15.14	25.5	101.4	708.8	0.115	0.317	0.366	0.141	0.274	0.088	2
9.742	19.12	61.93	289.7	0.108	0.083	0.0090	0.02	0.254	0.07	0.696	1.747	4.607	43.52	0.013	0.019	0.0060	0.011	0.031	0.0040	11.21	23.17	71.79	380.9	0.14	0.135	0.021	0.046	0.32	0.08	2
10.03	21.28	63.19	307.3	0.081	0.039	0.0020	0.0050	0.163	0.064	0.185	1.341	1.184	11.6	0.0060	0.0060	0.0020	0.0040	0.014	0.0020	11.11	28.94	69.92	376.3	0.113	0.071	0.012	0.026	0.235	0.081	2
10.48	14.98	67.49	333.6	0.098	0.101	0.063	0.022	0.192	0.069	0.328	1.127	2.564	20.77	0.0070	0.039	0.053	0.013	0.022	0.0050	12.13	21.57	81.41	440.4	0.133	0.3	0.294	0.093	0.302	0.096	2
10.8	21.98	68.79	359.9	0.088	0.057	0.036	0.014	0.202	0.06	0.308	1.621	2.24	20.2	0.0070	0.021	0.03	0.01	0.018	0.0030	12.76	32.04	83.69	489.5	0.13	0.17	0.193	0.075	0.296	0.077	2
11.13	16.62	70.47	381.1	0.082	0.038	0.014	0.014	0.151	0.061	0.142	0.967	0.968	9.704	0.0060	0.0060	0.0090	0.0060	0.02	0.0020	11.68	20.29	74.35	421.1	0.103	0.062	0.046	0.04	0.238	0.071	2
12.72	17.67	80.98	501.3	0.079	0.045	0.014	0.018	0.146	0.055	0.295	0.884	2.109	23.24	0.0070	0.012	0.0050	0.0060	0.019	0.0010	13.82	20.96	88.87	586.8	0.107	0.096	0.035	0.036	0.216	0.06	2
14.9	22.53	102.1	685.0	0.099	0.222	0.273	0.097	0.204	0.069	0.253	0.875	3.466	24.19	0.0070	0.062	0.079	0.022	0.015	0.0060	16.35	27.57	125.4	832.7	0.142	0.709	0.902	0.248	0.287	0.116	1
12.4	17.68	81.47	467.8	0.105	0.132	0.077	0.028	0.181	0.071	0.177	1.46	2.204	15.43	0.01	0.033	0.049	0.012	0.022	0.0060	12.88	22.91	89.61	515.8	0.145	0.263	0.24	0.074	0.256	0.094	2
20.18	19.54	133.8	1250.0	0.113	0.149	0.213	0.126	0.172	0.061	0.433	1.001	3.008	52.49	0.0090	0.027	0.055	0.019	0.025	0.0040	22.03	25.07	146.0	1479.0	0.166	0.294	0.531	0.217	0.303	0.081	1
18.82	21.97	123.7	1110.0	0.102	0.139	0.159	0.087	0.194	0.061	0.819	1.931	4.493	103.9	0.0080	0.041	0.053	0.018	0.024	0.0050	22.66	30.93	145.3	1603.0	0.139	0.346	0.391	0.171	0.301	0.083	1
14.86	16.94	94.89	673.7	0.089	0.071	0.033	0.029	0.157	0.057	0.303	0.668	1.612	23.92	0.0060	0.017	0.015	0.0080	0.016	0.0020	16.31	20.54	102.3	777.5	0.122	0.155	0.122	0.08	0.252	0.068	2
13.98	19.62	91.12	599.5	0.106	0.113	0.113	0.065	0.167	0.065	0.221	0.953	1.602	18.85	0.0050	0.018	0.022	0.01	0.012	0.0030	17.04	30.8	113.9	869.3	0.161	0.357	0.407	0.183	0.318	0.106	1
12.87	19.54	82.67	509.2	0.091	0.079	0.018	0.021	0.186	0.063	0.366	0.769	2.597	26.5	0.0060	0.014	0.0070	0.0070	0.022	0.0020	14.45	24.38	95.14	626.9	0.121	0.165	0.071	0.064	0.331	0.077	2
14.04	15.98	89.78	611.2	0.085	0.059	0.035	0.029	0.171	0.059	0.389	1.046	2.644	32.74	0.0080	0.013	0.016	0.0090	0.02	0.0030	15.66	21.58	101.2	750.0	0.12	0.125	0.112	0.075	0.272	0.072	2
13.85	19.6	88.68	592.6	0.087	0.063	0.013	0.023	0.156	0.057	0.342	1.678	2.331	29.63	0.0060	0.011	0.0060	0.0070	0.02	0.0020	15.63	28.01	100.9	749.1	0.112	0.114	0.048	0.059	0.251	0.069	2
14.02	15.66	89.59	606.5	0.08	0.056	0.021	0.027	0.159	0.056	0.214	0.655	1.606	19.25	0.0050	0.0090	0.0090	0.011	0.012	0.0020	14.91	19.31	96.53	688.9	0.103	0.102	0.063	0.082	0.214	0.067	2
10.97	17.2	71.73	371.5	0.089	0.111	0.095	0.036	0.149	0.066	0.257	1.376	2.806	18.15	0.0090	0.046	0.064	0.018	0.015	0.0050	12.36	26.87	90.14	476.4	0.139	0.408	0.478	0.156	0.254	0.095	2
17.27	25.42	112.4	928.8	0.083	0.111	0.12	0.057	0.147	0.054	0.51	1.679	3.283	58.38	0.0080	0.043	0.049	0.017	0.016	0.0040	20.38	35.46	132.8	1284.0	0.144	0.412	0.504	0.174	0.25	0.079	1
13.78	15.79	88.37	585.9	0.088	0.067	0.011	0.01	0.14	0.058	0.356	0.483	2.235	29.34	0.0060	0.012	0.0080	0.0060	0.012	0.0030	15.27	17.5	97.9	706.6	0.107	0.107	0.035	0.033	0.186	0.068	2
10.57	18.32	66.82	340.9	0.081	0.045	0.02	0.011	0.237	0.058	0.182	2.542	1.277	13.12	0.011	0.013	0.02	0.011	0.017	0.0040	10.94	23.31	69.35	366.3	0.098	0.065	0.04	0.022	0.27	0.067	2
18.03	16.85	117.5	990.0	0.089	0.123	0.109	0.063	0.172	0.058	0.299	0.591	1.921	35.77	0.0040	0.016	0.03	0.01	0.013	0.0020	20.38	22.02	133.3	1292.0	0.126	0.267	0.429	0.154	0.284	0.082	1
11.99	24.89	77.61	441.3	0.103	0.092	0.054	0.043	0.182	0.068	0.262	1.204	1.865	19.39	0.0080	0.02	0.023	0.017	0.021	0.0040	12.98	30.36	84.48	513.9	0.131	0.182	0.161	0.12	0.26	0.083	2
17.75	28.03	117.3	981.6	0.1	0.131	0.17	0.083	0.171	0.059	0.39	1.077	2.873	43.95	0.0050	0.02	0.037	0.011	0.012	0.0030	21.53	38.54	145.4	1437.0	0.14	0.376	0.64	0.197	0.297	0.091	1
14.8	17.66	95.88	674.8	0.092	0.089	0.041	0.023	0.189	0.059	0.22	0.622	1.482	19.75	0.0050	0.012	0.018	0.0070	0.023	0.0020	16.43	22.74	105.9	829.5	0.123	0.188	0.206	0.083	0.36	0.073	2
14.53	19.34	94.25	659.7	0.084	0.078	0.088	0.029	0.147	0.057	0.254	1.354	1.994	23.04	0.0040	0.02	0.034	0.0090	0.014	0.0020	16.3	28.39	108.1	830.5	0.109	0.265	0.378	0.096	0.247	0.075	2
21.1	20.52	138.1	1384.0	0.097	0.118	0.157	0.116	0.155	0.057	0.664	1.361	4.542	81.89	0.0050	0.021	0.032	0.015	0.01	0.0020	25.68	32.07	168.2	2022.0	0.137	0.31	0.44	0.228	0.227	0.074	1
11.87	21.54	76.83	432.0	0.066	0.106	0.088	0.024	0.135	0.066	0.256	1.554	1.955	20.24	0.0070	0.061	0.067	0.016	0.024	0.0090	12.79	28.18	83.51	507.2	0.095	0.34	0.322	0.088	0.23	0.1	2
19.59	25.0	127.7	1191.0	0.103	0.099	0.166	0.091	0.166	0.054	0.467	1.375	2.916	56.18	0.012	0.019	0.049	0.015	0.016	0.0020	21.44	30.96	139.8	1421.0	0.153	0.184	0.398	0.147	0.229	0.061	1
12.0	28.23	76.77	442.5	0.084	0.064	0.041	0.019	0.162	0.061	0.191	1.705	1.516	13.86	0.0070	0.026	0.029	0.0090	0.017	0.0040	13.09	37.88	85.07	523.7	0.121	0.186	0.181	0.071	0.245	0.082	2
14.53	13.98	93.86	644.2	0.11	0.092	0.069	0.065	0.165	0.061	0.306	0.721	2.143	25.7	0.0060	0.013	0.016	0.011	0.022	0.0040	15.8	16.93	103.1	749.9	0.135	0.148	0.137	0.107	0.261	0.078	2
12.62	17.15	80.62	492.9	0.086	0.054	0.03	0.023	0.18	0.058	0.169	0.667	1.116	13.32	0.0040	0.0090	0.013	0.0070	0.016	0.0020	14.34	22.15	91.62	633.5	0.122	0.152	0.189	0.099	0.327	0.073	2
13.38	30.72	86.34	557.2	0.092	0.074	0.028	0.033	0.138	0.06	0.341	1.924	2.287	28.93	0.0060	0.012	0.0080	0.0090	0.016	0.0030	15.05	41.61	96.69	705.6	0.117	0.142	0.07	0.078	0.22	0.077	2
11.63	29.29	74.87	415.1	0.094	0.086	0.072	0.02	0.18	0.062	0.314	2.426	2.15	23.13	0.01	0.024	0.043	0.0090	0.025	0.0020	13.12	38.81	86.04	527.8	0.141	0.203	0.292	0.068	0.288	0.072	2
13.21	25.25	84.1	537.9	0.088	0.052	0.028	0.021	0.162	0.056	0.208	1.35	1.314	17.58	0.0060	0.0080	0.015	0.0060	0.013	0.0020	14.35	34.23	91.29	632.9	0.129	0.106	0.139	0.06	0.244	0.068	2
13.0	25.13	82.61	520.2	0.084	0.051	0.012	0.018	0.167	0.054	0.262	1.232	1.657	21.19	0.0060	0.0090	0.0060	0.0060	0.012	0.0020	14.34	31.88	91.06	628.5	0.122	0.109	0.045	0.059	0.231	0.063	2
9.755	28.2	61.68	290.9	0.08	0.046	0.015	0.01	0.162	0.06	0.178	1.687	1.243	11.28	0.0070	0.013	0.014	0.0060	0.016	0.0020	10.67	36.92	68.03	349.9	0.111	0.111	0.072	0.049	0.232	0.072	2
17.08	27.15	111.2	930.9	0.099	0.111	0.101	0.064	0.179	0.063	0.929	1.152	6.051	115.2	0.0090	0.022	0.027	0.015	0.02	0.0040	22.96	34.49	152.1	1648.0	0.16	0.244	0.264	0.156	0.301	0.091	1
27.42	26.27	186.9	2501.0	0.108	0.199	0.364	0.169	0.206	0.056	2.547	1.306	18.65	542.2	0.0080	0.054	0.081	0.026	0.017	0.0050	36.04	31.37	251.2	4254.0	0.136	0.426	0.683	0.262	0.264	0.074	1
14.4	26.99	92.25	646.1	0.07	0.052	0.035	0.017	0.171	0.054	0.232	0.911	1.727	20.52	0.0050	0.017	0.02	0.0060	0.014	0.0020	15.4	31.98	100.4	734.6	0.102	0.146	0.147	0.056	0.234	0.065	2
11.6	18.36	73.88	412.7	0.085	0.059	0.034	0.018	0.152	0.059	0.182	0.766	1.303	12.89	0.0070	0.017	0.021	0.0070	0.021	0.0030	12.77	24.02	82.68	495.1	0.134	0.181	0.186	0.083	0.321	0.079	2
13.17	18.22	84.28	537.3	0.075	0.06	0.049	0.029	0.145	0.055	0.202	0.685	1.236	16.89	0.0060	0.015	0.016	0.0080	0.011	0.0020	14.9	23.89	95.1	687.6	0.128	0.196	0.188	0.104	0.224	0.069	2
13.24	20.13	86.87	542.9	0.083	0.122	0.101	0.028	0.16	0.064	0.281	0.814	3.369	23.81	0.0050	0.067	0.077	0.014	0.015	0.0080	15.44	25.5	115.0	733.5	0.12	0.565	0.656	0.136	0.284	0.125	2
13.14	20.74	85.98	536.9	0.087	0.109	0.108	0.035	0.156	0.06	0.315	0.788	2.312	27.4	0.0070	0.032	0.046	0.013	0.016	0.0030	14.8	25.46	100.9	689.1	0.135	0.355	0.45	0.118	0.256	0.082	2
9.668	18.1	61.06	286.3	0.083	0.054	0.015	0.0060	0.168	0.064	0.342	1.312	2.275	20.98	0.011	0.013	0.01	0.0040	0.027	0.0030	11.15	24.62	71.11	380.2	0.139	0.126	0.064	0.025	0.306	0.079	2
17.6	23.33	119.0	980.5	0.093	0.2	0.214	0.1	0.17	0.074	0.929	1.465	5.801	104.9	0.0070	0.07	0.066	0.023	0.017	0.011	21.57	28.87	143.6	1437.0	0.121	0.478	0.516	0.2	0.23	0.122	1
11.62	18.18	76.38	408.8	0.118	0.148	0.102	0.056	0.196	0.073	0.41	1.74	3.027	27.85	0.015	0.032	0.05	0.018	0.018	0.0050	13.36	25.4	88.14	528.1	0.178	0.288	0.319	0.142	0.266	0.093	2
9.667	18.49	61.49	289.1	0.089	0.063	0.029	0.015	0.224	0.064	0.378	1.35	2.569	22.73	0.0080	0.02	0.027	0.01	0.02	0.0040	11.14	25.62	70.88	385.2	0.123	0.154	0.128	0.066	0.317	0.085	2
12.04	28.14	76.85	449.9	0.088	0.06	0.024	0.024	0.185	0.057	0.606	2.643	4.099	44.96	0.0080	0.016	0.015	0.012	0.02	0.0040	13.6	33.33	87.24	567.6	0.104	0.097	0.055	0.055	0.24	0.066	2
14.92	14.93	96.45	686.9	0.081	0.085	0.055	0.032	0.169	0.057	0.245	0.433	1.826	23.31	0.0030	0.018	0.023	0.0080	0.011	0.0020	17.18	18.22	112.0	906.6	0.106	0.279	0.315	0.115	0.269	0.083	2
12.27	29.97	77.42	465.4	0.077	0.034	0.0	0.0	0.17	0.06	0.446	3.647	2.884	35.13	0.0070	0.0080	0.0	0.0	0.031	0.0030	13.45	38.05	85.08	558.9	0.094	0.052	0.0	0.0	0.241	0.067	2
10.88	15.62	70.41	358.9	0.101	0.107	0.051	0.016	0.186	0.068	0.148	0.538	1.301	9.597	0.0040	0.031	0.028	0.0070	0.012	0.0050	11.94	19.35	80.78	433.1	0.133	0.39	0.336	0.08	0.258	0.108	2
12.83	15.73	82.89	506.9	0.09	0.083	0.058	0.031	0.17	0.059	0.15	0.488	1.195	11.64	0.0050	0.018	0.033	0.0080	0.016	0.0020	14.09	19.35	93.22	605.8	0.133	0.261	0.348	0.098	0.301	0.078	2
14.2	20.53	92.41	618.4	0.089	0.111	0.051	0.031	0.151	0.06	0.348	1.018	2.749	31.01	0.0040	0.033	0.028	0.014	0.016	0.0030	16.45	27.26	112.1	828.5	0.115	0.343	0.251	0.134	0.253	0.079	2
13.9	16.62	88.97	599.4	0.068	0.053	0.022	0.013	0.181	0.055	0.156	0.576	1.392	14.03	0.0030	0.013	0.01	0.0050	0.013	0.0020	15.14	21.8	101.2	718.9	0.094	0.201	0.138	0.062	0.268	0.077	2
11.49	14.59	73.99	404.9	0.105	0.082	0.053	0.02	0.178	0.066	0.203	1.166	1.567	14.34	0.0050	0.021	0.042	0.0080	0.018	0.0040	12.4	21.9	82.04	467.6	0.135	0.201	0.26	0.074	0.294	0.092	2
16.25	19.51	109.8	815.8	0.103	0.189	0.224	0.092	0.215	0.066	0.315	0.986	3.07	33.12	0.0090	0.055	0.081	0.022	0.028	0.0060	17.39	23.05	122.1	939.7	0.138	0.446	0.59	0.178	0.332	0.091	1
12.16	18.03	78.29	455.3	0.091	0.078	0.029	0.015	0.146	0.063	0.219	1.19	1.678	16.26	0.0050	0.017	0.014	0.0050	0.015	0.0020	13.34	27.87	88.83	547.4	0.121	0.228	0.162	0.057	0.241	0.077	2
13.9	19.24	88.73	602.9	0.08	0.053	0.03	0.021	0.158	0.056	0.332	0.926	2.056	28.41	0.0040	0.011	0.015	0.0060	0.011	0.0020	16.41	26.42	104.4	830.5	0.106	0.142	0.167	0.082	0.236	0.076	2
13.47	14.06	87.32	546.3	0.107	0.116	0.058	0.053	0.178	0.066	0.159	0.573	1.102	12.84	0.0040	0.015	0.013	0.0090	0.017	0.0030	14.83	18.32	94.94	660.2	0.139	0.25	0.185	0.134	0.323	0.093	2
13.7	17.64	87.76	571.1	0.1	0.08	0.045	0.032	0.173	0.061	0.243	0.946	1.564	20.64	0.0030	0.0080	0.017	0.0090	0.013	0.0020	14.96	23.53	95.78	686.5	0.12	0.135	0.174	0.091	0.252	0.07	2
15.73	11.28	102.8	747.2	0.104	0.13	0.119	0.062	0.178	0.063	0.163	0.387	1.143	13.87	0.0060	0.018	0.033	0.011	0.012	0.0020	17.01	14.2	112.5	854.3	0.154	0.298	0.4	0.145	0.256	0.082	2
12.45	16.41	82.85	476.7	0.095	0.151	0.154	0.048	0.208	0.073	0.392	1.207	5.004	30.19	0.0070	0.075	0.111	0.027	0.032	0.01	13.78	21.03	97.82	580.6	0.118	0.406	0.49	0.134	0.323	0.103	2
14.64	16.85	94.21	666.0	0.086	0.067	0.052	0.028	0.141	0.054	0.22	1.006	1.471	19.98	0.0040	0.014	0.018	0.0060	0.013	0.0010	16.46	25.44	106.0	831.0	0.114	0.207	0.244	0.078	0.246	0.066	2
19.44	18.82	128.1	1167.0	0.109	0.145	0.226	0.119	0.182	0.061	0.566	1.408	3.631	67.74	0.0050	0.028	0.043	0.012	0.017	0.0030	23.96	30.39	153.9	1740.0	0.151	0.372	0.594	0.206	0.327	0.09	1
11.68	16.17	75.49	420.5	0.113	0.093	0.043	0.031	0.185	0.064	0.371	1.154	2.554	27.57	0.0090	0.013	0.019	0.012	0.022	0.0030	13.32	21.59	86.57	549.8	0.153	0.148	0.149	0.098	0.28	0.08	2
16.69	20.2	107.1	857.6	0.075	0.071	0.036	0.023	0.185	0.053	0.247	0.568	1.775	22.95	0.0030	0.014	0.014	0.0050	0.02	0.0020	19.18	26.56	127.3	1084.0	0.101	0.292	0.248	0.087	0.468	0.076	1
12.25	22.44	78.18	466.5	0.082	0.052	0.017	0.013	0.154	0.06	0.224	1.139	1.577	18.04	0.0050	0.012	0.0090	0.0050	0.016	0.0020	14.17	31.99	92.74	622.9	0.126	0.18	0.123	0.063	0.31	0.082	2
17.85	13.23	114.6	992.1	0.078	0.062	0.044	0.042	0.122	0.052	0.483	1.046	3.163	50.95	0.0040	0.0080	0.012	0.0070	0.013	0.0010	19.82	18.42	127.1	1210.0	0.099	0.1	0.105	0.083	0.178	0.059	2
18.01	20.56	118.4	1007.0	0.1	0.129	0.117	0.078	0.212	0.061	0.755	1.288	5.353	89.74	0.0080	0.027	0.037	0.016	0.029	0.0040	21.53	26.06	143.4	1426.0	0.131	0.233	0.254	0.149	0.325	0.076	1
12.46	12.83	78.83	477.3	0.074	0.04	0.0070	0.011	0.161	0.06	0.328	1.486	2.108	24.6	0.01	0.01	0.0060	0.0080	0.029	0.0050	13.19	16.36	83.24	534.0	0.094	0.065	0.017	0.027	0.228	0.07	2
13.16	20.54	84.06	538.7	0.073	0.053	0.018	0.013	0.171	0.059	0.324	1.473	2.326	26.07	0.0080	0.021	0.013	0.0060	0.021	0.0030	14.5	28.46	95.29	648.3	0.112	0.165	0.077	0.042	0.269	0.074	2
14.87	20.21	96.12	680.9	0.096	0.083	0.068	0.05	0.149	0.057	0.232	1.636	1.596	21.84	0.0050	0.014	0.022	0.012	0.02	0.0020	16.01	28.48	103.9	783.6	0.122	0.139	0.17	0.102	0.237	0.066	2
12.65	18.17	82.69	485.6	0.108	0.133	0.08	0.051	0.164	0.069	0.232	0.633	1.696	18.4	0.0060	0.025	0.026	0.01	0.018	0.0040	14.38	22.15	95.29	633.7	0.153	0.384	0.358	0.141	0.323	0.103	2
12.47	17.31	80.45	480.1	0.089	0.076	0.036	0.024	0.153	0.06	0.153	0.781	1.253	11.91	0.0040	0.014	0.013	0.0070	0.015	0.0020	14.06	24.34	92.82	607.3	0.128	0.251	0.203	0.105	0.304	0.077	2
18.49	17.52	121.3	1068.0	0.101	0.132	0.149	0.092	0.183	0.067	0.792	1.045	4.851	95.77	0.0080	0.032	0.044	0.016	0.016	0.0050	22.75	22.88	146.4	1600.0	0.141	0.309	0.353	0.166	0.251	0.094	1
20.59	21.24	137.8	1320.0	0.108	0.164	0.219	0.112	0.185	0.062	0.59	1.216	4.206	75.09	0.0070	0.028	0.041	0.015	0.011	0.0040	23.86	30.76	163.2	1760.0	0.146	0.36	0.518	0.211	0.248	0.09	1
15.04	16.74	98.73	689.4	0.099	0.136	0.077	0.061	0.167	0.069	0.372	0.842	2.304	34.84	0.0040	0.018	0.02	0.01	0.011	0.0030	16.76	20.43	109.7	856.9	0.114	0.218	0.186	0.102	0.218	0.085	2
13.82	24.49	92.33	595.9	0.116	0.168	0.136	0.068	0.228	0.072	0.475	1.528	2.974	39.05	0.01	0.039	0.035	0.016	0.024	0.0070	16.01	32.94	106.0	788.0	0.179	0.397	0.338	0.152	0.365	0.118	1
12.54	16.32	81.25	476.3	0.116	0.108	0.059	0.033	0.194	0.066	0.258	1.095	1.566	18.49	0.01	0.016	0.026	0.012	0.028	0.0020	13.57	21.4	86.67	552.0	0.158	0.175	0.189	0.084	0.316	0.075	2
23.09	19.83	152.1	1682.0	0.093	0.128	0.168	0.1	0.15	0.055	1.291	0.745	9.635	180.2	0.0060	0.034	0.04	0.022	0.022	0.0030	30.79	23.87	211.5	2782.0	0.12	0.362	0.379	0.226	0.291	0.073	1
9.268	12.87	61.49	248.7	0.163	0.224	0.097	0.053	0.238	0.095	0.408	1.093	3.014	20.04	0.01	0.045	0.035	0.022	0.025	0.01	10.28	16.38	69.05	300.2	0.19	0.344	0.21	0.102	0.304	0.125	2
9.676	13.14	64.12	272.5	0.126	0.22	0.119	0.07	0.206	0.096	0.274	1.39	1.787	17.67	0.022	0.049	0.052	0.014	0.026	0.011	10.6	18.04	69.47	328.1	0.201	0.366	0.291	0.108	0.285	0.136	2
12.22	20.04	79.47	453.1	0.11	0.115	0.082	0.022	0.212	0.069	0.181	0.796	0.986	12.58	0.0060	0.022	0.04	0.01	0.013	0.0040	13.16	24.17	85.13	515.3	0.14	0.232	0.354	0.081	0.271	0.088	2
11.06	17.12	71.25	366.5	0.119	0.107	0.041	0.043	0.195	0.08	0.178	1.03	1.318	12.3	0.013	0.023	0.018	0.013	0.022	0.0080	11.69	20.74	76.08	411.1	0.166	0.203	0.126	0.095	0.278	0.117	2
16.3	15.7	104.7	819.8	0.094	0.067	0.055	0.046	0.171	0.057	0.207	0.471	1.146	20.67	0.0070	0.012	0.025	0.014	0.013	0.0030	17.32	17.76	109.8	928.2	0.135	0.136	0.195	0.136	0.23	0.072	2
15.46	23.95	103.8	731.3	0.118	0.187	0.203	0.085	0.181	0.071	0.333	1.961	2.937	32.52	0.01	0.049	0.06	0.02	0.021	0.0060	17.11	36.33	117.7	909.4	0.173	0.497	0.591	0.216	0.301	0.107	1
11.74	14.69	76.31	426.0	0.081	0.097	0.067	0.026	0.15	0.068	0.192	0.642	1.345	13.04	0.0070	0.039	0.04	0.015	0.023	0.0070	12.45	17.6	81.25	473.8	0.107	0.279	0.269	0.106	0.26	0.099	2
14.81	14.7	94.66	680.7	0.085	0.05	0.034	0.025	0.166	0.053	0.218	0.623	1.677	20.72	0.0070	0.012	0.015	0.011	0.016	0.0020	15.61	17.58	101.7	760.2	0.114	0.101	0.11	0.08	0.233	0.061	2
13.4	20.52	88.64	556.7	0.111	0.147	0.144	0.082	0.212	0.073	0.391	0.931	3.093	33.67	0.0050	0.023	0.035	0.013	0.017	0.0040	16.41	29.66	113.3	844.4	0.157	0.386	0.511	0.205	0.358	0.111	1
14.58	13.66	94.29	658.8	0.098	0.089	0.082	0.043	0.174	0.056	0.416	0.624	2.561	37.11	0.0050	0.018	0.03	0.0090	0.015	0.0020	16.76	17.24	108.5	862.0	0.122	0.193	0.249	0.092	0.263	0.07	2
15.05	19.07	97.26	701.9	0.092	0.086	0.075	0.043	0.156	0.059	0.386	1.198	2.63	38.49	0.0050	0.016	0.03	0.0090	0.012	0.0020	17.58	28.06	113.8	967.0	0.125	0.21	0.287	0.112	0.228	0.07	1
11.34	18.61	72.76	391.2	0.105	0.085	0.043	0.026	0.193	0.062	0.243	1.01	1.491	18.19	0.0090	0.016	0.021	0.011	0.024	0.0010	12.47	23.03	79.15	478.6	0.148	0.157	0.162	0.085	0.306	0.068	2
18.31	20.58	120.8	1052.0	0.107	0.125	0.157	0.095	0.186	0.059	0.545	0.922	3.218	67.36	0.0060	0.019	0.029	0.01	0.016	0.0030	21.86	26.2	142.2	1493.0	0.149	0.254	0.376	0.151	0.307	0.079	1
19.89	20.26	130.5	1214.0	0.104	0.131	0.141	0.094	0.18	0.062	0.508	0.874	3.654	59.7	0.0050	0.023	0.031	0.012	0.011	0.0030	23.73	25.23	160.5	1646.0	0.142	0.331	0.418	0.161	0.255	0.091	1
12.88	18.22	84.45	493.1	0.122	0.166	0.048	0.053	0.171	0.073	0.443	1.169	3.176	34.37	0.0050	0.023	0.014	0.012	0.018	0.0030	15.05	24.37	99.31	674.7	0.146	0.296	0.125	0.11	0.258	0.089	2
12.75	16.7	82.51	493.8	0.112	0.112	0.039	0.03	0.212	0.066	0.383	1.003	2.495	28.62	0.0080	0.016	0.02	0.0090	0.018	0.0040	14.45	21.74	93.63	624.1	0.148	0.198	0.142	0.08	0.307	0.086	2
9.295	13.9	59.96	257.8	0.137	0.122	0.033	0.024	0.22	0.077	0.354	1.13	2.388	19.63	0.015	0.025	0.022	0.016	0.04	0.0040	10.57	17.84	67.84	326.6	0.185	0.21	0.1	0.073	0.368	0.09	2
24.63	21.6	165.5	1841.0	0.103	0.211	0.231	0.147	0.199	0.067	0.992	0.9	7.05	139.9	0.0050	0.032	0.036	0.016	0.019	0.0050	29.92	26.93	205.7	2642.0	0.134	0.419	0.466	0.248	0.316	0.097	1
11.26	19.83	71.3	388.1	0.085	0.044	0.0050	0.0060	0.164	0.063	0.134	1.083	0.981	9.332	0.0040	0.0060	0.0040	0.0040	0.015	0.0020	11.93	26.43	76.38	435.9	0.111	0.077	0.025	0.028	0.256	0.076	2
13.71	18.68	88.73	571.0	0.099	0.107	0.054	0.038	0.171	0.068	0.319	1.249	2.284	26.45	0.0070	0.023	0.021	0.014	0.019	0.0040	15.11	25.63	99.43	701.9	0.142	0.257	0.194	0.128	0.285	0.09	2
9.847	15.68	63.0	293.2	0.095	0.084	0.023	0.024	0.139	0.069	0.25	1.216	1.976	15.24	0.0090	0.02	0.011	0.0070	0.018	0.0030	11.24	22.99	74.32	376.5	0.142	0.224	0.084	0.065	0.25	0.092	2
8.571	13.1	54.53	221.3	0.104	0.076	0.026	0.015	0.168	0.071	0.127	0.679	1.069	7.254	0.0080	0.018	0.018	0.0070	0.016	0.0040	9.473	18.45	63.3	275.6	0.164	0.224	0.175	0.085	0.298	0.105	2
13.46	18.75	87.44	551.1	0.108	0.114	0.042	0.032	0.172	0.063	0.2	0.607	1.443	16.07	0.0040	0.014	0.015	0.0070	0.014	0.0020	15.35	25.16	101.9	719.8	0.162	0.312	0.265	0.143	0.352	0.087	2
12.34	12.27	78.94	468.5	0.09	0.063	0.03	0.026	0.169	0.058	0.117	0.496	0.771	8.955	0.0040	0.0090	0.0090	0.0060	0.011	0.0010	13.61	19.27	87.22	564.9	0.129	0.207	0.179	0.107	0.311	0.076	2
13.94	13.17	90.31	594.2	0.125	0.098	0.101	0.066	0.198	0.065	0.546	2.635	4.091	44.74	0.01	0.032	0.048	0.029	0.017	0.0060	14.62	15.38	94.52	653.3	0.139	0.136	0.156	0.102	0.216	0.073	2
12.07	13.44	77.83	445.2	0.11	0.09	0.038	0.028	0.166	0.066	0.251	0.504	1.714	18.54	0.0070	0.012	0.018	0.0080	0.02	0.0020	13.45	15.77	86.92	549.9	0.152	0.163	0.162	0.074	0.278	0.081	2
11.75	17.56	75.89	422.9	0.107	0.097	0.053	0.044	0.16	0.067	0.438	1.907	3.149	30.66	0.0070	0.018	0.017	0.013	0.018	0.0020	13.5	27.98	88.52	552.3	0.135	0.185	0.137	0.101	0.248	0.078	2
11.67	20.02	75.21	416.2	0.102	0.095	0.042	0.022	0.186	0.065	0.207	0.874	1.393	15.34	0.0050	0.017	0.018	0.0050	0.014	0.0030	13.35	28.81	87.0	550.6	0.155	0.296	0.276	0.081	0.321	0.09	2
13.68	16.33	87.76	575.5	0.093	0.073	0.018	0.019	0.163	0.062	0.205	0.48	1.373	17.25	0.0040	0.0070	0.0070	0.0050	0.011	0.0020	15.85	20.2	101.6	773.4	0.126	0.156	0.121	0.087	0.281	0.078	2
20.47	20.67	134.7	1299.0	0.092	0.131	0.152	0.102	0.217	0.054	0.834	1.736	5.168	100.4	0.0050	0.031	0.041	0.017	0.028	0.0030	23.23	27.15	152.0	1645.0	0.11	0.253	0.309	0.161	0.322	0.064	1
10.96	17.62	70.79	365.6	0.097	0.098	0.053	0.028	0.162	0.064	0.151	1.583	1.165	10.09	0.01	0.034	0.044	0.013	0.013	0.0040	11.62	26.51	76.43	407.5	0.143	0.251	0.212	0.099	0.229	0.083	2
20.55	20.86	137.8	1308.0	0.105	0.174	0.208	0.132	0.213	0.063	0.699	0.99	4.706	87.78	0.0050	0.026	0.04	0.014	0.019	0.0030	24.3	25.48	160.2	1809.0	0.127	0.314	0.443	0.215	0.308	0.076	1
14.27	22.55	93.77	629.8	0.104	0.115	0.146	0.061	0.193	0.06	0.203	1.851	1.895	18.54	0.0060	0.026	0.046	0.013	0.015	0.0040	15.29	34.27	104.3	728.3	0.138	0.273	0.423	0.136	0.27	0.084	1
11.69	24.44	76.37	406.4	0.124	0.155	0.045	0.045	0.213	0.074	0.296	1.978	2.158	20.95	0.013	0.035	0.019	0.018	0.016	0.0060	12.98	32.19	86.12	487.7	0.177	0.325	0.14	0.131	0.28	0.1	2
7.729	25.49	47.98	178.8	0.081	0.049	0.0	0.0	0.187	0.073	0.378	1.462	2.492	19.14	0.013	0.01	0.0	0.0	0.029	0.0070	9.077	30.92	57.17	248.0	0.126	0.083	0.0	0.0	0.306	0.099	2
7.691	25.44	48.34	170.4	0.087	0.12	0.093	0.014	0.204	0.078	0.22	1.479	1.445	11.73	0.015	0.065	0.093	0.014	0.021	0.0080	8.678	31.89	54.49	223.6	0.16	0.306	0.339	0.05	0.279	0.107	2
11.54	14.44	74.65	402.9	0.1	0.112	0.067	0.026	0.182	0.068	0.278	1.768	1.628	20.86	0.012	0.041	0.056	0.015	0.018	0.0060	12.26	19.68	78.78	457.8	0.134	0.212	0.18	0.069	0.233	0.081	2
14.47	24.99	95.81	656.4	0.088	0.123	0.101	0.039	0.187	0.063	0.254	1.079	2.615	23.11	0.0070	0.047	0.038	0.012	0.021	0.0060	16.22	31.73	113.5	808.9	0.134	0.42	0.404	0.12	0.319	0.102	2
14.74	25.42	94.7	668.6	0.083	0.072	0.041	0.03	0.184	0.057	0.303	1.385	2.177	27.41	0.0050	0.012	0.019	0.013	0.019	0.0030	16.51	32.29	107.4	826.4	0.106	0.138	0.161	0.11	0.272	0.07	2
13.21	28.06	84.88	538.4	0.087	0.069	0.03	0.033	0.163	0.058	0.235	1.597	1.539	17.85	0.0050	0.014	0.015	0.0090	0.017	0.0010	14.37	37.17	92.48	629.6	0.107	0.138	0.106	0.08	0.247	0.064	2
13.87	20.7	89.77	584.8	0.096	0.102	0.037	0.024	0.162	0.067	0.272	1.047	2.076	23.12	0.0060	0.022	0.026	0.0090	0.015	0.0040	15.05	24.75	99.17	688.6	0.126	0.204	0.138	0.068	0.225	0.085	2
13.62	23.23	87.19	573.2	0.092	0.067	0.03	0.024	0.166	0.058	0.346	1.336	2.066	31.24	0.0060	0.021	0.02	0.0090	0.021	0.0030	15.35	29.09	97.58	729.8	0.122	0.152	0.105	0.072	0.264	0.07	2
10.32	16.35	65.31	324.9	0.094	0.05	0.01	0.0050	0.188	0.062	0.21	0.967	1.356	12.97	0.0070	0.0070	0.01	0.0050	0.016	0.0030	11.25	21.77	71.12	384.9	0.128	0.088	0.044	0.024	0.268	0.074	2
10.26	16.58	65.85	320.8	0.089	0.081	0.044	0.024	0.167	0.067	0.114	1.023	0.989	7.326	0.01	0.031	0.026	0.011	0.023	0.0060	10.83	22.04	71.08	357.4	0.146	0.225	0.178	0.083	0.269	0.095	2
9.683	19.34	61.05	285.7	0.085	0.05	0.023	0.01	0.158	0.062	0.296	1.363	2.054	18.24	0.0070	0.011	0.023	0.01	0.022	0.0040	10.93	25.59	69.1	364.2	0.12	0.095	0.094	0.038	0.255	0.079	2
10.82	24.21	68.89	361.6	0.082	0.066	0.015	0.0080	0.198	0.063	0.52	1.918	3.564	33.0	0.0080	0.019	0.013	0.0060	0.025	0.0030	13.03	31.45	83.9	505.6	0.12	0.163	0.062	0.033	0.306	0.076	2
10.86	21.48	68.51	360.5	0.074	0.042	0.0	0.0	0.166	0.059	0.316	1.304	2.115	20.67	0.01	0.011	0.0	0.0	0.03	0.0020	11.66	24.77	74.08	412.3	0.1	0.073	0.0	0.0	0.246	0.066	2
11.13	22.44	71.49	378.4	0.096	0.082	0.048	0.023	0.203	0.066	0.28	1.467	1.994	17.85	0.0030	0.031	0.034	0.01	0.029	0.0050	12.02	28.26	77.8	436.6	0.109	0.178	0.156	0.064	0.317	0.08	2
12.77	29.43	81.35	507.9	0.083	0.042	0.02	0.015	0.154	0.056	0.241	1.367	1.477	18.76	0.0090	0.012	0.013	0.0090	0.019	0.0020	13.87	36.0	88.1	594.7	0.123	0.106	0.087	0.065	0.241	0.065	2
9.333	21.94	59.01	264.0	0.092	0.056	0.04	0.013	0.169	0.066	0.301	1.879	2.121	17.86	0.011	0.018	0.04	0.013	0.038	0.0050	9.845	25.05	62.86	295.8	0.11	0.083	0.08	0.026	0.244	0.074	2
12.88	28.92	82.5	514.3	0.081	0.058	0.062	0.023	0.157	0.057	0.212	1.36	1.502	16.83	0.0080	0.022	0.039	0.0080	0.017	0.0030	13.89	35.74	88.84	595.7	0.123	0.162	0.244	0.065	0.237	0.072	2
10.29	27.61	65.67	321.4	0.09	0.077	0.06	0.027	0.159	0.061	0.22	2.239	1.437	14.46	0.012	0.027	0.048	0.017	0.018	0.0050	10.84	34.91	69.57	357.6	0.138	0.171	0.2	0.091	0.223	0.083	2
10.16	19.59	64.73	311.7	0.1	0.075	0.0050	0.011	0.179	0.063	0.244	2.09	1.648	16.8	0.013	0.022	0.0040	0.0070	0.026	0.0020	10.65	22.88	67.88	347.3	0.126	0.12	0.01	0.022	0.226	0.067	2
9.423	27.88	59.26	271.3	0.081	0.05	0.0	0.0	0.174	0.061	0.538	2.927	3.618	29.11	0.012	0.011	0.0	0.0	0.03	0.0030	10.49	34.24	66.5	330.6	0.107	0.072	0.0	0.0	0.248	0.07	2
14.59	22.68	96.39	657.1	0.085	0.133	0.103	0.037	0.145	0.061	0.225	1.108	2.224	19.54	0.0040	0.046	0.066	0.016	0.016	0.0040	15.48	27.27	105.9	733.5	0.103	0.317	0.366	0.11	0.226	0.08	2
11.51	23.93	74.52	403.5	0.093	0.102	0.111	0.041	0.139	0.066	0.239	2.904	1.936	16.97	0.0080	0.03	0.057	0.013	0.015	0.0050	12.48	37.16	82.28	474.2	0.13	0.252	0.363	0.097	0.211	0.087	2
14.05	27.15	91.38	600.4	0.099	0.113	0.045	0.043	0.154	0.062	0.364	1.492	2.888	29.84	0.0070	0.027	0.021	0.016	0.021	0.0050	15.3	33.17	100.2	706.7	0.124	0.226	0.133	0.105	0.225	0.083	2
11.2	29.37	70.67	386.0	0.074	0.036	0.0	0.0	0.106	0.055	0.314	3.896	2.041	22.81	0.0080	0.0090	0.0	0.0	0.02	0.0020	11.92	38.3	75.19	439.6	0.093	0.055	0.0	0.0	0.157	0.059	2
15.22	30.62	103.4	716.9	0.105	0.209	0.255	0.094	0.213	0.072	0.26	1.205	2.362	22.65	0.0050	0.048	0.074	0.016	0.021	0.0060	17.52	42.79	128.7	915.0	0.142	0.792	1.17	0.236	0.409	0.141	1
20.92	25.09	143.0	1347.0	0.11	0.224	0.317	0.147	0.215	0.069	0.962	1.026	8.758	118.8	0.0060	0.043	0.078	0.026	0.021	0.0060	24.29	29.41	179.1	1819.0	0.141	0.419	0.66	0.254	0.293	0.099	1
21.56	22.39	142.0	1479.0	0.111	0.116	0.244	0.139	0.173	0.056	1.176	1.256	7.673	158.7	0.01	0.029	0.052	0.025	0.011	0.0040	25.45	26.4	166.1	2027.0	0.141	0.211	0.411	0.222	0.206	0.071	1
20.13	28.25	131.2	1261.0	0.098	0.103	0.144	0.098	0.175	0.055	0.766	2.463	5.203	99.04	0.0060	0.024	0.04	0.017	0.019	0.0020	23.69	38.25	155.0	1731.0	0.117	0.192	0.322	0.163	0.257	0.066	1
16.6	28.08	108.3	858.1	0.085	0.102	0.093	0.053	0.159	0.056	0.456	1.075	3.425	48.55	0.0060	0.037	0.047	0.016	0.013	0.0040	18.98	34.12	126.7	1124.0	0.114	0.309	0.34	0.142	0.222	0.078	1
20.6	29.33	140.1	1265.0	0.118	0.277	0.351	0.152	0.24	0.07	0.726	1.595	5.772	86.22	0.0070	0.062	0.071	0.017	0.023	0.0060	25.74	39.42	184.6	1821.0	0.165	0.868	0.939	0.265	0.409	0.124	1
7.76	24.54	47.92	181.0	0.053	0.044	0.0	0.0	0.159	0.059	0.386	1.428	2.548	19.15	0.0070	0.0050	0.0	0.0	0.027	0.0030	9.456	30.37	59.16	268.6	0.09	0.064	0.0	0.0	0.287	0.07	2
