# Supplementary material for: Improved multi-objective clustering algorithm using particle swarm optimization
Source: PLoS One. 2017 Dec 5;12(12):e0188815. doi: 10.1371/journal.pone.0188815 (PMC5716574; doi:10.1371/journal.pone.0188815)
Supplement: S1 File — (ZIP) [file pone.0188815.s001.zip › datasets/shape_cluster_datasets/D31.txt]

25.0514	5.7475	1
26.6614	7.3414	1
25.2653	6.2466	1
25.2285	4.7447	1
25.7529	5.1564	1
24.0785	5.6693	1
25.2722	6.8676	1
24.6535	6.2443	1
26.9834	6.633	1
25.7437	6.3179	1
26.4774	7.7416	1
26.7373	4.4756	1
27.1812	6.2972	1
25.4999	5.6739	1
25.3021	6.1431	1
23.3609	5.6601	1
25.5482	5.7107	1
26.2198	5.7337	1
25.884	6.3294	1
24.4649	5.7521	1
24.7708	6.7572	1
25.3274	5.6463	1
25.999	4.8551	1
25.0238	6.2742	1
25.8242	6.7848	1
25.4286	6.2834	1
27.3445	6.4697	1
24.6236	6.1178	1
27.126	6.1109	1
25.677	5.9085	1
25.539	6.3777	1
25.0491	6.0603	1
26.5924	6.0925	1
25.217	7.7531	1
25.2492	5.6486	1
24.941	5.0184	1
25.2814	7.5461	1
24.8191	6.1316	1
26.0105	6.8377	1
25.0215	6.564	1
25.1618	6.3064	1
25.8955	5.4393	1
24.8375	5.4416	1
25.4562	6.702	1
25.7161	5.5152	1
26.7212	4.7424	1
24.4649	7.2471	1
24.6328	5.3473	1
25.7253	6.7296	1
27.1168	5.6946	1
26.4958	5.9039	1
25.1158	6.1914	1
25.6103	7.6197	1
26.3026	6.7802	1
24.7915	6.2627	1
25.0997	5.8004	1
25.4838	7.0148	1
25.4217	7.3138	1
27.1306	6.9573	1
24.3338	5.1679	1
24.6236	5.6877	1
25.5183	4.8229	1
26.39	7.0401	1
24.3039	4.8827	1
25.5275	4.9333	1
24.8973	7.1919	1
24.7731	6.0925	1
26.5855	6.8423	1
25.6356	5.6371	1
26.7718	5.5336	1
24.8536	5.5152	1
25.8587	5.2208	1
25.2538	5.5727	1
25.4838	4.9333	1
25.5436	5.9844	1
23.1838	5.7314	1
27.7102	6.2535	1
25.1204	4.6504	1
25.2538	5.5681	1
25.5137	6.357	1
27.2249	5.5727	1
24.6581	5.9936	1
25.1894	5.4991	1
25.2446	5.9591	1
24.8007	4.4158	1
26.275	5.5888	1
25.8748	6.5456	1
24.6328	6.7503	1
24.8766	4.4664	1
26.4498	6.6997	1
25.148	5.9292	1
24.5914	5.8004	1
25.6954	5.9867	1
26.344	5.9522	1
26.8224	5.667	1
26.1347	5.0161	1
25.263	5.3082	1
24.6305	6.8354	1
25.8035	6.1937	1
26.0243	7.5576	1
18.4941	12.5877	2
18.1606	12.5486	2
17.9628	10.4625	2
17.7558	12.1231	2
17.4867	10.6626	2
16.7139	11.5849	2
17.259	11.7482	2
17.4959	11.5596	2
18.7908	10.497	2
18.3607	11.8287	2
17.2038	11.7689	2
16.96	10.6373	2
17.2866	12.2933	2
17.3694	11.5596	2
17.9858	11.5067	2
18.0272	12.6176	2
17.1026	13.1719	2
17.5212	11.8747	2
17.512	10.9915	2
16.7898	12.2128	2
17.1233	11.6102	2
18.6137	11.3802	2
16.7714	11.3871	2
16.0676	10.8121	2
17.8041	11.7022	2
17.8984	9.945	2
16.638	12.9649	2
16.4632	10.658	2
18.5125	11.8425	2
17.9306	12.1898	2
17.6132	13.4686	2
16.7392	11.0306	2
18.4642	11.7137	2
17.3625	12.0035	2
17.5557	11.2123	2
17.6868	11.4354	2
18.5171	9.876	2
16.1251	10.6649	2
17.5419	11.8885	2
17.8961	11.8057	2
18.2365	11.7666	2
18.1008	11.3641	2
18.3653	12.0633	2
19.3635	11.6286	2
17.9237	11.5573	2
16.9853	12.3186	2
16.8749	11.5182	2
18.0272	11.9621	2
17.6293	11.3503	2
16.5575	11.3388	2
18.2388	11.4676	2
17.811	11.4768	2
16.1895	9.968	2
16.845	12.9235	2
17.4637	10.8213	2
17.6339	10.8144	2
17.4384	12.2128	2
17.9421	11.8057	2
16.615	12.0702	2
15.6398	11.2284	2
16.7415	11.8793	2
16.8197	12.1162	2
15.9181	11.4124	2
17.8363	11.8563	2
17.696	11.9414	2
16.845	10.6672	2
18.5378	11.6516	2
17.1877	11.9828	2
18.4527	11.2468	2
16.8956	11.1065	2
18.1422	11.9966	2
16.8059	11.1318	2
17.4913	10.428	2
16.3045	10.8765	2
17.4453	9.8668	2
17.5396	11.4791	2
17.7328	11.21	2
17.466	10.4234	2
18.4803	12.0955	2
17.2889	11.7873	2
18.3883	10.0025	2
17.6523	11.509	2
17.4982	11.9552	2
17.5948	11.3848	2
17.7328	11.6562	2
19.3934	12.5601	2
17.9651	12.5256	2
17.0428	11.3595	2
17.6086	11.7206	2
18.9817	11.6999	2
17.1992	12.5969	2
16.9163	11.4929	2
17.3096	11.1893	2
18.9403	11.6999	2
17.098	13.5744	2
16.3206	12.0679	2
18.4343	12.4474	2
18.3124	11.6631	2
16.7277	11.6654	2
18.2457	13.0201	2
8.4155	9.7633	3
7.1413	10.3981	3
7.691	11.969	3
8.6363	9.8139	3
7.8704	10.957	3
7.2103	11.1249	3
7.6289	9.899	3
7.5645	8.8824	3
7.5967	9.5241	3
8.1372	10.3015	3
7.8106	11.3227	3
8.9514	11.0628	3
8.8456	10.3866	3
8.6869	11.0007	3
7.6611	10.7592	3
8.1648	10.3061	3
9.1515	10.796	3
8.5029	9.1791	3
8.1441	10.8443	3
9.0756	9.3723	3
7.8428	9.9703	3
8.8295	10.4648	3
8.1993	9.7863	3
9.2021	11.0076	3
8.1625	10.474	3
8.2085	9.9634	3
8.8456	11.5619	3
9.209	11.0467	3
8.588	11.0329	3
7.8934	11.3756	3
7.898	10.2049	3
9.1584	10.8535	3
8.9813	9.7127	3
8.6271	11.8379	3
7.806	11.4975	3
7.9233	10.4004	3
8.8042	10.3015	3
8.8272	11.0283	3
9.715	9.9151	3
8.3189	9.0365	3
9.5954	9.1469	3
7.4081	9.8001	3
9.0733	8.9307	3
7.9118	9.0848	3
8.1717	9.0687	3
9.393	9.4735	3
7.5277	10.6994	3
7.3575	10.3268	3
10.1635	9.1239	3
9.4344	12.3485	3
8.8249	9.9335	3
7.6979	10.1405	3
9.002	11.1433	3
7.3253	9.6644	3
8.0636	11.1088	3
6.8768	10.4303	3
7.737	10.3613	3
7.0953	11.1433	3
9.6023	9.0526	3
6.0695	9.669	3
7.0815	10.4993	3
8.2729	11.1157	3
7.5461	10.7178	3
9.1837	9.8484	3
8.1694	10.7868	3
8.9951	9.5678	3
7.7324	9.5954	3
7.8359	9.4965	3
7.9095	9.0066	3
7.9969	10.7063	3
8.9905	10.8006	3
10.4004	9.9749	3
8.9215	10.0577	3
8.4914	10.2233	3
9.5678	10.5683	3
8.9491	9.7863	3
9.2527	10.8558	3
7.7577	9.9749	3
9.3102	11.6539	3
8.9836	9.7104	3
8.6892	9.7219	3
7.2816	10.2831	3
9.2435	10.6212	3
10.1681	9.0802	3
8.0314	9.5678	3
9.071	10.2187	3
8.3557	10.152	3
7.8175	8.6938	3
9.0089	10.3958	3
8.0774	10.6695	3
7.3138	11.6608	3
8.7927	10.0876	3
8.4592	10.3337	3
8.6823	9.0986	3
9.1722	10.5729	3
7.4564	11.325	3
8.8019	11.3342	3
8.2913	9.4229	3
7.7508	10.9478	3
7.7945	10.8995	3
24.0394	24.6765	4
24.6972	24.4442	4
23.8945	24.9916	4
23.837	24.8536	4
26.4199	24.7225	4
26.1853	23.7795	4
24.9111	24.8168	4
23.7197	23.4483	4
23.3218	22.9584	4
26.4015	24.6006	4
25.4332	25.4953	4
25.953	26.1692	4
24.0486	25.4286	4
23.8692	23.8531	4
24.3499	25.1388	4
24.1498	24.6788	4
24.596	24.458	4
24.6075	24.6029	4
24.9134	24.6052	4
24.8513	24.4856	4
24.6535	23.0642	4
24.0555	24.3729	4
23.4437	24.0555	4
25.102	25.3205	4
24.8536	24.9525	4
23.7266	26.1094	4
24.8513	23.4322	4
25.2009	24.711	4
24.1222	24.6926	4
24.6903	24.0325	4
23.9842	23.3839	4
25.5827	23.7864	4
24.6397	24.251	4
23.8393	24.3154	4
25.6678	23.6599	4
24.9433	24.0003	4
24.7064	24.3476	4
24.2441	23.6231	4
24.6282	23.423	4
23.3218	24.8766	4
24.6972	24.5523	4
26.0036	25.7782	4
26.0404	23.8761	4
25.9415	23.883	4
23.9359	23.8347	4
25.8058	24.6328	4
24.9318	23.8623	4
25.3021	24.5201	4
24.5891	24.297	4
23.2873	23.1148	4
24.0049	23.9129	4
24.9088	24.9295	4
24.1475	26.689	4
26.4843	23.7105	4
25.4447	24.0049	4
24.8007	24.5017	4
25.9668	25.079	4
24.3407	23.5886	4
24.3154	24.2188	4
25.9944	23.9796	4
24.435	24.297	4
24.6512	24.9433	4
24.4856	23.6553	4
25.2308	25.3205	4
25.7184	23.9359	4
24.5316	23.8071	4
24.8996	24.5868	4
25.4792	24.1912	4
24.665	23.239	4
26.1508	24.5753	4
25.1135	22.2385	4
24.6098	24.7087	4
24.3752	24.4787	4
26.0772	24.9088	4
24.0946	24.4672	4
23.4299	25.0652	4
24.6581	25.861	4
26.712	24.5224	4
25.6517	23.9451	4
24.8191	24.9778	4
24.2855	24.2694	4
25.5045	24.5247	4
24.8605	23.4437	4
25.4401	24.4189	4
25.2722	24.7708	4
24.7248	24.1107	4
24.5914	25.5781	4
25.1434	23.7036	4
25.0675	24.4925	4
24.297	23.975	4
23.262	24.7524	4
25.6862	23.1999	4
25.4953	24.9893	4
24.7593	24.366	4
24.9709	23.9796	4
24.4925	23.7795	4
24.3545	24.4028	4
24.665	23.6208	4
24.7984	24.4787	4
25.6632	23.9773	4
4.057	21.4519	5
5.7912	19.7499	5
3.9719	19.8787	5
5.3174	18.8092	5
5.7406	22.066	5
4.9172	20.7688	5
4.3951	20.1363	5
6.1868	19.2324	5
4.8045	21.1989	5
6.173	19.3359	5
6.7848	21.0448	5
4.9218	20.019	5
6.0672	19.8695	5
6.3248	19.9684	5
4.7424	20.41	5
4.6665	20.4514	5
4.3491	20.2697	5
5.0897	19.8902	5
5.7498	20.6883	5
6.0304	20.1501	5
4.2962	20.9275	5
4.1973	20.4997	5
4.3192	20.1708	5
6.1661	21.6704	5
5.115	19.7499	5
5.0069	20.8263	5
5.0621	20.1478	5
4.7286	19.2761	5
5.3013	19.4233	5
5.5704	19.4716	5
5.7337	20.502	5
7.1321	19.7384	5
5.5244	20.4353	5
5.3473	20.3893	5
5.3588	19.7062	5
5.7061	19.214	5
6.1638	19.766	5
4.931	20.0305	5
5.184	20.5963	5
5.6256	21.2702	5
5.9775	21.4726	5
5.4393	19.6602	5
6.2673	18.7494	5
4.9839	19.5705	5
4.7723	19.8373	5
5.1334	20.7734	5
4.2594	21.0816	5
6.012	19.7706	5
4.5676	19.9776	5
4.2042	20.9942	5
5.9016	20.1225	5
6.1592	21.0908	5
5.4117	19.3405	5
4.9724	20.0167	5
4.5906	19.3014	5
5.4531	20.7067	5
7.0355	19.6073	5
6.5134	21.4151	5
5.3864	20.8355	5
4.4756	20.2766	5
4.9632	20.1248	5
5.2898	19.7545	5
3.9604	21.5669	5
3.9627	20.8884	5
6.1523	18.9058	5
5.3105	18.5033	5
3.8293	20.8424	5
7.2701	20.0558	5
3.896	20.065	5
4.3376	19.7821	5
5.69	18.3952	5
5.4623	19.306	5
7.231	19.8856	5
4.6987	19.5751	5
6.6974	20.0121	5
6.1247	20.088	5
6.4214	20.571	5
5.322	19.5705	5
4.8758	20.4468	5
5.8694	20.3709	5
5.7406	21.3898	5
6.1753	20.4284	5
3.6499	20.364	5
5.6233	19.8304	5
5.3013	20.2444	5
6.2006	20.1892	5
5.6463	18.9334	5
5.5359	20.801	5
5.4209	21.2518	5
6.9987	21.7693	5
6.3455	20.0834	5
4.1904	21.2265	5
5.5681	21.0333	5
4.793	20.364	5
5.5566	20.3778	5
5.0552	18.2365	5
4.7677	20.5503	5
5.7613	19.5889	5
2.907	20.5641	5
6.5709	20.4031	5
28.0805	10.5315	6
27.3445	11.2123	6
26.8661	10.6672	6
26.6476	9.2412	6
25.7115	10.0508	6
26.367	10.3268	6
28.2346	10.4165	6
26.6361	9.784	6
27.3077	9.2964	6
26.7143	9.4712	6
25.953	8.2131	6
27.3445	9.3769	6
26.8615	10.3245	6
27.7148	11.1755	6
26.4291	10.3912	6
25.7598	9.3907	6
27.2479	10.1842	6
26.9857	10.5453	6
26.6338	10.1612	6
26.8753	11.2882	6
26.6223	10.2762	6
26.482	9.6644	6
29.5939	9.738	6
26.2543	10.3314	6
25.2377	9.7081	6
26.0312	10.06	6
27.9471	11.1686	6
26.6154	11.6355	6
26.6936	8.9675	6
25.8081	9.4574	6
27.3169	9.117	6
25.5321	10.566	6
27.2916	11.9713	6
26.7051	11.9782	6
26.7626	9.6253	6
27.9264	10.7109	6
27.0386	10.037	6
27.4986	10.4234	6
26.1577	9.5632	6
26.9213	11.9966	6
27.2433	9.1561	6
26.6959	10.2394	6
27.0708	10.8144	6
26.0197	10.9317	6
27.2663	11.4952	6
27.6136	9.7426	6
27.0478	10.2854	6
26.873	10.3613	6
26.9282	11.3917	6
27.6297	10.0209	6
27.0869	9.3033	6
25.746	11.4331	6
25.7598	10.5614	6
27.7447	10.9708	6
26.988	9.991	6
26.7189	10.2624	6
26.7718	10.267	6
27.402	10.9087	6
26.1485	10.6166	6
26.9811	10.2969	6
26.5694	9.2274	6
27.6757	9.5816	6
28.1817	10.8673	6
26.0726	10.911	6
26.5855	10.1451	6
27.1375	10.9432	6
27.31	9.3401	6
27.3123	10.2532	6
26.9098	8.2798	6
27.0179	9.6023	6
28.1518	10.5453	6
27.0179	10.6166	6
27.8942	10.4786	6
27.563	10.2739	6
27.0432	9.6	6
26.9443	10.865	6
26.321	10.5407	6
26.4084	12.6866	6
27.9287	10.9938	6
25.6701	10.9225	6
26.7051	10.3406	6
27.4296	9.7426	6
28	10.8903	6
27.3698	10.2279	6
26.9052	9.0319	6
27.2433	12.5624	6
26.1577	10.5292	6
27.0823	10.0876	6
26.8707	10.3475	6
26.3877	9.6989	6
26.3831	10.3038	6
27.0478	10.4809	6
26.7741	8.8272	6
26.6131	11.5734	6
26.7557	8.8387	6
25.7368	9.7403	6
26.0956	10.3751	6
25.8058	10.635	6
26.4245	10.2923	6
25.8357	10.451	6
19.9339	27.9149	7
21.1115	27.2065	7
21.3047	25.7023	7
20.4514	27.2134	7
21.6175	27.3767	7
23.2206	26.8247	7
21.0655	27.7194	7
21.4841	28.1242	7
21.5117	27.9517	7
23.0182	27.5423	7
21.5922	26.873	7
22.802	27.3836	7
20.847	28.2852	7
20.2053	27.6596	7
19.6993	27.8827	7
22.1603	28.483	7
21.7325	27.8804	7
22.6525	28.1564	7
21.0908	26.436	7
20.2076	28.023	7
20.686	27.7884	7
21.7808	27.8735	7
21.6037	28.2461	7
21.5485	26.9213	7
21.7831	26.7511	7
21.7003	27.2571	7
22.273	27.7723	7
22.5835	26.4222	7
21.7785	26.712	7
20.0788	26.6177	7
22.4202	29.104	7
20.5687	27.4618	7
20.5273	28.253	7
20.8838	27.448	7
20.9275	26.0404	7
20.7849	26.459	7
19.9017	26.2589	7
21.7325	26.5901	7
20.8999	27.8873	7
21.0195	26.505	7
21.5485	27.747	7
22.1672	26.9926	7
21.8268	26.7649	7
23.0573	28.5336	7
20.6607	26.7902	7
21.2794	27.6389	7
21.1805	26.8638	7
20.7987	27.1421	7
21.7624	26.5832	7
20.962	27.2042	7
21.2909	27.8873	7
21.7302	26.0588	7
21.6175	27.5538	7
20.3617	27.8666	7
21.9717	27.4342	7
20.7734	29.3754	7
20.6791	26.9512	7
21.6405	28.5359	7
20.732	26.7557	7
22.6019	29.4513	7
22.3075	26.2497	7
20.6354	29.7871	7
20.502	27.0478	7
20.4077	27.678	7
21.2081	27.0915	7
21.8636	27.7746	7
21.1368	28.2576	7
21.8774	27.241	7
21.5301	27.517	7
19.5222	27.5147	7
20.6814	26.8477	7
20.3364	27.0018	7
20.824	27.954	7
20.8723	28.3082	7
21.1506	28.1633	7
21.468	27.3652	7
21.2311	27.0984	7
20.9988	27.1329	7
22.3029	27.54	7
23.1056	27.724	7
21.054	28.5819	7
21.0241	27.0294	7
21.974	27.2042	7
21.215	27.241	7
22.1189	27.4618	7
21.4588	27.4227	7
22.0637	27.8965	7
21.8222	27.1835	7
21.215	27.4181	7
21.1667	26.5165	7
21.1575	26.7005	7
21.4772	27.4848	7
21.8107	27.333	7
20.7044	27.4411	7
21.1506	27.5722	7
20.2007	27.0363	7
22.8066	27.8321	7
20.7849	27.5446	7
21.4519	26.85	7
20.5296	27.6228	7
13.5238	18.1077	8
13.7262	18.3699	8
13.9792	18.8575	8
13.5468	18.8805	8
14.016	18.8667	8
14.1379	18.9909	8
13.8596	18.0525	8
12.6291	20.134	8
13.8596	18.2733	8
14.2391	19.5521	8
15.6007	18.9518	8
14.0482	17.926	8
13.05	18.2342	8
13.1995	16.9186	8
13.717	18.7103	8
14.7221	19.1864	8
14.9153	18.1008	8
12.9948	20.7136	8
13.027	18.3561	8
13.9447	17.88	8
13.3628	19.2853	8
14.4622	19.5912	8
15.051	19.007	8
14.9521	20.41	8
13.3375	19.4164	8
13.8849	18.8621	8
13.9562	19.5935	8
12.9925	20.2927	8
15.1637	19.3704	8
14.7842	18.2319	8
14.3587	18.225	8
14.3426	19.7062	8
13.349	18.2342	8
14.0781	17.9214	8
14.1632	18.7816	8
15.603	16.9301	8
14.3081	17.9881	8
13.1052	19.4624	8
15.0648	18.6689	8
12.8499	19.0645	8
14.0344	19.0507	8
16.0745	18.1054	8
13.7262	19.8465	8
12.6498	18.5792	8
13.4686	18.892	8
14.4484	17.7811	8
12.4152	19.2209	8
14.2713	18.0893	8
13.786	18.5217	8
12.6268	19.7108	8
14.062	18.7701	8
13.2386	19.5958	8
13.464	19.3543	8
14.1425	19.4003	8
14.0689	19.4233	8
12.3209	18.0111	8
12.8338	18.2204	8
14.8716	17.9076	8
14.1448	17.9214	8
15.5179	18.5286	8
15.8629	18.0272	8
13.0454	19.0346	8
14.5887	17.9467	8
14.223	18.0019	8
15.3546	19.1772	8
14.6002	18.57	8
14.637	19.6464	8
12.8384	18.984	8
13.901	18.1997	8
15.2212	19.0461	8
13.9792	17.4729	8
15.3408	19.3888	8
13.3513	18.5585	8
12.9097	19.2071	8
13.1972	19.4509	8
13.3927	17.2521	8
12.6245	19.3405	8
13.8297	18.9058	8
13.4272	17.9743	8
13.7515	19.0875	8
13.9378	18.6275	8
12.5164	17.8248	8
12.8545	19.1473	8
13.924	19.3888	8
14.6485	18.7724	8
13.464	18.4964	8
13.5192	17.5327	8
13.1466	19.1312	8
13.3398	19.4417	8
13.6963	18.7977	8
15.373	19.4371	8
14.5105	16.8519	8
13.8895	20.4261	8
15.2695	18.8069	8
13.6273	18.4987	8
13.8458	19.3543	8
13.188	18.6183	8
13.4939	18.3193	8
12.8729	18.7103	8
14.2897	16.8427	8
18.2158	26.4751	9
17.9191	25.4401	9
19.0139	26.4222	9
17.627	26.6982	9
18.3354	26.1554	9
17.9076	24.964	9
17.4798	26.3969	9
17.7305	25.3803	9
18.7793	25.0997	9
18.0479	26.1669	9
17.6546	25.6287	9
18.0939	26.0542	9
19.0277	25.9691	9
16.0193	25.7368	9
16.6817	26.1117	9
18.1169	24.5063	9
20.2007	25.7138	9
17.6868	25.5206	9
16.2171	25.4562	9
18.0709	24.9502	9
18.5332	27.0064	9
18.1123	26.5257	9
18.2273	26.4452	9
18.8759	25.3987	9
18.5654	25.6862	9
17.5948	27.4825	9
18.0387	25.5459	9
17.3694	25.1043	9
18.1054	25.9783	9
18.0732	25.447	9
17.9697	26.8017	9
17.0773	26.3302	9
16.4287	25.2883	9
18.5194	24.7731	9
17.8018	26.7097	9
17.3303	26.1738	9
17.8685	26.7718	9
18.0042	25.8012	9
18.3952	24.6719	9
18.0364	25.7552	9
16.7116	26.2106	9
18.225	24.5891	9
17.4844	25.5735	9
18.0801	26.0887	9
18.0824	27.6665	9
18.5378	25.5252	9
18.3607	26.3762	9
17.6201	24.5845	9
18.0502	25.0261	9
17.8179	25.4447	9
17.5235	25.5919	9
18.8184	25.0537	9
18.2894	26.7166	9
17.3464	25.2607	9
18.3791	25.447	9
17.7512	26.7902	9
16.5023	25.2423	9
19.6924	24.5293	9
16.9853	25.3918	9
17.2567	25.24	9
18.0433	25.8334	9
18.0847	25.8288	9
17.3441	25.9898	9
18.2411	25.0583	9
18.6574	26.4521	9
18.4366	26.9558	9
18.6275	25.3826	9
18.3837	24.6167	9
17.7742	26.4429	9
18.0318	25.1572	9
18.1675	25.7506	9
18.2365	26.413	9
17.6822	24.6949	9
16.5897	26.1462	9
17.0336	25.3665	9
17.2061	24.5753	9
18.6091	25.4884	9
18.041	25.7575	9
17.8708	25.2676	9
18.3515	26.6476	9
18.8621	25.2055	9
16.661	25.447	9
18.8184	26.8086	9
19.0139	25.4539	9
17.8432	25.9622	9
18.4067	26.4038	9
17.0842	25.424	9
18.3055	25.0169	9
17.4062	25.9024	9
17.144	26.1393	9
18.6896	25.5206	9
17.512	26.0036	9
18.2963	25.3826	9
18.0134	26.6706	9
17.7558	26.0266	9
17.8294	25.746	9
17.4752	24.6972	9
18.1445	26.0887	9
19.1335	26.298	9
18.1491	25.7253	9
11.9759	20.5894	10
12.061	21.4979	10
12.7027	19.559	10
12.6613	21.0356	10
11.5343	19.5636	10
12.2059	21.5899	10
12.4152	21.9395	10
13.188	22.3167	10
10.7753	21.7808	10
11.9805	21.1069	10
11.2169	22.2454	10
11.0628	21.422	10
12.5187	21.1506	10
11.1134	21.4335	10
11.3066	20.847	10
12.4267	21.1414	10
12.4382	22.0959	10
13.7975	21.3392	10
11.1134	22.0821	10
11.831	21.7072	10
12.7326	22.1971	10
11.5481	21.9809	10
10.681	22.3397	10
13.3099	21.0333	10
12.6475	21.6497	10
12.2404	21.2472	10
11.6309	22.4708	10
11.2537	20.6446	10
12.4428	21.8636	10
11.1341	21.0655	10
11.1088	21.5784	10
13.4801	21.077	10
13.073	21.5301	10
11.5987	20.8263	10
12.0679	20.8286	10
13.2639	21.6405	10
11.5021	21.606	10
12.6935	20.732	10
11.164	21.974	10
12.0081	21.7302	10
11.9759	20.8769	10
13.5422	20.5457	10
11.1594	21.445	10
11.6631	22.4685	10
11.0214	21.6589	10
12.1323	20.9252	10
12.291	21.1368	10
11.0927	21.9234	10
10.8213	20.6561	10
12.774	21.7049	10
12.1714	20.7826	10
13.0983	20.8539	10
12.8223	21.0218	10
11.1111	20.8286	10
12.4221	20.8056	10
12.1806	22.2063	10
11.5343	21.4036	10
12.222	21.5393	10
11.6539	22.1971	10
12.36	20.5779	10
13.3375	21.8245	10
12.3071	20.9252	10
13.487	22.089	10
11.9966	21.4105	10
11.6999	21.0356	10
12.8844	22.0706	10
12.6866	22.0131	10
11.3664	20.9275	10
11.7666	21.4519	10
12.9925	21.3714	10
12.8177	22.1994	10
12.6337	21.8176	10
11.6838	20.9045	10
11.2031	20.6722	10
12.8315	22.0223	10
12.0426	21.215	10
10.0784	21.9855	10
11.3572	23.5587	10
11.3066	21.399	10
12.9235	21.675	10
12.6222	21.6175	10
13.4571	21.1851	10
13.2685	22.1925	10
12.7717	21.0057	10
13.4111	21.8889	10
13.2087	22.2408	10
12.7142	21.1782	10
11.6033	19.4785	10
10.6971	21.5508	10
11.6769	21.4151	10
11.4653	20.9689	10
12.8292	22.986	10
12.452	20.4767	10
11.4906	21.7026	10
11.1939	21.2656	10
11.7413	22.1488	10
12.0472	20.6377	10
11.8862	20.8746	10
12.6291	22.0752	10
11.9943	21.9625	10
23.1976	9.5678	11
22.2224	8.2131	11
23.9842	8.6984	11
23.354	7.7577	11
24.0279	9.853	11
22.9768	8.2591	11
24.4626	9.0089	11
23.7933	8.2821	11
23.0343	8.6892	11
23.2758	8.703	11
22.641	8.4362	11
23.2045	7.9647	11
23.6898	7.2655	11
22.9722	10.1681	11
24.1268	7.8175	11
23.8209	8.1464	11
22.6893	9.2136	11
23.5702	8.0889	11
22.4248	7.6542	11
22.7721	8.151	11
23.9244	9.163	11
22.5743	8.5374	11
22.3259	7.8635	11
22.4639	6.6353	11
23.1953	8.6018	11
23.9129	8.5489	11
23.0297	8.5075	11
23.5127	8.1073	11
23.7496	8.8893	11
23.0182	8.7858	11
23.3908	9.2251	11
22.5007	8.2476	11
22.6203	8.9169	11
21.8958	8.9905	11
22.4133	8.4132	11
22.1465	8.4339	11
24.2119	8.6156	11
24.1498	8.7904	11
23.7818	8.5259	11
24.8122	9.2941	11
22.9147	7.8152	11
24.435	8.5811	11
24.8076	8.2223	11
21.9602	8.3764	11
23.745	9.0848	11
23.2091	8.8939	11
24.2234	7.5461	11
21.8866	8.9652	11
22.5835	8.5029	11
21.7785	7.1482	11
23.8439	7.8911	11
23.4529	9.1998	11
23.5656	8.7375	11
22.0131	8.3603	11
22.3213	9.0112	11
23.9037	7.9808	11
23.5426	8.8778	11
24.3798	8.1648	11
24.6696	8.2039	11
23.3057	8.0613	11
24.389	8.8042	11
23.3218	8.9468	11
23.3632	10.0255	11
24.1935	8.6018	11
23.5472	8.9767	11
21.5761	7.8773	11
23.0389	7.1942	11
22.8572	9.1607	11
22.5398	8.1211	11
22.2523	7.599	11
23.2114	7.967	11
23.2482	9.738	11
23.722	7.9049	11
21.997	10.0048	11
21.9188	9.7058	11
23.1332	8.1395	11
24.0831	8.4914	11
23.2114	8.4109	11
22.8572	7.9302	11
22.6042	8.8387	11
22.5421	9.6506	11
21.3829	8.8571	11
24.8421	9.3861	11
24.1406	8.5305	11
22.5904	8.4201	11
24.7478	7.783	11
22.3282	7.99	11
24.8375	6.7871	11
24.1866	9.1814	11
23.7772	9.6345	11
23.3586	9.9243	11
22.3236	8.1556	11
23.2206	6.8515	11
23.5725	9.2803	11
22.8089	7.9923	11
21.6083	7.2655	11
23.2781	9.0227	11
24.0509	9.324	11
23.2597	8.3741	11
23.4851	8.3074	11
27.6389	14.4967	12
25.9116	14.1609	12
26.5073	14.9268	12
24.826	15.2971	12
25.562	15.1476	12
26.4084	14.6163	12
24.6052	14.9958	12
25.2906	14.9567	12
26.7074	13.8573	12
25.6931	15.4443	12
24.8329	16.0377	12
25.7943	13.947	12
25.1871	14.5128	12
26.2014	13.4732	12
24.4649	14.5496	12
26.4061	14.5312	12
26.6292	16.3804	12
25.4194	14.4622	12
25.4746	13.809	12
26.965	15.0717	12
25.8886	15.2695	12
25.7322	15.6881	12
26.0887	15.8997	12
24.8697	14.6393	12
26.8638	13.9171	12
24.9824	14.9774	12
24.8858	14.3196	12
25.7092	15.0119	12
26.3693	14.5795	12
26.5533	15.0418	12
26.0381	14.3242	12
27.7194	13.7998	12
26.1807	14.8026	12
26.9029	14.6439	12
26.3946	16.7967	12
26.5648	15.603	12
26.1853	16.1872	12
26.4245	14.9176	12
27.3376	14.6301	12
26.1255	13.8918	12
26.0749	14.5151	12
27.6228	15.2741	12
27.0018	14.8417	12
26.1807	15.2396	12
25.6103	13.9378	12
26.7074	15.1568	12
27.0317	14.4323	12
25.8886	14.1954	12
27.5561	13.2133	12
27.1007	14.5243	12
26.9259	15.5639	12
25.2998	13.5905	12
26.0473	13.2018	12
25.9323	14.8486	12
24.2947	13.4318	12
25.7989	14.6715	12
24.8214	13.2777	12
26.39	13.8021	12
26.1462	15.0786	12
27.149	14.3058	12
26.9213	14.5473	12
25.1204	14.2299	12
26.3095	14.5404	12
26.068	14.4392	12
25.3918	13.9976	12
26.5441	14.4852	12
25.8311	15.5202	12
26.9604	14.8486	12
25.3872	15.6628	12
26.3095	15.8422	12
27.1812	16.3298	12
25.2814	14.2299	12
25.4102	14.637	12
26.0634	14.7336	12
25.1089	16.9025	12
26.6614	15.7088	12
26.6384	13.4042	12
26.4383	15.0418	12
26.7534	14.9383	12
25.7805	15.212	12
26.1853	14.4668	12
26.3118	14.5427	12
26.1071	13.4548	12
24.9571	15.0303	12
25.5597	13.9125	12
26.7925	14.2345	12
26.6453	15.3546	12
24.5362	16.9117	12
26.6522	14.2115	12
25.8794	15.0211	12
25.7897	15.1453	12
26.7534	15.6398	12
26.2957	15.5087	12
26.9535	15.5133	12
24.9249	13.7607	12
25.8242	14.6485	12
26.4084	15.2212	12
25.608	15.7548	12
25.3596	14.2069	12
25.3412	13.9631	12
16.2631	10.0255	13
15.7525	9.738	13
16.4425	10.9915	13
16.1205	8.9905	13
16.3252	8.5903	13
16.2079	9.3884	13
14.4116	9.485	13
16.2838	8.841	13
16.9738	9.439	13
16.6932	10.5361	13
14.6439	11.1433	13
17.1141	9.7311	13
15.4558	8.45	13
14.2368	8.9537	13
15.2649	8.2131	13
16.6564	9.9243	13
16.4287	8.9169	13
16.0607	9.1584	13
14.5634	7.2057	13
14.016	10.1267	13
16.2723	9.1032	13
15.442	8.0222	13
16.6794	8.2844	13
15.0372	9.554	13
15.7594	8.4017	13
15.6122	11.8816	13
15.0556	9.4896	13
15.5892	10.2141	13
15.9595	9.3562	13
15.7594	9.6828	13
13.8918	9.2987	13
16.9669	8.519	13
14.5289	8.7306	13
14.6761	7.898	13
15.5409	9.347	13
14.6945	8.6938	13
16.3528	9.8783	13
16.0032	8.6087	13
13.9079	9.0181	13
13.9125	10.6741	13
16.8496	9.5954	13
14.8532	8.9238	13
16.3551	9.9703	13
15.5938	8.5144	13
16.4172	9.14	13
16.3896	8.588	13
14.9268	10.3843	13
17.1348	10.2601	13
16.8312	8.5719	13
15.1729	9.4965	13
15.6421	8.8663	13
15.6099	8.8709	13
14.66	9.6989	13
16.4954	9.3907	13
15.7824	8.5811	13
13.8136	9.5655	13
15.3638	8.9238	13
15.9664	9.991	13
15.3293	8.6685	13
14.9314	7.9095	13
14.384	9.9542	13
14.5887	10.2279	13
15.5984	9.8553	13
16.1297	8.9146	13
15.6881	7.9187	13
15.9595	10.0186	13
15.971	9.623	13
15.4811	9.5816	13
15.6789	8.818	13
15.764	8.9169	13
15.189	9.1975	13
15.0004	9.1791	13
16.4126	9.7656	13
15.7479	9.3424	13
15.1844	9.7311	13
15.2143	10.0071	13
16.2148	8.3258	13
15.6306	9.2182	13
16.5621	9.5034	13
14.9314	9.9887	13
16.0952	9.6184	13
16.0722	9.0227	13
15.9871	9.8139	13
16.1826	8.8962	13
14.4208	9.462	13
15.9756	10.1865	13
15.1246	9.7978	13
16.4931	9.3056	13
17.1187	10.4602	13
15.4696	8.841	13
15.5915	9.3033	13
16.224	8.9514	13
16.0216	9.6667	13
15.5041	10.1865	13
14.9452	8.7697	13
14.4185	9.3102	13
14.7658	8.7237	13
16.3459	8.5696	13
14.6324	8.5857	13
15.5386	9.8139	13
16.6863	13.8642	14
17.8731	15.143	14
15.7617	14.3472	14
16.6334	13.4295	14
16.27	14.8532	14
16.9692	14.7612	14
15.9503	13.7331	14
16.9048	13.8964	14
16.4793	14.9981	14
17.6224	12.9212	14
16.2516	13.2731	14
16.7277	13.8688	14
17.213	14.0137	14
15.4466	14.9981	14
16.0745	14.0022	14
15.7571	15.258	14
15.8629	14.7635	14
16.7944	14.453	14
16.5943	15.511	14
17.1969	14.9521	14
17.3349	15.1798	14
15.5156	14.8808	14
16.3114	14.9521	14
15.9641	15.0694	14
15.8008	14.2437	14
16.6196	13.7768	14
16.431	15.5317	14
16.2171	14.9958	14
15.4397	14.7842	14
16.0768	17.0313	14
16.6679	14.5841	14
17.3924	14.6232	14
15.7985	13.7998	14
16.1734	15.2212	14
15.9733	15.7617	14
16.4149	14.8532	14
16.4103	14.3909	14
16.983	15.7272	14
16.4425	12.935	14
15.603	16.1619	14
15.7732	15.3293	14
15.4765	14.0505	14
16.6196	15.0165	14
15.3086	14.89	14
16.0952	14.3633	14
16.4885	14.683	14
16.1527	14.1218	14
16.2171	15.0303	14
16.4701	14.0137	14
17.7995	14.1218	14
15.6421	14.1678	14
17.2176	14.821	14
16.224	14.5174	14
16.5276	15.1844	14
16.086	14.8785	14
17.466	15.1936	14
14.9406	14.5013	14
15.8721	12.8867	14
16.799	15.6168	14
16.1067	14.4208	14
16.2953	15.2189	14
15.2971	14.6715	14
17.0727	14.3242	14
15.2948	14.7658	14
16.6058	14.9912	14
14.5588	14.4001	14
16.2378	13.8435	14
16.6886	14.7198	14
16.1182	15.2534	14
15.5823	13.8297	14
15.2051	14.039	14
16.0515	14.3081	14
16.6265	15.0855	14
16.2309	14.7497	14
16.1711	14.4208	14
17.3441	15.2258	14
15.5938	15.0487	14
17.9007	14.3127	14
15.4949	15.3385	14
16.3206	16.1596	14
17.2797	14.9268	14
16.4931	14.2437	14
16.661	16.3896	14
16.0101	14.7612	14
16.2746	16.1412	14
17.3027	13.6388	14
16.7875	15.4029	14
15.3431	15.4167	14
16.3597	17.1233	14
16.224	15.4374	14
16.5713	15.2764	14
15.0924	15.9894	14
16.7806	14.6163	14
15.2925	16.4195	14
16.7875	16.0653	14
17.4568	14.2759	14
15.6536	13.4456	14
17.0083	14.1011	14
16.3804	15.0372	14
15.9388	15.1913	14
20.5227	19.4578	15
19.7683	19.9868	15
21.4864	19.7039	15
19.6832	18.3515	15
21.6014	20.4905	15
20.203	19.9592	15
20.6975	19.8258	15
19.6763	19.8626	15
21.1506	20.1294	15
19.6694	19.9776	15
21.3921	19.0691	15
19.7821	20.2237	15
20.4813	19.0162	15
20.1202	19.0737	15
20.7849	20.4767	15
21.3369	19.7177	15
19.3313	19.6372	15
19.7476	19.1013	15
20.9597	18.4619	15
20.6377	19.3934	15
20.8608	18.4711	15
20.3456	19.0553	15
18.6298	19.8051	15
20.5572	19.3589	15
20.8654	20.4491	15
20.2536	19.1036	15
21.2541	22.0591	15
20.9758	19.0944	15
20.9919	20.5618	15
20.7251	19.5429	15
19.3727	19.5659	15
19.7775	18.8828	15
19.6211	19.1266	15
19.536	20.0581	15
20.5089	19.2945	15
21.3346	20.3134	15
19.2715	18.4504	15
19.8971	19.3244	15
21.1161	19.5544	15
20.2789	18.6068	15
20.2973	19.053	15
20.7343	19.95	15
21.2449	20.0374	15
21.5646	20.4031	15
20.3502	19.6694	15
20.3847	19.1197	15
18.9288	19.2853	15
20.7021	19.7545	15
20.4836	19.3175	15
19.4256	19.306	15
19.8258	20.0972	15
19.5682	19.881	15
19.7798	20.1915	15
20.1777	19.1933	15
20.2628	19.6855	15
18.8276	19.4279	15
21.1805	19.2531	15
19.6832	19.0139	15
20.1777	20.0213	15
21.1322	20.8033	15
20.042	20.1915	15
19.7867	20.5963	15
20.9873	19.5958	15
19.9523	18.8046	15
18.9219	18.2756	15
19.7936	19.3244	15
20.8608	19.1979	15
20.2375	20.0328	15
20.6423	20.226	15
20.7826	20.4997	15
20.2375	19.3405	15
20.364	18.2457	15
19.3865	20.4192	15
21.123	19.1059	15
19.3957	21.2173	15
20.1478	18.3768	15
21.2679	19.1979	15
19.7016	17.9766	15
20.6262	18.9932	15
20.6837	20.3916	15
21.1322	19.8557	15
19.9178	19.4279	15
20.3502	20.0949	15
19.2899	20.0949	15
19.7246	19.8971	15
20.5135	19.3405	15
20.939	20.3341	15
19.7798	20.3134	15
19.5567	19.0599	15
20.6998	20.7688	15
21.3852	19.5659	15
21.0402	19.1887	15
21.2633	19.6096	15
20.0811	19.2301	15
20.18	21.3277	15
20.3525	21.1966	15
20.6837	19.8695	15
20.939	20.893	15
19.9385	18.1284	15
19.8833	18.8529	15
8.4086	15.7893	16
9.5218	14.8164	16
8.8341	15.0855	16
9.5586	16.7967	16
8.0567	14.7428	16
9.3378	15.5018	16
7.7416	15.3707	16
8.7375	15.1407	16
7.8704	16.086	16
7.5139	13.8044	16
9.5471	15.0165	16
8.1671	15.3362	16
7.4679	15.0625	16
7.3966	15.8928	16
8.8134	14.2644	16
8.7766	14.7336	16
8.6639	15.8514	16
7.5116	15.1522	16
9.4781	14.5979	16
8.5236	14.3472	16
8.795	15.1867	16
7.6956	16.2148	16
7.8888	15.1039	16
7.8267	15.81	16
9.1515	15.5616	16
9.3884	15.2672	16
8.8686	14.982	16
9.2274	14.8233	16
9.3125	15.3592	16
9.4045	16.2194	16
7.944	13.0891	16
8.9261	14.6508	16
8.5949	15.2028	16
7.8267	15.35	16
7.7094	14.637	16
8.7674	15.2534	16
9.1745	14.7888	16
9.209	14.8049	16
7.3966	16.1987	16
9.6506	15.5685	16
8.3787	14.6278	16
9.8829	14.5289	16
8.3672	14.8762	16
7.9624	16.04	16
9.1584	15.3247	16
7.9302	14.6876	16
8.5535	16.5575	16
8.6639	15.1913	16
9.6874	15.4236	16
8.6133	14.0459	16
7.8428	14.4507	16
8.1809	15.7571	16
8.7904	14.4208	16
9.2757	14.9061	16
8.7237	15.189	16
9.6115	15.6651	16
8.8916	14.6968	16
8.4983	16.224	16
9.2136	13.7607	16
8.7168	14.2437	16
8.9008	16.017	16
7.2448	15.0096	16
8.9514	14.6347	16
8.2614	15.2465	16
8.7191	15.7939	16
9.5333	15.4627	16
9.5563	15.6927	16
8.8157	16.1021	16
8.5627	15.3339	16
8.2959	15.6973	16
8.818	15.4029	16
10.5108	14.9912	16
8.519	14.9751	16
8.933	13.9286	16
8.9445	14.683	16
9.301	16.2976	16
9.5724	15.8836	16
7.5645	15.9089	16
9.7564	14.9153	16
8.1257	15.3546	16
8.6455	16.5483	16
8.8732	15.2258	16
7.783	14.775	16
8.6409	15.9135	16
10.1221	15.1177	16
7.2126	15.488	16
7.8152	15.649	16
9.8185	14.6715	16
9.0388	15.6697	16
9.3125	15.1016	16
7.7462	15.2833	16
7.3713	15.4029	16
9.5563	14.9061	16
8.4316	15.2994	16
8.3603	16.7024	16
8.8088	16.1159	16
9.2941	15.143	16
7.645	14.9452	16
8.059	14.476	16
8.7766	15.3868	16
10.9892	13.0615	17
12.0771	13.7607	17
12.1921	14.6209	17
12.0081	16.1136	17
11.21	14.2874	17
13.1903	13.4502	17
10.4579	13.5376	17
11.4055	15.5892	17
12.3117	13.7078	17
12.2542	15.0901	17
11.785	14.7888	17
11.3181	14.6347	17
12.5486	13.9585	17
11.3043	14.4553	17
11.6562	14.9843	17
11.3664	13.7814	17
11.6447	15.5271	17
10.9478	15.9388	17
12.9649	15.1913	17
11.0904	14.6163	17
11.762	13.4732	17
11.9575	14.5289	17
10.9225	15.0993	17
12.8177	14.7014	17
11.2284	14.6531	17
10.589	14.1379	17
10.842	14.0896	17
11.7459	15.166	17
11.4446	13.0132	17
10.4924	14.5266	17
11.7459	14.154	17
11.1778	14.3702	17
12.3807	13.5951	17
13.0132	14.1954	17
10.8374	14.2989	17
12.4175	13.3053	17
13.1765	14.6922	17
10.9455	14.8854	17
11.9989	13.6756	17
12.1553	14.4047	17
13.1397	14.5427	17
11.3641	15.1913	17
11.5182	15.2626	17
11.5274	15.1131	17
11.6884	15.0119	17
12.6107	14.959	17
11.1686	15.5133	17
12.774	14.4231	17
11.6056	14.66	17
11.8287	15.5363	17
11.5688	15.649	17
12.0909	15.1476	17
10.6741	14.2184	17
11.9966	13.7446	17
11.3526	14.6301	17
11.1111	14.1724	17
12.912	13.878	17
10.4395	14.5565	17
12.5693	14.338	17
11.2767	13.2064	17
12.9074	15.7755	17
10.7776	13.8711	17
11.1778	14.1839	17
11.8264	14.3656	17
12.498	14.5036	17
11.4009	13.6963	17
11.4515	14.3495	17
11.1157	13.2869	17
10.6695	14.2506	17
11.5527	13.8734	17
12.4819	13.6871	17
11.6171	15.718	17
11.7436	13.8964	17
11.4745	13.1673	17
11.5297	14.0528	17
12.0725	13.3904	17
10.7086	15.4696	17
11.6907	14.4438	17
12.9718	15.3362	17
12.0955	12.8568	17
10.129	14.4852	17
10.7408	14.5588	17
12.1714	15.4052	17
11.762	13.9447	17
11.0973	13.1328	17
12.222	14.6623	17
11.7344	14.1402	17
12.4037	14.4093	17
12.1415	15.4742	17
11.3595	14.3817	17
12.6751	14.798	17
11.9644	14.2322	17
13.4203	13.5146	17
11.9414	14.6255	17
11.4055	14.6439	17
10.2233	13.4893	17
11.8356	15.4719	17
11.2836	13.8159	17
10.5476	14.0666	17
11.946	15.0188	17
26.9995	17.3234	18
27.1398	16.4471	18
27.8781	16.7806	18
28.3933	16.822	18
28.621	16.4632	18
28.1495	18.156	18
26.8132	17.7052	18
26.6246	18.0847	18
27.7976	18.2917	18
26.7005	16.9232	18
26.8891	17.0428	18
28.2415	18.3032	18
25.9944	16.6863	18
27.9862	17.3602	18
28.1449	16.5598	18
26.5441	17.3441	18
28.2622	18.8943	18
27.3146	18.0824	18
27.7378	16.9278	18
27.0662	16.6311	18
26.8776	18.6896	18
27.9632	16.0469	18
27.0961	17.3671	18
27.6504	17.1762	18
26.8201	18.823	18
27.1214	18.2595	18
25.8518	18.6183	18
27.7332	16.9968	18
27.0846	17.075	18
27.7884	18.3492	18
28.2898	17.9536	18
27.0478	17.8271	18
28.2139	18.133	18
27.5032	18.3975	18
26.252	18.4389	18
27.1352	18.3906	18
26.9972	17.1831	18
26.9926	17.1923	18
28.3542	16.6564	18
27.6688	16.0009	18
27.885	16.4747	18
27.7056	18.7379	18
25.9139	17.949	18
26.6062	18.2963	18
28.0069	17.9053	18
27.8942	16.9209	18
26.7488	16.0814	18
26.3118	16.2907	18
27.1628	16.73	18
28.4117	18.1192	18
27.0064	18.179	18
26.551	17.6247	18
27.2732	19.5176	18
26.7166	17.5143	18
27.0386	15.8077	18
28.6693	17.4775	18
28.6003	17.8593	18
26.6154	17.7834	18
27.379	17.9076	18
27.4549	17.4959	18
28.1196	18.2365	18
28.1173	17.7259	18
29.2926	17.4614	18
28.6486	16.5667	18
27.2824	17.1394	18
27.5124	17.0313	18
27.1513	17.236	18
26.919	16.27	18
27.7447	16.8749	18
26.6729	17.3441	18
25.8058	17.2751	18
26.1646	15.9687	18
27.4687	15.6329	18
26.9282	18.1146	18
26.1554	17.5764	18
27.0524	17.6385	18
26.6085	18.4205	18
27.6021	18.9288	18
25.677	17.9214	18
26.0565	17.1831	18
27.2111	18.6896	18
27.2686	17.834	18
27.5423	16.4609	18
27.4043	17.0865	18
28.046	18.0456	18
27.6596	16.8726	18
27.5216	16.5345	18
27.2571	16.9623	18
27.0248	17.4913	18
27.4963	17.4062	18
27.563	16.9324	18
28.0161	16.8726	18
26.8201	19.0576	18
26.3371	18.1192	18
25.9208	17.8547	18
27.1352	18.9265	18
25.8311	18.0295	18
27.1881	17.6339	18
27.6435	17.9789	18
25.7897	17.7328	18
11.7735	8.1878	19
12.0909	7.6795	19
11.509	8.7743	19
11.1985	8.3442	19
11.0536	8.289	19
11.3319	8.0452	19
10.6051	6.9044	19
13.0017	6.6192	19
11.5665	8.9905	19
11.7022	8.289	19
12.0794	8.5328	19
11.8379	8.1648	19
10.8443	7.7301	19
11.5849	9.7656	19
12.6751	7.4955	19
11.9966	7.7669	19
12.1576	8.8249	19
12.0357	7.5116	19
10.474	7.9302	19
11.4745	7.415	19
11.4009	8.4086	19
12.3002	8.6248	19
10.4579	9.0204	19
10.9018	9.2573	19
12.3025	7.9969	19
11.2859	8.082	19
12.5118	8.933	19
11.946	6.8607	19
10.4993	8.9307	19
10.8949	9.9036	19
11.1502	8.1924	19
11.3825	8.4086	19
12.337	8.2614	19
10.5384	8.1648	19
11.4699	6.8929	19
12.061	8.3465	19
11.4078	9.1285	19
10.5752	8.5903	19
12.958	7.4817	19
10.8075	7.3046	19
9.9634	7.8497	19
10.9892	9.5747	19
10.98	8.9146	19
10.6741	8.4684	19
11.4952	7.8451	19
11.9345	8.4362	19
12.8131	8.0498	19
12.4382	8.5857	19
12.4152	9.8875	19
10.2693	8.289	19
11.0812	8.4523	19
10.2233	7.576	19
11.3135	9.2159	19
11.7275	7.484	19
11.1571	9.8783	19
11.9943	8.7858	19
13.0109	7.9072	19
10.1796	8.45	19
11.8402	9.0135	19
11.601	8.9813	19
11.6378	8.9629	19
10.7546	8.1694	19
10.2141	7.4058	19
9.6368	8.1947	19
11.3733	8.2315	19
9.7909	9.1561	19
11.647	9.163	19
11.1134	7.2264	19
11.9713	8.1694	19
9.8829	8.772	19
12.2312	8.1809	19
11.8333	7.1689	19
12.1461	7.7554	19
11.5458	7.3667	19
9.0411	8.5466	19
11.0329	7.3391	19
11.5481	8.8617	19
11.9161	8.2246	19
10.1796	7.9578	19
11.8103	8.2269	19
10.9938	8.7145	19
11.7321	7.7577	19
11.0766	9.025	19
11.8816	9.2872	19
10.4924	8.8686	19
11.7919	8.0613	19
12.1967	9.3677	19
10.474	8.588	19
11.3963	7.5185	19
12.0403	7.8911	19
11.3457	8.8111	19
11.67	8.5765	19
11.3641	7.0999	19
10.9064	7.2655	19
11.3802	8.4086	19
10.9501	8.6156	19
11.6631	8.2039	19
11.9851	9.6345	19
12.0587	7.7347	19
10.451	6.84	19
4.3629	28.2208	20
4.3284	26.9972	20
5.5566	27.0041	20
6.3202	27.3445	20
4.4457	27.3008	20
4.5998	26.3762	20
5.2737	27.8206	20
4.8344	27.0524	20
4.908	29.2995	20
7.2264	28.4278	20
4.7447	26.8132	20
5.6762	27.3238	20
5.8924	28.2116	20
5.4048	27.8114	20
4.9034	26.8017	20
4.7677	28.5727	20
6.2673	26.8638	20
6.3616	27.5584	20
6.8492	28.3956	20
6.1983	27.103	20
7.1482	27.9724	20
4.9402	27.2088	20
5.2254	28.5014	20
5.2116	27.6941	20
6.6813	27.5607	20
5.7659	28.1978	20
5.6693	27.0225	20
6.3869	27.2364	20
5.2576	27.5492	20
5.092	27.5538	20
5.3013	27.6251	20
4.149	27.2985	20
5.5267	27.0777	20
5.4324	27.5009	20
5.3519	27.8413	20
5.897	28.5336	20
4.9379	27.7424	20
5.3565	27.1145	20
3.9328	26.7189	20
5.5152	27.747	20
3.7488	26.0611	20
5.989	26.2382	20
6.1845	27.9356	20
4.1329	28.3266	20
5.138	27.678	20
5.8418	27.4595	20
4.6274	28.9177	20
5.644	28.0621	20
4.6251	27.8045	20
5.0345	27.6366	20
5.8993	27.2824	20
6.0626	27.0731	20
4.8321	28.1035	20
5.6808	27.9379	20
5.0966	27.3445	20
6.5939	28.1771	20
4.6458	27.6711	20
4.7999	28.368	20
5.4462	29.2742	20
4.3376	27.3077	20
5.5612	27.6665	20
6.6008	27.8275	20
5.0644	27.5676	20
4.4135	27.2778	20
4.0271	27.2755	20
4.7263	26.3716	20
4.7309	26.7304	20
5.897	29.2558	20
5.0092	27.1651	20
6.2696	27.3215	20
6.4398	27.1329	20
6.1086	27.885	20
5.9269	27.8781	20
6.2719	27.4687	20
5.9729	27.9908	20
5.2599	27.9471	20
4.5676	27.9172	20
6.3156	26.7856	20
4.7447	27.1214	20
4.5561	28.4784	20
5.2001	28.046	20
6.3317	27.4365	20
5.9269	26.9374	20
6.3179	27.7286	20
3.5556	26.9305	20
6.2604	26.6361	20
5.0506	27.5699	20
6.9688	27.563	20
5.6486	27.2042	20
5.5083	27.6642	20
5.5911	28.6877	20
5.5382	27.3008	20
5.1081	27.5147	20
4.3905	27.8252	20
4.8505	27.9793	20
5.4232	27.2709	20
5.7383	27.8551	20
5.9016	27.8045	20
6.5525	26.9374	20
4.3652	25.9622	20
[truncated: 1,100 more rows]
