# Supplementary material for: Improved multi-objective clustering algorithm using particle swarm optimization
Source: PLoS One. 2017 Dec 5;12(12):e0188815. doi: 10.1371/journal.pone.0188815 (PMC5716574; doi:10.1371/journal.pone.0188815)
Supplement: S1 File — (ZIP) [file pone.0188815.s001.zip › datasets/shape_cluster_datasets/R15.txt]

9.802	10.132	1
10.35	9.768	1
10.098	9.988	1
9.73	9.91	1
9.754	10.43	1
9.836	9.902	1
10.238	9.866	1
9.53	9.862	1
10.154	9.82	1
9.336	10.456	1
9.378	10.21	1
9.712	10.264	1
9.638	10.208	1
9.518	9.956	1
10.236	9.91	1
9.4	10.086	1
10.196	9.746	1
10.138	9.828	1
10.062	10.26	1
10.394	9.984	1
10.284	10.348	1
9.706	9.978	1
9.906	10.588	1
10.356	9.198	1
9.954	9.704	1
9.796	10.378	1
10.386	10.608	1
10.41	9.912	1
10.172	10.598	1
10.286	9.712	1
9.932	10.234	1
10.298	9.948	1
10.352	9.932	1
9.848	10.328	1
10.514	10.498	1
9.944	9.934	1
9.92	10.022	1
9.908	10.606	1
10.182	9.99	1
10.256	9.25	1
12.04	10.028	2
12.082	10.044	2
12.4	10.156	2
11.988	9.926	2
12.34	9.918	2
12.228	9.978	2
12.348	10.488	2
12.044	9.358	2
11.736	10.122	2
12.35	9.798	2
11.246	10.122	2
12.276	10.99	2
12.374	10.018	2
12.53	10	2
12.27	9.792	2
12.364	10.176	2
12.458	10.18	2
11.952	9.682	2
11.772	9.924	2
11.502	10.008	2
12.134	9.482	2
11.628	10.286	2
12.064	9.616	2
11.906	9.82	2
11.736	10.29	2
12.114	10.904	2
11.59	9.712	2
12.648	9.814	2
12.164	11.018	2
12.22	9.796	2
11.846	9.634	2
11.808	10.058	2
12.096	9.846	2
11.594	10.078	2
12.252	9.938	2
11.998	9.676	2
11.894	10.012	2
12.274	9.936	2
12.176	10.364	2
12.104	10.388	2
11.372	11.466	3
10.94	11.482	3
11.084	11.554	3
11.232	11.374	3
11.22	11.64	3
10.962	11.75	3
11.014	11.746	3
11.524	10.982	3
11.012	11.364	3
11.2	11.062	3
11.626	11.894	3
11.23	11.728	3
11.144	11.91	3
11.106	11.868	3
11.53	11.918	3
11.21	11.114	3
10.746	11.702	3
11.154	11.692	3
11.412	11.924	3
10.948	11.532	3
10.988	12.298	3
10.96	11.392	3
11.656	11.346	3
11.178	12.062	3
11.368	11.56	3
11.264	11.724	3
11.554	11.576	3
10.974	11.114	3
11.12	11.634	3
11.51	12.052	3
10.95	11.402	3
11.864	12.406	3
11.198	10.854	3
11.65	11.496	3
11.248	11.722	3
11.602	11.888	3
11.424	11.454	3
11.312	11.718	3
10.736	11.68	3
11.56	11.798	3
10.028	12.268	4
9.282	11.976	4
9.178	11.53	4
9.954	12.398	4
9.622	11.558	4
9.914	11.844	4
9.07	11.092	4
10.578	11.354	4
9.582	12.14	4
9.622	11.528	4
9.35	11.71	4
10.234	11.974	4
8.986	12.31	4
9.438	12.11	4
9.592	12.012	4
9.666	11.88	4
9.364	12.012	4
9.71	11.772	4
9.992	11.836	4
9.916	12.028	4
9.382	12.226	4
9.808	12.23	4
9.272	12.152	4
9.392	11.18	4
9.28	11.976	4
9.848	11.632	4
9.322	11.514	4
9.718	11.95	4
9.12	11.76	4
8.978	12.37	4
10.072	12.202	4
9.966	11.822	4
9.506	11.648	4
9.702	11.536	4
9.45	11.96	4
9.916	11.962	4
9.96	11.538	4
9.014	11.744	4
9.024	11.846	4
10.296	11.61	4
7.87	10.838	5
8.164	10.534	5
8.214	10.62	5
8.166	10.698	5
8.05	10.746	5
7.978	11.13	5
8.08	10.992	5
8.472	11.082	5
8.494	10.584	5
8.354	10.38	5
8.096	10.714	5
7.882	10.832	5
7.908	11.346	5
7.814	10.872	5
8.28	10.104	5
8.082	10.676	5
8.068	10.118	5
8.116	10.698	5
8.042	10.79	5
8.096	10.878	5
8.124	10.932	5
8.632	11.124	5
8.27	10.716	5
7.622	10.148	5
8.198	11.398	5
8.582	11.064	5
7.942	11.076	5
8.004	10.574	5
8.504	11.378	5
8.118	11.012	5
7.874	11.296	5
7.668	10.924	5
7.966	10.72	5
7.94	10.996	5
7.988	11.228	5
8.164	11.112	5
8.386	10.772	5
8.248	10.994	5
8.286	10.734	5
8.224	10.316	5
7.976	9.578	6
7.876	8.796	6
8.172	9.01	6
8.068	9.202	6
8.416	8.654	6
8.71	8.458	6
8.056	8.434	6
7.304	9.266	6
8.118	8.608	6
7.616	9.446	6
8.092	8.956	6
8.368	8.968	6
8.022	9.334	6
8.32	9.062	6
7.832	8.952	6
7.704	8.672	6
8.236	9.108	6
8.37	8.904	6
8.352	8.896	6
8.046	9.228	6
7.71	9.538	6
8.534	8.55	6
7.996	9.172	6
8.046	9.204	6
8.622	9.174	6
7.776	8.898	6
8.226	9.038	6
7.904	9.194	6
7.874	8.856	6
7.992	8.952	6
8.262	9.468	6
8.088	9.294	6
8.034	9.792	6
8.352	9.016	6
7.85	9.334	6
8.404	9.366	6
7.892	8.808	6
8.202	9.232	6
7.668	9.026	6
8.242	9.308	6
9.432	8.61	7
10.066	8.19	7
9.146	8.044	7
9.662	7.866	7
9.6	7.874	7
8.618	8.552	7
9.334	7.658	7
9.424	7.83	7
8.892	8.166	7
9.386	7.746	7
9.878	8.054	7
9.558	7.948	7
9.222	8.002	7
9.52	8.282	7
9.76	7.932	7
9.568	8.052	7
9.736	7.552	7
9.584	8.478	7
9.358	8.242	7
9.404	7.79	7
9.458	8.54	7
9.482	7.766	7
8.844	8.024	7
9.29	8.472	7
9.274	7.566	7
9.11	8.014	7
9.542	7.688	7
9.432	8.122	7
9.786	8.066	7
9.382	7.664	7
9.404	8.228	7
9.146	8.158	7
9.622	8.004	7
10.286	7.892	7
9.43	7.676	7
9.44	8.058	7
9.788	7.684	7
9.586	7.91	7
9.694	7.448	7
9.576	7.866	7
11.442	8.688	8
11.466	8.558	8
10.674	8.936	8
11.23	8.126	8
11.614	8.588	8
11.59	8.496	8
11.536	7.586	8
11.638	8.266	8
11.16	8.43	8
10.904	8.532	8
11.284	8.742	8
11.25	8.192	8
10.84	8.218	8
11.798	8.836	8
11.51	8.094	8
10.932	7.796	8
11.404	8.206	8
11.088	8.326	8
11.334	8.17	8
11.272	8.394	8
11.59	8.408	8
11.212	8.516	8
11.566	8.024	8
11.246	8.584	8
11.252	8.566	8
10.78	8.294	8
11.04	8.322	8
11.198	7.886	8
11.168	8.262	8
11.88	8.08	8
11.356	8.586	8
11.182	8.342	8
10.836	8.664	8
11.696	8.906	8
11.282	8.28	8
10.718	8.534	8
10.444	8.684	8
11.124	8.618	8
11.392	8.94	8
11.212	8.308	8
16.674	9.638	9
16.162	10.302	9
16.612	10.218	9
16.1	9.702	9
16.404	10.072	9
15.93	10.106	9
16.128	9.888	9
16.41	10.188	9
15.982	9.92	9
16.224	10.02	9
16.296	9.458	9
16.586	10.174	9
16.314	10.716	9
16.278	9.452	9
16.622	9.652	9
16.22	9.494	9
16.626	10.162	9
16.982	10.596	9
16.27	10.128	9
16.202	9.7	9
16.532	9.776	9
17.124	9.726	9
16.47	9.698	9
16.004	10.28	9
16.366	9.796	9
16.268	9.522	9
16.13	9.748	9
16.67	10.498	9
16.488	10.542	9
16.57	10.21	9
16.456	10.112	9
16.482	9.986	9
16.584	9.754	9
16.1	9.93	9
16.226	9.67	9
16.448	9.566	9
16.572	9.624	9
16.436	9.41	9
16.502	9.98	9
16.418	9.966	9
14.362	14.644	10
14.138	14.63	10
14.064	15.072	10
13.692	14.958	10
14.238	15.296	10
13.73	15.128	10
13.952	14.868	10
13.986	14.77	10
13.916	14.996	10
13.874	14.954	10
14.168	15.276	10
14.278	15.152	10
14.098	14.9	10
13.764	15.212	10
13.948	14.218	10
14.13	14.838	10
13.362	14.932	10
13.546	14.844	10
14.13	15.11	10
13.816	14.602	10
14.386	14.686	10
13.786	14.726	10
14.204	14.822	10
13.856	15.206	10
14.074	14.384	10
13.68	14.988	10
14.204	14.976	10
13.388	15.39	10
13.708	15.048	10
14.114	15.366	10
14.4	15.04	10
14.194	15.04	10
13.888	15.436	10
13.958	15.322	10
13.922	14.802	10
13.652	14.602	10
14.294	14.996	10
13.81	14.526	10
13.408	15.34	10
13.834	14.778	10
8.826	16.474	11
8.33	16.488	11
8.468	16.378	11
8.904	15.846	11
8.662	16.354	11
8.684	16.776	11
8.33	16.066	11
8.904	16.402	11
8.778	16.486	11
8.81	16.458	11
8.398	16.576	11
8.542	15.918	11
9.064	16.456	11
9.152	16.094	11
8.614	15.908	11
8.566	17.012	11
8.12	16.11	11
8.844	16.026	11
8.398	16.282	11
8.808	15.59	11
8.502	16.166	11
8.942	16.19	11
8.376	16.112	11
8.518	15.84	11
8.878	16.004	11
8.582	16.774	11
8.248	16.154	11
8.588	16.24	11
8.706	16.374	11
8.524	16.392	11
8.458	16.452	11
8.83	16.36	11
8.616	16.112	11
8.844	16.362	11
8.468	15.928	11
8.62	16.674	11
8.974	16.53	11
8.826	16.084	11
8.104	15.962	11
8.386	16.24	11
4.576	12.878	12
4.46	13.16	12
3.632	12.862	12
4.238	12.506	12
4.348	13.268	12
3.788	12.372	12
4.19	12.772	12
3.86	12.706	12
3.978	13.308	12
4.336	12.854	12
4.218	13.03	12
4.25	13.002	12
4.334	13.06	12
4.654	12.566	12
4.38	12.792	12
3.968	13.016	12
4.614	12.526	12
3.95	12.67	12
4.038	12.67	12
4.426	12.238	12
4.066	12.514	12
4.248	12.392	12
4.61	12.95	12
4.328	12.99	12
4.5	12.522	12
4.176	12.71	12
4.492	12.464	12
4.134	12.834	12
4.316	12.764	12
4.454	12.084	12
4.052	12.934	12
4.26	13.118	12
4.058	13.718	12
4.24	12.626	12
3.838	12.232	12
4.128	13.4	12
3.764	12.38	12
4.424	13.186	12
4.234	12.994	12
5.13	13.296	12
3.9	6.742	13
3.994	7.206	13
4.278	7.222	13
4.172	6.848	13
3.882	6.894	13
3.936	6.994	13
4.162	6.87	13
3.762	7.1	13
4.256	7.612	13
4.55	6.822	13
4.062	6.984	13
4.026	7.23	13
4.364	7.184	13
4.292	7.208	13
4.288	6.91	13
4.018	7.062	13
4.07	7.104	13
4.548	7.654	13
4.402	7.082	13
3.692	7.49	13
4.888	7.194	13
4.456	7.146	13
4.732	7.154	13
4.088	7.212	13
4.502	6.928	13
3.402	7.434	13
4.246	6.692	13
4.166	7.256	13
4.852	6.83	13
4.398	7.428	13
5.016	7.054	13
4.25	6.76	13
3.738	7.082	13
4.254	7.264	13
4.122	7.238	13
3.878	7.232	13
4.55	7.29	13
4.03	7.126	13
4.412	7.022	13
4.276	7.244	13
8.376	3.788	14
8.81	3.864	14
8.218	3.548	14
8.374	3.748	14
8.102	4.3	14
8.386	3.952	14
8.858	3.274	14
8.884	3.504	14
8.294	3.38	14
8.38	3.178	14
8.738	4.294	14
9.1	3.84	14
9.086	3.6	14
8.616	3.45	14
8.624	3.698	14
8.632	3.82	14
8.286	3.704	14
8.816	3.58	14
8.722	3.854	14
8.298	3.378	14
9.014	4.034	14
8.87	3.554	14
8.562	3.662	14
8.6	3.828	14
8.94	3.836	14
8.768	4.32	14
8.838	3.926	14
8.288	3.466	14
8.652	3.782	14
8.376	3.956	14
7.724	3.414	14
8.374	4.136	14
8.6	3.712	14
9.026	3.788	14
8.534	3.252	14
8.874	3.602	14
8.796	3.888	14
8.592	3.988	14
8.98	4.014	14
8.562	3.856	14
13.894	4.16	15
14.278	5.26	15
14.364	4.748	15
14.108	4.918	15
13.998	5.498	15
14.4	5.296	15
14.3	5.368	15
13.958	5.35	15
13.842	4.984	15
13.85	4.246	15
13.978	5.356	15
14.366	5.104	15
14.272	4.94	15
14.336	5.176	15
14.744	5.248	15
14.306	5.06	15
13.986	5.05	15
14.44	5.33	15
14.004	4.92	15
13.332	4.592	15
14.218	5.544	15
14.154	4.768	15
13.468	4.92	15
13.67	5.406	15
13.664	5.016	15
14.12	4.87	15
13.836	4.51	15
14.204	5.064	15
14.004	5.228	15
13.266	4.858	15
13.668	5.34	15
14.528	4.812	15
14.318	4.592	15
14.018	5.182	15
14.37	4.884	15
14.198	4.804	15
14.32	4.59	15
13.636	5.218	15
14.41	4.656	15
14.02	5.614	15
