# Supplementary material for: Improved multi-objective clustering algorithm using particle swarm optimization
Source: PLoS One. 2017 Dec 5;12(12):e0188815. doi: 10.1371/journal.pone.0188815 (PMC5716574; doi:10.1371/journal.pone.0188815)
Supplement: S1 File — (ZIP) [file pone.0188815.s001.zip › datasets/shape_cluster_datasets/spiral.txt]

31.95	7.95	3
31.15	7.3	3
30.45	6.65	3
29.7	6	3
28.9	5.55	3
28.05	5	3
27.2	4.55	3
26.35	4.15	3
25.4	3.85	3
24.6	3.6	3
23.6	3.3	3
22.75	3.15	3
21.85	3.05	3
20.9	3	3
20	2.9	3
19.1	3	3
18.2	3.2	3
17.3	3.25	3
16.55	3.5	3
15.7	3.7	3
14.85	4.1	3
14.15	4.4	3
13.4	4.75	3
12.7	5.2	3
12.05	5.65	3
11.45	6.15	3
10.9	6.65	3
10.3	7.25	3
9.7	7.85	3
9.35	8.35	3
8.9	9.05	3
8.55	9.65	3
8.15	10.35	3
7.95	10.95	3
7.75	11.7	3
7.55	12.35	3
7.45	13	3
7.35	13.75	3
7.3	14.35	3
7.35	14.95	3
7.35	15.75	3
7.55	16.35	3
7.7	16.95	3
7.8	17.55	3
8.05	18.15	3
8.3	18.75	3
8.65	19.3	3
8.9	19.85	3
9.3	20.3	3
9.65	20.8	3
10.2	21.25	3
10.6	21.65	3
11.1	22.15	3
11.55	22.45	3
11.95	22.7	3
12.55	23	3
13.05	23.2	3
13.45	23.4	3
14	23.55	3
14.55	23.6	3
15.1	23.75	3
15.7	23.75	3
16.15	23.85	3
16.7	23.8	3
17.15	23.75	3
17.75	23.75	3
18.2	23.6	3
18.65	23.5	3
19.1	23.35	3
19.6	23.15	3
20	22.95	3
20.4	22.7	3
20.7	22.55	3
21	22.15	3
21.45	21.95	3
21.75	21.55	3
22	21.25	3
22.25	21	3
22.5	20.7	3
22.65	20.35	3
22.75	20.05	3
22.9	19.65	3
23	19.35	3
23.1	19	3
23.15	18.65	3
23.2	18.25	3
23.2	18.05	3
23.2	17.8	3
23.1	17.45	3
23.05	17.15	3
22.9	16.9	3
22.85	16.6	3
22.7	16.4	3
22.6	16.2	3
22.55	16.05	3
22.4	15.95	3
22.35	15.8	3
22.2	15.65	3
22.15	15.55	3
22	15.4	3
21.9	15.3	3
21.85	15.25	3
21.75	15.15	3
21.65	15.05	3
21.55	15	3
21.5	14.9	3
19.35	31.65	1
20.35	31.45	1
21.35	31.1	1
22.25	30.9	1
23.2	30.45	1
23.95	30.05	1
24.9	29.65	1
25.6	29.05	1
26.35	28.5	1
27.15	27.9	1
27.75	27.35	1
28.3	26.6	1
28.95	25.85	1
29.5	25.15	1
29.95	24.45	1
30.4	23.7	1
30.6	22.9	1
30.9	22.1	1
31.25	21.3	1
31.35	20.55	1
31.5	19.7	1
31.55	18.9	1
31.65	18.15	1
31.6	17.35	1
31.45	16.55	1
31.3	15.8	1
31.15	15.05	1
30.9	14.35	1
30.6	13.65	1
30.3	13	1
29.9	12.3	1
29.5	11.75	1
29	11.15	1
28.5	10.6	1
28	10.1	1
27.55	9.65	1
26.9	9.1	1
26.25	8.8	1
25.7	8.4	1
25.15	8.05	1
24.5	7.75	1
23.9	7.65	1
23.15	7.4	1
22.5	7.3	1
21.9	7.1	1
21.25	7.05	1
20.5	7	1
19.9	6.95	1
19.25	7.05	1
18.75	7.1	1
18.05	7.25	1
17.5	7.35	1
16.9	7.6	1
16.35	7.8	1
15.8	8.05	1
15.4	8.35	1
14.9	8.7	1
14.45	8.9	1
13.95	9.3	1
13.6	9.65	1
13.25	10.1	1
12.95	10.55	1
12.65	10.9	1
12.35	11.4	1
12.2	11.75	1
11.95	12.2	1
11.8	12.65	1
11.75	13.05	1
11.55	13.6	1
11.55	14	1
11.55	14.35	1
11.55	14.7	1
11.6	15.25	1
11.65	15.7	1
11.8	16.05	1
11.85	16.5	1
12	16.75	1
12.15	17.2	1
12.3	17.6	1
12.55	17.85	1
12.8	18.05	1
13.1	18.4	1
13.3	18.6	1
13.55	18.85	1
13.8	19.05	1
14.15	19.25	1
14.45	19.5	1
14.85	19.55	1
15	19.7	1
15.25	19.7	1
15.55	19.85	1
15.95	19.9	1
16.2	19.9	1
16.55	19.9	1
16.85	19.9	1
17.2	19.9	1
17.4	19.8	1
17.65	19.75	1
17.8	19.7	1
18	19.6	1
18.2	19.55	1
3.9	9.6	2
3.55	10.65	2
3.35	11.4	2
3.1	12.35	2
3.1	13.25	2
3.05	14.15	2
3	15.1	2
3.1	16	2
3.2	16.85	2
3.45	17.75	2
3.7	18.7	2
3.95	19.55	2
4.35	20.25	2
4.7	21.1	2
5.15	21.8	2
5.6	22.5	2
6.2	23.3	2
6.8	23.85	2
7.35	24.45	2
8.05	24.95	2
8.8	25.45	2
9.5	26	2
10.2	26.35	2
10.9	26.75	2
11.7	27	2
12.45	27.25	2
13.3	27.6	2
14.05	27.6	2
14.7	27.75	2
15.55	27.75	2
16.4	27.75	2
17.1	27.75	2
17.9	27.75	2
18.55	27.7	2
19.35	27.6	2
20.1	27.35	2
20.7	27.1	2
21.45	26.8	2
22.05	26.5	2
22.7	26.15	2
23.35	25.65	2
23.8	25.3	2
24.3	24.85	2
24.75	24.35	2
25.25	23.95	2
25.65	23.45	2
26.05	23	2
26.2	22.3	2
26.6	21.8	2
26.75	21.25	2
27	20.7	2
27.15	20.15	2
27.15	19.6	2
27.35	19.1	2
27.35	18.45	2
27.4	18	2
27.3	17.4	2
27.15	16.9	2
27	16.4	2
27	15.9	2
26.75	15.35	2
26.55	14.85	2
26.3	14.45	2
25.95	14.1	2
25.75	13.7	2
25.35	13.3	2
25.05	12.95	2
24.8	12.7	2
24.4	12.45	2
24.05	12.2	2
23.55	11.85	2
23.2	11.65	2
22.75	11.4	2
22.3	11.3	2
21.9	11.1	2
21.45	11.05	2
21.1	11	2
20.7	10.95	2
20.35	10.95	2
19.95	11	2
19.55	11	2
19.15	11.05	2
18.85	11.1	2
18.45	11.25	2
18.15	11.35	2
17.85	11.5	2
17.5	11.7	2
17.2	11.95	2
17	12.05	2
16.75	12.2	2
16.65	12.35	2
16.5	12.5	2
16.35	12.7	2
16.2	12.8	2
16.15	12.95	2
16	13.1	2
15.95	13.25	2
15.9	13.4	2
15.8	13.5	2
15.8	13.65	2
15.75	13.85	2
15.65	14.05	2
15.65	14.25	2
15.65	14.5	2
15.65	14.6	2
